# Supplementary material for: Non-coding RNA gene families in the genomes of anopheline mosquitoes
Source: BMC Genomics. 2014 Nov 28;15(1):1038. doi: 10.1186/1471-2164-15-1038 (PMC4300560; doi:10.1186/1471-2164-15-1038)
Supplement: Supplementary file 2 — Additional file 2: rDNA repeat sequences for the anophelines listed in Table 2 . This txt file is essentially a FASTA-formatted file that contains all sequences determined and listed in Table 1. The sequences are listed alphabetically by species name. Where a sequence is missing, a dash (-) indicates this and, if known, the approximate length of the segment missing is indicated in the sequence description. Otherwise, the coordinates for each rDNA segment are given after the name of the segment (- is always counted as 1 nucleotide in the calculation of lengths in the file). (TXT 78 KB) [file 12864_2014_6849_MOESM2_ESM.txt]

>An.albimanus_rDNA_repeat: ETS 1-1538, 18S 1539-3515, ITS1 3516-3757, 5.8S 3758-3917, ITS2 3920-4163, 28S 4162-8183, NTS 8184 (-:unknown length)
CCAAAGGCAAAGGTTCTTTCGAACCATCGTTTGCTGCCCTGCTGCCAGGGCAGAAGCTTTGGTAGAGAGA
GAGAGAGAGAGAGAGAGAGAGTCTGGTTAGGCGAGCGCGCCGCTAAGGGCTTGCACACCCGGTTCGTCCG
ATGTGTGTGTAGGTCATTAGGGTGCGCTTGCCAAACTAGCTTAGTCCTGGTACATCGGTCCAAAGTCCAC
TCGTTGGTTCCTTTACCTTCGGATGGGCAGTCAAGGAAGGTGAAACGATGTTGATCCAGAGTAATGTTTC
CAAGCGAACGGTGATGCATGGGCAGGGCCGTAGGGCACGATAGGCGGATAGTTGACTACGAGCACAGGCC
AAACACCTAAGGTGTTGTTATTATGAAGGAAAATCAAACGGAATGACAGTTTAAGTCGAGATAATGCCTC
TAGCAAGGGCTTGAACCACCCTAAGCACCGATGAGGTTGACTACGAGCACAGGCCAAACACCTAAAGTGT
TGTTACGATGAAGGGAAATGGAAGCAAAGTCGAGATAATGCCTCTAGCAAGGGCTTGAACCACCCTAAGC
ACCGATGAGGTTGACTTCGAGTACACCCAAACACTTAAAAGAGCTCTAAGGATGAGAAAAAGTTAAGCAA
ACGATCCCCCGACTTGGACTTGGTCCACCAAGGCAAACCCTGGAGATTGACTAGAAACACAGAGAAACAC
CTAAAAGTGGTCCTAAAATGAAGAAAAAGTAAAGAAAATGATCCTCGAGCATGGTTTTGGTGCATCCAAA
ACCCACCCTTTGGAGCGTGTATGGTGGTCCAAAGGTTTGGCCAAAGTCCGAAGTGTTGCCCGAAGAAATC
AACCTTTGAGAAGTGTTCGGCGACGAGGCTTTCTGACACTCACAAAACTAGCCATATACATTGAAATTGT
TTTTACATGAACTTCTTCACGATGGCGCAAATCCATCTATATAGACCATGTGTATTCGGCTCTGGTACAA
AAGTGAAAGTATCAAAATGGTCTAGGGTGAGGTCCGTGGTGGTCATACGAGTGCCAATAGATGGTCGGCG
TGCCATGGTACTGAGTATGCTCTGCCAAAGGCCTGGCAGAGCTTGGGTGATGCGACCGGTCGGGGGACGA
CTTGGGCAGCATATCCCATTGGCAAAGAAGGGAACCGTTTGCTGGTACGTAGAAGTAAGCGCAAAGGTAA
CGAGAGTAGAGTACCGGGTCGCGTGCCGCGGTACCTCAGGAAGGTGATAGCAAGGGTTGATGTGAGAGAG
AGTAACCGAGGGCGTCGAGCGCGCGCCTCGAGCAAGGGTCACATGCAGTACGCTACGATTCGGGTTCCGG
CTGACGGTGTTTGGTCGGGCTCACGGTTGCGTAGCCTAGAGCAGGGCTCAGGAATAGGCTTGCGACTGGG
ATTGTGTGCACGAATGTGAAACGTGCCGAGAGAGCTGGTCTGTGTGGTACTACTATCTGGTGGACGGTGG
TTCAGTGGGCTGAGCGCGTCTGCAGTGACAACAAGTACCTTCATCGGCTCCGTCGGTCATGTGAGAGAAT
TCTGGTTGATCCTACCAGTAATATACGCTTGTCTCAAAGGTTAAGCCATGCATGTCTAAGTACGAGCAAC
ATTAATGTGAAACCGCATAAGGCTCAGTATAACAGCTATAATTTACAAGATCATCGCCAAAGTTACTTGG
ATAACTGTGGAAAATCTAGAGCTAATACATGCAAATTGCCAGGACCTCGCGGAACTGGTGCACTTATTAG
TCAAACCAATCACGCGCCCCTCGCGGGGCCGTGCTTTGAGTTGAAATCTGGATAATGATGCCGATCGTAT
GGTCTCGCACCGACGACAGATCTTTCAAATATCTGCCCTATCAACTATTGATGGTAGTATAGAGGACTAC
CATGGTTGCAACGGGTAACGGGGAATCAGGGTTCGATTCCGGAGAGGGAGCCTGAGAAATGGCTACCACA
TCCAAGGAAGGCAGCAGGCGCGTAAATTACCCAATCCCGGCACGGGGAGGTAGTGACGAGAAATAACAAT
ATAAAACTCTTTAATGATGTTTTATAATTGGAATGAGTTGAGCATAAATCCTTCAGCAAGGATCAAGTGG
AGGGCAAGTCTGGTGCCAGCAGCCGCGGTAATTCCAGCTCCACTAGCGTATATTAAAATTGTTGCGGTTA
AAACGTTCGAAGTTGATTCTTGTCCAACACAGGCCGGCCCCTGGCGACTTGTCACCCAGTGTGGCGCGTC
AGGCGCGTCCGGATTCCGGTTGCGACTCACAACACAGTGTGCCTGGGCCGCTACTCTGTGTCCACGCGTG
CGGCTTGCCGTTGCGAGTGGTCCACAGTGCCCAGCTACTTGCGTTTACCTTGAACAAATTAGAGTGCTCT
AAGCAGGCTACATATGCGGCCGAGAATAATCTTGCATGGAATAATGGAATATGACCTCGGTCTTAATCTT
TCATTGGTTTGTAATCAGACTCAGAGGTAATGATTAACAGAAGTAGTTGGGGGCATTAGTATTACGGCGC
GAGAGGTGAAATTCGTAGACCGTCGTAAGACTAACTAAAGCGAAAGCATTTGCCAAGGATGCTTTCATTA
ATCAAGAACGAAAGTTAGAGGATCGAAGGCGATTAGATACCGCCCTAGTTCTAACCGTAAACGATGCCAA
TTAGCAATTGGGAGACGCTACCCTTCTTTCGGTGCTCTCAGTGGCTTCCGGGAAACCAAAATCAGGTTCC
GGGGGAAGTATGGTTGCAAAGTTGAAACTTAAAGGAATTGACGGAAGGGCACCACAAGGAGTGGAGCTTG
CGGCTTAATTTGACTCAACACGGGAAAACTTACCAGGTCCGAACTTACTGAGGTAAGACAAGATTAATAG
CTCTTTCTCAAAATTAAGGGTAGTGGTGCATGGCCGTTCTTAGTTCGTGGAATGATTTGTCTGGTTAATT
CCGATAACGAACGTGACTCAATCAGATTAACTAGAACGCAGTCAGCCGTCGCCGGTGCTCCCGTCCGCGG
GTAGTCCGATGACCTGACAGTATGCCGAGCCGGCGGGCGAGCGGCCTCACGGTCGTTCGCTACGCGGTTC
GGTCCCCCCTGCTTAATGGGACAATTTGTGTTTAGCAAAGTGAGGTTGAGCGATAACAGGTCCGTGATGC
CCTTAGATGTTCTGGGCTGCACGCGTGCTACAATGTGAGCAGCAGCGTGTTTAACCTATTCCGAGAGGAA
CGGGAAATCACTGAAATGCTCATTTAGTAGGGATTATGGATTGCAATGGTCCATATGAACCTGGAATTCC
TAGTAAGTGCTGGTCATTAGCTAGCGTTGATTACGTCCCTGCCCTTTGTACACACCGCCCGTCGCTACTA
CCGATGGATTATTTAGTGAGGTCTTTGAAGACGAACCTATGCTGCTGCTCCTCGTGGGCCACATTCGCTT
CGTTGAAGTTGACCGAACTTGATGATTTAGAGGAAGTAAAAGTCGTAACAAGGTTTCCGTAGGTGAACCT
GCGGAAGGATCATTACCGTTGTACCGTGTTCCGGTTGAGCCAACCCTCTCGCGGGGTGTGGGTCTTGGTC
GCGAATACTTGGCACACGAGTATGGAGAGAGTGAGAGTTGTAAGAGAAACACAGATATGCGAGGTAAATT
CCAATATGGAATGATGATGATGGGTTGGTACCCAGTGTACCATCCATAGACAGAGAGAGAGAGAGTGAGT
TATGCATGGTATTCGAACAAACGATGCGCCTCTTTGAGGCCAAACAAAACCCTAGGCAGGGGATCACTCG
GCTCATGGATCGATGAAGACCGCAGCTAAATGCGCGTCAGAATGTGAACTGCAGGACACATGAACACCGA
CACGTTGAACGCATATTGCGCATCGGACGTTTAATCCCGACCGATGTACACATTTTTGAGTGCCTACTTG
TCGTTGCTTAATACGACTCTCTCTGGTATCACAGCCGGGGCGGGCTATCCAGTCACAATCCCCAGCGAAA
TGTGCAGATCAGATAGCCCCGATGTGGAGACAAGTGGGCCTCCCTCAAAGCCCGGCCTTTGTGATACACA
CCACGTATGAGGGAGAGAGAGACCAAACGTACCCTGAAGCAACGGCTCGCAACGGTGTGCGACTCATCGA
GCGCACGATCACCCGAACCCCGATGATCAAGTGGGCCTCAAATAATGTGTGACTACCCCCTAAATTTAAG
CATATTAATAAGGGGAGGAAGAGAAACTAACAAGGATTCCCTGAGTAGCTGCGAGCGAAACGGGAAGAGC
TCAGCACGTAGGGATGACGCGAACTGGCGCGTCCATCCGGTTCCGTGTATTGGAGTGGTCGTTATCTGTC
GCCCGGTGCAAACAGTTCAAGTTCAACTTGAATGTGGCCATTCGCTCCCATAGAGGGTGATAGGCCCGTA
GAACGGCACGGACGGGCGTGCAGAAGGCCGCTCCATGGAGTCGTGTTGCTTGATAGTGCAGCACTAAGTG
GGAGGTAAACTCCTTCTAAAGCTAAATATCACCATGAGACCGATAGCGAACAAGTACCGTGAGGGAAAGT
TGAAAAGCACTCTGAATAGAGAGTCAAAGAGTACGTGAAACTGCCTAGGGGTGCAAACCCGTTGAACTCA
ATTATCCGAGCGGCGATATTCACCTGTGCGGTCACCCGGCCGCCAGGGCACTTATCGCTCGCAGTGTGCG
GACATCGCGATCCATTACGAATGCGCCCCTGGCCATTCCAGCACCCGGTCCCTGGCTCGTGTTGTCGACC
TCCTCGCGGGTGCCTTAGCCGGCGCCTTGCGTACGGGGGACTGGTTCCTTCCCGGTTCCGACTCGACCGA
GCGTGGTGTGCCGCTGGAAGCGTGATGGACTCACAGTCGCGGTGGGCAGACGGTAGCGTATGCTGCGGCA
TATACCGGCACCTAGCCATGGGCCACCGTCTCTCTCCCGATCGGCGATGCATCAACCTGAATTGAGGTAC
CTTCGGGACCCGTCTTGAAACACGGACCAAGAAGTCTATCTTGCGCGCGAGCCAATGGGCAGATCGAGCT
CTCGAAACCCAAAGGCGCAGAAAACACGAACGCATCGGCGGGATTACGGGTGTACTGCGGCGGTCCTTCG
CGGGATCCGTTCATGGTCGCCCCTCCATCCCCGGGTGTCGCACCAACAGAGACCCTCGGCTTGCTGGGGG
ACCCTCTGGCGACATACTGTGAGCGCGCAGGATGTGACCCGAAAGATGGTGAACTATGCCTGATCAGGTT
GAAGTCAGGGGAAACCCTGATGGAGGACCGAAGCAATTCTGACGTGCAAATCGATTGTCAGAGTTGGGCA
TAGGGGCGAAAGACCAAATCGAACCATCTAGTAGCTGGTTCCCTCCGAAGTTTCCCTCAGGATAGCTGGA
GCACGCAACGTTTCGAGCCTTATTCTTATCTGGTAAAGCGAATGATTAGAGGCCTTAGGTTCGAAATGAT
CTTAACCTATTCTCAAACTATAAATGGGTACGAGATGGGGTAGCATTCTTCACTGATGCTACCCTCCGAG
TGATGCAGGTGGCGCCCCTTCACGGGGGCGCCAGCTAGATATCGGTGTGCTTAGTGGGCCAAGTTTTGGT
AAGCAGAACTGGTGCTGTGGGATGAACCAAACGTAATGTTACGGCGCCCAAATAAACGACGCATCCTAGA
TACCATGAAAGGTGTTGATTGCTAAAGACAGCAGGACGGTGGACATGGAAGTTGTCACCCGCTAAGGAGT
GTGTAACAACTCACCTGCCGAAGCAATTAGCCCTTAAAATGGATGGCGCTCAAGTCGTTTGCCTATACAT
TACCGCTAACGGTACAGTAGCTTCGCGCGGTGATCGTGCCGATCGCTCCGAGACCTTAGCGAGTAGGAGG
GTACGGTGGTGCGCGTCGAAGTGCTTGGCGTAAGCCGACATGGAGCCGCCACTGGCACAGATCTTGGTGG
TAGTAGCAAATATTCGAATGAGATCTTGGATGACTGAAGTGGAGGAGGGTTTCGTGTCAACAGCAGTTGA
ACACGAGTTAGCCAATCCTAAGCTGCATGGGAACCCTGGTTCACAAGCGCGACCCAAACCATACATCACC
AAATGTACGCGCTATGCGGGCGAAAGGGAATCCGGTTACGATTCCGGAGCCTGTTGAGTATACGTTTGAC
TGGCCGAGTGCGGTTCGTCCGCGCGGCCGGTGCAATCATGGCAACATGAATCCTTTTCTTCGAGAAGCCA
ACGAGAGGTATCGGAAGAGTTTTCTTTTCTGTTTAACAGCCTTCACTCACCGACCATGGAAGTCTTTCAT
AGAGAGATATGGTTGGACGCGCTGGTAGAGCATGGTATTAAACTGCTGTGTCGATACTCTCTTCTTGGAC
CGTGAAAATCGAAGACTGGGGCACGCAAACTCTCAACAGCTTGTACCGAATCCGCAGCAGGTCTCCAAGG
TGCAGAGTCTCTAGTCGATAGATCAATGTAGGTAAGGGAAGTCGGCAAACTAGATCCGTAACTTCGGGAC
AAGGATTGGCTCTGAAGGCTGGGCTGTGACACACGGGCGGCCGCCCTTCACCGGGTGGCCGTCTCGGGGG
TTTTGCGTGGCGGCAACGCCCGGTTTCCCCCGCGCAGCACTCAACAGCCAGTTCAGAACTGGCACGGCTG
AGGGAATCCGACTGTCTAATTAAAACAAAGCATTGTGATGGCCGCAACCGGTGCTGACACAATGTGATTT
CTGCCCAGTGCTCTGAATGTCAACGTGAAGAAATTCAAGCAAGCGCGGGTAAACGGCGGGAGTAACTATG
ACTCTCTTAAGGTAGCCAAATGCCTCGTCATCTAATTAGTGACGCGCATGAATGGATTAACGAGATTCCC
TCTGTCCCTATCTACTATCTAGCGAAACCACAGCCAAGGGAACGGGCTTGGAAACACTAGCGGGGAAAGA
AGACCCTGTTGAGCTTGACTCTAGTCCGGCATTGTAAGGCGATATAAGAGGTGCAGCATAGGTGGGAGAC
CGGGTAAAACATTATCTCTCGGTTCGCCAATGAGATACCACCACTCTTACTGTTGCCTTACTTACATGAT
CAGGTGGAACAAGTGCGGGCCGCTGTGTCCACCGTTCGTGACCCTCGCGGGAATCGGCGGTTGGCGCGCG
CCCAATGCACCATGGTTTCTCGCTCAGCGTTCAGCCATGTCGTCGCACTCGGCGGGCCGGTTGCTAGCGG
CCGTGGCCGGCGGCGACGCGCACTCGTGGCGCGTCCGCTGCTGGCCGGCTGGCTGCCCAGCACCGACCGC
TCCGCGACACCTAAGACATCTGGACAGCATTTTCAGGCTCCAGGTCATGGACATTGCCAGGTGCGGAGTT
TGACTGGGGCGGTACATCTCCAAAACGATAACGGAGGTGTCCAAAGGTCAGCTCAGTGTGGACAGAAACC
ACACGCTGAGCATAAGGACAAAAGCTGGCTTGATCTCGACGTTCAGTACGCATCGGGACAGCGAAAGCTT
GGCCTTACGATCCTTTTGGTTGTAAAGAGTTTTTAGCAAGAGGTGTCAGAAAAGTTACCACAGGGATAAC
TGGCTTGTGGCCGCCAAGCGTTCATAGCGACGTGGCTTTTTGATCCTTCGATGTCGGCTCTTCCTATCAT
TGTGAAGCAAAATTCACAAAGCGTAGGATTGTTCACCCTTTCAAGGGAACGTGAGCTGGGTTTAGACCGT
CGTGAGACAGGTTAGTTTTACCCTACTGGTGTGCGCAGACGTGGAAGTGCTGTCTAACGGAATTCCTGTG
CAGTACGAGAGGAACCACAGGTACGGACCGCTGGCTCAATACTAGTTCGACCGGACTTTGGTATAACGCT
ACGTTCGCCGGATTATGCCTGAACGCCTCTAAGGTCGTAGCCGAACCGAGCCGACAGTGGCCGAGTTCAT
AGGTGTTCGGTGATTAGATGGCACTACAAACTGTAAAGAGTCGATTGCCGTTACCTAACGCAGTCGTCTT
ATCTTGCTTCTAGACGGAGCCACCACGCGGGGCCGTACAATCAAGTACCGGGACACGGGAACGTTGGCGA
CCCTGCCGATCATAAGAGTCTGATTTCGACACCTGAGACCACCTACAAACGATAGGTTTACAGGCTGGGG
GCTGCACGTTGCAGAGAGGTTTCCATTTCGATCCTCTCAGGCTACCCATGCTTGGCGGTTATG-
>An.arabiensis_rDNA_repeat: ETS 1 (-:unknown length), 18S 2-1982, ITS1 1983-2328, 5.8S 2329-2488, ITS2 2489-2922, 28S 2925-4474 (part1 of 28S: 2923-4032, -: approx. length 2470bp, part2 of 28S: 4034-4473), NTS 4474-5872 (-: unknown length)
-TCTGGTTGATCCTACCAGTGATATACGCTCGTCTCAAAGGTTAAGCCATGCATGTCTAAGTACAAGCTT
CCTATAAAGTGAAACCGCATAAGGCTCAGTATAACAGCTATAATTTACAAGATCATCGCCAAAGTTACTT
GGATAACTGTGGAAAATCTAGAGCTAATACATGCAAATTGCCAGGACCTCGCGGAACTGGTGCACTTATT
AGTCAAACCAATCACGCGCCCCTCGCGGGGCCGTGCTTTGAGTTGAAATCTGGATAATGATGCCGATCGT
ATGGTCTCGCACTGACGACAGATCTTTCAAATGTCTGCCCTATCAACTATTGATGGTAGTGTAGAGGACT
ACCATGGTTGCGACGGGTAACGGGGAATCAGGGTTCGATTCCGGAGAGGGAGCCTGAGAAATGGCTACCA
CATCCAAGGAAGGCAGCAGGCGCGTAAATTACCCAATCCCGGCACGGGGAGGTAGTGACGAGAAATAACA
ATATGGACCTCTCTAACGATGGTCCATAATTGGAATGAGTTGAGCATAAATCCTTTTGCAAGGATCAAGT
GGAGGGCAAGTCTGGTGCCAGCAGCCGCGGTAATTCCAGCTCCACTAGCGTATATTAAAGTTGTTGCGGT
TAAAACGTTCGAAGTTGATTCTTGTCCAACACAGGCCGGCCCCTGGCGACTTGTCACCCAGTGTGGCGCG
TCAGGCGCGTCCGGATTCCGGCTGCGACTCACAACACATGGTGTACCTGGGCCGCTACTCTGTGTCCACG
CGTGCGGCTTGCCGTTGCGAGTGGTCCACAGTGCCCAGCTACTTGCGTTTACCTTGAACAAATTAGAGTG
CTCTAAGCAGGCTACATATGCGGCCGAGAATAATTTTGCATGGAATAATGGAATATGACCTCGGTCTTAA
TCTTTCATTGGTTTGTAATCCAGACCAAGAGGTAATGATTAACAGAAGTAGTCGGGGGCATTGGTATTAC
GGCGCGAGAGGTGAAATTCGTAGACCGTCGTAGGACCCACAGAAGCGAAAGCGTTTGCCAAGGATGCTTT
CATTAATCAAGAACGAAAGTTAGAGGATCGAAGGCGATTAGATACCGCCCTAGTTCTAACCGTAAACGAT
GCCAATTAGCAATTGGGAGACGCTACCCCTACCTTCGGTGCTCTCAGTAGCTTCCGGGAAACCAAAATCG
GGTTCCGGGGGAAGTATGGTTGCAAAGTTGAAACTTAAAGGAATTGACGGAAGGGCACCACAAGAAGTGG
AGCTTGCGGCTTAATTTGACTCAACACGGGAAAACTTACCAGGTCCGAACTTATTGAGGTAAGACAAAGA
TTGATAGCTCTTTCTCAAACTTAAGGGTAGTGGTGCATGGCCGTTCTTAGTTCGTGGAATGATTTGTCTG
GTTAATTCCGATAACGAACGCGACTCAGTCAAGCTAACTAGAACGCTGTCAGCCGTCGCCGGTGCTCCCG
TCCGCGGGTAGTCCGATGACCTGACAGTATGCCGAGCCGGCGGGCGAGCGGCCTCACGGTCGTTCGCTAC
GCGGTTCGGTCCCCCCTGCTTAGCGGGACAACTTGTGTTTAGCAAGATGAGATTGAGCGATAACAGGTCC
GTGATGCCCTTAGATGTTCTGGGCTGCACGCGTGCTACAATGTGAGCAGCAGCGTGTTTAACCCATTCCG
AGAGGAACGGGAAATCACCCAAATGCTCATTTAGTAGGGATTGGGGACTGCAATGGTCCCCATGAACCTG
GAATTTCTAGTAAGTGCTAGTCATTAGCTAGCGCTGATTACGTCCCTGCCCTTTGTACACACCGCCCGTC
GCTACTACCGATGGATTATTTAGTGAGGTCTCTGGAGACGAACCTATGCTGCTGCTCCTCGTGGGCCACA
TTCGCTTCGTTGAAGTTGACCGAACTTGATGATTTAGAGGAAGTAAAAGTCGTAACAAGGTTTCCGTAGG
TGAACCTGCGGAAGGATCATTAACGTGGTTTTTGAATGAGTAATAACGAGGATAAAGTGTTATGTTGGAG
GTCAAGTGCGCTGCATACCAAACTTTGTGAACGCGGTAACTTGCACTCGGCGCCGGCATGCACGGCAAAA
CCTCAGTCTTGATATGTGCGGGGAGTTCCTTAAGGTTCTTCCTCCCGGAGATCGTCACTATCTGGGACGT
ACATTAATTTGTACCTGCATTAGCGTACGCTTTTGTAGAGAGCATATCAAGACGTCTCGTAAGAGACAAC
ACTTGTATTTGTACAAGTTTGAGTAACCCATTGTTGCAGGTCGAGTGTGTTGCATGCCAAACTTTGAACG
CGGCTACGCCACTCGGCGAACCCTAGGCAGGGGATCACTCGGCTCATGGATCGATGAAGACCGCAGCTAA
ATGCGCGTCATAATGTGAACTGCAGGACACATGAACATTGATAAGTTGAACGCATATGGCGCATCGGACG
TTTAATCCCGACCGATGCACACATTCTTGAGTGCCTACATTCTTGAGTGCCTACTAATTACCAAAGTCTC
ATTTAGTTAACTACAGTGGCCGTCCGCGAAGGTGTCCGGGTCATCCGACGCACTGGGCGGCCGCTGTGCA
TGATGACGTGCTTGGTCCCCGTCTGCGGGTCCTCGGGCGTTGAAAGTGGACACTCTCGAGCGTATGTTGG
ATGCGTTTCGTGTTGGTGGTGTTTGATGCGTAGGGCTTGTGGTGTGTGTCAAGCCGCATGGTTCGAACTA
ATGCTACGTCGTTCCCGATGGCCACCGGCAGTCTACTCTCCAGGCTAAAGTCGGCTCGTCGAGGGATTCG
GAAAGCTAAGTCGCTGTAACTCATGAGGCCCATACACGGCGTTGCGCTACCACGCTAAGTTAGCCCTACA
TATACAAGTATCAACCCACGGCACGGGCGTAGCTGTAATACTTACGTCTCGGAGCATATTAATAAGGGGA
GGAAGAGAAACCAACCGGGATTCCCTGAGTAGCTGCGAGCGAAACGGGAAGAGCTCAGCACGTAGGGACG
GCATGGAAACGTGCCTGTCCGATTCCGTGTACTGGACCGGTCCGTTATCTATCACGCACTGTGCACTTCA
AGTTCAACTTGAAGGTGGCCCATTCTCCCATAGAGGGTGATAGGCCCGTGGAAAGGCATGAGGTGAGGTG
ATAGACGGTCGGCTCCATGGAGTCGTGTTGCTTGATAGTGCAGCACTAAGTGGGAGGTAAACTCCTTCTA
AAGCTAAATACCACCATGAGTCCGATAGCGAACAAGTACCGTGAGGGAAAGTTGAAAAGCACTCTGAATA
GAGAGTCAAATAGTACGTGAAACTGCCTAGGGGTACAAACCCGTTGAACTCAATGATCCGGGCGGCGATA
TTCAGCGGTAAACTAGCAATTGCCGTGCACTTATCGATCCGCAGTAACGGACATCGCGATCCATTACAAC
AGCGGTTGGCCTCGTGCTAACGCTCCGGCATACACTGCCCCTGGCTCGTGGTGGACGGTCCCTCTGTAAG
GGTAGGGTAGCTGCTCTACACTGACCGGGGATCTCCGCGCAGTCCTTCTGGAAGGCGAATGGGTCCGACC
GAGCTCTGGTGTGCTGCTGGAAGGGTGATGGATTCTAACGAGAGGGGTAGTACCGCTGTCTTCTCCGAAA
GGCGCGCGAATCCTTCGTTCGGCGATGATGCATCATGCATTGAGGCACCTCCGGGACCCGTCTTGAAACA
CGGACCAAGAAGTCTATCTTGCGCGCAAGCCAATGGGTCGGTGGCCACGTCCGCGTGTGTCCCGGTTCTA
TACACCCAAAGGCGAAGACAACTCGAGTTGCGGGATTACGGGTTCGGCACTGGCGCAAGCCTTCGTCGGA
CCCCTCCATCCCAGGGTGTCCCGATACGGCGTGTGCTTGCACACCCAGCGGGCATCCCCGGAGTGCGCAG
GATGCGACCCGAAAGATGGTGAACTATGCCTGATCAGGTTGAAGTCAGGGGAAACCCTGATGGAGGACCG
AAGCAATTCTGACGTGCAAATCGATTGTCAGAGTTGGGCATA-GAATTCCTGTGCAGTACGAGAGGAACC
ACAGGTACGGACCACTGGCTCAATACTAGTCCGACCGGACTTTGGTATGACGCTACGTCCGCTGGATTAT
GCCTGAACGCCTCTAAGGTCGTAGCCAATCCGAGCTGATAGCGCTTCTCAAACCCATTAGGTGTTCGGAA
GCTAGCGGGCCTAACAACCCTCTGAGATCCGTTGGAGTCTGCGTCTGCAGCCCGGCGTCTCATCCCGCTA
TACCTAGGCCGCAATGAGTGGAGTTCGCTGCACGTGTTAGTACCGTAACTGGGAACGCCGTTGGCTTGAG
CTCTGCCCAACGTGGATATACCTAGTTTCGACACCTATCAACCGCCCGCAAACGACGGGACTTCAGGCTG
GGAGCTGCGAGTTGTAGAGATGCGTTCGCATCGATCCTCTCAGGCGACCCATGCTTGGTGGTTTGTCCGT
GTGCCCCTTCCTCGATGTGCGCAAGCTCGTCTTGGTCTGGGGACCACGTCGACACAGGGGGATACTCTTG
TGAGAGCATGAGTGTACTAAGTTGAGTGTAGCAAGGGAACGCGTGCCCCTTCCTCGTTGGCGTAACTAAC
CATCTTGGTCTGGGGACCGTGGTACCGTGCTCTGGTGAAGCTTGGTGCGTGCTCCTTCCTTGTCAGACGA
GTGACTTGACCTGGTCTGGAGACCGTTCCTTTATACTAGTGGACAAGAGTTGGCTACTTCCGTGTCAGAC
GAGTGACTTGACATAGGATGGAGAAGGACACTTAACACTAATGAGCTTGTCGGCGTGCCTCGTTCTCGAC
TTGATTGTCTTGATGTGAGGACCGTGCGGACCACACCAGTAAGCTTACACATGCTCGTTACAAGTTGTAT
AAGTTGACCCGTTTGGCCCGGTTGCCTTGCACATGATGGTGTTGACCATGTTCGGTTAACAGGTCGTGTG
TCGAGGTGGTCGGCCTTGGTAGTAGGATGTCTTGTGCATGTGACGTGTTGACCTGGTTTGGTCGGTGTGT
CGTCGTGTACGAGATGACCTACTTACCCGTCAGTTTTCCAAGTTGTATCATGTGTTGACTTAGTTGACGT
GTCATGTGCTTGGATGATTAGCGTACGGGTCATGTATGGTGCGCTTGCTTCAGTTGAAGGGATGTACTAG
TACAGTTGTGTTAATTGTTTATTTCACGATCTGGTCTTTTGGCTGGATCGTGAAAAAAACGCTAAGTCCC
AAATCCTGAACTCGAGAAGAAAGCGCCAATGACAACGTTTTTGACTGGAGCTCCCTAGCATTCGGCTTTT
TTCTACTTTGAAGGGATGTACTGTTGTATGAATTGTTTATTCACGAACTGGTCGTTTGATTGGATCGTGA
AAAAAAATCGCTCAGTCCCAAATCCTGAACTCGACAGGAAAGCGCTGATTGCAAACATTTTGACTGGAAG
TCCCTTGAAAATGGCGTTTTCGTTATTGGCATTATGTGGCACGTTTATTGTGGCTAGAACATTAATTATT
CACCAAATGGCACCAAAGCTTGGCAAAAGTCGCGAAACACTCCTATCTCGACGCACCAGCAATCGCAACT
TGATGCAAAATAAATTGCACGAGCTAATGATACTTGTACCATGCACAGTACACCGTACCAAAATATACCC
CTGAAAGTGTGCAATTTGGTGCTACCCTAGGGAATATGTATGGGGAAGCCTAGCTACGTGTGTCGCACGT
TCCAAGTTGCATGGACGTCGAACAGAGGCATGCAAAAGCACCTATCTAGGGGAATTACTCTACGTTCTAG
TAGCAAGTGCGATTTTCCAGTCCAGCACGGCAGTACGCCTGCACGCATACACTCCATGTAC-
>An.atroparvus_rDNA_repeat: ETS 1 (-:unknown length), 18S 2-1966, ITS1 1967 (-: unknown length), 5.8S 1968-2111, ITS2 2112-2419, 28S & NTS 2420 (-: unknown length of 28S and unknown length of NTS)
-TCTGGTTGATCCTGCCAGTAGTATACGCTCGTCTCAAAGGTTAAGCCATGCATGTCTAAGTACAAACAT
ATTTAATGTGAAACCGCATAAGGCTCAGTATAACAGCTATAATTTACGAGATCATCACCTAAGTTACTTG
GATAACTGTGGAAAATCTAGAGCTAATACATGCAAAATGCCAGGACCTCGCGGGACTGGTGCACTTATTA
GTCAAACCAATCGCGGGGCCTCGTGCCCCGTGTCATTGAGTTGAAGTCTGGATAATGATGCCGATCGTAC
GGTCTTGCACCGACGACAGATCTCGCAAATGTCTGCCCTATCAACTATTGATGGTAGTATCGAGGACTAC
CATGGTTACAACGGGTAACGGGGAATCAGGGTTCGATTCCGGAGAGGGAGCCTGAGAAATGGCTACCACA
TCCAAGGAAGGCAGCAGGCGCGTAAATTACCCAATCCCGGCACGGGGAGGTAGTGACGAGAAATAACAAT
ATGAAACTCTTTAATGATGTTTCATAATTGGAATGAATTGAGCATAAATCCTTTAGTAAGGATCAAGTGG
AGGGCAAGTCTGGTGCCAGCAGCCGCGGTAATTCCAGCTCCACTAGCGTATATTAAAATTGTTGCGGTTA
AAACGTTCGAAGTTGATTCTTGTCCAACACAGGCCGACACTGTCGACCCGGATCAGTCCGTGGTCGGTAG
GTTCGTTCGGATTCTGGTTGAGACTCAAATGGTGCGGTCGGGCGCGAAACCATTAGCATCGTGCCCTTCA
ACGGGTGCCTTCAAGTATGGAGCCCGACCGTTCTCGTTTACCTTGAACAAATTAGAGTGCTTCAAGCAGG
CTCATGAATATATGGCCGAGAATAATCTTGCATGGAATAATGGAATATGACCTTGGTCTACAATTTCATT
GGTTTGTATACAGACTCAGAGGTAATGGTTAACAGGAGTGGTTGGGGGCATTAGTATTACGGCGCGAGAG
GTGAAATTCGTAGACCGTCGTAAGACTAACTGAAGCGAAAGCGTTTGCCATGGACACTTTCATTAATCAA
GAACGAAAGTTAGAGTATCGAAGGCGATTAGATACCGCCCTAGTTCTAACCGTAAACGATGCCAGCTAGC
AATTGGGAGACGCTACAACCTTGGTGCTCTCAGTAGCTTCCGGGAAACCAAAGCTAGGTTCCGGGGGAAG
TATGGTTGCAAAGTTGAAACTTAAAGGAATTGACGGAAAGGCACCACAATTGAAGTGGAGCCTGCGGCTT
AATTTGACTCAACACGGGAAAACTTACCAGGTCCGAACTTATCGAGGTAAGACAGATTGAGAGCTCTTTC
TCAAACTTAAGGGTAGTGGTGCATGGCCGTTCTTAGTTCGTGGATTGATTTGTCTGGTTTATTCCGATAA
CGAACGTGACTCACTCATGCTAACTAGAATACCAGTCAGCCTGTTGCGTTTTGATCTCTGTCCGGAGTGC
CCCCGGGTGCGAAGGCTGAGGGAGTGCGACCTGACGTTCCGGCCCTGTGTGCGCAAGCATACTTGGCTAA
GCTGCTTAGCAGGACAATTTGTGTTTAGCAAAATGAGACTGAGCGATAACAGGTCCGTGATGCCCTTAGA
TGCCCTGGGCTGCACGCGCGCTACAATGTGGGTTTCAGCGTGTCTCCTATTCCGAAAGGAACGGGTAATC
ACTGAAACACCCACTTAGTAGGGATTATGGATTGCAATGGTCCATATGAACTCGGAATTTCTTGTAAGCG
CTGGTCATTAGCTAGCGCTGAATACGTCCCTGCCTTTTGTACACACCGCCCGTCGCTACTACCGATGGAT
TATTTAGTGAGGTCTCTGGAGGTGATCGTTCGCATGCTTCCTCGCGGAGTAGCGTCTGCTTTACTGAAGT
TGACCGAACTTGATGATTTAGAGGAAGTAAAAGTCGTAACAAGGTTTCCGTAGGTGAACCTGCGGAAGGA
TCATTA-AACCCTAGGCAGGGGATCACTCGGCTCATGGATCGATGAAGACCGCAGCTAAATGCGCGTCAG
AATGTGAACTGCAGGACACATGAACACCGACACGTTGAACGCATATTGCGCATCGGACGTTTCCTCCCCA
CCGATGCACACTATTTGATCATAACCCAAGCCAAACGGCGTACCTCACCGTACGTGGAGTTGATGAAGGG
TCTGGATACGCCATCCTTTCTCTTGCATCGAAGTCGTAGCGTGTAGCAACCCCAGGTTTCAACTTGCAAA
GTGGCCATGGGGCTGACACCTCACCACCATCAGCGTGCTGTGTAGCGTGTTCGGCCCAGTTCGGTCATCG
TGAGGCGTTACCTAACGGAGAAGCACCAGCTGCTGCGTGTATCTCATGGTTACCCCCAACCATAGCAGCA
GAGATACAAGACCAGCTCCTAGCAGCGGGAGCTCATGGG-
>An.christyi_rDNA_repeat: ETS 1 (-:unknown length), 18S 2-585 (-:unknown length), ITS1 585 (-:unknown length), 5.8S 586-740, ITS2 741-1159, 28S & NTS 1160 (-:unknown length of 28S and unknown length of NTS)
-TTATCAGTTAAACCAATCTCCTCCGGGCGTTTTGAGTTTAAATCTGGATAAGGATGCCGATCGTATGGT
CGCAAGATCGTCGACAGATTTTTCAAATGTCCCTATGTGCCCTATCAACTATTGATGGTAGTGTAGAGGA
CTCCCATGGTTACGACGGGTAACGTTCCGTAGGTGAACCTGCGGAAGGATCATTAGTCGAGGGCTTTAGT
ATTACGGCTCAAGTGGTGAAATTCGAAGACCGTCGTAGGACCGACATGGCATGGCATACATGGATGCTTT
CATTAATTGGTTGCAAAGTTGAAACTTAAAGGAATTGACGGAAGGGCACCCAAGAAGTGGAGCTTGCGGC
GAGACAACGCAGTGTTTAGCAAGATGAGATTGAGCGATAACAGGTCTGTGATGCCCTTAGATGTTCTGGG
GCTACTACCGATGGATTATTTAGTGAGGTCTCTGGAGGCACACCTTCCGCGATTCCTTCGTGAGTTGCAG
TTGGCACGGCCGAAGTTGACCGAAGGCTTGATGATTTAGAGGAAGTAAAAGTCGTAACAAGGTTTCCGTA
GGTGAACCTGCGGAAGGATCATTA-AACCCTAGGCAGGGGATCACTCGGCTCATGGATCGATGAAGACCG
CAGCTAAATGCGCGTCAGAATGTGAACTGCAGGACACATGAACATTGATAAGTTGAACGCATATGGCGCA
TCGGACGTTTAATCCCGACCGATGCACACATTCTTGAGTGGCCTACTCATTATACATTCCTCATAACCTA
TGACTACAGTTGCGGCGACCAAACCATGCCCGGGCCATCCGGTGCATGCGTCGCAGCTGTGCAGCATGAC
GTGCTCGGGCCTCGTGGTGGGTCCTTGGGCGTTGAAAGTGGACACTCTAGCGTGCGCGAAGGTGCGTGCG
TGTTCGTGGTGTCCGATGGACGGTGATTGGTGTGTGTCAAGTCGCATGGTTCGAACTATCGGCTACGTCG
ACCTGAGGCCACCGGCAGCCTACTTCCTCAAGTAACGCCGGTCGGCCTGTTCCAACAGGATCGGAAAGCC
TAAGTCACAGTAACTCATGTGCACCCATACACGGCGTTGCGCTACCATCACCGCTCCCATCGGCCCTCGG
CACGTGTGCAACATACCGGCGAGCCGCTATTCCACGTAG-
>An.culicifacies_rDNA_repeat: ETS & 18S 1 (-:unknown length of ETS and unknown length of 18S), ITS1 2-346, 5.8S 347-506, ITS2 507-874, 28S 875-1428 (-:unknown length), NTS 1428 (-:unknown length)
-CCGATCAAACAAGTCCGGGAGTGAGGTTGCCAAACGCATCGTCGGCATCACATGCTGACGCGCACGCTA
CAACCACAAGATGGTGTAGCACACTTGGTAGAGTTGAGCGAAAGCAACTCTTTCAAAGGGATACACATAC
CACTGCCTCGGCGAAGGTCAGTAAAGATGCACACTTTGGTAGTACCGGGTACCTTATACACTGACTGATT
GTCGTGTCACAACGGGGTGATCGACAGTCGCACTTTGGCGTGCTCGGCTCCGCAACCGTCGGGGCCGTGG
GCGCCTGCAGTGTGGTACTAGGGAACCAGAGTTGTGTGTTGGTATGTGTATAATGGATGGATGGACAACC
CTAGGCAGGGGATCACTCGGCTCATGGATCGATGAACCGCGAAGCTAAATGCGCGTCTGAATGTGAACTG
CAGGACACATGAACACCGACACGTTGAACGCATATGGCGCATCGGACGTTTAATCCCGACCGATGCACAC
ATTCTTGAGTGCCTACCAAATCCTTGTTACACAATAAACCTAACTACAGGGCGCGCGTGCAGGCAAGCAA
CACACCGGGACGAGCAGCCCGTCCCAACGCCTTGGCGTGGTGGGTGGTTTGCAGCACTGCACGTGGGCGC
ACTGTGCATCTTGGCGTGCTCGAGTCCCGCAAGGGGGCTCTTGGGCGCTGAAAAGGTTTGGCGAAACGGG
TGCGCGCGTCAAGTCGGCACGGGTCGAACTTCGGCTTTGGATGACCTGAGAACCCCGGCAGCCTACTAAC
ACCAGGCTTGCCGATACGGGTCCAGGGGAAGTCCGGCCAGTTCGTGTAACGCGTGACCGACCCATACGGG
CGCATGACCGGGCAACCAACCTTACCGCTTTATCTCGGGGATCCCAGTCGTGTTGCTTGATAGTGCAGCA
CTAAGTGGGAGGTAAACTCCTTCTAAAGCTAAATACCGCCATGAGACCGATAGAAGACAAGTACCGTGAG
GGAAAGTTGAAAAGCACTCTGAATAGAGAGTCAAATAGTACGTGAAACTGCCTAGGGGACACAAACCTGT
TGAACTCAATGTTCCGGGCGGCGATATTCAGCGGTGGTCGACCCGAACGGGCCGGCTGCCGTGCACTTAT
CAGACCGCAGTAACGGACATCGCGATCCATTACAATGGTTACTCCGGCAATGGCCCCTGGCTCGTGGTGG
GCGGCTTTCTAGTAGGGGCGGCACGGCGGCTTCCCTGAGCGATAGTCTCCGCGACCTTCATCCGTGAGGG
GCGCAGGGCCCGACCGAGTCCGGTGTGCCGCTGGAATAGTGATGGATTGGTATGAGCGGGGTTCGAGCGT
TGTGATCTGCAGCCGGAGATCCGATAATACACTCGCCCCCGATCGGTGATGACGCTTTATGCATTGAGGA
ACCTACGGGACCCGTCTTGAAACACGG-
>An.dirus_rDNA_repeat: ETS 1 (-:unknown length), 18S 4-827 (-:unknown length), ITS1 827 (-:unknown length), 5.8S 828-987, ITS2 988-1493, 28S 1494-2031 (-:unknown length), NTS 2031 (-:unknown length)
-TGCGGTTAAAACGTTCGAAGTTGATTCTCCGTCCAGACTCGCGACCGCCGCGGGCACCCGGACGTGCGT
GCGTACCCCTCGTCGGGGTCGCGCCACCCCGGGACCGTCCGCGAGCGCGCTTGCGGCTGCGACTCACAAA
TGGTGTGCCCGGGCGTTCTACTCCGCGTGCGGGTCAGCTTGGGACCAACGGAACGCCACCGCCCAAAGCG
ACCCAGACCGTGGTGCCCGGGGTACTCACGTTTACCTTGAACAAATTAGAGTGCTCAAAGCAGGCTAGTA
ACACGGCGGCCCCCTCCGGGGGGTCGTTAGCCGAGAATAATCTTGCATGGAATAATGGAACATGACCTCC
GGTCTCAGTGGTTTCGTTGGTTTGTCGTCAGACCCAGAGGTAATGATTAACAGAAGTAGTTGGGGGCATT
GGTATTGCGGCGCGAGAGGTGAAATTCGTAGACCGTCGCAGGACCGACTGAAGCGAAAGCGTTTGCCATG
GATGCTTTCATTAATCAAGAACGAAAGTTAGAGGATCGAAGGCGATTAGATACCGCCCTAGTTCTAACCG
TAAACGATGCCAATCAGCAATTGGGAGACGCTACTCTTACTCGGTGCTCTCAGTCGCTTCCGGGAAACCA
AAATCGGGTTCCGGGGGAAGTATGGTTGCAAAGTTGAAACTTAAAGGAATTGACGGAAGGGCACCACAAG
AAGTGGAGCTTGCGGCTTAATTTGACTCAACACGGGAAAACTTACCAGGTCCGAACTTATGGAGGTAAGA
CAGATTGAGAGCTCTTTCTCAAACTTAAGGGTAGTGGTGCATGGCCGTTCTTAG-AACCCTAGGCAGGGG
ATCACTCGGCTCATGGATCGATGAAGACCGCAGCTAAATGCGCGTCAGAATGTGAACTGCAGGACACATG
AACATCGACACGTTGAACGCAAATGGCGCATCGGACGTTTCAACCCGACCGATGCACACATCCTTGAGTG
TCTACTGATTTCGAAATATCCTCATGGTTTAAACGAGACTACAACACGCCACGTGGGCCCCCCGCCGGGG
CCGAGGTGGACGTTGTGCATAACAGCGTGCTGGGCGTGGCTTCGCGCCGCCCCAGGGCGTTGGTCCTGGA
TGAGTGATGGATACAGAGCGGGCGACCGCGTCGCTGGCCTGCACGCGCACTTACGCGCCGGTCCCTGGTC
GTTAGATGTTGCGCCCGTAGCCTTCCGAGGTCTGCAAGCGCCAGATGCTTCCGACACGCACAAGGGGACC
GCCGTTCGTGCGGTCGGTGCCTACAAGGTACCGGCGGCCGCGGTTCGCTCCGACACAAAGCCTCACCTCC
GCGGACGCCCGGGTGCGCGGCTCCCACACACAAGGGTGTGTGTGTGGAGTCGCTGTGCCGCGCCGCTGCG
CGCCCCGCGCCGTGCTCTGCGCTGCGGATCTCGCGCGCTCTCGTCGCGCTCTCGCTCTCTCCCGCACCGT
GGGAAGTGCAACGTTGCCACGTTGCTTGATAGTGCAGCACTAAGTGGGAGGTAAACTCCTTCTAAAGCTA
AATACCGCCATGAGTCCGATAGCGAACAAGTACCGTGAGGGAAAGTTGAAAAGCACTCTGAATAGAGAGT
CAAATAGTACGTGAAACTGCCTAGGGGAATCAAACCCGTTGAACTCAATGATCCGTGCGGCGATATTCAG
CGGCGGCGCTCGCGCGCTGCCGTGCACTTATCCGCCCGCAGCCTACACGGACATCGCGATCCATTACCAC
GGGCACCGCCCCTGCGGCGCGTGCAATTCCGGCACCCGAGGCCCCTGGCTCGTGGTGGACGGCTCCCTAG
TAGGGTGCGGCTCGCACGCCGCGCCTCGAACGGGGGTTCCGAGCTGTTTCAGCAATGGAACGGCACGGGT
CCGACCGAGCCCCGGTGTGCCGCCGGAAGAGAGTGATGGAGCTCACGAGCGCGAGGCGCTGGGAGCGGCC
TTTCCGGAGGCCTCGAAGCACCCAGCCATACTCCGATCGGCGATGACGCTATACGCATTGAGGTACTC-
>An.epiroticus_rDNA_repeat: ETS 1 (-:unknown length), 18S 2-1773, ITS1 1774 (-:unknown length), 5.8S 1775-1948, ITS2 1949-2520, 28S & NTS 2521 (-:unknown length of 28S and unknown length of NTS)
-TCTGGTTGATCCTACCAGTGATATACGCTTGTCTCAAAGGTTAAGCCATGCATGTCTAAGTACAAACAT
AAGTAATGTGAAACCGCATAAGGCTCAGTATAACAGCTATAATTTGCAAGATCATCCCCCTACAGTTACT
TGGATAACTGTGGAAAAGCCAGAGCTAATACATGCAACATGCCGGGACTGTTGGCCTCCGGGCTGGCGGA
ACTGGTGCACTTATTAGTTAAACCAATCGCCTCCGGGTGTTTTGAGTTGAAGTCTGGATAAGGATGCCGA
TCGTATGGTCTCACGACTGACGACAGATCTTTCAAATGTCTGCCCTATCAACTATTGATGGTAGTGTAGA
GGACTACCATGGTTGCGACGGGTAACGGGGAATCAGGGTTCGATTCCGGAGAGGGAGCCTGAGAAATGGC
TACCACATCCAAGGAAGGCAGCAGGCGCGTAAATTACCCAATCCCGGCACGGGGAGGTAGTGACGAGAAA
TAACAATATGGACCTCTCTAACGATGGTCCATAATTGGAATGAGTTGAGCATAAATCCTTCAACAAGGAT
CAAGTGGAGGGCAAGTCTGGTGCCAGCAGCCGCGGTAATTCCAGCTCCACTAGCGTATATTAAAGTTGTT
GCGGTTAAAACGTTCGAAGTTGATTCTTGTCCAACACAGGCCGACACTGTCGACCCGGATCAGTCCGTGG
TCGGTAGGTTCGTTCGGATTCTGGCTGCGACTCACAATGGTGTGCCCGGGCGCGAAACCATTAGCATCGT
GCCCTTCAACGGGTGCCTTCAAGTATGGAGCCCGACCGTTCTCGTTTACCTTGAACAAATTAGAGTGCTT
CAAGCAGGCTCATGAATATATGGCCGAGAATAATCTTGCATGGAATAATGGAATATGACCTTGGTCTACA
ATTTCATTGGTTTGTATACAGACTCAGAGGTAATGATTAACAGAAGTAGTTGGGGGCATTGGTATTACGG
CGCGAGAGGTGAAATTCGTAGACCGTCGTAGGACCGACTGAAGCGAAAGCGTTTGCCATGGATGCTTTCA
TTAATCAAGAACGAAAGTTAGAGTGCGGCTTAATTTGACTCAACACGGGAAAACTTACCAGGTCCGAACT
TATCGAGGTAAGACAGATTGAGAGCTCTTTCTCAAACTTAAGGGTAGTGGTGCATGGCCGTTCTTAGTTC
GTGGAATGATTTGTCTGGTTAATTCCGATAACGAACGCGACTCAGTCATGCTAACTAGAATACCAGTCAG
CCTGTTGCGTTTTGATCTCTGTCCGGAGTGCCCCCGGGTGCGAAGGCTGAGGGAGTGCGACCTGACGTTC
CGGCCCTGTGTGCGCAAGCATACTTGGCTAACCTGCTTAGCAGGACAATTTGTGTTTAGCAAAATGAGAC
TGAGCGATAACAGGTCCGTGATGCCCTTAGATGCCCTGGGCTGCACGCGCGCTACAATGTGGGTTTCAGC
GTGTCTCCCATTCCGAGAGGAACGGGAAATCACTTAAATGCTCATCTAGTCGGGATTGGGGACTGCAATG
GTCCCCATGAACCTGGAATTTCTTGTAAGTGCTAGTCATTAGCTAGCGCTGATTACGTCCCTGCCCTTTG
TACACACCGCCCGTCGCTACTACCGATGGATTATTTAGTGAGGTCTCTGGAGGTGATCGTTCGCATGCTT
CCTCGCGGAGTAGCGTCTGCTTTACTGAAGTTGACCGAACTTGATGATTTAGAGGAAGTAAAAGTCGTAA
CAAGGTTTCCGTAGGTGAACCTGCGGAAGGATCATTA-AACCCTAGGCAGGGGATCACTCGGCTCATGGA
TCGATGAAGACCGCAGCTAAATGCGCGTCAGAATGTGAACTGCAGGACACATGAACACCGACACGTTGAA
CGCATATGGCGCATCGGACGTTTCAACCCGACCGATGCACACATCCTTGAGTGCCTACAATGTGAACTGC
AGGACACATGAACACCGATAAGTTGAACGCATATGGCGCATCGGACGTTTCAACCCGACCGATGCACACA
TCCTTGAGTGCCTACTAGGTACTTCGATTTTCCTATAATTAGACTACAGACGGGCGCCACTAACGGGCTG
ACGGGCTATCCGTCGTCTGGCGTGCGACTGTGCAGCATGGCGTGCTCGGGTCTCGGCGTGGACCCTTGGG
CGCTGAAAGTGGATACTCTGTTTGAGCGGCACCTTTGCGTGTGCTCTCCTAAGTGTCGACGTATGGTGAG
GGTAGTGTCAAGCCGCACGGTGCGACAACACAAGCGTACTGTCGAGTTTGGTGCAATCGGATGCCTACTA
CCATGGGCGGTGCCGGCGTGCATTCAACACTCGACGTGCGTGTCCTGTATCAACCGGATGCCAACTGCTG
TGTCAGTTGGTGGTGTCGGCGCAGACAGGACGCGCGCGTACGCTTGAGTCGTGTAACGCGTGCGACCCAT
ACACGTACCTGCTTGAGCTGTGCGTTGCGAGCTGGAGAGTTGCCAGACGGAGCAAATACCACATACTCCA
-
>An.farauti_rDNA_repeat: ETS 1 (-:unknown length), 18S 2-2047, ITS1 2048-3241, 5.8S 3242-3401, ITS2 3402-3965, 28S 3966-4512 (-:unknown length), NTS 4512 (-:unknown length)
-TATACGCTCGTCTCAAAGGTTAAGCCATGCATGTCTAAGTACAAACTGTCACAAGTGAAAACCGCATAA
GGCTCAGTATAACAGCTATAATTCACGAGATCATCCACCCACCAGTTACTTGGATAACTGTGGAAAATCC
AGAGCTAATACATGCGACATGCCGGGACTGTGCGGGCGCCTCGTGCGCGCGCGCGGAACTGGTGCACTTA
TTAGTTAAACCATCCGCCCACCGTGGCGCGTTGAGTTGAAGTCTGGATAAGGATGCCGATCGTATGGTCG
CTCGCCGACCGACGACAGATCTCTCGAATGTCTGCCCTATCAACTATTGATGGTAGTGTAGAGGACTACC
ATGGTTGCGACGGGTAACGGGGAATCAGGGTTCGATTCCGGAGAGGGAGCCTGAGAAATGGCTACCACAT
CCAAGGAAGGCAGCAGGCGCGTAAATTACCCAATCCCGGCACGGGGAGGTAGTGACGAGAAATAACAATA
TGGACCTCTCTAACGATGGTCCATAATTGGAATGAGTTGAGCATAAATCCTTCTGCAAGGATCCAGTGGA
GGGCAAGTCTGGTGCCAGCAGCCGCGGTAATTCCAGCTCCACTAGCGTATATTAAAGTTGTTGCGGTTAA
AACGTTCGAAGTTGATTCTCCGTCCAGACACGCGACCGCCGCGGGCTCCCGCCGGCGCGCGGGCGCATCG
TGCGCGTGCGAGAGCGCGGGGCAACCCACGCTCCCGTCACAAGCGCGTGCGCCCCGCCCGACCGGGACCG
TCCGCGTGCGCGCTCGCGGCTGCGACTCACAAATGTGTGCCCGGGCGTTCTACTCCGCGCCGGTTCCGCT
CGCCGCGGGCCGCGTCCTGGTGCCCGGGGTACCCACGTTTACCTTGAACAAATTAGAGTGCTCAAAGCGG
GCTAGTAACAGGCGGCCCCTTCGCGGGGGTCGTTAGCCAAGAATAATTTTGCATGGAATAATGGAACATG
ACCTCCGGTCTCTCATATGTTTCGTTGGTTTGTCGCCAGACCCAGAGGTAATGATTAACAGAAGTAGTTG
GGGGCATTGGTATTGCGGCGCGAGAGGTGAAATTCGTAGACCGTCGCAGGACCGACTGAAGCGAAAGCGT
TTGCCATGGATGCTTTCATTAATCAAGAACGAAAGTTAGAGGATCGAAGGCGATTAGATACCGCCCTAGT
TCTAACCGTAAACGATGCCAATCAGCAATTGGGAGACGCTACTCTTACTCGGTGCTCTCAGTCGCTTCCG
GAAACCACAATCGGTTCCGGGGAAGTATGGTTGCAAAGTTGAAACTTAAAGGAATTGACGGAAGGGCACA
CAACGAAGTGGAGCTTGCGGCTTAATTTGACTCAACACGGGAAAACTTACCAGGTCCGAACTTGTGGAGG
GTAGACAAGATTGAGAGCTCTTTCTCAAACTCAAGGGTAGTGGTGCATGGCCGTTCTTAGTTCGTGGATC
GATTTGTCTGGTTAATTCCGATAACGAACGTGACTCAGTCTAGCTAACTAGAACGCTGTCAGCCGTGTTA
GCCGCAAGGCGCACCTGACGTTACAGCCGGCAGTGTCGCGCGGTTCGGGGTTCGCGCCCCGCGGCCGTGT
GGCCTCCTGCCTGGCTCCGTTTGCCCTGCTTAGCGGGACAACTTGTGTTTAGCAAGATGAGATTGAGCGA
TAACAGGTCCGTGATGCCCTTAGATGTTCTGGGCTGCACGCGTGCTACAATGTGGGCAGCAGCGTGTTCT
CGTCTTCGGGCGCCCCCATTCCGAAAGGAACGGGAAATCACTTAAATGCTCATTTAGTTGGGACTGGGGA
CTGCAATGGTCCCCACGAACCTGGAATTTCTAGTAAGTGCTAGTCATCAGCTAGCGCTGATTACGTCCCT
GCCCTTTGTACACACCGCCCGTCGCTACTACCGATGGATTCTTTAGTGAGGTCTCTGGAGGCACGCCTTC
CGCGATTCCACCGCGAGTTGCAGTTGGACCGGCCGAAGTTGACCGAACTTGATGATTTAGAGGAAGTAAA
AGTCGTAACAAGTTTCCCCGATCCTCGGGAGAGACAGTTGTGTTGGGACGTGCCCGTTCGGCGCGCGCCA
CCGATCTGCCGTACGCTTGCTGAGATCCCCTCGACCGGGGTGAGCTTGCGTGCACATAGGCGGGTCGCGG
CGCGCGTTGGGCACGTTGGCTACCACCGGGTTAACCTACACCATGCCACGCGGACCTGCCGTACGCTTGC
CGAGATCCCCTCGCACGGGGTGAGCTTGCGTGCACATAGGCGGGTCGAGGTGGACGGTAAGCCCCCAGGG
CGTTTGGTCCCGGTGTACGCCTGCTGCGGTCCGCCGTGGTCCCTCGGGAGAGAGCGTTGAGTTGAACATG
TCACAATCCGACAGGAAACCGCACACACAAAGCAAAGACTGGGTAACTAGAGGTCTAGCGTATGCCTCAC
TAGGGCAAGTCCGATCCGTTCACCACATACACAACCAAGCATGCAATTCGGGTTTAGAGGAAGCGTATAC
CTCTCGAAGGCAAGTCTGATTCTAGGCGCTAGCCACGTACGCGATCGCTCGGAGAACTCTCCTACCACCA
ACAGTCGTAGCACGCCACTACGACTAGTCGTAGCACGCCACTACGACTTAGCAGCCGACGGTAATGTACC
CTCTATTCGGTAGTGAGGGGTCGCTCTTGGGTGGTCGCATTCGTACGGTGGTGGTGACGCGCCGCAACTG
CAAGGTGTCCAAAGGTCAAGCATGCGTGTATCGTGGTGAACAAACAATCAAGTAGCGTATATTAAAATGC
CGACCGGCCAGCAGCCAGCAAGCAGCAAGTAGAGCATCCCCGCGCGCGCCCCATGAGAACGGTGTCCAAA
TATGGTGTTACCACCAGGTGTCCAAAGGTCAGAAAACGGTGTCCAAAGGTCAGAAAACGGTGTCCAAAGG
TCAGAAAACGGTGTCCAAAGGTCAGAAAACGGTGTCCAAAGGTCAGAAAACGGTGTCCAAAGGTCTAACA
TTTTCGGGGCATGGAGCGCAAAGTCGGGAATTGCTTTACAACGCCGCTGCTACTGCTGGTACGGCCACAT
GAAACAGGGGAAAACGCTCACTTCGGGTCGCCAGACCCTCGAGCGTGTGTGTGTGTGTGTGTATGTGACT
CAACTCAACAGACCGGGAACGCGGGCGGTTGTGGCCCGGGTGCCTTCGCGGCACCAGAACACTTCAAAAG
CCAAACATTAGGAACTCTCAAAACCCTAGGCAGGGGATCACTCGGCTCATGGATCGATGAAGACCGCAGC
TAAATGCGCGTCAGAATGTGAACTGCAGGACACATGAACACCGACACGTTGAACGCATATGGCGCATCGG
ACGTTTAATCCCGACCGATGCACACATCCTTGAGTGCCCACTTACGTTGAATGCAAACACCGCCAAACAA
TCCGTTGCCCGCTCCCGCACACCAAACGGGGACTCCGCTCGACCGCGGCCCCGGCGGGGAAAAGGCTTCG
GTGCGTTTACTCGACTACGGCATGCCGCGCGGACCTTGCCGCGTCCGCTCCTGGATCCCCTCGCACGGGG
TGACGAGAGCGGGCGCACACAGGCGGGTCGAGGCGGACGCCGTGCATAAGGGCGTGCTGGGCGTGGCTTC
GCGCCGCCCCAGGGCGCTGGTTTGGTGTGTATTGCGAGAGAGCGGGATCGAGTGGGGCGGGCGTCACTGG
CCCCTGCACGCGCACGACGCGCGTGGTCTCTCTGGTTCGCGTAGCTGTTGCGCCGAGCAGCCTTCCGAGG
TCTGCCCGCGCCGGATGCTTGCGACCGCCACCACGCAGAGAGAGCCACCAACTGTCGTGCGGTCGGTGCC
TATAAGGTTCAGACAGTGCACGCGCCTGCCCCCAGTGATCTCGTTCGCGACCCACATGCACACACTGCCG
CGCGCAACCGGCCCTCGGCGACGAGGTGCACGAGCAACCGGCCTTTGCTTGATATGCAGCACTAAGTGGG
AGGTAAACTCCTTCTAAAGCTAAATACCGCCATGAGTCCGATAGCGAACAAGTACCGTGAGGGAAAGTTG
AAAAGCACTCTGAATAGAGAGTCAAATAGTACGTGAAACTGCCTAGGGGAATCAAACCCGTTGAACTCAA
TGATCCGTGCGGCGACATTCAGCGGTGGCGCCCCGTGCGCCGCCGTGCACTTGTCGACCGCAACCTACAC
GGACATCGCGATCCATTACCAAAGCGCGCCCGACAGCGCGTGATTCCGGCACCAACACGGCCCCTGGCTC
GTGGTGGACGGCTCCCTACTAGGGGTGCGGCTCGCACGCCGCGCCCCGAACGGGGGTTCCGATTGCAGCG
ATCAGCAATGGTACTGCTAACGGGTCCGACCGAGCCCCGGTGTGCCGCCGGGAGTGTGTGATGGAGTCAA
CGAGCGCGAGGCGCTGGGAGCGGCCTTTCCGGAGGCCTCGAAGCACCCAGCCATACTCCGATCGGCGATG
ACGCTTCATGCATTGAGGTACCTCCGGGACC-
>An.funestus_rDNA_repeat: ETS 1 (-:unknown length), 18S 2-1819, ITS1 1820 (-:unknown length), 5.8S 1821-1980, ITS2 1981-2704, 28S 2705-6170 (-:unknown length), NTS 6170 (-:unknown length)
-TCTGGTTGATCCTACCAGTAATATACGCTTGTCTCAAAGGTTAAGCCATGCATGTCTAAGTACAAACAT
AAATGAATGTGAAACCGCATAAGGCTCAGTATAACAGCTATAATTCACAAGATCATCACCTAAGTTACTT
GGATAACTGTGGAAAATCCAGAGCTAATACATGCAACATGCCGGGACCTCGCGGGACTGGTGCACTTATT
AGTCAAACCAATCGCGGGGCCTCGTGCCCCGTGTCATTGAGTTGAAGTCTGGATAATGATGCCGATCGTA
CGGTCTTGCACCGACGACAGATCTCGCAAATGTCTGCCCTATCAACTATTGATGGTAGTATCGAGGACTA
CCATGGTTACAACGGGTAACGGGGAATCAGGGTTCGATTCCGGAGAGGGAGCCTGAGAAATGGCTACCAC
ATCCAAGGAAGGCAGCAGGCGCGTAAATTACCCAATCCCAGTACGGGGAGGTAGTGACGAGAAATAACAA
TATGGACCTCTCTAACGATGGTCCATAATTGGAATGAGTTGAGTATAAATCCTTCAACAAGGATCAAGTG
GAGGGCAAGTCTGGTGCCAGCAGCCGCGGTAATTCCAGCTCCACTAGCGTATATTAAAGTTGTTGCGGTT
AAAACGTTCGAAGTTGATTCTCGTTTACCTTGAACAAATTAGAGTGCTTCAAGCAGGCTCATGAATATAT
GGCCGAGAATAATCTTGCATGGAATAATGGAATATGACCTTGGTCTACAATTTCATTGGTTTGTATACAG
ACTCAGAGGTAATGATTAACAGAAGTAGTTGGGGGCATTGGTATTACGGCGCGAGAGGTGAAATTCGTAG
ACCGTCGTAGGACCAACTGAAGCGAAAGCGTTTGCCATGGATGCTTTCTTTAATCAAGAACGAAAGTTAG
AGGATCGAAGGCGATTAGATACCGCCCTAGTTCTAACCGTAAACGATGCCAATTAGCAATTGGGAGACGC
TACAACCTTGGTGCTCTCAGTCGCTTCCGGGAAACCAAAATCGGGTTCCGGGGGAAGTATGGTTGCAAAG
TTGAAACTTAAAGGAATTGACGGAAGGGCACCACAATTTAGAAGTGGAGCTTGCGGCTTAATTTGACTCA
ACACGGGAAAATTTACCAGGTCCAAACTTATCGAGGTAAGACAGATTGATAGCTCTTTCTCAAATTTAAG
GGTAGTGGTGCATGGCCGTTCTTAGTTCGTGGAATGATTTGTCTGGTTAATTCCGATAACGAACGTGACT
CAAACATGCTAACTAGAATTACCAGTCAGCCTGTTGCGTTTTGATCTCTGTCCGCAGTGCCCCCGGGCGC
GAAGGCTGAGGGAGTGCGACCTGACGTTCCGGCCCTGTGTGCGCAAGCATACTTGGCTAAGCTGCTTAGC
GGGACAACTTGTGTTTAGCAAGCTGAGAATGAGCGATAACAGGTCCGTGATGCCCTTAGATGTTCTGGGC
TGCACGCGTGCTACAATGTGGGTTTCAGCGTGTCTCCTATTCCGAAAGGAACGGGAAATCACTAAAATGC
CCATCTAGTCGGGATTGGGGACTGCAACGGTCCCCATGAACCTGGAATTTCTAGTAAGCACTAGTCATTA
GCTAGTGCTGATTACGTCCCTGCCCTTTGTACACACCGCCCGTCGCTACTACCGATGGATTATTTAGTGA
GGTCTCTGGAGGTGATCGTTCGCATGCTTCCTCGCGGAGTAGCGTCTGCTTTACTGAAGTTGACCGAACT
TGATGATTTAGAGGAAGTAAAAGTCGTAACAAGGTTTCCGTAGGTGAACCTGCGGAAGGATCATTACTG-
AACCCTAGGCAGGGGATCACTCGGCTCATGGATCGATGAAGACCGCAGCTAAATGCGCGTCACAATGTGA
ACTGCAGGACACATGAACATCGACACGTTGAACGCAAATGGCGCATCGGACGATTAAACCCGGCCGATGC
ACACATTCTTGAGTGCCTACATTCTTGAGTGCCTATCAATTCCTTGATATACAACAAACCAAACTTCAGG
GTGGAGCGTGCCACAATAGAACACTATGGCGAGCAGCCCGTCTAGTGTCGTGGGGGAAACACGCTTCCAC
ACTGTGCATAATGGCGTGCTCGGGACCTTTGTTGGGACCGCAGGGCGCTGAAAGTAAAGGGGTGAACCGC
ATAAATCGCACGCACGTAAACGCGCACACACACAAATAGAGTGAGACGTATCGTAGGATACCGCTAAGAG
TACGTTGTGAAACATGGGGAAATTCAATCGAAAACCTCTTTGATGTCCAAGATTTCGTTGACCGTATCCG
TCGTAATACTGGATCAACGTGCTTGGGGGAAAACGTCAAAGGGTTTTATAATAGTGGTGCATGATTAACC
CATCGATGCCCGAGGGGAACATGTTGTCCAATACAATAGTGGTGCAGTTGGCTCGACATGCTCGGGGGGA
GACATCGTGGGTCCAAGTCGACCAAGTCGACCGGGAGTTGTTGTTGAGAGATCGAATCAAAACGATGCCG
AGCGGAACTCGTTGTCCTTATTGGAGTGATATTCGGACAACGTGCTCGGGGGGGCCATCGTTGATTCAAA
AATGACCGTAAATTGCCCAATCCGTGTGTGTGTGTGTGTGAAGTGTTGTTGCGTATATATCGGTTCGCTA
TGCCCCGGGTTCGAAACGAATGGAATGTGACTGATTTTGTTGTAGGCCTCAAGTGATGTGAGACAACCCC
CAGAATTTAAGCATATTAATAAGGGGAGGAGAAGAAACCAACCGGGATTCCCTGAGTAGCTGCGAGCGAA
ACGGGAGAAGCTCAGCACGTAGGGACGGCGTGGAGACGCACCTGTCCGATTCCGTGTACTGGAACGGGAC
CATTATCTACTATGCACGGTGCACATCAAGTCTAACTTGAAGGTGGCTCATTATCCCATAGAGGGTGATA
GGCCCGTAGCATGCGCACGCCTGTGCTGGTAGACGGTCGGCTCCAGGGAGTCGTGTTGCTTGATAGTGCA
GCACTAAGTGGGAGGTAAACTCCTTCTAAAGCTAAATATTGCCATGAGACCGATAGCGAACAAGTACCGT
GAGGGAAAGTTGAAAAGCACTCTGAATAGAGAGTCAAATAGTACGTGAAACTGCCTAGGGTACACAAACC
CGTTGAACTCAATGATCCGGGCGGCGATATTCAGCGGTGGTCGCAAGGCCGCCGTGCACTTATCGTTCCG
CAGCAAACGGACATCGCGATCCATTACAATAGCGGGTCGGGCGCTTTGCGCTGCGACCGTCCGGCATGCG
ATGGCCCCTGGCTCGTGGTGGACGGCTCCCTAGTAGGGGCGGCTTTGCGGCCGCACCGAGCGGGGGTCTC
CGCGCCTTTCATCCGAAGGGCGACTGGGTCCGACCGAGCGTGGTGTGCCGCTGGAACCGTGATGGATCCG
AGCGTGGGACCGAGTTAGAGGCAGCCTTCTGCGAAGGTTGTCCGTTCGTGTCCCCAGATCGGCGATGAGC
AGCATGCATTGAGGTACCTCCGGGACCCGTCTTGAAACACGGACCAAGAAGTCTATCTTGCACGCAAGCC
AATGGGACCGATACCACCGGTGTGTGGTGTCGCTCAATCGAACACCCATAGGCGAAGACAACTCGATGAC
GTTCGTCACGGGATTACGGGTTCGGCATGGCGCAAGCCTTCGTCGGATCCCTCCATCCCAGGGTGCTCCG
TCACGGGTGGGAGCGGGCCTCCGGGCGTCGTTCTACCCAGCGGGCATCCCCGGAGTGCGCAGGATGTGAC
CCGAAAGATGGTGAACTATGCTTGATCAGGTCGAAGTCAGGGGAAACCCTGATGGAGGACCGAAGCAATT
CTGACGTGCAAATCGATTGTCAGAGTTGGCATAGGGGCGAAAGACCAATCGAACCATCTAGTAGCTGGTT
CCCTCCGAAGTTTCCCTCAGGATAGCTGGAGCACGTAGCATTTCGAGCCTTATTCTTATCTGGTAAAGCG
AATGATTAGAGGCCTTAGGTTCGAAATGATCTTAACCTATTCTCAAACTATAAATGGGTACGGTATTGGG
TTGCATACTTTGATGATAGCAACCCTCTCTACAACCGACAATCGGGCGGGGGCAACACGCCCCCGGTTAG
ATATTGGTGTGCTTAGTGGGCCAAGTTTTGGTAAGCAGAACTGGTGCTGTGGGATGAACCAAACGTGATG
TTACGGCGCCTAAATAAACGACGCATCATAGATACCATGAAAGGTGTTGATTGCTAAAGACAGCAGGACG
GTGGACATGGAAGTCGTCATCCGCTAAGGAGTGTGTAACAACTCACCTGCCGAAGCAATTAGCCCTTAAA
ATGAATGGCGCTCAAGTCGTTTGCCCATACATCGCCGCTAGCGGCATAGCGCATCGAGGGCCTGACCAAC
CTTGCGATGAAGCCCTAGTGAGTAGGAGGGCACCGTGGTGTGCGCAGAAGTGCTCGAGCGCAAGCCGGCA
TGGAGCCGCCACGGGCACAGATCTTGGTAGTAGTAGCAAATATTCGAATGAGCTCTTGGATGACTGAAGT
GGAGAAGGGTTTCGTGTCAACAGCAGTTGAACACGAGTTAGCCAATCCTAAGCCGCATGGGAAATCTGAT
TCAAACGCGATCCACCGTACGCGGCTGGAAACACACATCGCGCGCGATCAAGCGAAAGGGAATCCGGTTA
CCATTCCGGAGCCTGTTGAGTACCCGTTTGCCTGGCGCGTTCGGTTCCCCCCGGGGGATCGTACCGCCTT
GCGATCATGGCAACATGAATCCTTTTTCTTCGAGAAGCCAACGAGGGGCATCGGAAGAGTTTTCTTTTCT
GTTTTACAGCCACCACCGACCATGGAAGTCACTCACAGAGAGATATGGTTGGACGCGCTGGTAGAGCACG
GCCGTCGACACTGCCGTGTCGATGCACTCTTCTTGGACCATGAAAATCGAAGACTGGGGCACGCAAACTC
TCAACAGCTTGTACCGAATCCGCAGCAGGTCTCCAAGGTGCAGAGCCTCTAGTCGATAGATCAATGTAGG
TAAGGGAAGTCGGCAAACTGGATCCGTAACTTCGGGAAAAGGATTGGCTCTGAAGGCTGAGCCGGCACGG
TGTGTCGCAACGGTAACGGGCGTGTCCCCAACCCTCCGGGGGCGGGTGACTAGCGCCTGGCCCTGCGGAC
CCGGTCGGCACTGAACAGCCAGTTCAGAACTGGCACGGCGAAGGGAATCCGACTGTCTAATTAAAACAAA
GCATTGTGATGGCCTGGCTGGGTGTTGACACAATGTGATTTCTGCCCAGTGCTCTGAATGTCAACGTGAA
GAAATTCAAGCAAGCGCGGGTAAACGGCGGGAGTAACTATGACTCTCTTAAGGTAGCCAAATGCCTCGTC
ATCTAATTAGTGACGCGCATGAATGGATTAACGAGATTCCCTCTGTCCCTATCTACTATCTAGCGAAACC
ACAGCCAAGGGAACGGGCTTGGAAGCACTAGCGGGGAAAGAAGACCCTGTTGAGCTTGACTCTAGTTTGG
CATTGTAAGGCGATATAGGAGGTGCAGCATAGGTGGGAGAGTCAGCCCTTTACCGGGTTGGCTCGCCTCT
GAGATACCACCACTCTTACTGTTGCCTTACTTACATGATCGGGTGGAACAAGCGCGGGCCCCAGGTCCGG
GTCGTACCGCCCACTCCCTCGCCGGGGGTGTAAGCGTGTCGGCTCGCCTGAAGCTGCCCAATGCGCCGTG
TTTCTAGCTCCGCGTTCAGCATGTCGTGTTCAGCGTTCAGTCATGCCGTCGCCTAACGCCTGCCCGCACA
TCGTGGGTGCGGTGGACAATGATGCGGCCCCCCGTGGGCTGCAGTACGTTCGCCGCCCTGCAAAGTGTGC
CCGTGCGCCACGCGACACCTAATCCACGTCATGGACAGTGCCAGGTGCGGAGTTTGACTGGGGCGGTACA
TCTCCAAAACGATAACGGAGGTGTCCAAAGGTCAGCTCAGAGTGGACAGAAACCACCCGTTGAGCATAAG
GACAAAAGCTGGTTTGATCCTAACGTTCAGTACACGCCGGGACAGCGAAAGCTTGGCCTTACGATCCTTT
TGGTATAACGAGTTTTTAGCAAGAGGTGTCAGAAAAGTTACCACAGGGATAACTGGCTT-
>An.gambiae_rDNA_repeat: ETS 1 (-:unknown length), 18S 2-2016, ITS1 2017-2360, 5.8S 2361-2520, ITS2 2521-2954, 28S 2955-6975, NTS 6976-8709 (-:unknown length)
-TCTGGTTGATCCTGCCAGTAGTATACGCTCGTCTCAAAGGTTAAGCCATGCATGTCTAAGTACAAGCTT
CCTAGAAAGTGAAACCGCATAAGGCTCAGTATAACAGCTATAATTTACAAGATCCTCATCCAAACAGTTA
CTTGGATAACTGTGGAAAAGCCAGAGCTAATACATGCATTATGCCGGGACTGTTGGCCTCCGGGTCGGCG
GAACTGGTGCACTTATTAGTTAAACCAATCGCCTCCGGGCGCTTTGAGTTGAAATCTGGATAAGGATGCC
GATCGTACGGTCGCTTGCGACTGACGACAGATCTTTCAAATGTCTGCCCTATCAACTATTGATGGTAGTG
TAGAGGACTACCATGGTTGCGACGGGTAACGGGGAATCAGGGTTCGATTCCGGAGAGGGAGCCTGAGAAA
TGGCTACCACATCCAAGGAAGGCAGCAGGCGCGTAAATTACCCAATCCCGGCACGGGGAGGTAGTGACGA
GAAATAACAATATGGACCTCTCTAACGATGGTCCATAATTGGAATGAGTTGAGCATAAATCCTTTTGCAA
GGATCAAGTGGAGGGCAAGTCTGGTGCCAGCAGCCGCGGTAATTCCAGCTCCACTAGCGTATATTAAAGT
TGTTGCGGTTAAAACGTTCGAAGTTGATACCCCGTCCAGACTCGCGTCCGTCGCGGGCGCCCGGCCTCTC
GGTTGGGACCGTCCGTGTACGCGCTCGCGGCTGCGACTCACAATGGTGTACCTGGGCGTTCTACTCCGTG
ACGGGTCAGGACTTGTCGCCGCGACCTCGTCGGTCAAGGTCTTGTTCGACCCAGCTTCATGGTGCCCGGG
AACTCTCGTTTACCTTGAACAAATTAGAGTGCTCAAAGCAGGCTAGTTCAAAGCGTCCGGTCCTCCGGGG
CCGGCGTTGGCCGAGAATAATTTTGCATGGAATAATGGAACATGACCTCGGTCTGAGTGGTTTCGTTGGT
TTGTAATAGACCAAGAGGTAATGATTAACAGAAGTAGTCGGGGGCATTGGTATTACGGCGCGAGAGGTGA
AATTCGTAGACCGTCGTAGGACCCACAGAAGCGAAAGCGTTTGCCAAGGATGCTTTCATTAATCAAGAAC
GAAAGTTAGAGGATCGAAGGCGATTAGATACCGCCCTAGTTCTAACCGTAAACGATGCCAATTAGCAATT
GGGAGACGCTACCTACCTTCGGTGCTCTCAGTAGCTTCCGGGAAACCAAAATCGGGTTCCGGGGGAAGTA
TGGTTGCAAAGTTGAAACTTAAAGGAATTGACGGAAGGGCACCACAAGAAGTGGAGCTTGCGGCTTAATT
TGACTCAACACGGGAAAACTTACCAGGTCCGAACTTATTGAGGTAAGACAGATTGATAGCTCTTTCTCAA
ACTTAAGGGTAGTGGTGCATGGCCGTTCTTAGTTCGTGGAATGATTTGTCTGGTTAATTCCGATAACGAA
CGCGACTCAGTCAAGCTAACTAGAACGCTGTCAGTAGTGTGCCTCCGGGCGCACCTGACGTTAGGAGTGG
CGGGTGTCCTCACGGGTGCCCGTCACTTAGTTTGCCCTGCTTAGCGGGACAACTTGTGTTTAGCAAGATG
AGATTGAGCGATAACAGGTCCGTGATGCCCTTAGATGTTCTGGGCTGCACGCGTGCTACAATGTGAGCAG
CAGCGTGTTCTCGCCTTATGGCGCCCCCATTCCGAGAGGAACGGGAAATCACCCAAATGCTCATTTAGTA
GGGATTGGGGACTGCAATGGTCCCCATGAACCTGGAATTTCTAGTAAGTGCTAGTCATTAGCTAGCGCTG
ATTACGTCCCTGCCCTTTGTACACACCGCCCGTCGCTACTACCGATGGATTATTTAGTGAGGTCTCTGGA
GGCACACCTTCCGCGATTCCTTCGTGAGTTGCAGTTGGCACGGCCGAAGTTGACCGAACTTGATGATTTA
GAGGAAGTAAAAGTCGTAACAAGGTTTCCGTAAGTGAACCTGCGGAAGGATCATTAACGTGGTTTTTGAA
TGAGTAATAACAAGGTTGAAGTGTTATGTTGGAGGTCGAGTGCGCTGCATACCAAAATGTGAACGCGGTA
ACTTGCACTCGGCGCCGACATGCACTCCCAAACCGTAGTTTTGATATGTGTGGGGAGTTCCTTACGGTTC
TTCCTCCCAGAGATCGTCACTATCTGGGACGTACATTAATTTGTACCTGCATTAGCGTACGCTTTTGTAG
AGAGCATATCAAGACGTCTCGTAAGAGACAACACTTGTACTTGTACAAGTTTGAGTAACCCATTGTTGCA
GGTCGAGTGTGTTGCATACCAAACTTTGAACGCGGTTACGCCACTCGGCGAACCCTAGGCAGGGGATCAC
TCGGCTCATGGATCGATGAAGACCGCAGCTAAATGCGCGTCATAATGTGAACTGCAGGACACATGAACAT
TGATAAGTTGAACGCATATGGCGCATCGGACGTTTAATCCCGACCGATGCACACATTCTTGAGTGCCTAC
ATTCTTGAGTGCCTACTAATTACCAAAGTCTCATTTAGTTAACTACAGTGGCCGTCCGCGAAGGTGCCCG
GGTCATCCGACGCACTGGGCGGTCGCTGTGCATAATGACGTGCTTGGTCCCGTCTGCGGGTCCTCGGGCG
TTGAAAGTGGACACTCTCGAGCGTATGTTGGATGCGTTTCGTGTTGGTGGTGTTTGATGCGTAGGGCTTG
TGGTGTGTGTCAAGCCGCATGGTTCGAACTAATGCTACGTCGTTCCCGATGGCCACCGGCAGTCTACTCT
CCAGGCTAAAGTCGGCTCGTCTAGGGATTCGGAAAGCTAAGTCGCTGTAACTCATGTGGGCCCATACACG
GCGTTGCGCTACCACGCTAAGTTAGCCCTACATATACAAGCATCAACCCACGGCACGGGCGTAGCTGTAA
TACTTACGTCTCGGAGCATATTAATAAGGGGAGGAAGAGAAACCAACCGGGATTCCCTGAGTAGCTGCGA
GCGAAACGGGAAGAGCTCAGCACGTAGGGACGGCATGGAAACGTGCCTGTCCGATTCCGTGTACTGGACC
GGTCCGTTATCTATCACGCACTGTGCACTTCAAGTTCAACTTGAAGGTGGCCCATTCTCCCATAGAGGGT
GATAGGCCCGTGGAAAGGCATGAGGTGAGGTGATAGACGGTCGGCTCCATGGAGTCGTGTTGCTTGATAG
TGCAGCACTAAGTGGGAGGTAAACTCCTTCTAAAGCTAAATACCACCATGAGTCCGATAGCGAACAAGTA
CCGTGAGGGAAAGTTGAAAAGCACTCTGAATAGAGAGTCAAATAGTACGTGAAACTGCCTAGGGGTACAA
ACCCGTTGAACTCAATGATCCGGGCGGCGATATTCAGCGGTAAACTAGCAATTGCCGTGCACTTATCGAT
CCGCAGTAACGGACATCGCGATCCATTACAACAGCGGTTGGCCTCGTGCTAACGCTCCGGCATACACTGC
CCCTAGCTCGTGGTGGACGGTCCCTCTGTAAGGGTAGGGTAGCTGCTCTACACTGACCGGGGATCTCCGC
GCAGTCCTTCTGGAAGGCGAATGGGTCCGACCGAGCTCTGGTGTGCTGCTGGAAGGGTGATGGATTCTAA
CGAGAGGGGTAGTACCGCTGTCTTCTCCGAAAGGCGCGCGAATCCTTCGTTCGGCGATGATGCATCATGC
ATTGAGGCACCTCCGGGACCCGTCTTGAAACACGGACCAAGAAGTCTATCTTGCGCGCAAGCCAATGGGT
CGGTGGCCACGTCCGCGTGTGTCCCGGTTCGATACACCCAAAGGCGAAGACAACTCGAGTTGCGGGATTA
CGGGTTCGGCACTGGCGCAAGCCTTCGTCGGACCCCTCCATCCCAGGGTGTCCCGATACGGCGTGTGCTT
GCACACCCAGCGGGCATCCCCGGAGTGCGCAGGATGCGACCCGAAAGATGGTGAACTATGCCTGATCAGG
TTGAAGTCAGGGGAAACCCTGATGGAGGACCGAAGCAATTCTGACGTGCAAATCGATTGTCAGAGTTGGG
CATAGGGGCGAAAGACCAATCGAACCATCTAGTAGCTGGTTCCCTCCGAAGTTTCCCTCAGGATAGCTGG
TGCACGTAGCGTTTCGAACCTTATTCTTATCTGGTAAAGCGAATGATTAGAGGCCTTAGGTTCGAAATGA
TCTTAACCTATTCTCAAACTATAAATGGGTACGGTACTGGGTGGCATTCTTTACTGATCGCCACCCTTTC
TACAACCGACGATCGGACGGGGTGCCCCTTAAGTGGTGGCGATCCCGGCTAGATATCGGTGTGCCTAGTG
GGCCAAGTTTTGGTAAGCAGAACTGGTGCTGTGGGATGAACCAAACGCAATGTTACGGCGCCCAAATAAA
CGACGCACCCTAGATACCATGAAAGGTGTTGATTGCTAAAGACAGCAGGACGGTGGACATGGAAGTCGTC
ATCCGCTAAGGAGTGTGTAACAACTCACCTGCCGAAGCAATTAGCCCTTAAAATGGATGGCGCTCAAGTC
GTTTGCCTATACATTGCCGCTGGCGGTATGGCGCATCGGGGGCTTAACCACCCTGCGATGAGACCCCAGT
GAGTAGGAGGGTACGGTGGTGCGCGTCGAAGTGTTTGGCGCAAGCCGGCATGGAGCCGCCACTGGCACAG
ATCTTGGTGGTAGTAGCAAATATTCGAACGAGCTCTTGGATGACTGAAGTGGAGAAGGGTTTCGTGTCAA
CAGCAGTTGAACACGAGTTAGCCAATCCTAAGCCGCATGGGAATCCAGTCGTAACCCATCAGTCGGCGAA
AGGGAATCCGGTTACCATTCCGGAGCCTGTTGAGTACCCGTTTGCGCCAGCCTAGTAGGGTTTAGCTCGT
CCGCACCCGAACGGTTAGTGTGTAGCTTCATGGCAACATGAATCCTTTTCTTCGAGAAGCCAACGAGAGG
CATCGGAAGAGTTTTCTTTTCTGTTTTACAGCCACACCGACCATGGAAGTCACTCACAGAGAGATATGGT
TGGACCGGTCTGGTAGAGCACGGCCGCCGCAACTGCCGTGTCGATGCACTCTTCTTGGACCGTGAAAATC
GAAGACTGGGGCACACTTTATATGGTAATAACGCACACTCTCAACAGATTGTACCGAATCCGCAGCAGGT
CTCCAAGGTGCAGAGTCTCTAGTCGATAGATCAATGTAGGTAAGGGAAGTCGGCAAACTGGATCCGTAAC
TTCGGGACAAGGATTGGCTCTGAAGGCTGGGTGCGACCAGCCGGGACCGGTGCTCCACCTGCCGCAAGGT
AGGCTGGCCCGTGCCCGCGGTCGCACAGCAAACAGCCAATTCAGAACTGGCACGGCTGAGGGAATCCGAC
TGTCTAATTAAAACAAAGCATTGTGATGGCCCCGGGTGGGTGTTGACACAATGTGATTTCTGCCCAGTGC
TCTGAATGTCAACGTGAAGAAATTCAAGCAAGCGCGGGTAAACGGCGGGAGTAACTATGACTCTCTTAAG
GTAGCCAAATGCCTCGTCATCTAATTAGTGACGCGCATGAATGGATTAACGAGATTCCCTCTGTCCCTAT
CTACTATCTAGCGAAACCACAGCCAAGGGAACGGGCTTGGATGCACTAGCGGGGAAAGAAGACCCTGTTG
AGCTTGACTCTAGTCTGGCATTGTAAGGCGATATAGGAGGTGCAGCATAGGTGGGAGGGCTTCCTCGTGG
AGCTCGCCTCTGAGATACCACCACTCTTACTGTTGCCTTACTTACATGATTGGGTGGAACAAGCGCGGGC
CCCAGGTCCGGATCGTGCGCGCACCTCCTCCGGGGGGCTGTGGCGGCGGTTCGCCTGCGCGCGCCCAATG
CGCCGTGTTTCTCGCTCAGCGTCCAGTGTGTCGCTGGGTGGTGCCGCCGGGGAGACTGCATCGTAGCATC
GTCGTGTGTAGCGTGTTACCCGCTTGTCCGACCGTGAGCCGTGGCCCGCAAGGGTACAAGCTTGCGTACG
TCGGTGCATTCGTGGTGCACTGCTTCTGCGCGGTCGATCGTTTATGATGTCACGTTTGCCCCCGGTTCCG
CGCGCCGCCCGGCTCGAAGACTCCTGGACAGGTCCTTTCGGTCCACGTCATGGACAGTGCCAGGTGCGGA
GTTTGACTGGGGCGGTACATCTCCAAAACGATAACGGAGGTGTCCAAAGGTCAGCTCAGTGTGGACAGAA
ACCACACGCTGAGCATAAGGACAAAAGCTGGCTTGATCCCAACGTTCAGTACACTTCGGGACAGCGAAAG
CTTGGCCTTACGATCCTTTTGGTTATAACGAGTTTTTAGCAAGAGGTGTCAGAAAAGTTACCACAGGGAT
AACTGGCTTGTGGCCGCCAAGCGTGGCTCTTCCTATCATTGTGAAGCAAAATTCACCAAGCGTAGGATTG
TTCACCCTTTCAAGGGAACGTGAGCTGGGTTTAGACCGTCGTGAGACAGGTTAGTTTTACCCTACTGGTG
TGTGCTTATAGTCGCTATCTTAACGGAATTCCTGTGCAGTACGAGAGGAACCACAGGTACGGACCACTGG
CTCAATACTAGTCCGACCGGACTTTGGTATGACGCTACGTCCGCTGGATTATGCCTGAACGCCTCTAAGG
TCGTAGCCAATCCGAGCTGATAGCGCTTCTCAAACCCATTAGGTGTTCGGAAGCTAGCGGGCCTAACAAC
CCTCTGAGATCCGTTGGAGTCTGCGTCTGCAGCCCGGCGTCTCATCCCGCTATACCTAGGCCGCAACGAG
TGGAGTTCGCTGCACGTGTTAGTACCGTAACTGGGAACGCCGTTGGCTTGAGCTCTGCCCAACGTGGATA
TACCTAGTTTCGACACCTATCAACCGCCCGCAAACGACGGGACTTCAGGCTGGGAGCTGCGAGTTGTAGA
GATGCGTTCGCATCGATCCTCTCAGGCGACCCATGCTTGGTGGTTTGTCCGTGTGCCCCTTCCTCGATGT
GCGCAAGCTCGTCTTGGTCTGGGGACCACGTCGACACAGGGGATACTTTTGTGAGAGCAAGAGTGTACTT
AGTTGAGTGTAGCAAGGGATCGCGTGCCCCTTCCTCGATGGCGCAACGAACCATCTTGGTCTGGGGACCG
TGGTGCCGTGCTCTGGTGAAGCTTGGTGCGTGCTCTTTCCTTGTCAGACGAGTGACTTGACTTGGTCTGG
AGACCGTTCCTTTACACTAGTGGACAAGAGCTGGCTACTTCCGTGTCAGACGAGTGACTTGACACGGTAT
GGAGCGGAACACGTAACACTAGTGAGCTTGTCGGCGTGCCTCGTTCTCGACTTGATTGTCTTGATGTGAG
AAACGTGCCGACCAAACCAGTAAGCTTACACACCTGCTCGTTACAAGTTGTATAAGTTAATCCGTTTGGG
CCGGTTGCCTTGCACATGATGGTGTTGTTGACCATGTTCGGTTAACACGTCGTGTGTCGAGGTGGCCGGC
CTTGGTAGTAGGATGTCTTGTGCATGTGACGTGTTGACCTGGTTTGGTCGATGTGTCGTCGTGTACGAGA
TGACCTACTTACCCGTCAGTTGTCCAAGTTGTATCATGTGTTGACTTAGTTGACGTGTCATGTGCATGGA
TGATTGGCGTACGGGTCATGTATGGTGCACTTGCTTCAGTTGAAGGGATGTACTAGTACAGTTATATTAA
TTGTTTATTTCACGATCTGGTCTTTTGGCTGGATCGCGAAAAAAACGCTAAGTCCCAAATCTTGAACTCG
AGAGGAGAGCGCTGATGACAACCTTTTGGACTGGAGCTCCCTAGAATTCGGCTTTTTCCTACTTTAAAGG
GATGCACTGTTGTATGTATTGTTTATTCACGATCTGGTCGTTGGATTGGATCGTGAAAAAAAAACGCTAA
GTCCCAGATCCTGAACTCGACAGGAAAGCGCTGATGGCAAACATTTTGACTGGAAGTCCCTAGAAAACGG
CTTTTTCCTTATTGGCATTATGTGGCACGTTTATTGTGGCTAGAACATTAATTATCCCCCAAATGGCACC
AACGCTTGGCGAAAGTCTCGAAATACTCCTATCCCGACGCACCAGCAACCGCAACACGATGCAAAATAAA
TTGCACGAGCTGCTGATACTTGTACCATGCACGGTACACGGTACCAAAATATACCCCTGAAGGTGTGCAA
TTTGGTGCTATCCTAGGAAATTTGTTTGGGCAAGCCTAGCTACGCGTGTCGCACGTTGCATGGTCGTCGA
TCAGAGGTATGCAAAAGCACCTATCTAGGGGAATTACTTTATGTTCTAGTAGCAAGTTCGATTTTCCGGT
CCAGCACGGCAGTAATCCTGCATGCATACACTCCATGTACCAAAAATGTATCAACCTAGGGGTTGCTCAG
TAGCTTTTGGCGGCACATGTAAAAAGTATTCGAGTTCAGAGTTGAGATTCTTGGAACTTTGCGTATTGTT
CAAAACTAATAACGAAAACTAAATTATAAATGGGTAAAAGGCTAGGCGTTTCTCAGTAGCTTTTTTGCGC
CACGTGGCAAAAGTATTCGAGTTCAGATTTCTGGGACTTAGCGTATTTTTCAAAATTGATTATGCAAATT
GAAGTACAAATGGGGCATTAGCTAGGCGTTGCCAGTAGCTTTTGGCGCCACATGGATGAAGTAGTCGAGT
TCAAATTTCTGGGACGTAGCGTAGTTTT-
>An.maculatus_rDNA_repeat: ETS 1 (-:unknown length), 18S 2-1951, ITS1 1952 (-:unknown length), 5.8S 1953-2112, ITS2 2113-2475, 28S 2476-2867 (-:unknown length), NTS 2867 (-:unknown length)
-TACGCTTGTCTAAAGGTTAAGCCATGCATGTCTAAGTACAAGCATCAATGAATGTGAAACCGCATAAGG
CTCAGTACAACAGCCATAATTCCCAAGATCATCCCCCCATCAGTTACTTGGATAACTGTGGAAAAGCCAG
AGCTAATACATGCAACATGCCGGGACCGCTTTGAACCCCCGCCGGGTAGTGGAACTGGTGCACTTATTAG
TAAAACCAATCGCCTCCGGGCGGCTTGAGTTGAAGTCTGGATAAGGATGCCGATCGTATGGTCGCTTGCC
GACCGACGACAGATCTTTCAAATGTCTGCCCTATCAACTATTGATGGTAGTGTAGAGGACTACCATGGTT
GCGACGGGTAACGGGGAATCAGGGTTCGATTCCGGAGAGGGAGCCTGAGAAATGGCTACCACATCCAAGG
GAGGCAGCAGGCGCGTAAATTACCCAATCCCGGCACGGGGAGGTAGTGACGAGAAATAACAATATGGACC
TCTCTAACGATGGTCCATAATTGGAATGAGTTGAGCATAAATCCTTCAGCAAGGATCAAGTGGAGGGCAA
GTCTGGTGCCAGCAGCCGCGGTAATTCCAGCTCCACTAGCGTATATTAAAGTTGTTGCGGTTAAAACGTT
CGAAGTTGATTCCCCGTCCAGACACGCGACCGCCGCGGGCGCCCGGTTACACGCCGGAAACGTTCGTGTG
CGAGCTTGCGGCTGCGACTCACAATGGTGTGCCAGGGCGTTAACCTTGTGTTCGGCGGGCCGGTCCTCGA
CCGCGTCCCGTCGGAGCATGGTGCCCGGGTAACTCCCATTTACCTTGAACAAATTAGAGTGCTTCAAGCA
GGCTAGTACAAAAGCGTCCACACCCTCCGGGGTTGGCGTTGGCCGAGAATAATCTTGCATGGAATAATGG
AACATGACCTCGGTCTGAGTCTTTTGGTTGGTTTTGTATAGACCCAGAGGTAATGATTAACAGAAGTAGT
TGGGGGCATTGGTATTACGGCGCGAGAGGTGAAATTCGTAGACCGTCGTAGGACCAACTGAAGCGAAAGC
GTTTGCCATGGATGCTTTCATTAATCAAGAACGAAAGTTAGAGGATCGAAGGCGATTAGATACCGCCCTA
GTTCTAACCGTAAACGATGCCAATTAGCAATTGGGAGACGCTACTACATTCGGTGCTCTCAGTAGCTTCC
GGGAAACCAAAATCGGGTTCCGGGGGAAGTATGGTTGCAAAGTTGAAACTTAAAGGAATTGACGGAAGGG
CACCACAATGAAGTGGAGCTTGCGGCTTAATTTGACTCAACACGGGAAAATTTACCAGGTCCGAACTTAT
CGAGGTAAGACAGATTAATAGCTCTTTCTCAAACTTAAGGGTAGTGGTGCATGGCCGTTCTTAGTTCGTG
GAATGATTTGTCTGGTTAATTCCGATAACGAACGCGACTCAAACCCGCTAACTAGAACGCTGTCAGCAGT
GTGCCTCCGGGCGCACCTGACGTTACGGGGCGCCGGCGCCTTCGCGGGCGGTCGTCGCACTAGTTTGCCC
TGCTTAGCGGNACAACTTGNTTTNAGCAAGGTGAGAGTGAGCGATAACAGGTCCGTGATGCCCTTAAGAT
GTTNTGGGCTGCACGCGTGCTACAAATGTGGGCAGCAGCGTGTTCTCGCCAATTGGCGCCCCCATTCCGA
GAGGAACGGGAAATCACCCAAATGCTCATTTAGTTGGGATTGGGGACTGCAACGGTCCCCATGAACCTGG
AATTTCTAGTAAGTGCTAGTCATTAGCTAGCGCTGATTACGTCCCTGCCCTTTGTACACACCGCCCGTCG
CTACTAACCGATGGATTAATCTAAGTGGGGTCTCTGGAGGCAACGCCTTCCGCCNCNNCCTTGTGAGCTG
CAGTTGGCACGGCCGAAGTTGACCGAACTTGATGATTTAGAGGAAGTAAAACTCNCACAAG-AACCCTTG
GCAGGGGATCACTCGGCTCATGGATCGATGAAGACCGCAGCTAAATGCGCGTCAGAATGTGAACTGCAGG
ACACATGAACACCGACACGTTGAACGCATATTGCGCATCGGACGTTTCAACCCGACCGATGCACACATTC
TTGAGTGCCTACCTTGAGTGCCTACCAAGTTATGTATACACTTTACCAGACTGACCGTCCCATCCCCGTG
ATGGGCTGTCGCAGAATGGCGTGCTCGGACCCCGCTAGTGGGCCCGTGGGCGCTGAAAGTGAGAGTGCTA
TTGTAATAGGATGGTACGCTAGGTGAGAGATGAACGGGCGCGCGTCAAGTCGCACGGTTCGACCTCCAGT
ATCAACTAGGGATGAAACCCCCGCAGCCTAACAGATTAACACCAGGCGCTAGCAAAGGGGTCCCCGGTTG
GCTCGGGTCGAGTAACACTTGCGGCCCAACGCGCCCGTCACCATCTGCTCTGCCTTACTCTCTCATGTAG
GCCTCAAGTGATGTGTGACTACCCCGACCCGTCTTGAAACACGGACCAAGAAGTCTATCTTGCGCGCAAG
CCAATGGGTGTCGCGTGGTGCCGGCGTGCACTGCGCACACGTGTAAACCCCAAAGGCGTAGACAACTCGA
ACAAGTCTAAGGGATTACGGGTTCGGCACTGGCGCAAGCCTTCGTCGGGCCCCTCCATCCCGGGGTGTCC
CACCGAGCGAGCCTCCGGGCCCGCTGTTGGGCATCCCTCGAGTGCGTAGGATGCGACCCGAAAGATGGTG
AACTATGCCTGATCAGGCCGAAGTCAGGGGAAACCCTGATGGAGGGCCGAAGCAATTCTGACGTGCAAAT
CGATTGTCAGAGTTGGGCATAGGGGCGAAAGACCAATCGAACCATCTAGTAGCTGGTTCCTTCCGA-
>An.melas_rDNA_repeat: ETS & 18S & ITS1 1 (-:unknown length of ETS, approx. length 2015bp of 18S and approx. length 344bp of ITS1), 5.8S 2-161, ITS2 162-598, 28S 599-1039 (-:approx. length 3580bp), NTS 1040-2158 (-:unknown length)
-AACCCTAGGCAGGGGATCACTCGGCTCATGGATCGATGAAGACCGCAGCTAAATGCGCGTCATAATGTG
AACTGCAGGACACATGAACATTGATAAGTTGAACGCATATGGCGCATCGGACGTTTAATCCCGACCGATG
CACACATTCTTGAGTGCCTACGCCTACTTATTACCAAAGTCTCATTTAGTTAACTACAGTGGCCGTCCGC
GAAGGTGCCCGGGTCATCCGACGCACTGGGCGGTCGCTGTGCATAATGACGTGCTTGGTCCCCGTCTGCG
GGTCCTCGGGCGTTGAAAGTGGACACTCTCGAGCGTATGTTGGATGCGTTTCGTGTTGGTGGTGTTTGAT
GCGTAGGGCTTGTGGTGTGTGTCAAGCCGCATGGTTCGAACTAATGCTACGTCGTTCCCGATGGCCACCG
GCAGTCTACTCTCCAGGCTAAAGTCGGCTCGTCTAGGGATTCGGAAAGCTAAGTCGCTGTAACTCATGTG
GCCCATACACGGCGTTGCGCTACCACGCTAAGTTAGCCCTACATATACAAGTATCAACCCACGGCACGAG
CGTAGCTGTAATACTTACGTCTCGGTTATACCACGTAG-GAATTCCTGTGCAGTACGAGAGGAACCACAG
GTACGGACCACTGGCTCAATACTAGTCCGACCGGACTTTGGTATGACGCTACGTCCGCTGGATTATGCCT
GAACGCCTCTAAGGTCGTAGCCAATCCGAGCTGATAGCGCTTCTCAAACCCATTAGGTGTTCGGAAGCTA
GCGGGCCTAACAACCCTCTGAGATCCGTTGGAGTCTGCCTTTGCAGCCCGGCGTCTCATCCCGCTATACC
TAGGCCGCAATGAGTGGAGTTCGCTGCACGTGTTAGTACCGTAACTGGGAACGCCGTTGGCTTGAGCTCT
GCCCTACGTGGATATACCTAGTTTCGACACCTATCAACCGCCCGCAAACGACGGGACTTCAGGCTGGGAG
CTGCGAGTTGTAGAGATGCGTTCGCATCGATCCTCTCAGGCGACCCATGCTTGGTGGTTTCACCTGTCTG
GTGTGTGATGTGCTCGACCGCCTCACATACAATGGACTTGATGGGTACTGGTGAAGCTTGGTGCAGGCTC
CTTCCTTGTCAGACGAGTGACTTGACTTGGTCTGGAGACTGTTCCTTTACATTAGTGGACATGTGTCGTG
CTTCTTCCTTGTCAGACGAGTGACTTGACATAGGTTGGAGAAGGACACTTAACACTAATGAGCTTGTCGG
TGTTCCTCCTTCTTGACTTGATTGTCTTGATGCGAGGAACGTGCAGACCACACCAGTAAGCTTACATGCT
CGATACAAGTTGTATAAGTTGACCCGTTAGGGCCGGTTGCCTTGCACATGATGGTGTTGACCATGTTCGG
TTAACACGTCGTGTGTTGAGGTGGTCTGCCTTGGTAGTAGGATGTCTTGTGCATGTGACGTGTTGACCTG
GTTTGGTCGATGTGTCGTCGTGTACGAGATGACCTACTTACCCGTCAGTTGTCCAAGTTGTGTGATGTGT
TAACTTAGTTGACGTGTCATGTGCTTGGATGATTGGCGTACGGGTCATGTATGGTGTACTTGCTTCAGTT
GAAGGGATGTATTAGTACAGTTGTATTAATTGTTTATTTCACGATCTGGTCTTTTGGCTGGATCGTGAAA
AAAACGCTAAGTCCAGGATTTTGAACTCGAGAGGAAAGCGCTGATGGCAAACATTGTGACTGGAAGTCCC
TAGAAAATGGCTTTTTCCTTATTGGCATTATGTGGCACGTTTATTGCGGCTAGAACATTAATTATCCATC
AAATGGCACCAAAGCTTGGCAAAAGTCTCGAAACACTCCTATCTCGACACACCAGCAACCGCAACACGAT
GCAAAATAAATTGCACGAGCTACTGATACTTGTATCATGCACGGTACACGGTACCGAAATAAACGCCTGA
AAGTATGCAATTTGGTGCTACCCTAGGGAACTTGTATGGGGAAGCCTACCTACGCGTGTCGCACGTTGCA
AGTTGCATTGTCGTCGATCAGAGGCATGCAAAAGCACCTATCTAAGGGAATTACTCTACGTTCTAGTAGC
ATGTGCGATTTTCCGGTCCAGCACGGTAGTACGCCTGCATGCATACACTCCATGTAC-
>An.merus_rDNA_repeat: ETS 1 (-:unknown length), 18S 2-1522 (-:approx. length 500bp), ITS1 1522 (-:approx. length 345bp), 5.8S 1523-1682, ITS2 1683-2119, 28S 2120-2560 (-: approx. length 3580bp), NTS 2561-3423 (-:unknown length)
-TCTGGTTGATCCTACCAGTAATATACGCTTGTCTCAAAGGTTAAGCCATGCATGTCTAAGTACGAGCAA
CATTAATGTGAAACCGCATAAGGCTCAGTATAACAGCTATAATTTACAAGATCATCGCCAAAGTTACTTG
GATAACTGTGGAAAATCTAGAGCTAATACATGCAAATTGCCAGGACCTCGCGGAACTGGTGCACTTATTA
GTCAAACCAATCACGCGCCCCTCGCGGGGCCGTGCTTTGAGTTGAAATCTGGATAATGATGCCGATCGTA
TGGTCTCGCACTGACGACAGATCTTTCAAATGTCTGCCCTATCAACTATTGATGGTAGTGTAGAGGACTA
CCATGGTTGCGACGGGTAACGGGGAATCAGGGTTCGATTCCGGAGAGGGAGCCTGAGAAATGGCTACCAC
ATCCAAGGAAGGCAGCAGGCGCGTAAATTACCCAATCCCGGCACGGGGAGGTAGTGACGAGAAATAACAA
TATGGACCTCTCTAACGATGGTCCATAATTGGAATGAGTTGAGCATAAATCCTTTTGCAAGGATCAAGTG
GAGGGCAAGTCTGGTGCCAGCAGCCGCGGTAATTCCAGCTCCACTAGCGTATATTAAAGTTGTTGCGGTT
AAAACGTTCGAAGTTGATTCTTGTCCAACACAGGCCGGCCCCTGGCGACTTGTCACCCAGTGTGGCGCGT
CAGGCGCGTCCGGATTCCGGCTGCGACTCACAATGGTGTACCTGGGCCGCTACTCTGTGTCCACGCGTGC
GGCTTGCCGTTGCGAGTGGTCCACAGTGCCCAGCTACTTGCGTTTACCTTGAACAAATTAGAGTGCTCTA
AGCAGGCTACATATGCGGCCGAGAATAATCTTGCATGGAATAATGGAATATGACCTCGGTCTTAATCTTT
CATTGGTTTGTAATCAGACTCAGAGGTAATGATTAACAGAAGTAGTTGGGGGCATTAGTATTACGGCGCG
NATTTGTCTGGTTAATTCCGATAACGAACGTGACTCAATCAGATTAACTAGAACGCAGTCAGCCGTCGCC
GGTGCTCCCGTCCGCGGGTAGTCCGATGACCTGACAGTATGCCGAGCCGGCGGGCGAGCGGCCTCACGGT
CGTTCGCTACGCGGTTCGGTCCCCCCTGCTTAATGGGACAATTTGTGTTTAGCAAAGTGAGGTTGAGCGA
TAACAGGTCCGTGATGCCCTTAGATGTTCTGGGCTGCACGCGTGCTACAATGTGAGCAGCAGCGTGTTTA
ACCCATTCCGAGAGGAACGGGAAATCACCCAAATGCTCATTTAGTAGGGATTGGGGACTGCAATGGTCCC
CATGAACCTGGAATTTCTAGTAAGTGCTAGTCATTAGCTAGCGCTGATTACGTCCCTGCCCTTTGTACAC
ACCGCCCGTCGCTACTACCGATGGATTATTTAGTGAGGTCTTTGAAGACGAACCTATGCTGCTGCTCCTC
GTGGGCCACATTCGCTTCGTTGAAGTTGACCGAACTTGATGATTTAGAG-AACCCTAGGCAGGGGATCAC
TCGGCTCATGGATCGATGAAGACCGCAGCTAAATGCGCGTCATAATGTGAACTGCAGGACACATGAACAT
TGATAAGTTGAACGCATATTGCGCATCGGACGTTTAATCCCGACCGATGCACACATTCTTGAGTGCCTAC
GCCTACTAATTACCAAAGTCTCATTTAGTTAACTACAGTGGCCGTCCGCGAAGGTGCCCGGGTCATCCGA
CGCACTGGGCGGTCGCTGTGCATAATGACGTGCTTGGTCCCCGTCTGCGGGTCCTCGGGCGTTGAAAGTG
GACACTCTCGAGCGTATGTTGGATGCGTTTCGTGTTGGTGGTGTTTGATGCGTAGGGTTTGTGGTGTGTG
TCAAGCCGCATGGTTCGAACTAATGCTACGTCGTTCCCGATGGCCACCGGCAGTCTACTCTCCAGGCTAA
AGTCGGCTCGTCTAGGGATTCGGAAAGCTAAGTCGCTGTAACTCATGTGGCCCATACACGGCGTTGCGCT
ACCACGCTAAGTTAGCCCTACATATACAAGTATCAACCCACGGCACGGGCGTAGCCGTAATACTTACGTC
TCGGTTATACCACGTAG-GAATTCCTGTGCAGTACGAGAGGAACCACAGGTACGGACCACTGGCTCAATA
CTAGTCCGACCGGACTTTGGTATGACGCTACGTCCGCTGGATTATGCCTGAACGCCTCTAAGGTCGTAGC
CAATCCGAGCTGATAGCGCTTCTCAAACCCATTAGGTGTTCGGAAGCTAGCGGGCCTAACAACCCTCTGA
GATCCGTTGGAGTCTGCCTTCGCAGCCCGGCGTCTCATCCCGCTATACCTAGGCCGCAATGAGTGGAGTT
CGCTGCACGTGTTAGTACCGTAACTGGGAACGCCGTTGGCTTGAGCTCTGCCCAACGTGGTATATACCTA
GTTTCGACACCTATCAACCGCCCGCAAACGACGGGACTTCAGGCTGGGAGCTGCGAGTTGTAGAGATGCG
TTCGCATCGATCCTCTCAGGCGACCCATGCTTGGTGGTTTGTCCGTGTGCCCCTTCCTCGATGTGTGCAA
GCGCGTCTTGGTCTGGGGACCACGTCGACACAGGGGATACTTTTGTGAGAGCAAGAGTGTACTTGGTTGA
GTGTAGCAAGGGATTGCGTGCCCCTTCCTCGATGGCGTATTTAACCATCTTGGTCTGGGGACCGTGGTAC
CGTGCTCTGGTGAAGCTTGGTGCGTGCTCCTTCCTTGTCAGACGAGTGACTTGACTTGGTCTGGAGACCG
TTCCTTTACACTAGTGGACAAGAGTTGGCTCCTTCTCCGTGTCAGACGAGTGACTTGACATGGTATGGAG
CGGGACACGTAACACTGGTGAGCTTGTCAGCGTGCCTCCTTCTCGACTTGATTGTCTTGATGTGAGGACC
GTGCGACCCACACCAGTACAGTCATACGGACTACCCATACCCTAGCGTTGAAGCTTGGCTACCTTCATCG
TCAAGGGAGTGGGTTGGTCACTGGTGAAGCTTGGTGCGTGCTCCTTCCTTGTCAGACGAGTGACTTGACT
TGGTCTGGAGACCGTTCCTTTACACTAGTGGACAAGAGTTGGCTCCTTCCGTGTCAGACGAGTGACTTGA
CCATGGTATGGAGCGGGACACGTAACACTAGTGAGCTTGTCGGCGTGCCTCCTTCTTGACTTGATTGTCT
TGATGTGAGGACCGTGCGACCCACACCAGTACGTATACTGTACACACATTATGGCTCTACCTTGTCCTGT
TCATGAAGTGCTTAATGCAGCCATGGACTAGGTAATGGGTACTGGTGAAGCTTGACTTAGTCTCCTTGCT
TGTCAGACGAGTGACTTGACTTGTCTGGAGACTAAGCTTTACTTGGTGACATGCATGCGT-
>An.minimus_rDNA_repeat: ETS 1 (-:unknown length), 18S 2-1061 (-:unknown length), ITS1 1061 (-:unknown length), 5.8S 1062-1221, ITS2 1222-1602, 28S 1603-2414 (-:unknown length), NTS 2414 (-:unknown length)
-TCTGGTTGATCCTACCAGTAATATACGCTCGTCTCAAAGGTTAAGCCATGCATGTCTAAGTACAAACAT
ATTTAATGTGAAACCGCATAAGGCTCAGTATAACAGCTATAATTTACGAGATCATCACCTAAGTTACTTG
GATAACTGTGGAAAATCTAGAGCTAATACATGCAAAATGCCAGGACCTCGCGGGACTGGTGCACTTATTA
GTCAAACCAATCGCGGGGCCTCGTGCCCCGTGTCATTGAGTTGAAGTCTGGATAAGTATGCAGATCGTAT
GGTCTTGCACTGACGACAGATCTTTCAAATGTCTGCCCTATCAACTATTGATGGTAGTGTAGAGGACTAC
CATGGTTGCGACGGGTAACGGGGAATCAGGGTTCGATTCCGGAGAGGGAGCCTGAGAAATGGCTACCACA
TCCAAGGAAGGGCACGGGGAGGTAGTGACGAGAAATAACAATATGGACCTCTCTAATGATGGTCCATAAT
TGGAATGAGTTGAGTATAAATCCTTCAGCAAGGATCAAGTGGAGGGCAAGTCTGGTGCCAGCAGCCGCGG
TAATTCCAGCTCCACTAGCGTATATTAAAGTTGTTGCGGTTAAAACGTTCGAAGTTGATCCTCCATCCAG
ACTCGCGACCGCCGCGGGCGCCCGGTTACACGCCGGGACCGTTCGTGAGTGTGTTCGCGGCTGCGATTCA
CAATGGTGTGCCTGGGCGTTCACCGACTGAAGGAATGCGTTTTCCAATCGAGGCTTTAATTAATCAAGAA
CGAATGTTAGCGGATCGATCGATTGAAACAGCCCTTATTCTAACCGTAAATGAAGCCAAATACTCTTTCT
CAAACTTAACTTGCAACTGTCATGGTCGTTCTTAGTTCGTGGAATGATTTGCCAGGTTAATTCCGATAAC
GAACGCCACTCCGCCCGTCGCTACTACCGATGGATTATTTAGTGAGGTCTCTGGAGGCACACCTGCCGCG
GTTCCTCCGTGAGCTGCAGTAGGCATGGCCGAAGTTGACCGAACTTGATGATTTAGAGGAAGTAAAAGTC
GTAACAAGGT-AACCTTAGGCAGGGGATCACTCGGCTCATGGATCGATGAAGACCGCAGCTAAACGCGCG
TCTGAATGTGAACTGCAGGACACATGAACACCGACACGTTGAACGCATATGGCGCATCGGACGTTTAAAC
CCGACCGATGTACACATTCTTGAGTGCCTACGCCTACCAATTCCTTGTTACACACAACTCTAACTACATG
GCGCCCGTGTACGGACGGCATCATGGCGAGCAGCCCGCCTTCTGATGTTGCTGAATGAACACGTGAGCGC
ACTGTGCATCATTGCGTGCAGGGCCCGTCTCCTACCGGGACCTTGGGCGCTGAAAAGGTAAGGCAGTACA
GTGTCACTGTACAATTTGGGGGTGCATCGTCAAGTCGCACGGGTCGAACTTCGGCTATGGACGACCTGAG
ATACCCGGCAGCCTACTAACACCAGGCTTGTCGACCAGGTTCCAGGGGTTACGAATCATCCGGCCGAGTT
GTGCAACGCGTGACGACCCATACGGTGGGCCCCTGTGGCATGAGAAAACTTACTTCATAAGTCCCTGAAT
TTAAGCATATTAATAAGGGGAGGAAGAGAAACCAACCGGGATTCCCTGAGTAGCTGCGAGCGAAACGGGA
AAAGCTCAGCACGTAGGGACGGCGTAGGTGTGCGCCTGTCCGATTCCGTGTATTGGAACGACCATTATCT
ACCGCGTACGGTGCAAACAGTTCAAGTTCAAGTTGAAGGTGGCCCATTATCCCACAGAGGGTGATAGGCC
CGTAGAACGGCACGGGAGTGTGTCGGTAGACGGTCGGCTCCATGGAGTCGTGTTGCTTGATAGTGCAGCA
CTAAGTGGGAGGTAAACTCCTTCTAAAGCTAAATACCGCCATGAGACCGATAGAAGACAAGTACCGTGAG
GGAAAGTTGAAAAGCACTCTGAATAGAGAGTCAAATAGTACGTGAAACTGCCTAGGGGACGCAAACCTGT
TGAACTCAATGATCCGGGCGGCGATATTCAGCGGTGGTCCACCCTTACGGGTTGGCTGCCGTGCACTTAT
CGGTCCGCAGTAACGGACATCGCGATCCATTACAATGGGGCATTCCAGCAATGGCCCCTAGCTCGTGGTT
GGCGGCTTTCTAGTAAGGTGGCTCGGCGGCCTCCCTGAGCGAAAGTCTCCGCGCCCTTCACACCAGAGGG
GCGCAGGGCCCGATCGAGCTTGGTGTGCCGCTGGAAATGTGATGGATTGGTATGAGCGGGGTTCGAGTGT
GTGGCCTTAAGCCGGAGGCCCGAATAACACTCGCCCCCGATCGGTGATGACGCAGTATGCATTGAGGCAC
CTACGGGACCCGTCTTGAAACACGGACCAAGGA-
>An.quadriannulatus_rDNA_repeat: ETS 1 (-:unknown length), 18S 2-1047 (-: approx. length 970bp), ITS1 1047 (-:approx. length 345bp), 5.8S 1048-1207, ITS2 1208-1672, 28S 1673-2113 (-:approx. length 3580bp), NTS 2114-3654 (-:unknown length)
-TCTGGTTGATCCTACCAGTGATATACGCTCGTCTCAAAGGTTAAGCCATGCATGTCTAAGTACGAGCAA
CATTAATGTGAAACCGCATAAGGCTCAGTATAACAGCTATAATTTACAAGATCATCGCCAAAGTTACTTG
GATAACTGTGGAAAATCTAGAGCTAATACATGCAAATTGCCAGGACCTCGCGGAACTGGTGCACTTATTA
GTCAAACCAATCACGCGCCCCTCGCGGGGCCGTGCTTTGAGTTGAAATCTGGATAAGGATGCCGATCGTA
CGGTCTCGCACTGACGACAGATCTTTCAAATGTCTGCCCTATCAACTATTGATGGTAGTGTAGAGGACTA
CCATGGTTGCGACGGGTAACGGGGAATCAGGGTTCGATTCCGGAGAGGGAGCCTGAGAAATGGCTACCAC
ATCCAAGGAAGGCAGCAGGCGCGTAAATTACCCAATCCCGGCACGGGGAGGTAGTGACGAGAAATAACAA
TATGGACCTCTCTAACGATGGTCCATAATTGGAATGAGTTGAGCATAAATCCTTTTGCAAGGATCAAGTG
GAGGGCAAGTCTGGTGCCAGCAGCCGCGGTAATTCCAGCTCCACTAGCGTATATTAAAGTTGTTGCGGTT
AAAACGTTCGAAGTTGATACCCCGTCCAGACTCGCGCTCCGGGGCCGGCGTTGGCCGAGAATAATTTTGC
ATGGAATAATGGAACATGACCTCGGTCTGAGTGGTTTCGTTGGTTTGTAATAGACCAAGAGGTAATGATT
AACAGAAGTAGTCGGGGGCATTGGTATTACGGCGCGAGAGGTGAAATTCGTAGACCGTCGTAGGACACGG
CAATGGTCTCCATGAAACTGTAATTGCTAGTAAGTGCTATTCATTACCTAGTGTTGATTACGTCCCTGCC
CTTTGTATAAACCACCCGTCACTACTACCGATGGATTATTTAGTGAAGGCTCTGGGAAGTTGACCGAACT
TGATGATTTAGAGGAAGTAAAAGTCGTAACAAGGTTTCCGTAGGTGAACCTGCGGAAGGATCATTA-AAC
CCTAGGCAGGGGATCACTCGGCTCATGGATCGATGAAGACCGCAGCTAAATGCGCGTCATAATGTGAACT
GCAGGACACATGAACATTGATAAGTTGAACGCATATGGCGCATCGGACGTTTAATCCCGACCGATGCACA
CATTCTTGAGTGCCTACTAATTACCAAAGTCTCATTTAGTTAACTACAGTGGCCGTCCGCGAAGGTGCCC
GGGTCATCCGACGCACTGGGCGGTCGCTGTGCATAATGACGTGCTTGGTCCCCGTCTGCGGGTCCTCGGG
CGTTGAAAGTGGACACTCTCGAGCGTATGTTGGATGCGTTTCGTGTTGGTGGTGTTTGATGCGTAGGGCT
TGTGGTGTGTGTCAAGCCGCATGGTTCGAACTAATGCTACGTCGTTCCCGATGGCCACCGGCAGTCTACT
CTCCAGGCTAAAGTCGGCTCGTCTAGGGATTCGGAAAGCTAAGTCGCTGTAACTCATGTGGCCCATACAC
GGCGTTGCGCTACCACGCTAAGTTAGCCCTACATATACCAGTATCAACCCACGGCACGGGCGTAGCTGTA
ATACTTACGTCTCGGTTATACCACGTAGGCCTCAAGTGATGTGTGACTACCCCCTGAATTTA-GAATTCC
TGTGCAGTACGAGAGGAACCACAGGTACGGACCACTGGCTCAATACTAGTCCGACCGGACTTTGGTATGA
CGCTACGTCCGCTGGATTATGCCTGAACGCCTCTAAGGTCGTAGCCAATCCGAGCTGATAGCGCTTCTCA
AACCCATTAGGTGTTCGGAAGCTAGCGGGCCTAACAACCCTCTGAGATCCGTTGGAGTCTGCCTCTGCAG
CCCGGCGTCTCATCCCGCTATACCTAGGCCGCAATGAGTGGAGTTCGCTGCACGTGTTAGTACCGTAACT
GGGAACGCCGTTGGCTTGAGCTCTGCCCAACGTGGATATACCTAGTTTCGACACCTATCAACCGCCCGCA
AACGACGGGACTTCAGGCTGGGAGCTGCGAGTTGTAGAGATGCGTTCGCATCGATCCTCTCAGGCGACCC
ATGCTTGGTGGTTTGTCCGTGTGCCCCTTCCTCGATGTGCGCAAGCGCGTCTTGGTCTGGGGACCACGTC
GACACAGGGGATACTCTTGTGCGAGCAAGAGTGTACTTAGTTGAGTGTAGCAAGGGATCGCGTGCCCCTT
CCTCGATGGCGATACTAACCATCTTGGTCTGGGGACCGTGGTACCGTGCTCTGGTGAAGCTTGGTGCGTG
CTCCTTCCTTGTCAGACGAGTGACTTGACTTGGTCTGGAGACCGTTTCTTTACACTAGTGGACAAGAGTT
GGCTCCTTCCGTGTCAGACGAGTGACTTGACACGGTATGGAGCGGGACACGTAACACTAGTGAGCTTGTC
GGCGTGCCTCCTTCTCGACTTGATTGTCTTGATGTGAGGACCGTGCGGACCACACCAGTGCGTATGCTGT
GCACTCATTATGGCTCTACCTTGTCCTGTTCATGAAGTGCTTAATGCAGCCATGGACACGGTAATAGGTA
CTGGTGAAGCTTGACTCAGGCTCCTTCCTTGTCAGACGAGCGACTTGACTTGGTCTGGAGACTGAGGCTT
TACGTTGGTGGACATGCATCGTGCTCCTAGCTTGTCAGACGAGTGACTTGACTTGCTTTGGAGAAGGTTG
CTTAACACTGATGAGCTTGTCGGCGTGCCTCCTTCTTGACTTGATTGTCTCGATGTGAGGACCGTGCGGA
CCACACCAGTAAGCTTACACAGGCTCGTTACAAGTTGTATAAGTTGACCCGTTTGGGCCGGTTGCCTTGC
ACATATGATGGTGTTGACCATGTTCGGTTAACACGTCGTGTGTCGAGGTGGTCGGTCTTGGTAGTAGGAT
GTCTTGTGCATGTGACGTGTTGACCTGGTTTGGTCGATGTGTCGTCGTGTACGAGATGACCTACTTACCC
GTCAGTTGTCCTAGTTGTATGATGTGTTGACTTAGTTGATGTATCATGTGCTTGGATGATTGGCGTACGG
ATCATGTATGGTGTACTTGCTTCAGTTGAAGGGATGTACTAGTACAGTTGTATTAATTGTTTATTTCACG
ATCTGGTCGTTTGACTGGATCGTGAAAAAAACGCTAAGTCCCAAATCCTGAACTCGAGAGGAAAGCGCTG
ATGGCAAACATTTTGACTGGAAGTCTCTAGAAAACGGCTTTTTCCTTATTGGCATTATGTGGAACGTTTA
TTGTGGCTAGAACATTAATTATTCACCAAATGGCTTAAAAGCTTGGCAAAAGTCTCGAAACACTCCTATC
TTGACGCACCAGCAACCGCAACATGATGCGAAATAAATTGCTCGAGCTACTGATACTTGTACCATGCACA
GTTCACGGTCCCGAAAACTATGCCTGAAAGTATGCAATTTGGTGCTACCCTAGGGAACTTCTATGGGGAA
GCCTAGCTACGCGTGTCGCACGTTGCAAGTTGCTTGGTCGTCGATCAGAGGCATGCAAAAGCACCTATCT
AGGGGAATTCTCTACGTTCTAGTAGCTTGTGCGATTTTTCGGTCCAGCACGGCACTACGCCTGCATGCAT
ACACTCCATGTAC-
>An.sinensis_rDNA_repeat: ETS 1 (-:unknown length), 18S 2-1797 (-:unknown length), ITS1 1797 (-:unknown length), 5.8S 198-1940, ITS2 1941-2409, 28S 2410-6505, NTS 6506-9402 (-:unknown length)
-TCTGGTTGATCCTACCAGTAATATACGCTCGTCTCAAAGGTTAAGCCATGCATGTCTAAGTACAAACAG
ATTTAATGTGAAACCGCATAAGGCTCAGTATAACAGCTATAATTTACGAGATCATCAACATAGTTACTTG
GATAACTGTGGAAAATCTAGAGCTAATACATGCAACATGCCAGGACCTCGCCGGAACTGGTGCACTTATT
AGTCAAACCAATCGCGGGTTCTCCGTGTCATTGAGTTGAAGTCTGGATAATGATGCCGATCGTATGGTCT
CGCACCGACGACAGATCTCGCAAATATCTGCCCTATCAACTATGGATGGTAGTATAGAGGACTACCATGG
TTGCAACGGGTAACGGGGAATCAGGGTTCGATTCCGGAGAGGGAGCCTGAGAAATGGCTACCACATCCAA
GGAAGGCAGCAGGCGCGTAAATTACCCAATCCCGGCACGGGGAGGTAGTGACGAGAAATAACAATATGAA
ACTCTTTAATGATGTTTCATAATTGGAATGAGTTGAGCATAAATCCTTCAACAAGGATCAAGTGGAGGGC
AAGTCTGGTGCCAGCAGCCGCGGTAATTCCAGCTCCACTAGCGTATATTAAAATTGTTGCGGTTAAAACG
TTCGAAGTTGATACCTCACGTTTACCTTGAACAAATTAGAGTGCTTAAAGCAGGGTACCCAAATGCCCTA
GAATAATCTTGCATGGAATAATGGAATATGACCTTAGTCTAACTTTCATTGGTTTGTAATCAGACTGGAG
GTAATGATTAACAGAAGTAGTTGGGGGCACTAGTATTACGGCGCGAGAGGTGAAATTCGTAGACCGTCGT
AAGACTAACTAAAGCGAAAGCATTTGCCAAGGATGCTTTCTTTAATCAAGAACGAAAGTTAGAGGATCGA
AGGCGATTAGATACCGCCCTAGTTCTAACCGTAAACGATGCCAATTAGCAATTGGGAGACGCTACAACCA
GGTGCTCTCAGTAGCTTCCGGGAAACCAAAATCAGGTTCCGGGGGAAGTATGGTTGCAAAGTTGAAACTT
AAAGGAATTGACGGAAGGGCACCACAAGAAATGGAGCCTGCGGTTCAATTTGACCCAACACGGGAAAACT
TACCAGGTCCGAACTTATCGAGGTGAGACAGATTAATAGCTCTTTCTCAAATTTAAGGGTAGTGGTGCAT
GGCCGTTCTTAGTTCGTGGAATGATTTGTCTGGTTAATTCCGATAACGAACGTGACTCACATATGCTAAC
TAGAACGCAGTCAGCGTTAATGCGTTGATGCCGATTGGAACGGGTTAGGACCTTTCGGTGGAGTATGACC
TGACAGTTTCACCGGGGTGTGCGCAAGTGCACCTTTGGTACGCTGCTTAGCAGGACAATTTGTGTTTAGC
AAAATGAGATCGAGCGATAACAGGTCCGTGATGCCCTTAGATGTTCTGGGCTACACGCGCGCTACAATGT
GGGCAGCAGCGTGTCTCCTATTCCGAGAGGAACGGGAAATCACTCAAATGCTCACTTAGTAGGGATTATG
GATTGCAATGGTCCATATGAACTCGGAACTTCTAGTAAGTGCTGGTCATTAGCCAGCGTTGATTACGTCC
CTGCCCTTTGTACACACCGCCCGTCGCTACTACCGATGGATTATTTAGTGAGGTCTTTGGAGATGATCGT
CCGCTGGATCCTTGCGAGCCGCGTTCTGCTTCATCGAAGCTGACCGAACTTGATGATTTAGAGGAAGTAA
AAGTCGTAACAAGGTTTCCGTAGGTGAACCTGCGGAAGGATCATTA-AACCCTCGGCAGGGGATCACTCG
GCTCATGGATCGATGAAGACCGCAGCTAAATGCGCGTCAGAATGTGAACTGCAGGACACATGAACATTGA
TAAGTTGAACGCATATTGCGCATCGGACGTTTAATCCCGACCGATGCACAGCTTATAATTAGAAGTGGAA
ACGTGGACTTACGCAGTGATTGGTGCTGGTCACCACGTCACGGTCGTGAATAATGATGTAAGATGGGGTC
TCGTCGACCCGCTTGCATTTAAAACGTGTGTGTTGGAAAAACCGCTAAGAAGGCAGACAAGTAGAAAGGG
CTGTGTTCCCGCGGACGGCGGAGGAAGTATATTGAGCAGGCGCGTCCTTTGCTATGTGTAGGTATGGAAC
AGGTGTCTTCCTCTTCTATTTTAATTTTTTTTAAAATTGAGGTAAGGCACCAACACGTTTCGATCGAGAT
AGCATGTACGCAAATAATCATTGTATGGAACCCCTGAACAACGGAACACTTATGGCACTAGAGAACACTA
CCCAGATTTGTTATGTTAGCGGGCTGGACAACAATAATACAGCAAACAAAGGTCAAACAAAAATCACTCC
AAGAGTGAGGCCACTCGGTGGTCAGATAAGATAAGCCTCAAGTTATGTGTGACAACCCCCTGAATTTAAG
CATATTAATAAGGGGAGGAAAAGAAACCAACCGGGATTCCCTGAGTAGCTGCGAGCGAAACGGGAGAAGC
TCAGCACGTAGGGATGGCGGCCCGCCCGTCTATCCGATTCCGTGTACTGGTACGTCTCACTATCCGTCTT
CCTAGTGGTATTCAAGTCCAACTTGAACGTGGCTTTGAACCCATAGAGGGTGATAGGCCCGTAGAACACC
ACCCAGCGGTTGATGGACCGAGCGTACCATGGAGTCGTGTTGCTTGATAGTGCAGCACAAAGTGGGAGGT
AAACTCCTTCTAAAGCTAAATACGACCATGAGACCGATAGTAAACAAGTACCGTGTGGGAAAGTTGAAAA
GCACTCTGAATAGAGAGTCAAATAGTACGTGAAACTGCCGAGGGTGTAAAGCCTGTTGAACTCGATTATC
CGTAGTTCCTGGCATCGTGGGTTTTGGCTGTCACGCAGAAGGGGGCCTTCTGTATGCCTTGACCCTAGCC
AGGAACGAGTGCGGACATCGTGATCCATTACGCAAACCAAATGCGAGCGGCGACTCCGGTTGCTGCGAGC
ATATCCAACATCAGGTCCCAGAACATGCGGTCGACCCTCTAGTAGTGGCGCTCAGCTTAAGGCCGGCGTC
GCGAACGGGGGATCGAGGCTCCGGTCTCGAGTTCGGCTAGTTCCGGTGTGCCGTTGGATGCGTGATGGGC
ATTGAAGTGAACTAGAGAAGTGTGAAGCGCATGTTTGGGCATGTTCAAGGGCGAAAGCCTGAGCCGAGCA
CGACTCCGGATCTACGATGTACTAACTAATCGAGGTACCTACGGGACCCGTCTTGTAACACGGACCAAGA
AGTCTATCTTGCGCGCAAGTCAATGGGAGTAGCAAACCCAAAGGCGAAGATAACACAACTGCAAAGTCGT
TGCGGGATTACGGGTGCACCACAGTCCGCGAGGACTGGCTAGCTGTGCCGCCCCTCCATCCCCGGGTGTT
TAGCAACGGATCTGTAGTGCCGCGGACCCCCCGACAGGGGTGGGCATTTGCAGAGCCAACGCGACATACC
GCGAGCGCGCAGGATGTGACCCGAAAGATGGTGAACTATGCCTGATCAGGTTGAAGTCAGGGGAAACCCT
GATGGAGGACCGAAGCAATTCTGACGTGCAAATCGATTGTCAGAGTTGGGCATAGGGGCGAAAGACCAAT
CGAACCATCTAGTAGCTGGTTCCCTCCGAAGTTTCCCTCAGGATAGCTGGAGCACGTAACATTTCGAACC
TTATTCTTATCTGGTAAAGCGAATGATTAGAGGCCTTAGGTTCGAAATGATCTTAACCTATTCTCAAACT
ATAAATGGGTAAGATAATGGGCAGCATGCTCGGATGATGCTGCCCTCAAAAGCGGTTGAAAAGCAACAAG
TGCCTCCGGGTGCTAGCTAGATATCGGTGTGCTTAGTGGGCCAAGTTTTGGTAAGCAGAACTGGTGCTGT
GGGATGAACCAAACATAATGTTACGGCGCCTAAATAAACGACGCATCATAGATACCATGAAAGGTGTTGA
TTGCTAAAGACAGCAGGACGGTGGACATGGAAGTTGTCATCCGCTAAGGAGTGTGTAACAACTCACCTGC
CGAAGCAATTAGCCCTTAAAATGGATGGCGCTCAAGTCGTTTGCCTATACATTATCGCTAGCGGTATAAT
CGGGTGGCAAGCCGGCGTGCTGTGCCACTTTGAGACCCTAGTGAGTAGGAGGGTACGGTGGTGGCGTTGA
AGTGTTTGGCGCAAGCCGGCATGGAGCCGCCACCGGCACAGATCTTGGTGGTAGTAGCAAATATTCGAAT
GAGACCTTGGATGACTGAAGTGGAGGAGGGTTTCGTGTCAACAGCAGTTGAACACGAGTTAGCCGGTCCT
AAACTATATGGGAAATCTGATTCAAACGCGATCCACCAGACTTGATGAATGGAACCGTTCTGTGTGGAGC
AATCGTGTGCGAGTCGTGAAAGGGAATCCGGTTACAATTCCGGAGCCAGTTGAGTATACGTTTGCGGGCT
GAGGATCCCCCCCCGGGGGGTGACTCACCACGCGATCATGGCAACATGAATCCTTTTCTTCGAGAAGCCA
ACGGGAGATATCGGAAGAGTTTTCTTTTCTGTTTTACAGCCGTACTGACCATGGAAGTCTTTCGTAGAGA
GATATGGTTGGATGGGCTGGTAGAGCATGGCATTAACGTGCTGTGTCGGTATCCTCTCCTTGGACCGTGA
AAATCGAAGACTGGGGCACGCAAACTCTCAACAGACCGTACCGATTCCGCAGCAGGTCTCCAAGGTAATG
AGTCTCTAGTCGATAGATCAATGTAGGTAAGGGAAGTCGGCAAACTGGATCCGTAACTTCGGAATAAGGA
TTGGCTCTGAAGACTGGGCCGGCTCGGTGTGTCGCAACGGTTACGGGTTTGCTTCCCCTCGCGGGGCAGT
AGCTCGGCCCTGCGGACCCGGCTGGCACCAAACAGTCAGTTCAGAACTGGCACGGCTGTGGGAATCCGAC
TGTCTAATTAAAACAAAGCATTGTGATGGCCCTAACGGGTGCTGACACAATGTGATTTCTGCCCAGTGCT
CTGTATGTCAACGTGAAGAAATTCAAGCAAGCGCGGGTAAACGGCGGGAGTAACTATGACTCTCTTAAGG
TAGCCAAATGCCTCGTCATCTAATTAGTGACGCGCATGAATGGATTAACGAGATTCCCTCTGTCCCTATC
TACTATCTAGCGAAACCACAGCCAAGGGAACGGGCTTGGAAACACTAGCGGGGAAAGAAGACCCTGTTGA
GCTTGACTCTAGTCTGGCATTGTAAGGCGATATAAGAGGTGCAGAATAGGTGGGAGACCGGGTAAAACAT
TACCTCCCGGTCGCCAATGAGATACCACCACTCTTACTGTTGCCTTACTTATATGATCAGGTGGAACAAA
GCGCGAGCCGGCGAGTGACCAATACACGACCCAGGACCATCGACCCCCGTCGGGTCGGTGCGTTGCTAGT
CGTAGGTCTAGCGTTCCGGCTCAATGCGCCCAAGCTTCTAGTTCAGCGTTCAGCATGCCGTCACACGGCG
CCGTATCTCGCCCGGCGGGCGGTTGGACAGTGCTGCGGCCTCGCCGGCTGCAGTGCAAACGTTCAAGCGT
CTTAGCCAAGCAAGGGTGCGCCACCATGACACCAAAGGCATCTGGACAACGGATTCAGGTCATAGACAGT
GCCAGGTGCGGAGTTTGACTGGGGCGGTACATCTCCAAAACGATAACGGAGGTGTCCAAAGGTCAGCTCA
GTGTGGACAGAAACCACACGCTGAGCATAAGGACAAAAGCTGGCTTGATCTTGAAGTTCAGTACACCTCA
AGACAGCGAAAGCTAGGCCTCACGATCCTTTTGGTTTAACGAGTTTTTAGCAAGAGGTGTCAGAAAAGTT
ACCACAGGGATAACTGGCTTGTGGCCGCCAAGCGTTCATAGCGACGTGGCTTTTTGATCCTTCGATGTCG
GCTCTTCCTATCATTGCGAAGCAAAATTCACAAAGCGTAGGATCGTTCACCCTTTCAAGGGAACGTGAGC
TGGGTTTAGACCGTCGTGAGACAGGTTAGTTTTACCCTACTGGTGTGCAAGTGGTGCTATCTTAATGGAA
TTCCTGTGCAGTACGAGAGGAACCACAGGTACGGACCAATGGCTCAATACTAGTCCGAGCGGACTTTGGT
ATGACGCTACGTCCGTCGGATTATGCCTGAACGCCTCTAAGGTCGTAACAGAACCAAGCTGGTAGCATAT
AAATAGGTGTTGGTAAATAGTTGGCTCATAACCCCGTGAGTTACGGTAGTGTACAATCGTCTCTATCGTA
TTATTGGAATACCCTCAATCTGAGCCTCGAAGTGAGTTCACCCACCATAGTACCTGAACTGGGAAGTGGT
GGTGAAAGCGCTGACCTTCTATAAATATTTTCAACACCTAAGACCATCCGAAAACGACGGAACTACAGGC
TGGGAGCTACGCATTGAAGAGAGATGTACATTTCGATCCTGTCAGGCTACCCTTGCTTGGCGGTTGAGAA
GTTTGGATAGGCGCCAGCCAGGGGCCCTCGCCGGGGCCCGCTGGTCTGGACCTTCATCCATCGAGTGTTT
GGATAAGCGCCAGCCAGGGGCCCTCGCCGGGCCCGCTGGTCTGGACCTTCATCCATCGAGTGTTGGGATA
AGCGCCAGCCTGGGGCCCTCGTCGGGTCCGCAGGTCTGGACCTTGTTCCACACTACAGAAGGAGTGAGAG
TTGGGCAAGCGCCAGCCAGGGACCCTCGTCGGGTCCGCTGGTCTGGACCTTGTTCCAGCTGAACCATAAC
CTACTGAATCTACTTGGCCCGTTGTGCGATTAAGTTTGCACATCAGTGATCCTCACCTCGCGTGTTGCTT
GGGCGCAAGCTCAAAGGTCATGAGATTTGGTTGTGGTTCACCCAGGGTAAGGCACTCGGAATAGCACTTC
AAGTTCCCATTGAACGCTAACACTTGGAGGTGGACTTCATTGTCTGCCTTCGAGTAGTACTTGGTCCGCC
AGGAACAAGGGACTTGGAGTGTCCGGGGTTTAGCCTGGACTTAGCCGGTCAAACACTTTGAAAGTACCAT
CGAACGCTAACACTTGATGGCGGACTTAATTGTCGTCGGCCTACGAGACCTTCTTGGTCTACCAAGTATA
CGGTGCTTTTGAAGTGTCGGTGAACGTCCCTTATTCTAAGGCACTCGGGCTAGCACTTCAAGTTCCCATA
GAACGCTAACACTTGGAGGTGGACTTCATTGTCTGCCTTCGAGTAGTACTTGGTCCGCCAGGTACAAGGG
ACTTGGAGTGTCCGGGGTTTAGCCTGGACTTAGCCGGTCAAACACTTTGAAAGTACCATCGAACGCTAAC
ACTTGATGGCGGACTTAATTGTCGTCGGTCTACGAGACCTTCTTGGTCTGCCAAGTACACGGTGCTTTTG
AAGTGTCGGTGAACGTCCCCCATACTAAGGCGCTCGGGCTAGCACTTCAAGTTCCCATAGAACGCTAACA
CTTGGAGGTGGACTTCATTGTCTGCCTTCGAGTAGTACTTGGTCCGCCAGGTACAAGGGACTTGGAGTGT
CCGGGGTTTAGCCTGGACTTTGTCCCCCCCCCATGTACATGAGCAAAAGTGAACAAGGTTAGAACATTTC
ACATCCAAGTGATTGACAATGAAACGTTACCACAAACAGAGTTATACATTAAAAGCGGAAAGAAAGCAAC
TCATACCCAAACGTGTATGGTCCGGGGTGTAGTCGAGTCTTGACTCGTCATCTGATGTCCGGGATCGCGG
ATAGAGTACAGTACAAGGATGCTTTCTACAAATCTACATGCTTGCCTCAATTCCTGCCACTTAAGGGTGT
GGACCAACAGGATGGAGGCCGTCTGGGGACCTTTTGGTCAAACTGTCCGGGAGAAAGCATCCACCATATC
TAATAGCTGTTTCTCATTGTACTGATATTCGAGCGTGTAGTATCCGTGCTTGGTTGGGTGTGTCAGACAA
CCATGAATACGTTCACAACTAAAGGGTAGCCTGTTACCGCAGTTACAGGAAGCCCACATAGAAGGCACAC
AAAGTACTGTTCCAAAGATAAAGTGCCAAGTCGGGGTTGGTTGTGATTTAATACCTTGCGGTAGGTTGGA
TACGGTGTTTCTGTGCGTTAGGGGTATGAAGGCCCCGCAGAGACATTGATTGGTGGATTCGGGACGGCTC
GGGACGGAGGCCTGACGGATCGCCAATAGTTGTGTGTTAGGGGTATGAAGGCCCCGCAACTTATCCAAAG
TATTCATCTTGAATACGTTCACAACCATGGGTAGCCTTGTTACCGCAGTTACAGGCAGCCCAAATATAAG
GCACATAAAGAACTGTTCCAAAGATAAAAGGTCAAGTCCGGGTTGGTTGTGATTAAACACCTTGCGGTAG
GTTGGATACTTTGTTTCTGTGCGTTAGGGGTATGAAGGCCCCGCAGAGACATTGATTGGTCGGTTCGGGA
CGACTCGGGACGGAGGCCTGACGGATCGCCAATAGTTGTGTGTTAGGGGTATGAAGGCCCCGCAACTTAT
CCAAAGTATTCATCTTGAATACGTTCACAACCATGGGTAGCCTTGTTACCGCAGTTACAGGCAGCCCTAA
TATATGGAACATAAAGAACTATTGCAATGATAAAGTGTCAAGTCCGGGTTGGTTGTGATTAAATACCTTG
CGGTAGGTTGGATACTTTGTTTCTGTGCGTTAGGGGTATGAAGGCCCCGCAGAGACATTGATTGGTCGGT
TCGGGACGGCTCGGGACGGAGGCCTGACGGATCGCCAATAGTTGTGTGTTAGGGGTATGAAGGCCCCGCA
ACTTATCCAAAGTATTCATCTTGAATACGTTCACAACCAAAGGGCAGCCTTGTTACCGCAGTTACAGGCA
GCCCTAATATATGGAACATAAAGTACTATTGCAATGATAAAGTGTCAAGTCCGGGTTAGTTGTGATTAAA
TACCTTGCGGTAGGTTGGATACTTTGTTTCTGTGCGTTAGGGGTATGAAGGCCCCGCAGAGACATTGATT
GGTCGGTTCGGGACGGCTCGGGACGGAGGCCTGACGGATCGCCAATAGTTGTGTGTTAGGGGTATGAAGG
CCCCGCAACTTATCCAAAGTATTCATAGGACTTGTGCTGGCATACTAAAGGTCGCTGTTGGTTAGGGGTA
TGAAGGCCCCGGCAGCGCATGCACAAACGGACGTGTGAGCGCTTGACGGTATCGAATGGCCGTCCAAGTG
CCTGTCCGGTGCATTCGGGTGATACGAGGGACAACTTGGAAGGTGGCTCGTAGTGGTCGCGACCTACTTG
CTGCTGGACAAGTTGTCAATACACATATAACAAAGTGGTGCTATTACGAGTAATAGGCAACAATAAACAT
TCGAACAAGAAGTGTCAGAAT-
>An.stephensi_rDNA_repeat: ETS 1 (-:unknown length), 18S 2-1905 (-:unknown length), ITS1 1906-2250, 5.8S 2251-2410, ITS2 2411-2876, 28S 2877-6972, NTS 6973 (-:unknown length)
-TCTGGTTGATCCTACCAGTAATATACGCTTGTCTCAAAGGTTAAGCCATGCATGTCTAAGTACAAACAT
AAATGAATGTGAAACCGCATAAGGCTCAGTACAACAGCCATAATTCACAAGATCATCCACCCATCAGTTA
CTTGGATAACTGTGGAAAAGCCAGAGCTAATACATGCAACATGCCGGGACCGCTGTCCGCTTGCGGGCGG
TGGAACTGGTGCACTTATTAGTAAAACCAATCGCCTCCGGGCGGCTTGAGTTGAAGTCTGGATAAGGATG
CCGATCGTATGGTCGCTTGACCGACGACAGATCTTGCAAATGTCTGCCCTATCAACTATTGATGGTAGTG
TAGAGGACTACCATGGTTGCGACGGGTAACGGGGAATCAGGGTTCGATTCCGGAGAGGGAGCCTGAGAAA
TGGCTACCACATCCAAGGAAGGCAGCAGGCGCGTAAATTACCCAATCCCGGCACGGGGAGGTAGTGACGA
GAAATAACAATATGGACCTCTCTAACGATGGTCCATAATTGGAATGAATTGAGCATAAATCCTTCAATAA
GGATCAAGTGGAGGGCAAGTCTGGTGCCAGCAGCCGCGGTAATTCCAGCTCCACTAGCGTATATTAAAGT
TGTTGCGGTTAAAACGTTCGAAGTTGATTCCCCGTCCAGACACGCGACCGCCGCGGGCGCCCGGCACACG
CCGGATACGTTCGTGCGCGAGCTCGCGGCTGCGACTCACAATGGTGTGCCTGGGCGTCAACCTCGTGATC
GGTCGGGCACGTCCCGAGCCGGTGCGTGGTGCCCGGGCAGCTCCCATTTACCTTGAACAAATTAGAGTGC
TTCAAGCAGGCTAGTACAAAAGCGTCCACACCCGCCCAGGGTTGGCGTTGGCCGAGAATAATCTTGCATG
GAATAATGGAACATGACCTCGGTCTGAGTCTTTTGGTTGGTTTTGTATAGACCCAGAGGTAATGATTAAC
AGAAGTAGTTGGGGGCATTGGTATTACGGCGCGAGAGGTGAAATTCGTAGACCGTCGTAGGACCAACTGA
AGCGAAAGCGTTTGCCATGGATGCTTTCATTAATCAAGAACGAAAGTTAGAGGATCGAAGGCGATTAGAT
ACCGCCCTAGTTCTAACCGTAAACGATGCCAATCAGCAATTGGGAGACGCTACTACATTCGGTGCTCTCA
GTAGCTTCCGGGAAACCAAAATCGGGTTCCGGGGGAAGTATGGTTGCAAAGTTGAAACTTAAAGGAATTG
ACGGAAGGGCACCACAAGAAGTGGAGCTTGCGGCTTAATTTGACTCAACACGGGAAAACTTACCAGGTCC
GAACTTATCGAGGTAAGACAGATTAAGAGCTCTTTCTCAAATTTAAGGGTAGTGGTGCATGGCCGTTCTT
AGTTCGTGGAATGATTTGTCTGGTTAATTCCGATAACGAACGCGACTCAAACAAGCTAACTAGAACGCTG
TCAGCAGTGTGCCTCCGGGCGCACCTGACGTTACGGGGCGGCGGCGCCTTCGCGGGCGGTCGTCGCACTA
GTTTGCCCTGCTTAGCGGGACAACTTGTGTTTAGCAAGGTGAGAGTGAGCGATAACAGGTCCGTGATGCC
CTTAGATGTTCTGGGCTGCACGCGTGCTACAATGTGGGCAGCAGCGTGTTCTCGCCAATAGGCGCCCCCA
TTCCGAGAGGAACGGGAAATCACCCAAATGCTCATTTAGTTGGGATTGGGGACTGCAACGGTCCCCATGA
ACCTGGAATTTCTAGTAAGTGCTAGTCATTAGCTAGCGCTGATTACGTCCCTGCCCTTTGTACACACCGC
CCGTCGCTACTACCGATGGATTATTTAGTGAGGTCTCTGGAGGCATACCTTCCGCGGTTCCTTCGTGAGC
TGCAGTTGGCACGG-CCGATCAAACAAGTCCGGGAGTGAGGTTGCCAAACGCATCGTCGGCATCACATGC
TGACGCGCACGCTACAACCACAAGATGGTGTAGCACACTTGGTAGAGTTGAGCGAAAGCAACTCTTTCAA
AGGGATACACATACCACTGCCTCGGCGAAGGTCAGTAAAGATGCACACTTTGGTAGTACCGGGTACCTTA
TACACTGACTGATTGTCGTGTCACAACGGGGTGATCGACAGTCGCACTTTGGCGTGCTCGGCTCCGCATC
CGTCGGGGCCGTGGGCGCCTGCAGTGTGGTACTAGGGAACCAGAGTTGTGTGTTGGTATGTGTATAATGG
ATGGATGGACAACCCTAGGCAGGGGATCACTCGGCTCATGGATCGATGAAGACCGCAGCTAAATGCGCGT
CAGAATGTGAACTGCAGGACACATGAACATCGACACGTTGAACGCATATGGCGCATCGGACGTTTAAACC
CGACCGATGCACACATTCTTGAGTGCCTACCAAGTTATCTCAACACTCTAACCAAACTGACCGTCCTGAC
CCCATCATAGGGGGGTAGGCTGTCGCAGCATGGCGTGCTCGGATCCGCATCCTTGTCGGGACCGTGGGCG
CTGAAAGTGAGAGTGCTAACACAGAGAGACATACGAGGTATGGTACACAAACCTAAACACACACACACAC
ATGTGAGCATGGGTGAAGAGCGAGCGCGCGTCAAGTCGCACGGTTCGACCTCTAGTATCAACCAACGGAT
GTATCCACCACAGCATATAAGGTTATCACCAATTGCACGGGGACTTCCACCGGTTGGCTCGGGTCGAGTA
ACACTTGCGGCCCAACGCGCTCGTATCTTTCCTCGCATCCAGTTGCAGTCGCGAGACGTGCTCACGCCGT
GTGGGTGAGTGAGGTTAGCACGACAGGGGTGATTTATCACCGCTTCTCCCGTCGCATCATTGTGACAGTG
GAGTCTGATAAGCCTCAAGTTATGTGTGACAACCCCCTGAATTTAAGCATATTAATAAGGGGAGGAAAAG
AAACCAACCGGGATTCCCTGAGTAGCTGCGAGCGAAACGGGAGAAGCTCAGCACGTAGGGATGGCGGCCC
GCCCGTCTATCCGATTCCGTGTACTGGTACGTCTCACTATCCGTCTTCCTAGTGGTATTCAAGTCCAACT
TGAACGTGGCTTTGAACCCATAGAGGGTGATAGGCCCGTAGAACACCACCCAGCGGTTGATGGACCGAGC
GTACCATGGAGTCGTGTTGCTTGATAGTGCAGCACAAAGTGGGAGGTAAACTCCTTCTAAAGCTAAATAC
GACCATGAGACCGATAGTAAACAAGTACCGTGTGGGAAAGTTGAAAAGCACTCTGAATAGAGAGTCAAAT
AGTACGTGAAACTGCCGAGGGTGTAAAGCCTGTTGAACTCGATTATCCGTAGTTCCTGGCATCGTGGGTT
TTGGCTGTCACGCAGAAGGGGGCCTTCTGTATGCCTTGACCCTAGCCAGGAACGAGTGCGGACATCGTGA
TCCATTACGCAAACCAAATGCGAGCGGCGACTCCGGTTGCTGCGAGCATATCCAACATCAGGTCCCAGAA
CATGCGGTCGACCCTCTAGTAGTGGCGCTCAGCTTAAGGCCGGCGTCGCGAACGGGGGATCGAGGCTCCG
GTCTCGAGTTCGGCTAGTTCCGGTGTGCCGTTGGATGCGTGATGGGCATTGAAGTGAACTAGAGAAGTGT
GAAGCGCATGTTTGGGCATGTTCAAGGGCGAAAGCCTGAGCCGAGCACGACTCCGGATCTACGATGTACT
AACTAATCGAGGTACCTACGGGACCCGTCTTGTAACACGGACCAAGAAGTCTATCTTGCGCGCAAGTCAA
TGGGAGTAGCAAACCCAAAGGCGAAGATAACACAACTGCAAAGTCGTTGCGGGATTACGGGTGCACCACA
GTCCGCGAGGACTGGCTAGCTGTGCCGCCCCTCCATCCCCGGGTGTTTAGCAACGGATCTGTAGTGCCGC
GGACCCCCCGACAGGGGTGGGCATTTGCAGAGCCAACGCGACATACCGCGAGCGCGCAGGATGTGACCCG
AAAGATGGTGAACTATGCCTGATCAGGTTGAAGTCAGGGGAAACCCTGATGGAGGACCGAAGCAATTCTG
ACGTGCAAATCGATTGTCAGAGTTGGGCATAGGGGCGAAAGACCAATCGAACCATCTAGTAGCTGGTTCC
CTCCGAAGTTTCCCTCAGGATAGCTGGAGCACGTAACATTTCGAACCTTATTCTTATCTGGTAAAGCGAA
TGATTAGAGGCCTTAGGTTCGAAATGATCTTAACCTATTCTCAAACTATAAATGGGTAAGATAATGGGCA
GCATGCTCGGATGATGCTGCCCTCAAAAGCGGTTGAAAAGCAACAAGTGCCTCCGGGTGCTAGCTAGATA
TCGGTGTGCTTAGTGGGCCAAGTTTTGGTAAGCAGAACTGGTGCTGTGGGATGAACCAAACATAATGTTA
CGGCGCCTAAATAAACGACGCATCATAGATACCATGAAAGGTGTTGATTGCTAAAGACAGCAGGACGGTG
GACATGGAAGTTGTCATCCGCTAAGGAGTGTGTAACAACTCACCTGCCGAAGCAATTAGCCCTTAAAATG
GATGGCGCTCAAGTCGTTTGCCTATACATTATCGCTAGCGGTATAATCGGGTGGCAAGCCGGCGTGCTGT
GCCACTTTGAGACCCTAGTGAGTAGGAGGGTACGGTGGTGGCGTTGAAGTGTTTGGCGCAAGCCGGCATG
GAGCCGCCACCGGCACAGATCTTGGTGGTAGTAGCAAATATTCGAATGAGACCTTGGATGACTGAAGTGG
AGGAGGGTTTCGTGTCAACAGCAGTTGAACACGAGTTAGCCGGTCCTAAACTATATGGGAAATCTGATTC
AAACGCGATCCACCAGACTTGATGAATGGAACCGTTCTGTGTGGAGCAATCGTGTGCGAGTCGTGAAAGG
GAATCCGGTTACAATTCCGGAGCCAGTTGAGTATACGTTTGCGGGCTGAGGATCCCCCCCCGGGGGGTGA
CTCACCACGCGATCATGGCAACATGAATCCTTTTCTTCGAGAAGCCAACGGGAGATATCGGAAGAGTTTT
CTTTTCTGTTTTACAGCCGTACTGACCATGGAAGTCTTTCGTAGAGAGATATGGTTGGATGGGCTGGTAG
AGCATGGCATTAACGTGCTGTGTCGGTATCCTCTCCTTGGACCGTGAAAATCGAAGACTGGGGCACGCAA
ACTCTCAACAGACCGTACCGATTCCGCAGCAGGTCTCCAAGGTAATGAGTCTCTAGTCGATAGATCAATG
TAGGTAAGGGAAGTCGGCAAACTGGATCCGTAACTTCGGAATAAGGATTGGCTCTGAAGACTGGGCCGGC
TCGGTGTGTCGCAACGGTTACGGGTTTGCTTCCCCTCGCGGGGCAGTAGCTCGGCCCTGCGGACCCGGCT
GGCACCAAACAGTCAGTTCAGAACTGGCACGGCTGTGGGAATCCGACTGTCTAATTAAAACAAAGCATTG
TGATGGCCCTAACGGGTGCTGACACAATGTGATTTCTGCCCAGTGCTCTGTATGTCAACGTGAAGAAATT
CAAGCAAGCGCGGGTAAACGGCGGGAGTAACTATGACTCTCTTAAGGTAGCCAAATGCCTCGTCATCTAA
TTAGTGACGCGCATGAATGGATTAACGAGATTCCCTCTGTCCCTATCTACTATCTAGCGAAACCACAGCC
AAGGGAACGGGCTTGGAAACACTAGCGGGGAAAGAAGACCCTGTTGAGCTTGACTCTAGTCTGGCATTGT
AAGGCGATATAAGAGGTGCAGAATAGGTGGGAGACCGGGTAAAACATTACCTCCCGGTCGCCAATGAGAT
ACCACCACTCTTACTGTTGCCTTACTTATATGATCAGGTGGAACAAAGCGCGAGCCGGCGAGTGACCAAT
ACACGACCCAGGACCATCGACCCCCGTCGGGTCGGTGCGTTGCTAGTCGTAGGTCTAGCGTTCCGGCTCA
ATGCGCCCAAGCTTCTAGTTCAGCGTTCAGCATGCCGTCACACGGCGCCGTATCTCGCCCGGCGGGCGGT
TGGACAGTGCTGCGGCCTCGCCGGCTGCAGTGCAAACGTTCAAGCGTCTTAGCCAAGCAAGGGTGCGCCA
CCATGACACCAAAGGCATCTGGACAACGGATTCAGGTCATAGACAGTGCCAGGTGCGGAGTTTGACTGGG
GCGGTACATCTCCAAAACGATAACGGAGGTGTCCAAAGGTCAGCTCAGTGTGGACAGAAACCACACGCTG
AGCATAAGGACAAAAGCTGGCTTGATCTTGAAGTTCAGTACACCTCAAGACAGCGAAAGCTAGGCCTCAC
GATCCTTTTGGTTTAACGAGTTTTTAGCAAGAGGTGTCAGAAAAGTTACCACAGGGATAACTGGCTTGTG
GCCGCCAAGCGTTCATAGCGACGTGGCTTTTTGATCCTTCGATGTCGGCTCTTCCTATCATTGCGAAGCA
AAATTCACAAAGCGTAGGATCGTTCACCCTTTCAAGGGAACGTGAGCTGGGTTTAGACCGTCGTGAGACA
GGTTAGTTTTACCCTACTGGTGTGCAAGTGGTGCTATCTTAATGGAATTCCTGTGCAGTACGAGAGGAAC
CACAGGTACGGACCAATGGCTCAATACTAGTCCGAGCGGACTTTGGTATGACGCTACGTCCGTCGGATTA
TGCCTGAACGCCTCTAAGGTCGTAACAGAACCAAGCTGGTAGCATATAAATAGGTGTTGGTAAATAGTTG
GCTCATAACCCCGTGAGTTACGGTAGTGTACAATCGTCTCTATCGTATTATTGGAATACCCTCAATCTGA
GCCTCGAAGTGAGTTCACCCACCATAGTACCTGAACTGGGAAGTGGTGGTGAAAGCGCTGACCTTCTATA
AATATTTTCAACACCTAAGACCATCCGAAAACGACGGAACTACAGGCTGGGAGCTACGCATTGAAGAGAG
ATGTACATTTCGATCCTGTCAGGCTACCCTTGCTTGGCGGTT-
