# Supplementary material for: Non-coding RNA gene families in the genomes of anopheline mosquitoes
Source: BMC Genomics. 2014 Nov 28;15(1):1038. doi: 10.1186/1471-2164-15-1038 (PMC4300560; doi:10.1186/1471-2164-15-1038)
Supplement: Supplementary file 3 — Additional file 3: snoRNA genes identified in the anopheline genomes. This txt file is essentially a FASTA-formatted file that contains all sequences determined and listed in Table 2. The sequences are listed alphabetically following the names of the taxa. The coordinates of the scaffold in which the sequence was detected iare indicated in the description line, followed by a short description of the computed stem structure (see Table 2 and Results) as well as, finally, the target sequence used. (TXT 630 KB) [file 12864_2014_6849_MOESM3_ESM.txt]

>albimanus_KB672286_10183919-10184053 No terminal stem (Target used: 18S rDNA albimanus)
AAUGAUGAUGACGCCACUGGUUGUUGGUGGUAGCGACGACCGGUGUUGGGGUCGGGGGAGCUCACAGAGAGAGAGAGAGAGAGAGAGAGAGAGAGAGAGACUUACACUUUCAUCCCGUUCGCUGGAAUGCUGAUA
>albimanus_KB672286_1071078-1070969 Possible terminal stem (Target used: 18S rDNA albimanus)
ACGGAUGAAGACGUGAUGGGGUGGCGUACAGCGGCGCAAAACGGAAGGAAGAAGACAAUCUUUGUCCAUCAUCCGUCCACCCGCCUGCUCGCCCGCCUGCUCGUCUGACU
>albimanus_KB672286_10724205-10724126 No terminal stem (Target used: 18S rDNA albimanus)
AUUAAAGAUGACUAAAAUCGCUAUCAUUCCACGAACUGAGGGACCCACCCACCCACGGUGUAGUACAUGACAUGCUGAAC
>albimanus_KB672286_11044421-11044330 Strong terminal stem (Target used: 18S rDNA albimanus)
GUAAAUGAUGAUCUCUUUGUAGUUGUGGAUGAGGAGUGAGAUACCUCGCUCCGUUGAUGCUAUCCAUAAAUGCUGUUAUACUGAGACUGAUU
>albimanus_KB672286_11806102-11806186 Strong terminal stem (Target used: 18S rDNA albimanus)
AGCAAUGAUGCAAAUGCCGGCCUGGCGCCACACUGGGACACAACUGGCCACAGUCACAGAGACACACGUCCCGUCUCUUCUGAAC
>albimanus_KB672286_14423769-14423689 Terminal stem (Target used: 18S rDNA albimanus)
AGUCAUGAUGACGAUUAUUCACACAAAUCACUCGAUGGUGCAAUGCACCAAAUGAUUCUUUACUUCCUUGGAUGUCUGAAC
>albimanus_KB672286_20006572-20006674 No terminal stem (Target used: 18S rDNA albimanus)
GAUAAUGCUGAGUGAGUUCUUCGAUCGCCGCUCGCUCGCCAGCUCGGUCAACUCGGACGAAGCGGUCGUGGUGGGGACGGCCAUUGCGGCCGCCAUACUGAGC
>albimanus_KB672286_20104273-20104384 No terminal stem (Target used: 18S rDNA albimanus)
CGUGAUGAUGAUGCUGCUGCUGCUGUUUGCUUCCUUCCUUCCGAGGCUACGGGGUUAUUGCUGCGCACUUCCCAUCAACAACAACAACAACAACAACACGGACACUCUGAUC
>albimanus_KB672286_20303002-20303101 No terminal stem (Target used: 18S rDNA albimanus)
GAUGAUGAUGAGGGUGGUGGUGGAGAUGACGAGCAGCAGCAGCAACAGCAGCAUCGUGGUACUCGCGUGAAGCGUUCCGGAUCCCUGGAACACCCUGACG
>albimanus_KB672286_21565311-21565226 Terminal stem (Target used: 18S rDNA albimanus)
CCGCAUGCUGAUCAAGUGUGCGGACGUGAGCAACCCGACCCGGCCGCUCCGGUUCUGCGUCGAGUGGGCGCGCCGCAUCGCUGAGG
>albimanus_KB672286_24506152-24506328 Terminal stem (Target used: 18S rDNA albimanus)
GAUCAGGAUGAUUCACAGGCACGCAUUGCCGCUGGUUCACUUACGGAACUGAGCAACCGAUAUAUGUCUAAGCUGAUGGCACAAAUUCAAAGGCAGCGUGAUGCCCAGAAACAGCUGAAGCAGGCACUAGCGAUAUGCCGUACGACGCGCGAGUUCGAAUGCUCAACCGAACUGAUC
>albimanus_KB672286_24781786-24781869 No terminal stem (Target used: 18S rDNA albimanus)
CGAGAUGAUGAUCGGUUGCAGCGUUUACUGCGGCUGCUGCAGGAUCGCUCGAAAGCGUUCGACAUGUCGGGCGGUGUGCUGAGU
>albimanus_KB672286_25071863-25071752 Terminal stem (Target used: 18S rDNA albimanus)
CAGGAUGAUGAUCCGGUACUGCAGGACCAGGGCACCAGUGCGGAGGAGCUGGAGCUGGAACUGGACCUGCCGGCGGAUGAGGAUGCGGCCCUGCUCGAGGGCGACGCUGACG
>albimanus_KB672286_26673835-26673733 Terminal stem (Target used: 18S rDNA albimanus)
GCAGAUGAUGAUUAUACACACUCGUGCGAGACCCUCUGAUCGGUUCGGCGAUCGACCAGACAUGCAUAUUUUAGGGGCGCAUGUGUCAUAACGCAAGCUGAAG
>albimanus_KB672286_26703995-26703907 Strong terminal stem (Target used: 18S rDNA albimanus)
GCUAAUGAUGAGCAUAAUUUGCAACCACCCUUCCCCCCAGGGAAACUGCUUUUCGCAGCACUUUAUCUCGCGAUCGCCACGAAAUGAUG
>albimanus_KB672286_27016214-27016130 Strong terminal stem (Target used: 18S rDNA albimanus)
GGAGAUGAUGACGCAGCUGAAGAUGGCCCAGGAGGAUCACACGCUGCAGGAGCGGGAACUGCUGAACGACAAGCGCGAUCUGAAG
>albimanus_KB672286_28782233-28782139 No terminal stem (Target used: 18S rDNA albimanus)
GUCAAUGAUGAGCAUGUUAAACAAUAUUUUAACAGCCUCUCCCGCCGGCCCCGACCGUCUCGAGAGGCCCCUUGAAUGAUUAAGUAGGGCUGAGG
>albimanus_KB672286_3081544-3081418 No terminal stem (Target used: 18S rDNA albimanus)
UUCCGUGAUGAAAAAGUUCAACAACGUCAGCGCGACCGUGUGGCCACUGAACAUGUAAUCGCCACACGUUCGAACCCCCUGUAUCGACAUACCGAGACCGGACCAGAUGGUAUAGGCACGGCUGAUU
>albimanus_KB672286_4176338-4176428 No terminal stem (Target used: 18S rDNA albimanus)
CGUGAUGAUGACGGUGAUGCUGCUGCUGCUGCUGCUGCUGACGUAGUGCUGACGGGAUGUGUGAUGGUGCCUGCACGUAAUGGUCCUGAAA
>albimanus_KB672286_5094693-5094500 Possible terminal stem (Target used: 18S rDNA albimanus)
GGGGAUGAUGAGGAUGAUGGGGAUGAUGGGUGAAUUUAAAACAAAUAAACUAUUUAUUGAAAUAAUAUUAUCCAAAUAAACAUCCAUUAAGUUUAUCCAUCCAUCCGCACAUGGUUUGCGUUUCUGCUCGCUCGCUCGCUCGCUCGGCUGCUUUUAUCCAAGACCACGCCUUCGCCUUCU
>albimanus_KB672286_6466160-6466078 No terminal stem (Target used: 18S rDNA albimanus)
GGGCGUGAUGAUUUGUGUCUUCGCGGUGGUCACGCGCUGCUGCUGCUGAUGCUGCUGCUGCACUGUUUGCCGCUUGUCUGAUG
>albimanus_KB672286_909249-909159 No terminal stem (Target used: 18S rDNA albimanus)
CGAUUUGAUGAAGAUGUAUUAUGGAAGAUGAGCGCCGGAUGACUGCCUGACGUAGGCCAGCCAGCAACCACACCAGGGAUUUGGGCUGAGU
>albimanus_KB672286_9326444-9326566 Terminal stem (Target used: 18S rDNA albimanus)
GACGAUGACGACGACGAGGAGCACCGAACGGUCGCCAGCGGCCGGGUUGAUUUGGAUGAUAAUGAGCGCGAGUGGAUGAGGUGAGUGAUAUGUCGCGCCACCGCAUGAGCUGCAUCACUGAUG
>albimanus_KB672287_1651811-1651925 Strong terminal stem (Target used: 18S rDNA albimanus)
CACGGUGAUGCCUAUCUAGACUCCGGUUGCUGCCCAGGCUGAAACAAAAGAGUCCGAAAAGCGUCUUCUCGCGCGGUGGGAUCUCCUUUCUCGGCACCCGAGACCGGUUCUGAUC
>albimanus_KB672287_2150083-2150192 No terminal stem (Target used: 18S rDNA albimanus)
GAAGAUGAUGAAGAACGAGAGGCGCGGCCAGCCCAGAACGUGAUUCCGGUUAAACCAAACAAGUUUAGCGGCUGCAUUGCAUAAUGGGCUGGCUCAUGGUGCUGCUGAUG
>albimanus_KB672287_2947803-2947929 Possible terminal stem (Target used: 18S rDNA albimanus)
GGCCAUGAUGAGGUAGCGCCCCGGGUCGAGCGAACAACGGUGACUGAUUUGCCGCGAGUUCGUGUACUGCGAGUUGACUAAGCUUUUGUGCUUCUUGAAGAAGUUCUUCGAAAGGCAUCCACUGAGG
>albimanus_KB672298_2263462-2263379 Terminal stem (Target used: 18S rDNA albimanus)
CGCCAUGAUGAUCGUUAGUGCAACAAACGACCAGUCGCCUGACGACUGCUCAAACCCACAAAACCCACGCAGCGCCCUCUGACG
>albimanus_KB672298_394928-394814 Terminal stem (Target used: 18S rDNA albimanus)
CAGUAUGAUGAAUGGUGUCUCGCAUCUGACCCCGGCCACGGCCCGAUAGCGUGGUCUCGUACAGCAAACACUGCUUAUCGCAGAAUAAUGGGCGAGAUCCGUUUCGUUGCUGACA
>albimanus_KB672298_530848-530742 Strong terminal stem (Target used: 18S rDNA albimanus)
GGCCAUGAUGACAUUUAUUUGUUUGUUUGCACUGCAACGGAACCGAGGGAACACGUGUCCGAAUUCUCAACGUAGCUCAAUACCGCAUAACACAAACAAUCCUGAGC
>albimanus_KB672309_1106970-1107045 Terminal stem (Target used: 18S rDNA albimanus)
GAUGAUGAUGAUGCUGAUGGUCAAGUGGCGUUGAUCCUGACAAUAAUUGGACAGCCGGUUGGAGUGGUGGCUGACC
>albimanus_KB672309_1598003-1597880 Possible terminal stem (Target used: 18S rDNA albimanus)
UGACAUGAUGACAUCGUUGCAGCAGCACGAACAGCAGGAGCAGCAGCAUCCCAGUAACGGUGGUCGAUUGGGUUCAGCCGUAGAGGCUCCUUCCUAAUAUGGAAGUCGCGGUUCAGCGCUGAUA
>albimanus_KB672309_2294907-2295044 Terminal stem (Target used: 18S rDNA albimanus)
GAUGAUGAUGAUGGUGCUGCUGGUAGCGCUGGUCACGCUGGACCACUUCUGACGGAUGUCUGCUCGUUUGUUUUUCCCUUUUUUUUGCCGGUACCAGGAUCGACGACGAUCAUACGCAAGAUGUUCGACGUUCUGACC
>albimanus_KB672320_2245267-2245138 Terminal stem (Target used: 18S rDNA albimanus)
CCGGGUGAUGAUUUGGCACUUCACAUUCCCUGCGGGAAAUUGUAAUCCUCUUAUGAAGUACCGUCAUCGUUUUGGCGGCAAUCAAUCGGUUCGCGAAUCGCAUUCCCCGUCCCGCUCGCCCGCCCUGAAA
>albimanus_KB672320_2527317-2527188 No terminal stem (Target used: 18S rDNA albimanus)
GCCCAUGAUGAUCGCGGACGCGCCACCACUCGCCGGCCACUGAUUGCUGGGCCGGCCUUCCAGAUAACGGUGACAUCGGGCGUGUGGUUGUGGACGCUAGAGUGCCCCAAGGUUCAAGGGAAUGCUGACC
>albimanus_KB672331_1080360-1080442 Terminal stem (Target used: 18S rDNA albimanus)
AUAAAUGAUGAUUAUAUCAUGUUUACGGUUAUUUCUGAAUAAUCCUUGAUUACAAACCAGUUUAGAACUAGGGCUGUCUGACU
>albimanus_KB672331_1080815-1080897 Strong terminal stem (Target used: 18S rDNA albimanus)
UAGUAUGAUGAAGCCUUUCUUGCCCUGCAAGAUGUCUGAACCUUUCCUGUUCGAUAACUUUUACUGCUGCUUUCCUUCUGAUC
>albimanus_KB672331_1457666-1457548 Terminal stem (Target used: 18S rDNA albimanus)
CACAAUGAUGAACCCCUUAAUGGGGUUUUCUCCGUGGGCCUCCGGACGCGACGGACGCGAUUGCAGCGCGCAAGAACGGAACGGGGUUUUUUGGCAGGAGCAAAAUGGAUGCCCUGACC
>albimanus_KB672331_2076633-2076719 Terminal stem (Target used: 18S rDNA albimanus)
GAUAAUGAUGAUGCUGCUGCUGCUGCUGCUCCUGCUCUUGCUGCUGAUGAUUCUUCGGUUGCAGUUGCCGUAGCUCUGCUUCUGAUC
>albimanus_KB672342_1307309-1307491 Terminal stem (Target used: 18S rDNA albimanus)
UCAUAUGAUGAUCAUCAUUGCCUUCAUUUCAUUCAUGGUUCCCGUGGUUCCGUGAGCCACGUGUUCUGUGGUUGAGUUAACUCUUAACUACACCAGUUUCGCGAGGAUCUGGCAUGUAUACAUCAACUUUUGAUUUUCCACAGUUCUCAGGGGAUAUUCUUGUGAAUUAUAGCUAUACUG
>albimanus_KB672342_1959923-1959817 Terminal stem (Target used: 18S rDNA albimanus)
UUCGAUGAUGAUGCACAUUCCGACCACUCGCCGCCGUAAGCUGAAGGGGACAACGAAGAAGCGCAACAAGUUUAAGACGCGCGAUGGUAUGGAUUGGUUCGAUGAUU
>albimanus_KB672364_1020372-1020496 Terminal stem (Target used: 18S rDNA albimanus)
CAUUUUGAUGAGUGCGCCCCUGGUUCCCCGCUGCCUGACAGACGCAGUGUGUCUGUGCCGCUCCUACUGGGUUGAUUGUUUACAUUAAUUGGUCGAGCUAGGGACCAUGGAGCCACCAACUGAUG
>albimanus_KB672364_1280730-1280852 No terminal stem (Target used: 18S rDNA albimanus)
GGGUGUGAUGAAUGAAUAAUGAAAGCGUGUUCCCGUGGCCGACGAGGAGCAGCCGUUGCAACCUUCCAGACGUGGCAGGCUGGCAGCUUCUCGUGUCAGCAAAGCGGAAGUGGCUGACUGAAC
>albimanus_KB672364_261435-261530 Strong terminal stem (Target used: 18S rDNA albimanus)
UGCGAUGAUGAUCGCUCGCUCGCUCGCUCGCUCGCUCGCCGCCCUUCGGCCGGCUAGGGGAUGGGGGUCGCAGUAGUAGCCUCGUCACCUCUGACG
>albimanus_KB672375_1041873-1041961 Strong terminal stem (Target used: 18S rDNA albimanus)
UCAGAUGAUGGACAGAGCUCUGGAUUUUGUGGCCUGUGUUGCUGCAUGCUUCGUAAAUUCUUAUCUUUCAUCACCAAACCAGACUGAUU
>albimanus_KB672375_1200928-1201022 Strong terminal stem (Target used: 18S rDNA albimanus)
CCCGAGGAUGAUUUACCUAUACGCUCCCUCCCUUUCCCGUGGUCCUGAAGGUGGAAGCAGUUAUUGACAGUUCAUGAUAGUGUGAUCGCCUGAAG
>albimanus_KB672375_927759-927639 Terminal stem (Target used: 18S rDNA albimanus)
UCCCAUGCUGAACUUUGUCAAGUGUCCCUUAUGCAUUCCUUGCAUGUCUGAUAACAGUAUGUGGCCAUUGGCGUUGCCUUCGAGCUUCACCCACAAAUCCAUGCACAUCGCCAUGCUGAGG
>albimanus_KB672397_1196581-1196463 Terminal stem (Target used: 18S rDNA albimanus)
ACGCAUGAUGAUUAUACUGCCGCCCGGCGGAUCCGACUCGUUCGCCGUCAUUCCUAGAACCCCGGGGACGAUUCUCACGAGCACGAGACGAUCACGGAAGGGUGGGUGUCCGGCUGAGA
>albimanus_KB672397_17530152-17530033 Terminal stem (Target used: 18S rDNA albimanus)
CUCGAUGAUGAAUAUGAUGCACGCUUUCGCCGCGAAAGGGUUUCACGUACGCUGACCGAGCGCUGAGCUGCACCACGAAAACGGGUUCUAUCGCCUGCGAUCGCGCAACGACAACUGAAA
>albimanus_KB672397_19341804-19341715 Strong terminal stem (Target used: 18S rDNA albimanus)
CGAAAUGAUGAAACAAAUUUUCAAACUUAUGCGGUUUUCACGGAUAGGUGGCUGCAUACCACUGGAAUGACGUUCCAUAAGCGUCUGAUC
>albimanus_KB672397_19342707-19342618 Strong terminal stem (Target used: 18S rDNA albimanus)
CGAAAUGAUGAAACAAAUUUUCAAACUUAUGCGGUUUUCACGGAUAGGUGGCUGCAUACCACUGGAAUGACGUUCCAUAAGCGUCUGAUC
>albimanus_KB672397_19347870-19347775 No terminal stem (Target used: 18S rDNA albimanus)
UACGAUGAUGAGAAAGGAUAUUUAAACGUCUUACCGGACAGCAAGCCUGUUUGGCUGGGGAUGGACAUUCCUAAUAUGGCUUAACCUUUUCUGAAC
>albimanus_KB672397_19583375-19583291 Terminal stem (Target used: 18S rDNA albimanus)
CGGUGUGCUGACGGUGGCCCAGGAGGAGCAGCUGAACGCCGAGGACAGCCUGGAGGUCCGGUGCGAGCGGCUCAUCGAGCUGAUC
>albimanus_KB672397_19583486-19583339 Terminal stem (Target used: 18S rDNA albimanus)
GUGAAUGAUGGCGGACGAAACGGCGGAGGUACGAUCGCUGCUGAUGCGUCACCGGUUGUCGAUCGUGCGCGAUCUCGUGGGCACGGGGCUGCUGCAGGUGCUGCUGAAGGGCGGUGUGCUGACGGUGGCCCAGGAGGAGCAGCUGAAC
>albimanus_KB672397_19734791-19734874 No terminal stem (Target used: 18S rDNA albimanus)
ACCUAUGAUGAUUUCUAUAAUUACUGUUAUUUCUCGUCUCUGAAUUCUUGCAAUUGUGAACGAAAUGAAUGAUUAUGUCUGAGA
>albimanus_KB672397_20484877-20484773 No terminal stem (Target used: 18S rDNA albimanus)
UCCGAUGAUGACUUUUCCGGGGGGCCCAGGCGCACUUAAGGAACGCCGAAAAUUUAUUAUUGCAACACGACGACGACGGUCGACCGGAGAUGAGCUUGCCUGAAC
>albimanus_KB672397_23086075-23086183 Terminal stem (Target used: 18S rDNA albimanus)
GAUGAUGAUGAGUUCGAGGAAAUCACCGCAGCUGCCUGCAAACCGAAACAGGAGCCAGAAGAGCAUGCUGUGAAGGCAGAGCCUGCUGUUGCUGUUGCUGCCGCUGAUG
>albimanus_KB672397_3652719-3652633 Possible terminal stem (Target used: 18S rDNA albimanus)
GGUGGUGAUGAUGUUUCGACAGGGCCCCGCCAGGGUGACGGUUGACGCAACAUAAUGCGCCUCGACCGCGCGAGAUGUUCGCUGAUU
>albimanus_KB672397_4165326-4165241 Terminal stem (Target used: 18S rDNA albimanus)
CGAAAUGAUGAAAAUAUCAUGACGGUCUACUGAUACAAACGUGAAGAUUGUCAGAUUAAACCCAAACUAUAAAAUCAUCUCUGAAC
>albimanus_KB672397_4671282-4671160 Possible terminal stem (Target used: 18S rDNA albimanus)
CUAAAUGAGGAUCGGUCGCUCGCUCGCUCGCUCGCUGAGACGGUUCCGGAAUUUGUUAUGCGUAAGGCCGGUACUGUGUAAUCAUCCUUCAUCAAACGAACCUCAUCUGAAGCCUCACUGAAA
>albimanus_KB672397_4723135-4723240 Terminal stem (Target used: 18S rDNA albimanus)
ACACAUGAUGACGAUCAUUCGACGAUCAGGCGCGUGCGCUGCUGCUGCUGAUGAAGUUUGAUGACAACAGCGACGGCGUCGAUGCGGACAUGAUCGGACUCUGAUU
>albimanus_KB672397_5130481-5130367 Terminal stem (Target used: 18S rDNA albimanus)
AUGGAUGAUGAUAAAAACAAGGCAGCACGAGACCCAAUCACGGCCCCUGAUACCUGAUAAGGGCGACAAUCGCCAUAUUACCAUCAGCAUCUCGGCGUGGAGUUGGGGGCUGAUU
>albimanus_KB672397_7355964-7355871 Terminal stem (Target used: 18S rDNA albimanus)
UCGAAUGAUGAUUGUGGUUUACUGUUUAACCGGAACCGAGAUCCGGGCUGAGGUUUCGAGGGACGUGAAGCUCGGCUUUCUUAAAAUGCUGACG
>albimanus_KB672397_8968714-8968795 No terminal stem (Target used: 18S rDNA albimanus)
GAAGAUGAUGAAAAUGGUGCGAAAAUUGUGGCGAGGGGCUGUGUGGUGAUGCUAACAUACCAUACACACAUGUGGACUGACG
>albimanus_KB672397_9411989-9411872 No terminal stem (Target used: 18S rDNA albimanus)
UCUGGUGAAGAAUACGCCGCUGAAUGUGGCCUGCAAGGAGCGGCAUCUGAGGUCGGCACGCGUUCUGCUCGAGGUCGGUGGUGCCAGUACGGAACCGACCGGCGAGUACGGACUGAAU
>albimanus_KB672407_55950-55806 Terminal stem (Target used: 18S rDNA albimanus)
AAAUAUGAUGAGCCAGCCAGCCAGCCAGCCAGCCAGCCAGCCAGGGGGGCGACCGAGCUAGCCGCAGACAAAAGGUGCUCCUGGGAUGAUGUGCGGGAAGCUAGAAGCGAGCAGCGUGCUGAUGGUGCCGGGCUGGCUUCUGAGU
>albimanus_KB672409_220354-220247 Terminal stem (Target used: 18S rDNA albimanus)
GAUGAUGAUGAUGGGUACAAGUGUGUGCAUCACUACCACCAGCAGCAGCAGCAGCAGCAGCAGCAGCCACUUAGACCAUUAAUUUAUCAUCAACAUUAUGAUCUGAUC
>albimanus_KB672413_11796820-11796931 Possible terminal stem (Target used: 18S rDNA albimanus)
UUCGAUGAUGACGAUCGACGACGCUGCUGCUGCUGCUGCUGCUGCUGACCAAUGUGACAAACGGAUCGUUAUCGUGUCUCUCAGUGUGACGGACGACUGACACUCCCUGAGC
>albimanus_KB672413_12199349-12199260 Terminal stem (Target used: 18S rDNA albimanus)
CGGCAUGAUGAAGCAACGGCGGGCCGCACUGUCGAUGAUGCCGGACUGGUUGAACUUGAAGUCGUGCAGGAAACGGGCGGGACGCUGACC
>albimanus_KB672413_12438433-12438548 No terminal stem (Target used: 18S rDNA albimanus)
AAUGAUGAUGAACUUUAUGAAGCGUCAAGGAAGCAGCACGAGCAGCAGCAGCAGCAGCAGCAUCGCAAGCAUCCCAAUGCGAACGUCGGAGCGGAGAACUUGCAUCGCCGCUGAUA
>albimanus_KB672413_12681346-12681249 Terminal stem (Target used: 18S rDNA albimanus)
CACGAUGAUGAAGAGGGCCCUGCCUAGCCUAGCCCGGCCCGGCCAGAUCCCGGUGGGGUUGACGGUGGUGGAGAGAAAACGCAUAUAUCACCCUGACA
>albimanus_KB672413_13299442-13299366 No terminal stem (Target used: 18S rDNA albimanus)
AAACAUGAUGAAUACAAAUACAAUUUAACUUUCGUUCUACCGAACCUGUUGUGUAGAGAACAUUUGAUACACUGAUA
>albimanus_KB672413_14951731-14951837 Terminal stem (Target used: 18S rDNA albimanus)
GCCGAUGCUGAUUACCGCUUCCCACUCCCGGUGCCGGGGCCCGAUGGAGUUUAUAAAUUGCUUUAACUCGCCCGUGCCUGCACAUUUACCCAGGUCCGGGCCUGAUG
>albimanus_KB672413_16623698-16623807 Possible terminal stem (Target used: 18S rDNA albimanus)
GUUUAUGAUGGUUGUACGGUUUUGUGCUGCUGGCACCAGAUUACUGGGAACCGACAUCUCCCCGUGCGCCCGUCCACCAAGAUCAAGACCCAUUUUCCCUUAUCCUGAGU
>albimanus_KB672413_16671126-16671226 Terminal stem (Target used: 18S rDNA albimanus)
GAUGAUGAUGAUGCUGCUGCUGCUGCUGCUGAUGCUGAUGAGCUGAGUUCAAUGUGCAAAGCAAGCAGUCGUUGGGAUGCCCUCGAUGCGCCGGUCUGAUC
>albimanus_KB672413_17563894-17563719 Terminal stem (Target used: 18S rDNA albimanus)
GGUGGUGGUGAACCCGAUUCGAUUUCUUCCCUUCUUCCUUUCGCCGCCGUUUCGCUUGCCGGGUAUCGGUAGGGCCCGAUCUGAUCCCGGCUGAGCCGGACGCGCCAGACGCGCCAGACGCGUAUCGUGAAGGAUGUGGAUCGCGAGCAAAACAAACUCCAACUGGCUGGCUGAUG
>albimanus_KB672413_22242220-22242315 Terminal stem (Target used: 18S rDNA albimanus)
GAUGAUGAUGAUGGGUACCGCCUGGUCAUACAUAGGGAGCACCGGAGCUGUCUUCGGUGUUGGUCCAAAAAAGACACACAAGCACACACGCUGAAG
>albimanus_KB672413_22574778-22574685 Terminal stem (Target used: 18S rDNA albimanus)
GAAAAUGAUGGCCACCGAUGAUACACCCGCGAAGGGCGCGCUGAUCGGUGAACUGCGGACGCCGCGGAAAAACCCGUCGAUUGGGUCGAUGACU
>albimanus_KB672413_4657580-4657494 Terminal stem (Target used: 18S rDNA albimanus)
AUUAAUGAUGAGGCUCACCGACCGACCGACGGGCCCCGAUUGGUGCGGAGGGAAAUGCAAAAGUGCACAAGAAGCUGACAACUGAUU
>albimanus_KB672413_5131360-5131448 Possible terminal stem (Target used: 18S rDNA albimanus)
GUUUAUGAUGAUUUUUAAAACAUAUACGCAUUAGGGGUCAGAAUAUUUCUUGUUGAAAUCUAAGUUACCCAGACUUGCCCUAUCUGAUU
>albimanus_KB672413_5132526-5132614 Terminal stem (Target used: 18S rDNA albimanus)
CGGAAUGAUGACUUUAAGAAUAUAUACGCAUAAGGGGACAGAAUUUUUGUUGUUGAAAUCUAAGUUACCCAGACUUGCCCUAUCUGAUU
>albimanus_KB672413_5529575-5529645 Strong terminal stem (Target used: 18S rDNA albimanus)
CGCAAUGAUGAUUACUUAUUUGGGUAAUUUACGGCUGAUUCAUAAUGAAAGUUAGCUUUUAACGUCUGAGC
>albimanus_KB672413_6913525-6913430 Terminal stem (Target used: 18S rDNA albimanus)
CGCGAUGAUGAUCGCAUGCUGGUGAUAGGGUGCGCCGCGAUGAGCGAUUUCAAGCGAUGAGAUGGAUGAUGGACGGCAUCCCGCGGACGGCUGAGC
>albimanus_KB672413_7925097-7925220 No terminal stem (Target used: 18S rDNA albimanus)
GCAGAUGAUGAUUGGCGAUGCUGGGAAGUUUUCCCACCGAAACGUCUCAGCACCGACCGUCAUCAAGCGUUCCGUUGUGGUUCUUUGCUCUUUCCAGUGUCUUCUUUUUUUUCGGUGUAUGACA
>albimanus_KB672424_12210602-12210491 Strong terminal stem (Target used: 18S rDNA albimanus)
UAUCAUUAUGAUCCUGCCCGAUUAUCCUUCUCAGGCUCCCGAGGAGCGUAAAACUGGUUGUCAUAGAAAAGGGGCCAGGACAAGGCAACAUCACGUCAUGCUGAUGCUGAUC
>albimanus_KB672424_13113314-13113422 Terminal stem (Target used: 18S rDNA albimanus)
UGAUAUGAUGACGUCCUCCGGUGCCGACGGGUUGGGCACCGUGGCCGAUAGUACCGAGCCGAUGCGACCGGACAGUGACGGUGGUGAUGGUGAUAUGCUGUUGCUGAAG
>albimanus_KB672424_13703593-13703675 Terminal stem (Target used: 18S rDNA albimanus)
CGCGAUGAUGACGCCUCGGGCAAGCCGCAGGUGAUGACCAAAGGGCAGGGCAAAAGGGCUGCUGCUUGCCUGGCUGGCUGAGC
>albimanus_KB672424_14411832-14411751 Terminal stem (Target used: 18S rDNA albimanus)
CGUCAUGAUGAUAAAAAGAUUCCCGUUCCUUCCACGGAACCGGUUACACCGACAUCUCUAAAUCACACUGACGACGCUGAAG
>albimanus_KB672424_15057562-15057636 Strong terminal stem (Target used: 18S rDNA albimanus)
CCGGAUGCUGAACACUUCCUGUGUUGGACAGGUUGUUGAAACAAUUAUCACCCUUAAUAGUCCCAGGGGCUGAAG
>albimanus_KB672424_5117611-5117754 Terminal stem (Target used: 18S rDNA albimanus)
CGCGAUGAUGAUCACACACGGCUACAGUACACCAGCUGCGCUUACGAAUUACACCAGCCGGCGCAUGGUACUCCUGCUGCUGCUGCUGCUGCCGAUGGUGCCUGCAAAAGGAUAAUUCGCCGGGGGCCGGGAUGUGUGCUGAAU
>albimanus_KB672424_9331861-9331959 Terminal stem (Target used: 18S rDNA albimanus)
GAUGAUGAUGAUGGAGAAUCACUUACGAGAGCGACUGGUGGUGUGGGUGAUUUUUUGGGGACGAACUGAAGGAAAUUAGAAUAAAACGAAUGGCUGAUG
>albimanus_KB672424_9987619-9987527 Terminal stem (Target used: 18S rDNA albimanus)
AUCGAUGAUGAGUGCCACUUCAACCCGAAGGCCGUCGGUGCGACCGACAAGGGUUUCGUCGACAUUCCGCAAGGAGAUGAGAAGGCACUGAAG
>albimanus_KB672435_12883114-12883017 No terminal stem (Target used: 18S rDNA albimanus)
GGGGAUGAUGAUGCUGAUGCUGAUGAUGGUGCACCACUAUCUGAGGGAGGAAGCAUCGUGCAGGAGACACCCGGUAAGUGCCGCAUUGCGUGCUGAUG
>albimanus_KB672435_1305629-1305711 Terminal stem (Target used: 18S rDNA albimanus)
CAUCAUGAUGACUUCACCUUUGUCACCUAUUAGUACGUAUCCCUCCUGCAUGUUAUGCUUAAUAGCCUCUCGCGCCACUGAUG
>albimanus_KB672435_14052619-14052526 Terminal stem (Target used: 18S rDNA albimanus)
ACCGGUGAUGAGGCACCUUUACUGCCGGAGCUUCGCCGACCUUCCGAUAAAUCCUUUAUUCAAAUCUCUGUUCAUCGCCCACCGGCUCCUGAGG
>albimanus_KB672435_1414555-1414465 No terminal stem (Target used: 18S rDNA albimanus)
AAGUAUGAUGAUUACUCUGAUAAAAAAAAACCCGUUACCCGUUACCCGUAGAAUUCCAUUUGCGAAAGUUAUCAAAACACACGAACUGAGU
>albimanus_KB672435_2212017-2211890 No terminal stem (Target used: 18S rDNA albimanus)
AUUUGUGAUGAUUGCUGCUCGUCAGGUACGUUGGCCGAUGGGAGCACCUGAAGUGUGUUCCGGGACUGAACUGGUCCUGCCGUCGCCCUGCUUUACAUCGCAUUCUGCAUGCCGGAUCGGGACUGAAA
>albimanus_KB672435_3578668-3578549 Strong terminal stem (Target used: 18S rDNA albimanus)
GAUGAUGAUGACGGGCCUGCUCCGCUCCUCUGACUUUUUUACUACUACUUGAGAGUCCUUUCAACCAGAUACACAGGCGCCAGGCAAUCGUAUUAAGCAAUCUGAAAACGUCUACUGAAC
>albimanus_KB672435_6462529-6462423 Terminal stem (Target used: 18S rDNA albimanus)
GACCAUGAUGAAGAAAUCAAAGUACCGCAGGUUCACCACCCAAUGCGCCGCACAGCGAAUACUGAAACGAAUGGUAGGAAUGGCCGCGUUCAGAAACUUGGCUGACA
>albimanus_KB672435_7425654-7425521 Strong terminal stem (Target used: 18S rDNA albimanus)
CAGCAUGAUCAUGUGCUGUCAUACCUUCCUCGGCACACGCACACUGACGCACACACACAGAUGCAACUCGUUCGCUCGCUCGCUCGCCGUCGUCGUCACGCACGCAUACACAACAUCAUGCUCGUGCUCUGAUG
>albimanus_KB672435_7491919-7491781 Terminal stem (Target used: 18S rDNA albimanus)
CACUUUGAUGAAGGCCAAAAAGCCGAACCGAGCAGCAGCAGCAGCAGCAGCAGCAGCAGCAGCAGCUAGCAGCGCAUCAUCUCUGCCGCCCGAGAAGAUCCGACCGGACCACCGCCUGCUCCAAGUACCUGUGCUGAAG
>albimanus_KB672435_8643342-8643231 Terminal stem (Target used: 18S rDNA albimanus)
UCCGAUGAUGACUGACCGAUAGCUAAGGGCUAGAACUAGCGGCUGAAGGAUUGGCAGGACACAACAGCAACUGAAAAAAACCACGAGUAGACCAAUCCAUCGAGUACUGACG
>albimanus_KB672435_9911455-9911540 Possible terminal stem (Target used: 18S rDNA albimanus)
UGGGAUGAUGAAUCGCUUCACGGCAUUCCCGGGAGGGGCCCGAUCGAGAUAAGCUGAUGUCCAAUCAACCGGAGUGCUCUCUGAUU
>albimanus_KB672446_1273540-1273625 Terminal stem (Target used: 18S rDNA albimanus)
CAUCAUGAUGAUGGUAGUGUCGUUGUGGUUCUGACCGCUGACCGUUUAAGAUCCCACCGCCGGCAGCUGGUUUGUGCUGGCUGAGA
>albimanus_KB672446_2910873-2910976 No terminal stem (Target used: 18S rDNA albimanus)
GUGGAUGAUGAUUGCGAUGUUCGCCUGCUGCUGGCUUCCUUCGCGGAGUUUCGUAGCCCUGGCGACGGGUUGCGCAGAUGAGCGGACGCUUGAUGAGGCUGAUG
>albimanus_KB672446_3013737-3013594 Possible terminal stem (Target used: 18S rDNA albimanus)
AAAGAUGAUGAUGGUGGCAUGGAAGACCCGCGAUGCUCCUGCUGCUUUCUGAUGCAUACCCGAGGACCGAGCGCUACACGAAACACCCGCACGGCAUACAGCUGCAAGAUGUGGAAAUGUUCGUAAGAUGAGCUUCUGCUGACG
>albimanus_KB672446_4601681-4601578 No terminal stem (Target used: 18S rDNA albimanus)
AAACAUGAUGAUGUCAACGGUGUGGUAGCCGACUGACCGACAUUCGCGGCUCAAAUCAAAUCUACCGCGGCGGGCUUUCCAGGCCGAGAUGACCGGUUCUGAGU
>albimanus_KB672446_572503-572627 Possible terminal stem (Target used: 18S rDNA albimanus)
ACGAAUGAUGAUGUAACGACGCGCGUGGAGCGCCCGAGAGGUGAACCGUCACGUAACGUCACUGGCCGGUGCUGGCCGUUGACUUUCCGACCGGUGCUACCGUCGCCGCUAGCCGGCCACUGACC
>albimanus_KB672446_6488876-6488960 Terminal stem (Target used: 18S rDNA albimanus)
CUGUGUGAUGACCAUAUUAGUGGCGGAGACCGCGGUCACCGAGUGUCUAGCGGCUCGCCUGCUCGACAAGCUGGCCGCGCUGAUG
>albimanus_KB672446_6723593-6723496 Strong terminal stem (Target used: 18S rDNA albimanus)
GAUUAUGAUGACGAUGGGGACCGGGAACUGAGGCCGGCCGGCCGGCCGGCUUGAAUCAACGAGAUGUGCUUCUGGGUCGUGGUGACCGUGUCCUGAUC
>albimanus_KB672446_7470099-7470204 Terminal stem (Target used: 18S rDNA albimanus)
UUGAGUGGUGAAUGUAAAAUCACUUGACGUGAGGCAGCUCGCUCUGGUAUGCCAGUUCACCGGAACGGUAGCAGGCAGGAAAAUGGGGAGAAGAAGGACCCUGAAC
>albimanus_KB672446_7863194-7863090 Possible terminal stem (Target used: 18S rDNA albimanus)
GCGUAUCAUGAGGGUUUUCAAAUAUUAUAUAUUUGUCCACGAGCAGCAGCAGCACACCUGAACGGUGACGCGAUCGCGGAGGAAGUGUGUAACGGUCGACUGAUU
>albimanus_KB672446_8107336-8107446 No terminal stem (Target used: 18S rDNA albimanus)
UGAAAUGAUGAUGUGUGGGCGCAGACCGCAUUCCCUCCCAGAGCCCAGAGAGAGAGGCCACGGCCAUGGCGGUGAAGGCGAAGUAACGGCGGACCGGAGCAUCGACUGAAU
>albimanus_KB672446_8740797-8740677 Strong terminal stem (Target used: 18S rDNA albimanus)
CGAUAUGAUGAAUGCAUUCGAAACGGAGGCACAGCGAGCAGCAGCAUCAGCAUCAGCAGCGGUGUCUGAAACCUGAAAGUAAAAAGAAAAAAGAAUGUGGCGAACAUAUUUCAAUCUGACG
>albimanus_KB672457_1324598-1324673 No terminal stem (Target used: 18S rDNA albimanus)
GACGAUGAUGACCUUUUUGUGGAGGAGGAGCAGCAGCAGCAGCAGCAGCAGCAGCUUGUUUGAGUUGCGCCUGACG
>albimanus_KB672457_3601559-3601431 Terminal stem (Target used: 18S rDNA albimanus)
CAUGAUGAUGAUGGGUGCCGAGGGGCGCGCCCGCUCCCUCCCGUUCUCGUGAGGAAAGUAUAAAAGUUUCAAAUUAGCAAACACGCCGAUGGCUGGCCAUAAAUUUUGAGUUCCCCAGCAUUACUGAGC
>albimanus_KB672457_3673655-3673742 Terminal stem (Target used: 18S rDNA albimanus)
GCCGAUGAUGAGGAAAACGAGAUCGACGAUCAGCAGCAGCUGAAACCGGACCAGCACCAACCGGAGCGCGACGAUGCGGCUGAUGAAG
>albimanus_KB672457_5045428-5045315 Possible terminal stem (Target used: 18S rDNA albimanus)
GCACAUGAUGAGCGCGACGUGCUCGUGCACAUCCGUCGGUGCGAGAUCGAGUGUACGCGGGUUAACGCUCGAUACGGGGGCGAGAAACUGGCCCAGCAGCUUGACAAACUGACC
>albimanus_KB672457_6569960-6570040 Terminal stem (Target used: 18S rDNA albimanus)
CGCGAUGAUGAGCUGAGGGUCGACGGCCAAACGGUGCAGGAGGGGAAUUGCGCCGCCGCCCAUCGGCAGCACCGGCUGACG
>albimanus_KB672457_8581277-8581172 Terminal stem (Target used: 18S rDNA albimanus)
GUAAAUGAUGAACGACCAGAGAAGAGCAGCAUCAUAGAUCCUGUUCGUUCGGGCAAGUAAUGAGCACUUCGAGUGGCAAAAGAGAUUAGGGAAACCAAAACUGAUU
>albimanus_KB672457_8608561-8608479 Terminal stem (Target used: 18S rDNA albimanus)
GGUGAUGAUGAUGCGAGUAAGCAUGCUGCAGCUGAUGCAGGUGAUGAUGAUGCGAGUGUGCUUUAGCCGCUGCUGGGCUGAAU
>albimanus_KB672468_2363722-2363618 Terminal stem (Target used: 18S rDNA albimanus)
GGCCAUGAUGAGGCAGACGAAUCCUCUGAGUCACUGAAACCCCACAAAUAGGGUGUAGAGCCGUCAGUCUGGGCUGUCAGUGUCCAUGUGAGCAUCGAGCUGAAG
>albimanus_KB672468_3449145-3449251 Possible terminal stem (Target used: 18S rDNA albimanus)
GAUGAUGAUGAUGGUGCUCUUUCAGCAGCAGCAUCAUGAUGUGGAUGAUGUGCGACGUGAGCUACACACAGUCGAGUCAGCCCCAUCUGAACUGACCUGGACUGACA
>albimanus_KB672468_498001-498077 Possible terminal stem (Target used: 18S rDNA albimanus)
GUGCAUGAUGACCCGCGCGACCGGUCCCAGGUCCUGGCAGUUGAAUGCACCAUCAUGCAGCAAUGUGGUCACUGAUG
>albimanus_KB672468_5017876-5017748 Terminal stem (Target used: 18S rDNA albimanus)
GAAAAUGAUGAAUUCUCGCGGCCAACACGCGCCUGGGGCGCUGGAGUGCUGACGCUUUCCUUCACCAAUCGCCAAUCACUUCACUCUUUCUCAACGACUCAGCCGCCACACUCUGACACCACACUGACC
>albimanus_KB672468_5592360-5592292 No terminal stem (Target used: 18S rDNA albimanus)
GGCCAUGAUGACGAUGGUUGCUGCGAUGGGCGCUGAGGAAAGGGAAUGUGCACGAUGCUUUUCCUGAAA
>albimanus_KB672479_2883333-2883414 Terminal stem (Target used: 18S rDNA albimanus)
GUUUAGGAUGAUCAUCACACGUCGCCAGGGCCAGGGCUGAGCCAGAGCCUGCCUCAUUUCCAUUUCCGUGCAUCCUCUGAUC
>albimanus_KB672479_3106673-3106589 Possible terminal stem (Target used: 18S rDNA albimanus)
GAUGAUGAUGAUGCCACGGAGAUCGGAGUCGUCGCUGCUGAGCGCCUUUGACCAGGCUCCUUCACAUCAAGUGGCGUUGCUGACG
>albimanus_KB672479_883620-883709 Terminal stem (Target used: 18S rDNA albimanus)
GAUGAUGAUGACUAACGGGUCUUGCCCGGCGGUUCUUGAGCCGCUCGCUGGCUCCACUGACUGACUAACUUACUGACUGACUGACUGACU
>arabiensis_KB704125_14770333-14770254 No terminal stem (Target used: 18S rDNA arabiensis)
UGCAAUGAUGAUGGACACGACGCCAGGAGCACCGGGAGGGUCGGCUGAUUUUCCCAAGAUGGAAGGUAGUGGGCCUGAUU
>arabiensis_KB704125_14874841-14874947 No terminal stem (Target used: 18S rDNA arabiensis)
AUUAAUGAUGAAAAAUGGCAUUUCGCACAAAAAAACGGAGCAGCAGCGUUGAUGCUACUAGCCGCUGGCUUUGGAAAUUCAAUUUCACGGAACUCGGGAGGCUGACA
>arabiensis_KB704125_4267585-4267492 No terminal stem (Target used: 18S rDNA arabiensis)
GGCGGUGAGGAAUCUGCGCCGCGGGCGGGACCAUCUGAUGUGGGUGUUUCUGCAGUACAUCUCGGGCAGUAUACAGAAGCACUCGAUACUGAAC
>arabiensis_KB704125_4707812-4707702 Terminal stem (Target used: 18S rDNA arabiensis)
ACAGCUGAUGACGAUGACGAUAAAGGUGGUGGCCUUCCGUUUGAGUUGCAGGCGUGAUUGCAGCCCAGCAAGCAAACAAUAGGUGACCGCUACCGUAUCAGUGGACUGAUU
>arabiensis_KB704125_6207674-6207557 Terminal stem (Target used: 18S rDNA arabiensis)
AGGUGUGAUGAGGUGCCGCGCCGAAGGCAGGGUCGGAGAUUUUCUCUCUCUUUUUCUCUUUCUUUUAUUUUGUCACGCAGCAGGAUAGGACCGACCGACUACCGAACUGUAACUGAGC
>arabiensis_KB704125_6357953-6357861 Strong terminal stem (Target used: 18S rDNA arabiensis)
AAUAAUGAUGAACCUUAACGCGCUUGUUUGACGUGACGAAGAACGAGAGUGUUUUUCGGAUGAAUCGUAUAAAAUGUUAUACUGAGACUGAGU
>arabiensis_KB704125_8938943-8939049 Possible terminal stem (Target used: 18S rDNA arabiensis)
CUGGAUGAUGAAUACUGUUCCACUGGCAGGAGCUGAAAUUUCAGCUGAAUGAAUAGAAAAAGAAAAGGCAUGUAUUUCCAUAACGUCUCUCAAUACUCGGUCUGAUG
>arabiensis_KB704126_3657720-3657802 Possible terminal stem (Target used: 18S rDNA arabiensis)
UAGAAUGAUGAACUUUGCCGAAUCUGUAGCGUCUCCCAACCUGACCUACCUUUAAGGCAAAUUUCCAUGUUAGUGGCCUGAAU
>arabiensis_KB704126_3943833-3943906 Terminal stem (Target used: 18S rDNA arabiensis)
CAUUAUGAUGACUGUGUUUUUACUCGCGGACCAUGAGCACGGUAGCGAUCGUUGUCGUUGAUUUACUACUGAAG
>arabiensis_KB704126_4696187-4696271 Strong terminal stem (Target used: 18S rDNA arabiensis)
AAAGAUGAUGACACAAAAUGGUACUACAACGGCCUGUCGGCGUAAGACAGGCGCAAGAUUUGUGGAUAUUGCUGGUGUGCUGAUG
>arabiensis_KB704237_169549-169438 Terminal stem (Target used: 18S rDNA arabiensis)
CCCGAUGAUGAUGCUCUUUCGCGCCCUCUCGCGCGAUAAGAUGAACCGCCAGCAACGUGCUGCCCUGUUUCCCACAGGACGCAACCUCACUCUCCCUCAACCUCCUCUGAAU
>arabiensis_KB704237_2693789-2693876 Strong terminal stem (Target used: 18S rDNA arabiensis)
GCAGAUGAUGAGAUAAAAUCCGAUGCCCCGCCGAGUGUUGGGGCACAAGCGGGGGAGUGGAGGAGGUGGGUCCACACAGCUGCUGAAU
>arabiensis_KB704237_2939297-2939131 Terminal stem (Target used: 18S rDNA arabiensis)
CCGUAUGAUGGAAGAGCUUUGUACUUGACUGUAACUAUUAUUAUCAAUCCCAGAGACUUCACUAAAUAAUUCAUCGGUAGUAGUGACGGGUGGUAUGUACAAAGGGUAGGGACGUAAUCAGCACUAGGUAAUGAAUAGCUCUUACUAGCAAUUACAGGUUUAUGAGG
>arabiensis_KB704237_4962721-4962804 No terminal stem (Target used: 18S rDNA arabiensis)
GCACGUGAUGAAAAGUGCUGCCUGGUUUUGGUUUCCCUCUCACGCUUCCUUUUUUCUUCCUUUUUUGCAAACUUGAUACUGAAA
>arabiensis_KB704238_137452-137541 Terminal stem (Target used: 18S rDNA arabiensis)
GCGUGUGAUGAAAAAUGACGGAUGAAAAACGCGAGGAGCGGGGUCUGAAGUCUUUCGUUGGUCACACACACAUGCAUCUACCAGCUGAUU
>arabiensis_KB704348_2902718-2902817 No terminal stem (Target used: 18S rDNA arabiensis)
GAAGAAGAUGAACUACGCCAACGGCAAGCUGCUGAGCACCGGGUUGCCCCCGAUUCACAUUCAGCCACCCUCGAUGGGCUCGGUGCUGGACAUGCUGAAU
>arabiensis_KB704348_5447097-5447019 Terminal stem (Target used: 18S rDNA arabiensis)
AGUUAUGAUGAGAUUCUUCGGCAAAACUAUUCUGCAGAUUGCUACCAAAAACCUGUUACGCACUGUACCUGGACUGAGC
>arabiensis_KB704368_13158-13080 Terminal stem (Target used: 18S rDNA arabiensis)
GUGGAUGAUGAAGGGCCAGAUCGAGGAGCAGAAGCAGCUGCUCGAACGGGCGGCCGAAUCGUACAAUGCGGGGCUGAAA
>arabiensis_KB704383_21342-21248 Terminal stem (Target used: 18S rDNA arabiensis)
CCGCAUGGUGAAGAUCUGAUCAGUGGUUGAUUUUCCGUUCCCCUUUGAUAGUUUCCGACUAUCUCUUCGACGUGCGGGACAAGGCGAUCCUGAAG
>arabiensis_KB704385_1091104-1091185 Terminal stem (Target used: 18S rDNA arabiensis)
CGUGAUGGUGAAGGACGCUUCCCGGCCGCACCUGAACGCAUCGCACGUAACGGAGAAGGCCAAGAACUACCUGAUGCUGAUU
>arabiensis_KB704385_550883-550976 No terminal stem (Target used: 18S rDNA arabiensis)
AGCAGUGAUGCAGGAAGGAAGUCAUAACUUCAUUCCCGCUCGCCCGCCGUCAGACUCGGCGGACUCACCGUGUCGUAGAGAUUUAUUUCUGAAC
>arabiensis_KB704407_2641867-2641956 Terminal stem (Target used: 18S rDNA arabiensis)
AACCAUGAUGAAAAAGGAUAUAUACCCGUCUUACCAGACACGUCUGGAUGGUGAGCAAAUUUCUGUAAUAUGGCUUAACCUUUUCUGAUG
>arabiensis_KB704407_2645891-2645980 Strong terminal stem (Target used: 18S rDNA arabiensis)
CCAAAUGAUGAUAAAACCUUGCAAACUUAUGCGGUUUCCUCGGAUCGGUGCGCAGUUAGCGGCUGAAAAGAUGGCCUUACACGUCUGAUG
>arabiensis_KB704407_2783363-2783210 Strong terminal stem (Target used: 18S rDNA arabiensis)
CGAGAUGAUGAAGAUAUUGCGAGCUCGAAUUGAUUGCUAUCUCGCCUUUACAAUGUCACAACUACGUACCGUGCAGCGCGAAACGUUUAAUUCUCAUUUUUUCCCGCCCAAAUGAAAAACGCGCCGCAGUAAACCAAUCGAUCGGUAGCUGAUC
>arabiensis_KB704407_3200163-3200274 Possible terminal stem (Target used: 18S rDNA arabiensis)
GGUGAUGAUGAAGGAGGGCCUGGUGACGCGCAUCGGCAAGCUGCUGAAGGUGGAGAAGAACAACGAAAUCAUCACGAACGCGAUCCGCGCGAUCGACGGCGUGUGCCUGAGG
>arabiensis_KB704407_3403062-3402939 Terminal stem (Target used: 18S rDNA arabiensis)
GGUCAUGAUGGCAACGCCACCGCGCAGCCCGAAUCUGAGCGACGGCGGCACGGAGCUGCUGCGUCGCAGCCCCAGCACCACGUCCUCCUCCGGCUCGGCUGGCCUCGGACGCAUCCAGCUGACG
>arabiensis_KB704418_3316974-3316859 Terminal stem (Target used: 18S rDNA arabiensis)
CACAACGAUGAUAUGGAAGAACUUCUUUGUGGCACUUUGCAUGCCCGACACGCCGACAAAAAUCGAGUAAAUAUUGGAAUUUAUAGUGCGUGUUUUAAUUCCACUACAUUCUGAGU
>arabiensis_KB704429_364302-364185 Terminal stem (Target used: 18S rDNA arabiensis)
GUCGAUGAAGAAAAGGCAAGCGCUUGACUGAGUGGCGUUUGAAGCUUCGAUAACGAGUUUCAUCGCCUGUAAAUCAUAACGAUUUCUCAGCAUGAUUCACAUAGUUUUCAAUCUGAGA
>arabiensis_KB704451_11257450-11257321 Terminal stem (Target used: 18S rDNA arabiensis)
CAAGCUGAUGAAGGAAGCGGAGGAGAAGGCCCGGGAGGAGCAGGAGCGCCAGAAGCGGGAAGCGGCCGAGGCGGCCAAGGCGCGCCGCCCCUCCCGGUUCGAGGUCGUGCCGGCGCCGGACAUACUGAAG
>arabiensis_KB704451_11493468-11493566 Terminal stem (Target used: 18S rDNA arabiensis)
CCAAAAGAUGAAAUGUGGGCAGCAUCUUGCAAGGGGGACCGACUGGAAAGCUUUUUAAUGCUACGCGCGUACCAAUAUACCGUGAAGCUUUUCCUGAGG
>arabiensis_KB704451_11715277-11715187 Possible terminal stem (Target used: 18S rDNA arabiensis)
GUGGAUGAUGAAGUCAAAAGCGCGUGAUUGACUGACUUUGGUCGGUCGCUUUCAGCUCGCUGCUGAAGGAUCGCCCCACGGUACGAUGAUG
>arabiensis_KB704451_1266774-1266861 Strong terminal stem (Target used: 18S rDNA arabiensis)
CACCGUGAUGAUGGUGGGUGUUGUGAUGCACCGACGACGGUGGAUGAUGAUGAUGAAGAUGAUGGUUUGGAUGUUGCUGUUGCUGAUG
>arabiensis_KB704451_13192515-13192616 Terminal stem (Target used: 18S rDNA arabiensis)
GCAGAUGAUGAGAACCUCAGUGUCACCGUCCAGCUUGAUGGGGUGAGGUUCGGUUGCCCACGAUGUUUGCAAACCAUCCCAGGGGACAGGUUGAUCCUGAAG
>arabiensis_KB704451_2116266-2116341 Strong terminal stem (Target used: 18S rDNA arabiensis)
CGGCGUGAAGAGUAUCGAGGCGACGGGCGAGCUGAUCCGCUCCGUGCCAAGCACGCGCAAAUCCUGGAAGCUGACU
>arabiensis_KB704451_3708501-3708603 Terminal stem (Target used: 18S rDNA arabiensis)
CGAUGUGAUGAUUCCUAUAGUGCACCACCACCUGAACCCCUUCCUUCAGCCCUUCUUUUUCCUAUCACUCGAUCGCCAUCUUUGGUGCGUUCCGGGACUGAGC
>arabiensis_KB704451_4115098-4114979 Possible terminal stem (Target used: 18S rDNA arabiensis)
GACCAUGAUGAAGAAGUCAAAGUACCGCAGGUUCACCACCCAAUGUGCGCCACAGCGUAUCCUAAAAUGGGAAUUUAUUUUGAAGAUAAGUUACAAACAACUUUGUAGGAGAAGCUGACA
>arabiensis_KB704451_5088986-5089160 Terminal stem (Target used: 18S rDNA arabiensis)
CAUCCUGAUGAAUUUCCUCGACCACGACGCCCCGGUGCUGGACGAAGCGGGCAGCCCGCAGAACAAAUCUCAGUUCACCAACCUCGUGCACCUGUUCAGCGAGCUGAUUCGGCACGACGUGUUUUCGCACGACGCGUACAUGUGCUGUCUGAUUUCGCGCGGAGACCUGCUGACC
>arabiensis_KB704452_3421788-3421651 Terminal stem (Target used: 18S rDNA arabiensis)
GGAUGUGAUGAUCGUGGCACCACCGGACACCGACGGCCCCGCGUGGCUUACGAUCAUCUGGCGCGGGAGCUGCGUCAUCAGUAUCUGCUGGCCCUGCUGGUUGAGGAAAAUCUUUUGCGUCGUUUGCCCACCCUGAUU
>arabiensis_KB704452_3473652-3473748 No terminal stem (Target used: 18S rDNA arabiensis)
CUGGAUGAUGAAGUUUUCGUCCAACUUUUUGGACGACUCGUACCUGAAGUACAUCGGCUGGACGCUGCACGAUAAGGUGGGCGAUGUACGGCUGAAG
>arabiensis_KB704452_3872677-3872791 Strong terminal stem (Target used: 18S rDNA arabiensis)
CAUGAUGAUGAUCCCGUCCUGCCCCGGCAGUCGUAGCCUUGCUGAAGCUAGCAUUCCGGCUCAGUCCGCGCGUUGGUACGGUGGGCGGCGGCGAAGACUCCGAGCUGUCCUGAUG
>arabiensis_KB704463_1797761-1797890 Strong terminal stem (Target used: 18S rDNA arabiensis)
AGCAAUGAUGAAGCACUAUUGAGGCUGGUUGUGAAGACGCUUCUGACGAAACUGAACCCGUACAUAUCGCAUAUUGCUAAGAACCGGUUUGCCUACAUAUAUUUUAUCCAUUCUGGUUGGCUUACUGAUG
>arabiensis_KB704463_3178688-3178779 Terminal stem (Target used: 18S rDNA arabiensis)
GUCGAUGAUCACGUUCACAGGCUUCGCAACGGCAAGCAAUGACGCCACAACUCGAUGCAACUAUUGCAACAAUUUUGUGGUAAAAACUGAAG
>arabiensis_KB704463_4119019-4118907 Terminal stem (Target used: 18S rDNA arabiensis)
ACCGAUGAUGAACUGGUGACAUUAAAUUUUGAGACCGGUCGCUGCUGAUCCAAUUAGACAGAACAGCAAACCAUCCGCCUCCAAGUCGCCCCCCCCCCCCCCCCGCACUGACG
>arabiensis_KB704474_497510-497393 Strong terminal stem (Target used: 18S rDNA arabiensis)
CGUCGUGAUGAAGACGUGCCAGGAGGAGAAGCUGAAGGGCCACCUCGGCGUGGUGCUGUACGAGUACCUCGGCGAGGAGUACCCGGAGGUGCUCGGCUCGAUACUGGGCGCGCUGAAG
>arabiensis_KB704474_510663-510780 Strong terminal stem (Target used: 18S rDNA arabiensis)
CGUCGUGAUGAAGACGUGCCAGGAGGAGAAGCUGAUGGGCCAUCUCGGCGUGGUGCUGUACGAGUACCUCGGCGAGGAGUACCCGGAGGUGCUCGGCUCGAUACUGGGCGCGCUGAAG
>arabiensis_KB704479_37019-36929 Possible terminal stem (Target used: 18S rDNA arabiensis)
GAUGAUGAUGACAGCUUUAGCGGCCCAGCUGAAAGCUUCAACGGCCCAGCUGACAAUGAUGGCGGUUUUGGCGGCCCUGUUGAUGAUGAUA
>arabiensis_KB704485_2132659-2132746 Strong terminal stem (Target used: 18S rDNA arabiensis)
GUCGAUGAUGAAGCAGGUCGAUCUGAUGGGCCACACCGGGCGGGUGCUGCAGAUUGCAAUGUCCCCGGACGGUAGCACCGUGAUGAGU
>arabiensis_KB704496_2973460-2973340 Terminal stem (Target used: 18S rDNA arabiensis)
UCCGAUGAUGAUCGUGUGCGUGUUUCGAAGCGCAUUCGCCAUAAAGCGUACAAAAUGAAGCUGCUGGAAGAAUCGGUAGAUUAUCAGUUGGAAGCGGAGGAUGCGGCUGCUGCCACUGAUG
>arabiensis_KB704507_1892507-1892587 Terminal stem (Target used: 18S rDNA arabiensis)
AUCGGUGAUGACGGUGUCGAUGCACCGCUACUCGGACUAGUAGUGUUGUUCGUUGCGAAACUCGCAUCCAGAUGACUGAGG
>arabiensis_KB704529_506307-506383 No terminal stem (Target used: 18S rDNA arabiensis)
UUUAAUGAUGAUAAAAUUCCGAUUUCACGAGAUGAUCAAGAAUCAUAUGAUCCGUACUCUUCCUUGGAUGUCUGAAC
>arabiensis_KB704529_642815-642715 Possible terminal stem (Target used: 18S rDNA arabiensis)
UAGCAUGAUGAAUUGUUCUUACGGAUUGUUUUUGUCUGCCACUCUUUUUUGAAUAGUUUUGACGUGAUGUCACUGUCUCGAAAUGGGUUAGACACCUGAUA
>arabiensis_KB704540_2551426-2551501 Terminal stem (Target used: 18S rDNA arabiensis)
AAGAAUGAUGACUAUUUGGACGAGGCGGAGCAGCACCUGACGGCCAGGAAUCGAUGACACGAUACACCUGAUGACA
>arabiensis_KB704551_1654865-1654766 Terminal stem (Target used: 18S rDNA arabiensis)
GACGAUGAUGAUGUAUCGGAUAAGCCAUCGGAAGCUGAGAGCGAUAGCGCUGGGGCCGAUUUGGAUGAUGAGGUGUUCAAGCCCUACCGGCCAACUGAGC
>arabiensis_KB704551_1803775-1803878 Terminal stem (Target used: 18S rDNA arabiensis)
CGAUGUGAUGAUGGUGGUGAUGCCGCGCGCCCGGACUGAUCUUGGCGAGCGGGUGCGUCCGGCCAUGCUGCUGCAUGCGCUUGCCGCCCCCUACCGUACUGAGC
>arabiensis_KB704562_10727929-10728064 No terminal stem (Target used: 18S rDNA arabiensis)
GUAGAUGAUGAUGGGUCACCAAAUUUGAAACAUUGUCACGACCUGAUACGAACUGCGCCGAACGGCCAGCACACCACCGCACCCAAGGUUCGGUUUUGCACUGUACGGGCCACACACCAGGGGCCAGGCGCUGAGA
>arabiensis_KB704562_5676936-5676849 Terminal stem (Target used: 18S rDNA arabiensis)
AGAGAUGAUGGCUGUGUUGGGAGGGGUGGGGGUAGGGUCACCCAAUUGGUUGGCCGGUGGCCACCAAUGGCUUUUUUCCAGUCUGAGG
>arabiensis_KB704562_7193786-7193706 Possible terminal stem (Target used: 18S rDNA arabiensis)
UUCUAUGAUGAACCAAAACAAAUUAUCCUUUUAACUUUCGUUCUUCUGAAUCAAAGUGUAGAGAAAUUGUUAGCACUGAAA
>arabiensis_KB704562_8490607-8490464 Terminal stem (Target used: 18S rDNA arabiensis)
UAUAAUGAUGAGUUGUAAUACGCCAUCUAUUGAUCAAACCAAUGAAGCUGUGGAGCUUUCAUUUUUUUUCUAUGGAUAUUCAAUUUUCCAGUCGUUUAAGCUUAAUUUGUGGUGCUUGGGUUACCCUAGCAGUAAUUGCUGAUU
>arabiensis_KB704562_9480558-9480645 Terminal stem (Target used: 18S rDNA arabiensis)
GCUGAUGAUGAAGGGCCGCAACAACGGCAAGAAGCUGAAGGCGGUGCGCAUCGUGCGCCACGCGUUCGAGAUCAUGCAUCUGCUGACC
>arabiensis_KB704563_464597-464510 Terminal stem (Target used: 18S rDNA arabiensis)
CCGCAUGAUCAACGGGAUGGCAUCGGGUACGGCUGAUACGAACAUUCCACCGGAGGAGCGCUACCGGGCGCAGCUGGAACAACUGACG
>arabiensis_KB704596_1403443-1403568 Strong terminal stem (Target used: 18S rDNA arabiensis)
CAUGAUGAUGAGUAAACGCCCCGGCGAACGGUGGCCUGAAGGCAGGAUUCGUGUGGUCGAUUCCCGACGGGCUGGGAAGACCAGCCGCACCCAUACCGUACGGACUGGCCUUAUAAGCAGCUGAGG
>arabiensis_KB704596_147546-147455 Terminal stem (Target used: 18S rDNA arabiensis)
AGGUACGAUGAAAAAUACAGCUAGAUUAAUGAAAGCAAUUGAGGCAUCUCCACCAGAAGAGGUUUAAAGUGUUAACUCUACACUUUCUGAAA
>arabiensis_KB704640_515362-515225 No terminal stem (Target used: 18S rDNA arabiensis)
UUAAAUGAUGAAGCAAAUCUUUAAAAGUUAUUUCUCGUCGCUGAACUAGUUAUGAACGACAAUAAGAAUGAGUCUGAUUUCUAGAAUCGAUUCCAAUUUACAAAUUAGUCUGCUUUUUAAGGUCAUAUAGUAAUGAAA
>arabiensis_KB704640_515674-515571 No terminal stem (Target used: 18S rDNA arabiensis)
UCAAAUGAUGAAGCAAAUCUGUAAAUGUUAUUUCUCGUCGCUGAAUUCACGUAAUCAUGAACCGAGGAAAAGAAUGUGUCUGAUUUUUCUUUGAUCGACUGAAA
>arabiensis_KB704640_773069-773154 Terminal stem (Target used: 18S rDNA arabiensis)
UAAUAUGAUGACUAUUUAUAUCAUACGGUUAAAUUCUCUGAAACAACUUUGAGAGACAAACCAGUUAGAACUAGGGCUGUCUGAUG
>arabiensis_KB704640_773568-773652 Strong terminal stem (Target used: 18S rDNA arabiensis)
UCUUAUGAUGUGAAUUCGCCCUAGUGGCAAACUGUCUGAAUAUUCAUGUACGAAGAAUCUGACAUAUGCUGCCUUCCUGCUGAUC
>arabiensis_KB704673_2387927-2387837 Strong terminal stem (Target used: 18S rDNA arabiensis)
CGAAAUGAUGUCCAAACGCUACCAGAGCCAGGACAUCUCGGACACCGAAACGUUCACGGAGAAACUGUACGGCCAGAGCGAGAAGCUGACG
>arabiensis_KB704673_3464447-3464543 No terminal stem (Target used: 18S rDNA arabiensis)
GAUCAUGAUGAUCGAACGGAAAACGAACGAUGUGCUGGCGAUCCUGAACCAGGCCAGUCCCAUCAUCGACCAUUCGAUCCAGAACGUUCACCUGAAG
>arabiensis_KB704673_4793500-4793635 No terminal stem (Target used: 18S rDNA arabiensis)
UAUCGUGAUGAGGCGAAGCUUUCGAUGUCACUCUUUCGCUCCGUCACCGUGUCCGACCCCGUUACCCGUCGUCUGUUCAGGUUGUGCAGAGGAGCGAACCGAAGUACAGCGAACCGUUCUAAAAGAUGUUCUGAUG
>arabiensis_KB704673_5799549-5799474 Terminal stem (Target used: 18S rDNA arabiensis)
CGAUAUGAUGACGAUUUGUGUAGUUAAAGUCCAUUCCCGUUCACCCGUUCUAAUCACAACCUACCCGUGCCUGAAG
>arabiensis_KB704673_5947322-5947229 Terminal stem (Target used: 18S rDNA arabiensis)
CGAGAUGAUGAGCAUCUACUACAACUCGCUGGAAGCACUGCUCGAAAAGCUUGGCCACAAUCCGCAGGAAGUGUUCCCGCGGACGGCACUGAUG
>arabiensis_KB704673_9135981-9136102 Strong terminal stem (Target used: 18S rDNA arabiensis)
GCGUAUGAUGAUCCUUGAAGAUCGGCCGGGAAGCGGUGAUGAUUUGUCUGUAGGAUGUUGCUGAACAGCUGAUCUGGGAUUCCGUUGCAUUGGAUCACCAACACGGAACUUUAAAACUGACG
>arabiensis_KB704673_9297025-9297163 No terminal stem (Target used: 18S rDNA arabiensis)
GUUCAUGAUGCUGCAAAAGAACUUUGACGAGUCGCAGGCGGAACUGAAGCAAAUGCGCGAGAACGUCGACACCGAAACGGUAACCGCGGCCAAGCACGAGGAAAUCCUGCGCAAACUCGACACGUACAACGCACUGACG
>arabiensis_KB704685_368958-369081 No terminal stem (Target used: 18S rDNA arabiensis)
AUCAAUGAUGAUCGAUUGCUUAUUUGACACCAUUUGAAAGAUCAUCUGAGUCGGUUUUACAUGGUUUUACUGAGUGUCAAGUUCAGAAUGACUUAAUGUCUCAAUAUUUGACCAUUUUCUGAAU
>arabiensis_KB704686_8527-8461 Terminal stem (Target used: 18S rDNA arabiensis)
CAUCAUGAUGAUCCGCGCCUGACGCGACAACCGCGACAUUAUGCAGUGCGUACAGUGUUCGCUGAAC
>arabiensis_KB704696_918090-918173 Possible terminal stem (Target used: 18S rDNA arabiensis)
AUCGACGAUGAGGUGCUACAGGCAGAGGGCAUCACGGAUCUGAAGCAGUACGCUUGCGUGCCGGAGAAUGCGGACAAACUGAUG
>arabiensis_KB704707_1159486-1159353 Terminal stem (Target used: 18S rDNA arabiensis)
CAUGAUGAUGAUGUGGAGCAUAGCAUUCCUGCCAUCGGGAGCAUUGCUGACCUGGCCGGCCCCAACGAGCACACACGGUAAGUGCAUGUGUGGUGGUAGGUGUAUCCCUGCACCUGCCACCCCUUUUUCUGAUG
>arabiensis_KB704740_598677-598596 Terminal stem (Target used: 18S rDNA arabiensis)
CAGCAUGAUAAAUUACCCUCCCCGGAAGCUACCCGACGACCCAUUCCUCACUGCCGGCAGGCAUGUGUCACAGGCGCUGAUG
>arabiensis_KB704751_614337-614451 Terminal stem (Target used: 18S rDNA arabiensis)
GCAGAUGAUGACUGUAUUUAAAUGACUUAGGGCAGUAUGGACACUGACGAUCACGCACUUCUUCGUGGACUGCCUUCAUGUGCCUUGCAAGUGAUCGUUUUUCGCGAAACUGAGC
>arabiensis_KB704784_2054895-2055006 Terminal stem (Target used: 18S rDNA arabiensis)
CGUGAUGAUGAACUUUUCCGGCCUGUUCGUGGGGCCGCUGCUGAAGGAGUUCUCCUACCGGAAGGUGGCCGUCGCCGGCUCGCUGCUGUGCUGCAUCGGGCUUGCCCUGACG
>arabiensis_KB704784_2670431-2670507 Strong terminal stem (Target used: 18S rDNA arabiensis)
CAGCAUGAGGAAAUAAUUUGUUGAAUGCAGGUUCACUGAACCCCGCCAGCCUCCUAGUUUUGGGCAACAAACUGAAG
>arabiensis_KB704784_3064107-3064029 Terminal stem (Target used: 18S rDNA arabiensis)
UCUUGUGAUGAGCGAAAGAGUUCGUUUUCGCCGACCGGCUCGGCUCAUCGUUAGCACGUGUGCAAGCGGGGAACUGAGU
>arabiensis_KB704784_3706169-3706072 Possible terminal stem (Target used: 18S rDNA arabiensis)
GCUCAUGACGAACAGUGUCAGCACCGGCGCGACUGCUGGCACCAGCGGAACGAGCAGCAGCAGCACCACCACCACCGCCGCCGCCGCCGCUGCUGAAC
>arabiensis_KB704784_7995292-7995406 Strong terminal stem (Target used: 18S rDNA arabiensis)
GCAGAUGAUGAUGGUGGUGCUGAUGCUGGUGCUGAUGCUGGUGCUGAUGCGAGUGCGAAUGCUGAUGCUGGUGGUGGUGCUGCUGCAGCUGAUGGUACUGGAACAUUUGCUGAUG
>arabiensis_KB704873_96717-96615 Terminal stem (Target used: 18S rDNA arabiensis)
GUCAAUGAUGAUAAGGAGCAUGAUGUGCAAUCCGGACUGACUGUAAGGAGUAAACCUUCGUCCUCAAGUGUAGUAGAUGCGGGGGAUCAUAUGAUAUCUGACG
>arabiensis_KB704895_5426781-5426885 Strong terminal stem (Target used: 18S rDNA arabiensis)
GGGGGUGAUUAUAUUUUGAUUUCUGUAUUCCAAUGGGUGCCCCAGCCGAUCUCCUCCCCCCUCUCGAAAAACUUCUCGGAAGGCUCGGAAUGGGUUACGCUGAAC
>arabiensis_KB704895_8181139-8181044 Terminal stem (Target used: 18S rDNA arabiensis)
AAAAAUGAUGAUCCAUCACUUCCGUCCGCGGCGCGGCAGCAUCAGAAUCUCGAGCCGCACUCCUCUACAGGGCGGAAUGGUGCUUUCCCGCUGAGU
>arabiensis_KB704895_924049-924137 Terminal stem (Target used: 18S rDNA arabiensis)
CUUGAUGAUGAGAUGGAGUAGUCGGUAGUGGUGACGUCAGUCCAAAGCGUUUCUGUUUUUAGAGCGUCCAUCAUCAUCCAAUCCUGAUG
>arabiensis_KB704925_10936-10807 Terminal stem (Target used: 18S rDNA arabiensis)
UCCCGUGUUGAGUCAAAUUAAGCCGCAAGCUCCACUUCUUGUGGUGCCCUUCCGUCAAUUCCUUUAAGUUUCAACUUUGCAACCAUACUUCCCCCGGAACCCGAUUUUGGUUUCCCGGAAGCUACUGAGA
>arabiensis_KB704925_9778-9615 Terminal stem (Target used: 18S rDNA arabiensis)
UUUGGCGAUGAUCUUGUAAAUUAUAGCUGUUAUACUGAGCCUUAUGCGGUUUCACUUUAUAGGAAGCUUGUACUUAGACAUGCAUGGCUUAACCUUUGAGACGAGCGUAUAUCACUGGUAGGAUCAACCAGAAUUCUCUCACAUGACCGACGGAGCCGAUGAAG
>arabiensis_KB705006_2000353-2000267 Strong terminal stem (Target used: 18S rDNA arabiensis)
UAAUAUGAUGAAAAAAUCAUGACGGUCUGCUGACACAAACGUGAAGAAUGUCAGAUUGCAACCCAAAGUUAAAAAUCAUUGCUGAUC
>arabiensis_KB705006_4833099-4833212 No terminal stem (Target used: 18S rDNA arabiensis)
GGAAAUGAUGAACUUUUUGCCACGGCACCAGACUUUGAUCGAUGGUUGGUGAAGGAAAUCGAACGUCAUUAUUAAAUGUCACGGUACUAAUAGGGGAGUUUCAAUCAUCUGAAG
>arabiensis_KB705006_5010798-5010883 Terminal stem (Target used: 18S rDNA arabiensis)
UCGGGUGAUGAUCAGUUUCACCUACCUCCCUGUCUGAAAGGGUUCCACCUGCGACACCUGAAACCCUCCGGGAGGAUUCUCUGACG
>arabiensis_KB705006_6703700-6703833 No terminal stem (Target used: 18S rDNA arabiensis)
GGCAAUGAUGAACGAAAGAGGCUCCUUGGUCUGGAUAAUGAUUAAUAUUAAAAUAACGAUCUUAACCAUUAACUCCACGACCGGAUACCCGGCUGUGAUUUUCAUUUUCAAAUUUAUAUAACAUUUUACUGAAA
>arabiensis_KB705041_398-487 No terminal stem (Target used: 18S rDNA arabiensis)
UCGGAUGAUGAACGCGUUGCCACGCUGGUGGAGCCUCCGAUACAGUAGUACGUCUUGUAUCGUAUUUCAACUAGAUGCUAGAAUCUGAUU
>arabiensis_KB705041_8485-8574 No terminal stem (Target used: 18S rDNA arabiensis)
UCGGAUGAUGAACGCGUUGCCACGCUGGUGGAGCCUCCGAUACAGUAGUAAGUCUUGUAUCGUAUUUCAACUAGAUGCUAGAAUCUGAUU
>arabiensis_KB705117_1909144-1909259 Strong terminal stem (Target used: 18S rDNA arabiensis)
UUCCAUGAUGACGCUCAUAAAUGAUUCGGUGCAGCCCGGAAGCUUAAAUGAACACGCGAUCGGUGCCUUCUUCUCGGAGCUGCUUUCGCAGUUGCGUUCGCUUCUGGACGAUGAGC
>arabiensis_KB705117_3375717-3375785 Terminal stem (Target used: 18S rDNA arabiensis)
UAGGAUGAUGAUGCCUUUCGGAAUGGUUUGAACGAGCCACGCACAGGGAGAGUUUUGUACGAGCUGAUU
>arabiensis_KB705117_5512614-5512497 Terminal stem (Target used: 18S rDNA arabiensis)
UGUAAUGAUGAUUGCAUACUUUUAGGCAAUAAUUCAAAUUAACGAGACAAAUGAUUCCUCAGUAUGUAAUUUUUUCUCUUUUUAACAUGCUCAAAAUGGACCGUGAUGUGCUCUGACG
>arabiensis_KB705151_122111-121987 Terminal stem (Target used: 18S rDNA arabiensis)
CACAAUGAUGAAAGCUUUUGGACACCGGAGCGGGCGCUCGACCGACUGAAAACAGUGCUGGGUCGAGCUCUAGCGCAUCACGGUAAUUAAUUCAGAUGGCACCCCAGAUGAACUUAUUGCUGAAC
>arabiensis_KB705228_4054331-4054419 Terminal stem (Target used: 18S rDNA arabiensis)
GGUGCUGAUGAGAAACCGCCCUCCCCGUGCCGGCUCGACCAACUUCCCGCCCUGCUGCUUGCGCUCCGGCCUGCUCGGUCGGACUGAAU
>arabiensis_KB705228_4487581-4487479 No terminal stem (Target used: 18S rDNA arabiensis)
GAACAUGAUGAUCGUGGAGCUGAAGUCGGACGCGCUGAAGGAGCGCCACUGGAAGCAGCUGACCAAGCAGCUGCGCGUCAGCUGGGUGCUGUCCGACCUGACG
>atroparvus_﻿AXCP01009639_1528-1654 Terminal stem (Target used: 18S rDNA atroparvus)
UCCAAUGAUGAGGUUUACGAAACCUUCGGGACACUUAUGCAGCGCGCUGAACCUGCCAACGAUGGUUGGAGAAAUUAGCCUUUUUGAUCAAUCCAAUUAGGCAAUGUCUCUUAACACAUUUCUGAUG
>atroparvus_KI421882_14949451-14949379 Terminal stem (Target used: 18S rDNA atroparvus)
UGCAGUGAUGAAUGCAUUUUAAGGGUAAUUUACGGCUGAUUCAUAAUGAAAGUUAGCAUUUAAGCGUCUGAGC
>atroparvus_KI421882_19731252-19731346 Terminal stem (Target used: 18S rDNA atroparvus)
CCGGAUGAUGACGGAUCAGUCGUACGAAGAAUUGUAGCCCGCUGAUGUUCUGUUCCCAGUUGGGACUCUCGAGGUGGGUCAGGCAGUUGCUGAGG
>atroparvus_KI421882_2556532-2556448 Terminal stem (Target used: 18S rDNA atroparvus)
GCAGAUGAUGGGCCUCGACCCGGAGGCGUUCCUGAAGCAGAAGCCGCGCUCCAUCCGCCACAAGCUGGUCUCGUUGACGCUGAAG
>atroparvus_KI421882_6776351-6776439 No terminal stem (Target used: 18S rDNA atroparvus)
ACCGAUGAUGAAACGGAGCCAAUUAAAGGGAGCCCUCAAUUUGUACCGAACGGUUCGCCUGAAUGGGCUAAUGCCCUGCGGGUCUGAAC
>atroparvus_KI421882_7120129-7120247 Terminal stem (Target used: 18S rDNA atroparvus)
GAUGAUGAUGACGCUCCGUCAGCGCUGAAGGCUACUGACCAGCCGACCGGUAGAUGGCCGCUCGGGCGAUAAACCACACCGCAACGAGUUGAUGCAUCAUCAGCUGCGAAUGGCUGAAU
>atroparvus_KI421882_9915670-9915574 No terminal stem (Target used: 18S rDNA atroparvus)
GUCGAUGAUGAAGGCUACGGUACGGUUGGGCUCCUGCAGCACAUUCACGCCCAGCCGUUCGGCAAACGCAUGGUACAAGUUACUGUCCAUGCUGAGG
>atroparvus_KI421883_12057318-12057250 Possible terminal stem (Target used: 18S rDNA atroparvus)
AAUGAUGAUGAUGGUAGCGCGCCGGCCGCUUUCUGAAGCAGUCGGCUUAAGUCUUCUGAACAGCUGAAC
>atroparvus_KI421883_5676564-5676447 No terminal stem (Target used: 18S rDNA atroparvus)
CGAACUGAUGACGGUAGAUCCGGGCUUUCUGCUAGCUGGCAUUGUUUAUCCGCUAAUGAGAAAUUUGCCCAAUCAGUUGUGAAACGAUUCGAUACGAUAGCUUCCAGUGUAUCUGAAG
>atroparvus_KI421883_5902842-5902921 Terminal stem (Target used: 18S rDNA atroparvus)
GACGACGAUGAUGUCGGUCGGUGUACAAGCGGCAGGCUGAAUCAACAGAGACACCGGUACCUCGUCUUUUUUCUCUGAAC
>atroparvus_KI421883_9998939-9998849 Terminal stem (Target used: 18S rDNA atroparvus)
GGUGAUGAUGAUGGUGGUGUUGGUGCGAGGCAGGCUCCUGCUCCUGAACGUAGUGCUGUUGAACGAGCUGCUGUUGAUGCUGCAACUGAUG
>atroparvus_KI421884_11269112-11268936 Terminal stem (Target used: 18S rDNA atroparvus)
CGCGAUGAUGAGCAUCGAUUGGAAGAGCAGCACAAUCCGGGGCUUCGCGUGCUCCGUGAGGUGGCCUUCGCGCAGCAAAUCCCCCAGCACGGACAGAUCCGGCCCGAGCCAACCGUCCAGGAUGCCGGCCAGCUCCUUCACCAGCCGCUGCUGGUCGAGCUUCUUCUUCAUCUGAUC
>atroparvus_KI421885_4363792-4363885 No terminal stem (Target used: 18S rDNA atroparvus)
GCGCAUGAUGAUGCGGCGGUGGUGGCGGCGGCGGCUGCUGCUGCUGCUGAUGAUGGUGGUGCGGAUGGUGGUGGGGGUGAUGGGGCGGCUGAUG
>atroparvus_KI421885_4981962-4982053 Terminal stem (Target used: 18S rDNA atroparvus)
CGCGAUGAUGACCGAUAGGACGGUCUAUUCAUUCGCCCGAACGAACGUACCGUUGGGCCACUGAAUGAAAAGGGCGCAUUAUGUGACUGAUG
>atroparvus_KI421885_5619330-5619471 Strong terminal stem (Target used: 18S rDNA atroparvus)
CCGGCUGAUGAAGAGACUGCUGGUGUUGCUGCUGUUGCUGGCGCUGAUUCUGGUCGGAGAGACCGUUCAGUUGCUCCGCCUUGGGAACGACCUCGCCACCGCAGGAAAACGUUAGCGAUCGCCGAUCGUGCGUCGCCUGAUC
>atroparvus_KI421885_6295496-6295355 Terminal stem (Target used: 18S rDNA atroparvus)
GGCGAUGAUGAAGAUGGUGAUGGAAACGAAACUUUAAUCGAAGGCUGCUGCGAUCUGGGAUGUAUGUUUUCCCGUGCCUGAACAAACUCCACUGCAACGGCGAAAGUCCUGCAAGUCCGGUUUCUCGUUUUCUUCUCUGAGC
>atroparvus_KI421885_9309077-9308960 No terminal stem (Target used: 18S rDNA atroparvus)
GAAAAUGAUGAGAUUGAGGAAAACUGUCGAUCAUCCCUACUAAGUUGAUGGGUGAAGAAGCGCGACGAAGCGUGUGCUGCGCAUCACGAUGGUGGAGAAAUCUCUUCUUACGCUGAAG
>atroparvus_KI421885_9802857-9802751 Terminal stem (Target used: 18S rDNA atroparvus)
CGUAAUGAUCAUCGGCAACGCGCUCGGGCGCACUCCCAGACACAGAGUCCUCGAUCAAGUACCUUUCGCUCCCUUCGAUUUCUCAUCCCCACCGCUUAAUCCUGACG
>atroparvus_KI421886_8213498-8213401 Terminal stem (Target used: 18S rDNA atroparvus)
AAUGAUGAUGACUACCGUAGUCUACGGUAGGGCGGUAUUGAUUUUCUUCUACAUCCUCUAUCCUCCUUUGCCGCGACCAGCCACCUCUUCACCUGAUU
>atroparvus_KI421887_10174250-10174146 Terminal stem (Target used: 18S rDNA atroparvus)
CCAUUUGAUGAACAAUAACUGCAACCAUUUUUCAGGCGCCCUGACGCAGGUAACAAGCAAAUUGCCCACACACCAACACAAUUGUAUCGGCCUACACGACUGAUC
>atroparvus_KI421887_1783306-1783224 Possible terminal stem (Target used: 18S rDNA atroparvus)
CAUCAUGAUGAUGGCAAUACCAGACGUGCUCUGCCGAUGAGCAGAAUGAGUCGUACGGAGCAAAUCCCUACUCAUAUCUGAUU
>atroparvus_KI421887_473716-473647 Terminal stem (Target used: 18S rDNA atroparvus)
CGUGAUGAUGAAGUUCGCCAACAAGCUGACGCUGAACGAUCCGCUCCAGACGCUGUAUCAGUUGCUGAGC
>atroparvus_KI421887_5274195-5274318 Possible terminal stem (Target used: 18S rDNA atroparvus)
UCACGUGAUGCGACUCCCACCGAUUGAGGCGUGCGUAGCAAAAGGGAAAAGGCUGUCAGCCGCUGGGAAACUUCCAGCCUUGCCUUGUUACCCCUUUCCGUCAAUUCCUUCGAGUUUGCUGACA
>atroparvus_KI421887_6373875-6373951 No terminal stem (Target used: 18S rDNA atroparvus)
AAACAUGAUGAUUAUGGUUCUCUUAUUUUUCAUCUGAAUUUUGUUGAUGAAACUUCCAGCCAUGCACCACUCUGAAC
>atroparvus_KI421887_6585102-6585182 Strong terminal stem (Target used: 18S rDNA atroparvus)
CUCCAUGAUGAACUCGCCGGGCGCGACCGGCGUGCUGGCCUGAAUCCCGAAGCCCUUCUUCUCCGUCCGAAACACCUGACA
>atroparvus_KI421888_3449417-3449550 Possible terminal stem (Target used: 18S rDNA atroparvus)
GUUUAUGAGGAAACUUUUCCAGCAACUUCGUGACGGCAAAUUAAGCCACAGGCUCCGCUCGGCCUUCAGACACCGAUGCGGCAACCAACUGCUGUACGCGAAAAGGAAGAAAAAAUGUGCCAACCAAGCUGAAG
>atroparvus_KI421888_5658571-5658478 Terminal stem (Target used: 18S rDNA atroparvus)
UCAGAUGAUGAUACAGCGCUAUCUGGCGCUGCCUUCCUUCCGAGAUGCGCAAAAGGCUCUCGUAUGCUUCACGGUGGGCAUAAUUCUGCUGAUG
>atroparvus_KI421888_6643353-6643462 No terminal stem (Target used: 18S rDNA atroparvus)
UGAAUUGAUGAAUUCGUAUUAUAAUUGUUAUUUCUCGUCUCUGAAUUCAUUGAAUCAUGAACGAAGCAUACGCUUACGUCUGAAUUUGCAUUGCUGCACCAGAGCUGAUG
>atroparvus_KI421888_6643682-6643766 No terminal stem (Target used: 18S rDNA atroparvus)
UCAAAUGAUGAAUUCGUAUCUCAAUUGUUAUUUCUCGUCUCUGAAUUCACCGAAUCAUGAGCGAAGCGAACGAUUACGUCUGAAC
>atroparvus_KI421889_4297745-4297816 Terminal stem (Target used: 18S rDNA atroparvus)
CCAUAUGAUGAUCUAUUUAAACUUUCGUUCUACUGAAUGAAAACCUUGAAGAAAAUCGAUAUUUUACUGAUG
>atroparvus_KI421889_4298873-4299055 Terminal stem (Target used: 18S rDNA atroparvus)
CCACAUGAUGAGAACCAAACAAAAUCAUUCUAACUUUCGUUCUCCUGAACUACAAUGUCGAGAAAUUGUUACUCUGACCGGAUGCCCUUAUGCGGGAAAGACAAACUUACGGCACACUUUAGGUCUAUGUUUCUAAUGCGAUUGCAACUAUUUUGCCCUCCAAACUCUAGAACCUGCCUG
>atroparvus_KI421889_7918166-7918246 Terminal stem (Target used: 18S rDNA atroparvus)
UAUGAUGAUGAUGGUGGUGGUGUUUGUUGUCGGACAUUCAACACCAGCCAGAAGCGCCACGGUAGCGACGCGCGUCUGACG
>atroparvus_KI421889_8700383-8700506 No terminal stem (Target used: 18S rDNA atroparvus)
GGAAAUGAUGAUCCUAGCAUGAGCCUUCUUAAUCUGAACCGUUGUGGAUAUUCACUGGAACUUCUUCGCUGUCAUUCUCAAGCAAAUCUCUUCAUUUAAAAACCGACAAAUCAUUCAACUGAAA
>atroparvus_KI421890_1163552-1163426 No terminal stem (Target used: 18S rDNA atroparvus)
AAAUAUGAUGAAGAUAUUGGGCGGCCCCGACCGCUGAUGAGUGCGGUCAGCUCGUUGGAAGCUGUUCGAAGCGUGGUUCUGCUGGUUUUCCCCGAAACCACACCGAUCGGAAUUCGUCCCGCUGACG
>atroparvus_KI421890_3109598-3109429 Terminal stem (Target used: 18S rDNA atroparvus)
UGGCAUGAUGACGAACCAUUUGACCAAAAAGCAGUACAGAAUAAUUGGUAGGGAGUUGAGGUAGGGUGUGACAAAUGGUCCAAUCGCUCAAAAUGUAUCCUUCUUGCACAGGAUUGGAUCCCGCCCGACCGCUGAUAGAGAAGCACGCCUCGAAGCAGUUCCGCCUGACG
>atroparvus_KI421890_3833043-3833115 Terminal stem (Target used: 18S rDNA atroparvus)
AUAUAUGAUGAUUUAUUUCCCUCAGCCAUUGACACAUUGUGUAUGAUGCGAACUAAAUGCAAAAUCACUGAUU
>atroparvus_KI421890_7921646-7921786 Terminal stem (Target used: 18S rDNA atroparvus)
ACCGAUGAUGAAAAUUGUUUUAUGUUGUAAAUUUUUAACCACAACAAGUGAUUUGAAGAACACGUGUUUUAGUCCUUCACUAACCUUUAUGAAACACUUCUAGAAUCGUGUCAUUUGACAAACACGGGUGCUGCUCUGAAA
>atroparvus_KI421891_247255-247152 Terminal stem (Target used: 18S rDNA atroparvus)
AAAGUUGAUGAAAAAAAAAAAAACAUACGAUAUACGCGCGCGUGCAGCACUGAGAAAGGAGACAUAUUGCAUUGAUGCGUUCCGCGUGCGAGACACUGAUGAUA
>atroparvus_KI421891_5644157-5644249 Strong terminal stem (Target used: 18S rDNA atroparvus)
GAAAAUGAUGAUCUCUUUGUCCUAUGGGUGAAGGGCGAGAUUAUUCUCGCUCUACUGAUAACCUCCAUAAAUGCUGUUAUACUGAGACUGAUA
>atroparvus_KI421891_6650617-6650510 Strong terminal stem (Target used: 18S rDNA atroparvus)
AUACAAGAUGAGACAUCGCACCGGCUGCAAGACCGGCUGAACCAGCGAGGAGGAGUGGUGCGUCGAGGUGUCGAGGAAAUGGAUUGAAUAUCCCACUUACCUCUGAAU
>atroparvus_KI421891_6916533-6916417 Terminal stem (Target used: 18S rDNA atroparvus)
GGGUGUGGUGAGAGCAAGGGAUGCUUUGGCUUCCCGGAAGGCUGUGUCGAUACCCGAGACUGCCGGGCGGUGGUUACGAUCGCCGUGCUGGGAGCGCGUUACGUCUUCGAACUGAAA
>atroparvus_KI421892_1947502-1947599 No terminal stem (Target used: 18S rDNA atroparvus)
GCAUGUGAUGAGUGUGAUGCAGGUUCACCUGAGCUGUUGUGUAGCAUAAACCCCCUGCAGGAAUAUUACCUCCUUUGCGCUACAGAUAAACCCUGAAU
>atroparvus_KI421892_1948874-1948971 No terminal stem (Target used: 18S rDNA atroparvus)
GCAUGUGAUGAGUGUGAGGCAGGUUCACCUGAGCUGUUGUGUAGCAUAAACCCCCUGCAGGAAUAUUACCUCCUUUGCGCUACAGAUAAACCCUGAAU
>atroparvus_KI421892_2522034-2522171 Terminal stem (Target used: 18S rDNA atroparvus)
GCACAUGGUGAUUGCGAUAGGGUUUUACGCGCCUCCUUCUGAACCAGUUUACUUACAGAUAGAGAAAAUUCAAGAAUUGUGAUCCCUCACUGUACUCCUUCCAUGCCUCGUAGUAUCGAGCUAGAAGGAGAUCUGACG
>atroparvus_KI421892_2956517-2956433 No terminal stem (Target used: 18S rDNA atroparvus)
GAAAAUGAUGAGAACGGAUUAUUAAAACGUCUUACCAUUCCGGAUGGGGAUUGUACUUCCAAAUAUGGCUUAACCUUUUCUGAAC
>atroparvus_KI421892_6178942-6179064 Possible terminal stem (Target used: 18S rDNA atroparvus)
GAUGAUGAUGAUGGCGUCCAUCGGUUGCGGGGGCACUGCUGAGUCCACGGGCACCACCACCACUACCGGCGGCUCUACCACCUACACCUCCUCCAGUGACUCCGGAACCACCACCACCUGAGG
>atroparvus_KI421892_696319-696404 Terminal stem (Target used: 18S rDNA atroparvus)
GAUGAUGAUGAUGCUGGUGGGGCUGCGGAUGCGAGUAAAACGCGAGCUCUCGCCGCGGAUCCACCUGGCUGCUGGCGCCGCUGAUG
>atroparvus_KI421894_3068055-3068156 Terminal stem (Target used: 18S rDNA atroparvus)
UGCCAUGAUGAAUAGUUUUCCUCCGGAAAAAUGGCCUUCGAUUGCUGAUGAAAUGCAACUAGUCUCAUCUCUUCUGUCGUAGCUGACAUCACUUUGCUGACC
>atroparvus_KI421894_3073521-3073622 Terminal stem (Target used: 18S rDNA atroparvus)
UGCCAUGAUGAAUAGUUUUCCUCCGGAAAAAUGGCCUUCGAUUGCUGAUGAAAUGCAACCAGUCUCAUCUCUUCUGUCGUAGCUGACAUCACUUUGCUGACC
>atroparvus_KI421894_3076840-3076941 Terminal stem (Target used: 18S rDNA atroparvus)
UGCCAUGAUGAAUAGUUUUCCUCCGGAAAAAUGGCCUUCGAUUGCUGAUGAAAUGCAACCAGUCUCAUCUCUUCUGUCGUAGCUGACAUCACUUAGCUGACC
>atroparvus_KI421894_5219160-5219058 Terminal stem (Target used: 18S rDNA atroparvus)
AAGUAUGAUGAUACUUUUAAAAUUUCAAUUUUAAUAUACUCUUUGACUCUUUAAACCAUAGACUUCUUGUUUUUUUUUAGGAAAGAAUAAAAUGAGACUGAAU
>atroparvus_KI421895_4218558-4218474 No terminal stem (Target used: 18S rDNA atroparvus)
CCGUGUGAUGAUUGCACCUGCAUGCACAUGCGUCGGUGCAAUCCGAAGCGUUUCGAUGCCGUUCAUCAUCACCAUCAUGCUGAAC
>atroparvus_KI421895_589000-589099 No terminal stem (Target used: 18S rDNA atroparvus)
GAAAGUGAUGACAAUGAACCCGUUUGAUGACCGCUGCCGCUGGCUGAAGAUGCAGAUUUCCCAGCGAGGCCCGUUUUUCCCGUGCACCCCGUGGCUGAUC
>atroparvus_KI421896_582515-582432 Terminal stem (Target used: 18S rDNA atroparvus)
AGACGUGCUGAGUAGUGCGCCUCCUGCUACGCAGCUGAAACGCAAAAGCGGACGGAAACGGAAGCAGCAGCUGCGUGGCUGAUU
>atroparvus_KI421898_2920094-2920216 Possible terminal stem (Target used: 18S rDNA atroparvus)
UAUGAUGAUGAUAAGACCCACCCACCCCUGCAUAAGUUUGAGAAUGACUGAUUUAUUUCUUCAUAUUUUAUGAGUACGGUUUUACAACGACUUUAUUCAACGAUGGUCUCCAACCGACUGACU
>atroparvus_KI421898_2920645-2920767 Possible terminal stem (Target used: 18S rDNA atroparvus)
UAUGAUGAUGAUAAGACCCACCCACCCCUGCAUAAGUUUGAGAAUGACUGAUUUAUUUCUUCAUAUUUUAUGAGUACGGUUUUACAACGACUUUAUUCAACGAUGGUCUCCAACCGACUGACU
>atroparvus_KI421899_620772-620641 Terminal stem (Target used: 18S rDNA atroparvus)
UCCCGUGUUGAGUCAAAUUAAGCCGCAGGCUCCACUUCAAUUGUGGUGCCUUUCCGUCAAUUCCUUUAAGUUUCAACUUUGCAACCAUACUUCCCCCGGAACCUAGCUUUGGUUUCCCGGAAGCUACUGAGA
>atroparvus_KI421901_651051-650921 Strong terminal stem (Target used: 18S rDNA atroparvus)
GCCGGUGAUGAUGCUGAUGAUGCCGAUGGUGCUGAUGCUUCUGCUGAUGAUGGUGACGAUAAGAUUGGUUAGAAUGCUCCGUUCUGCCGUGGCUGCGUUCCGCCUCUCUUAUCGCUGGCCCGGUGCUGAAG
>atroparvus_KI421906_839124-839213 Strong terminal stem (Target used: 18S rDNA atroparvus)
CCAAAUGAUGAGAAAAGUUUAAAAACUUAUGCGGUUUUCACGGAAAGGUGGUUACUUAGCACUGGCAUGACGUUCUGUAAGCGUCUGAUG
>atroparvus_KI421912_249651-249564 Strong terminal stem (Target used: 18S rDNA atroparvus)
GAUAAUGAUGAAAUAAUCAUGACGGUCUGCUGACACAAACGUGAAGAUUGUCAGAUUCUAACCCAAUUACUAUAAAUCAUUUCUGACC
>atroparvus_KI421912_605401-605300 Terminal stem (Target used: 18S rDNA atroparvus)
ACGGAUGAAGACAUGUCUUCCUUUGAGAAGAGCCAGAUAGAGCGCGCCAAGCUGAUCAUGAAACCGUUUAUCCUCCGACGACUGAAACGAGAUGUUCUGAGU
>atroparvus_KI421914_212138-212024 Terminal stem (Target used: 18S rDNA atroparvus)
ACAAAUGAUGAAGUUUUCAAUUAUUACCGGAACGACAAACGAAUGCCCCCAACUGAUCGAUUGUCAACAAAAUAAAACAAAUAGUCUCACAGAAUAGAAUUGAAUCAGACUGAAU
>atroparvus_KI421915_643222-643309 Possible terminal stem (Target used: 18S rDNA atroparvus)
AUUUAUGAUGACGUGGCGCGUCUGAAAGGCAGGGAGGUACGAGCCGGUGAGGAGGUUGUGCCCUUGCGUCUUGGCGAAGCAUCUGACA
>atroparvus_KI421920_235740-235659 Terminal stem (Target used: 18S rDNA atroparvus)
GCGCAUGAUGAUGGUGAUAUUGUGGUUGCUGCGGCUGCUGCUGAGGAGGAUGGUGUUGCUGCUGCGCCUGUUGCUGCUGAUG
>atroparvus_KI421965_46088-45959 Terminal stem (Target used: 18S rDNA atroparvus)
UAUUAUGAUGAAUUUCAGCAAAAUGUUGAAUCUUUAGUAUUAAUUGUCCUCGAUACUACCCGAUUUGACCAUUGGUUUAUUGUGCCAGUGCCUACCAAGCUCGAAAUUCUUUACCAAGCUUUUACUGAGA
>atroparvus_KI421972_33668-33769 Terminal stem (Target used: 18S rDNA atroparvus)
UGAAAUGAUGACGCGCCGAUGAUCCGCCCGCCGAGGGGAGAGGGAUGUUUAAAAAAAUGCCAGGGUCGGGAAUCAAGUACACUCCCUCCCCGUCCCCUGAAG
>atroparvus_KI422197_32026-32106 Terminal stem (Target used: 18S rDNA atroparvus)
GAUAAUGAUGAAGCUUCUCUUGACGCAAGAUGUCUGAAUACUCGUGUUCGAAAACUACCAUCUGCUGCUUUCCUUCUGAUG
>atroparvus_KI422281_19056-19174 Terminal stem (Target used: 18S rDNA atroparvus)
GAAAAAGAUGAAGCGCGAAGGGAACCGUCAGCUGUUGGCAUCAGCUGAUAUUACGGUGGGAUACCAGUCGCUGGCAACGACUGGUCAUUCGGAAAGUUCGCCGCUUGCCAUGGCUGAAA
>atroparvus_KI422304_5115-5226 Terminal stem (Target used: 18S rDNA atroparvus)
UCGAAUGAUGACCGAUUUGGAAGUGAAAGAAGAUGAACGUUUUACUGAUUGGACGAUGCAGGACUUGCAAUCAGAAACUACAAAAAAUGAACAAUUUACUCGAAUGCUGACC
>atroparvus_KI422361_1128-1246 Terminal stem (Target used: 18S rDNA atroparvus)
UAUGAUGAUGAUAAGACCCACCUCUGACCCCUACAUAAGUUUGAGAAUGACUGAUUUAUUUCUUCAUAUUAUUUUGUAAAAUUUACGAGAGGUGACAUGGGGACAAUUCUCUCCUGAAU
>christyi_KB673858_14988-15070 No terminal stem (Target used: 18S rDNA christyi)
AUUUAUGAUGACGCAGCUCGGAAGGUGUGCUAACAACGGCAACAGCGAGAUAGAACGGCAACAAAAAAGAAGGAUAACUGAGC
>christyi_KB677869_825-924 Terminal stem (Target used: 18S rDNA christyi)
GCCAAUGAAGAUGGUCGAAAUGCCAUGCCGUGUCGUGAUUUUAUUACGUUACAAUAAAACACUGCAUUUUAUGGGGUCGAGCUUUAUGGGAACGCUGAGA
>christyi_KB683324_4415-4303 No terminal stem (Target used: 18S rDNA christyi)
GAAUAUGAUGAUCCAUGUCGUUGUUCUGUUUCACCACUUGCUGGUGAGAGAUUAUUCACUUUAAUUCACUUUCACGUUUGCUAGUUCUGUUGUUAAUUUAGUUAACACUGAUA
>christyi_KB691667_245-357 Terminal stem (Target used: 18S rDNA christyi)
AUCGAUGAGGACGCCCCGGGGACGCGCAGGAGAGUGAUUUAAUUGAACUGAUAAUGGACGCUAGAUCCGGCUGUGAGUGACUGCAUUAUGGGAUUUUUGCUUUGCUUCUGAGA
>christyi_KB691820_1347-1241 Terminal stem (Target used: 18S rDNA christyi)
GACGAUGAUGAGGCAAAACUUUUGCUCCACUUCAUGCCGAUUAAUUGCGAGUGGAGCUGGUAAGAGCGUCCCAUACACGCACAGCAAUUUGUAAGCAAUUUCUGAUU
>christyi_KB696758_4729-4848 Terminal stem (Target used: 18S rDNA christyi)
AAGGAUGAUGAAGACAAUGAAUCUAAUGCCGCGGCCGUGCCAGAUACUGAAGAUGAACCGAAAUCUAAAGUAGCGAAACAUAGUGAUUAGCUAUGUAGGCAUUUUAUUAACGAAAUGAAU
>christyi_KB699389_4956-4840 No terminal stem (Target used: 18S rDNA christyi)
GCUGAUGAUGAUGUUGCCGACCAUCCUGGUCCUUCGGUCAAUUUCCCGCCUCUUCAGCUCAACCACACUGACACUCCCGGCCGGGAAAAUGGGUUUUAAUGAUAGCCUUUGCUGAGU
>christyi_KB701677_2253-2168 Terminal stem (Target used: 18S rDNA christyi)
AUAAAUGAUGACUUUGCUCGAAGCGGCUUGGGUUGAACCUGUGCUCUAAUAGCGGAAGUAACGCAAUCGGCCGUGCCAAUCUGAGC
>christyi_KB702004_21554-21638 Strong terminal stem (Target used: 18S rDNA christyi)
UCACAUGAUGAAGCAUUCACAAUAUUUUAGUAGAUAGGGACAUCUGAUCUAUAGAAAUGAUCGAUUUGUGUUUAUUGAUCUGAUG
>christyi_KB702035_5704-5567 Possible terminal stem (Target used: 18S rDNA christyi)
UCGAAUGAUGAUCUCUUUCGAGACGUAACACACGUGAGCCGACUGAGCAUGAAUGAUUGUCUGCUGGGCGAUCGCGCAUUACUCUACCUGGUGUGCAGUGUUGUAGAUCGUUUGCUGUUGUUCACGCGUAGCCUGAUA
>coluzzii_scf_1925488754_1451-1349 Possible terminal stem (Target used: 18S rDNA gambiae)
UCCUAUGAUGACAUCCUCGUGUGUGAUCCUCGUGCCGCUGACAUGAUUUUGUUUCAGUCGGAAUUAGUCAUGACUAUGCCAGUGAGAUUUUGCAGAACUGAUC
>coluzzii_scf_1925488899_11840-11764 No terminal stem (Target used: 18S rDNA gambiae)
UUUAAUGAUGAUAAAAUUCCGAUUUCACGAGAUGAUCAAGAAUCAUAUGAUCCGUACUCUUCCUUGGAUGUCUGAAC
>coluzzii_scf_1925489813_2901-3012 Strong terminal stem (Target used: 18S rDNA gambiae)
GAUGAUGAUGAUGGUGCUGAUGCUGAUGCUGGUGCUGAUGCUGAUGCGAGUGCGAAUGCUGAUGCUGGUGGUGGUGCUGCUGCAGCUGAGCGAACUGGAACAUUUGCUGAUG
>coluzzii_scf_1925490435_46224-46130 Possible terminal stem (Target used: 18S rDNA gambiae)
GCUCAUGACGAACAGUGGCAGCACCGGCGGGACUGCUGGCACCAGCGGAACGAGCAGCAGCACCACCACCACCACCUCCGCCGCCGCUGCUGAAC
>coluzzii_scf_1925491161_3926-3852 Terminal stem (Target used: 18S rDNA gambiae)
GUCGGUGAUGAUGGCGCGUACACGGAUUUUGACUUGUAUUCCGCUCAACACUAUACCCGUUGACUGCAGCUGAUU
>coluzzii_scf_1925491216_13366-13253 Possible terminal stem (Target used: 18S rDNA gambiae)
UGGUAUGAUGAAGUACAGCACCUGCAGCAUCGCGUUACAGUACGCGUUCGGCAGGUUUGCCUCCAGCCCGACAAAGCUCGUCUGGUUAUACUGCUCGAAGUCAAAGUCCUGAGU
>coluzzii_scf_1925491323_263945-263894 Strong terminal stem (Target used: 18S rDNA gambiae)
CCGCAUGAUGAUGGUAGUGCUGCUGCUGCUGCUGCUGUUGGUCCUGCUGAUG
>coluzzii_scf_1925491324_6733-6658 Strong terminal stem (Target used: 18S rDNA gambiae)
CAGCAUGAGGAAAUAAUUUGUUGAAUGCAGGUUCACUGAACCCCGCCAGCCUCCUAGUUUUGGCAACAAACUGAAG
>coluzzii_scf_1925491327_328560-328443 Terminal stem (Target used: 18S rDNA gambiae)
GUCGAUGAAGAAAAAGCAAGCGCUUGACUGAGUGGCGUUUGAAGCUUCGAUAACGAGUUUCAUCGCCUGUAAAUCAUAACGAUUUCUCAGCAUGAUUCACAUAGUUUUCAAUAUGAGA
>coluzzii_scf_1925491336_34332-34468 Terminal stem (Target used: 18S rDNA gambiae)
GUUAAUGAUGAGUUUAACGAACAGCUAGAUGCUCCACUAGCUGAUAGCAUUAUGUUAGUGUCACCUAGCAUCCCGAAAAACUAUCAGUUGACUGAAAAACAACAAAGCACCCGGAUCCAACGGAAUCGCAGCUGAAC
>coluzzii_scf_1925491339_2344464-2344553 Terminal stem (Target used: 18S rDNA gambiae)
AACCAUGAUGAAAAAGGAUAUAUACCCGUCUUACCAGACACGUCUGGAUGGUGAGCAAAUUUCUGUAAUAUGGCUUAACCUUUUCUGAUG
>coluzzii_scf_1925491339_2348454-2348543 Strong terminal stem (Target used: 18S rDNA gambiae)
CCAAAUGAUGAUAAAACCUUGCAAACUUAUGCGGUUUCCUCGGAUCGGUGCGCAGUUAGCGGCUGAAAAGAUGGCCUUACACGUCUGAUG
>coluzzii_scf_1925491339_2442458-2442305 Strong terminal stem (Target used: 18S rDNA gambiae)
CGAGAUGAUGAAGAUAUUGCGAGCUCGAAUUGAUUGCUAUCUCGCCUUUACAAUGUCACAACUACGUACCUUGCAGCGCGAAACGUUUAAUUCUCAUUUUUUCCCGCCCAAAUGAAAAACGCGCCGCAGUAAACCAAUCGAUCGGUAGCUGAUC
>coluzzii_scf_1925491340_255426-255345 Possible terminal stem (Target used: 18S rDNA gambiae)
GAUGGUGAUGAAGCGCAAGCCGAGAGCGCGCCGAUUUGAAACGGAUAGAGGGACUGCUCGCGAGGCCGGCUUGCUGCUGACU
>coluzzii_scf_1925491347_1902780-1902867 Strong terminal stem (Target used: 18S rDNA gambiae)
UAAUAUGAUGAAAAAAUCAUGACGGUCUGCUGACACAAACGUGAAGAAUGUCAGAUUGUAACCCAAAGUUAAAAAAUCAUUGCUGAUC
>coluzzii_scf_1925491349_523144-523075 Terminal stem (Target used: 18S rDNA gambiae)
UUCGAUGAUGACGAACUGUUCCGACUCGGAGGGCUCGAUGUAGAGCCGGUCCGGCGUGAUGUAGCUGAAA
>coluzzii_scf_1925491349_710603-710706 Terminal stem (Target used: 18S rDNA gambiae)
CGAUGUGAUGAUGGUGGUGAUGCCGCGCGCCCGGACUGAUCUUGGCGAGCGGGUGCGUCCGGCCAUGCUGCUGCAUGCGCUUGCCGCCCCCUACCGUGCUGAGC
>coluzzii_scf_1925491351_1286327-1286244 No terminal stem (Target used: 18S rDNA gambiae)
UUUUAUGAUGAACCACAUCACCCGACGGUCCCAACGCUCAAAAGCAAUCAUAUUACAGGGGCUUUGCAGAUGCUAUCACUGAGC
>coluzzii_scf_1925491351_1650824-1650949 Strong terminal stem (Target used: 18S rDNA gambiae)
CAUGAUGAUGAGUAAACGCUCCGGCGAACGGUGGCCUGAAGGCAGGAUUCGUGUGGUCGAUUCCCGACGGGCUGGGAAGACCAGCCGCACCCAUACCGUACGGACUGGCCUUAUAAGCAGCUGAGG
>coluzzii_scf_1925491352_1298830-1298947 Strong terminal stem (Target used: 18S rDNA gambiae)
GCUGAUGAUGAUCUUUUCGGCGAGUGGUGAGCUGGGUAGAACCCGGGGACGCCUGGAACGCCACCGGACCAUAGGAAAAUGUGUCCUUUCCAGCAGGGCUCAAGGGAUAAAGCUGAGC
>coluzzii_scf_1925491354_158531-158664 Terminal stem (Target used: 18S rDNA gambiae)
CAUGAUGAUGAUGUGGAGCAUAGCAUUCCUGCCAUCGGGAGCAUUGCUGACCUGGUCGGCCGCACCGAGCACACACGGUAAGUGCAUGGGUGGUGGUAGGUGUAUCCCUGCACCUGCCACCCCUUUUUCUGAUG
>coluzzii_scf_1925491360_1253784-1253693 No terminal stem (Target used: 18S rDNA gambiae)
UCCAAUGAUGACUUAAUUUAAUUAUCGCUUUGCCACGGUUACCUGAAUGACUUAUCUCUCACUAAUGUACAAAAGUGUCACUGAUUCUGAUU
>coluzzii_scf_1925491360_2108571-2108488 Possible terminal stem (Target used: 18S rDNA gambiae)
AUCGACGAUGAGGUGCUACAGGCAGAGGGCAUCACGGAUCUGAAGCAGUACGCUUGCGUGCCGGAGAAUGCGGACAAACUGAUG
>coluzzii_scf_1925491362_955963-956080 No terminal stem (Target used: 18S rDNA gambiae)
CCGCAUGAUGAUGGUGAUGGUGAUGCUGCUGCUGGUGGUGCUGCUGAUGCGUUAGGGCGGCAUACUGAGCCGCUGCACACAUCAACUGUCCCGGGUAGUACAGCAGCGGGUACUGACU
>coluzzii_scf_1925491363_3361323-3361207 No terminal stem (Target used: 18S rDNA gambiae)
GAUGAUGAUGAUGUUGAUGAUGCUGCUGCUGCUGCGGCUGCUACUGAUGGUGUCAUACUGGUUUGUGGCCUCGAAGGCGAAGAUCGUCAUUGCACCAUUUGCUCGUCUUCUCUGAGA
>coluzzii_scf_1925491363_3856005-3855899 Terminal stem (Target used: 18S rDNA gambiae)
GGAAAUGAUGACGGCACGAGGCUUCGGCAAGCGCCGGGCUCCGAUUGGCGUAAGCUUCGGCAGUGGCCGGCCAGCACACCACAGCCUGGCAGCGGGCGACGCUGAGU
>coluzzii_scf_1925491363_4447275-4447392 Terminal stem (Target used: 18S rDNA gambiae)
AGAUAUGAUGAUAGCAAUUGUUUGGAUGAGUAUCUUAUUGAAGUAACUUCAAUUCAGUCAUUCUGUGCAUGUUUCGUUUCAUUAGAGAAUGUUGGAUGAUCUCAGAGCCAUUCUGAGU
>coluzzii_scf_1925491364_471782-471862 Terminal stem (Target used: 18S rDNA gambiae)
AUCGGUGAUGACGGUGUCGAUGCACCGCUACUCGGACUAGUAGUGUUGUUCGUUGCGAAACUCGCAUCCAGGCCACUGAGG
>coluzzii_scf_1925491365_439944-439819 Possible terminal stem (Target used: 18S rDNA gambiae)
GUGAAUGAUGAAGCUUUUCGCAGCAGCGGCCGCCUGAUGAUCGUCCCACUGCGAUCGUAAAUAAAGUUAAUUGAAGAAUUUGUUCAAAACAUGUCCCCACAGUGUGUGUGUGUGUUUGUGCUGAAU
>coluzzii_scf_1925491367_290779-290692 Terminal stem (Target used: 18S rDNA gambiae)
CCGCAUGAUCAACGGGAUGGCAUCGGGUACGGCUGAUACGAACAUUCCACCGGAGGAGCGCUACCGGGCGCAGCUGGAACAACUGACG
>coluzzii_scf_1925491367_291136-290998 Terminal stem (Target used: 18S rDNA gambiae)
GAACUUGAUGAGCCAAAAUCCGCUGCUGGCCAACAGCCCCGGUCUGCAGGAUCAGUUGCGCACGAUGAUGCCCCAGCUGAUGCGGCAGAUGCAAAACCCGGAAGUGCAGCAAAUGGUCACCAAUCCGCAGGCACUGAAU
>coluzzii_scf_1925491367_4923441-4923539 No terminal stem (Target used: 18S rDNA gambiae)
CUGGAUGAUGAAAAGGUUCUACUGACAGGCUGAAAUUUCAGAUUUUUGGACUAAUAAAGGAAGAAAAAUUCUAAAAUAUGUAUGAUUAUUUUUCUGAUG
>coluzzii_scf_1925491367_4924200-4924298 No terminal stem (Target used: 18S rDNA gambiae)
CUGGAUGAUGAAAAGGUUCUACUGACAGGCUGAAAUUUCAGAUUUUUUGACUAAUAAAGGAAGAAAAAUUCUAAAAUAUGUAUGAUUAUUUUUCUGAUG
>coluzzii_scf_1925491367_5623312-5623387 Terminal stem (Target used: 18S rDNA gambiae)
GAAUAUGAUGAGACAAAAUAUCGGACGGACACAACACUGACUGUCACUGACGUGAAAAUCCAUCUCUUUUCUGAUU
>coluzzii_scf_1925491368_1300497-1300581 Strong terminal stem (Target used: 18S rDNA gambiae)
GCGGAUGAUGAAUUUUACACCAAAAGCAUCAUUAGGGGGCUCCGAUGCGGAGGAUGAAUAGCAAAUUAUUCUUCGCCAGCUGACG
>coluzzii_scf_1925491368_1803978-1804090 Terminal stem (Target used: 18S rDNA gambiae)
GGUGAUGAUGACGCUCAGAGAUCGUCCAGUUCAUAAUGCAUCCUGAACAUCAAGACCCACUGAAUUAAUCAAUCAAUUCCAAGCAAGGCCACGAUGACGAACUCGCACUGAUC
>coluzzii_scf_1925491368_304261-304129 Terminal stem (Target used: 18S rDNA gambiae)
GAUGAUGAUGAUGCCCACUGCAAACUACCGAGCAUUCCGGUACUGAAAUGGCUCAGCCGUUCCUGCGACUGACGUUUGGAGCUUACACGUGUUCAUCUUUCCCCAUACGCGGGGCGUUUCACGGGACCUGAAG
>coluzzii_scf_1925491369_1294055-1293963 Terminal stem (Target used: 18S rDNA gambiae)
ACCUAUGAUGAAUCUUUUGCCCGACCCGGACCGAUUGUGGUUCGGGUCCAGCUCGACCGCCUUGAUAAUUUUGCCCGUCGAAAGCACCUGAUU
>coluzzii_scf_1925491369_1853749-1853642 Terminal stem (Target used: 18S rDNA gambiae)
AAAUAUUAUGAUCCAUCUGGUGGCGGGCCGACCCGGAGGCCCAGGCGCGAUAAGCACGUGCUGCGCUGUGUUGCGCCACACAGCCGGCCGGAUUGUGCAAAGCUGAUA
>coluzzii_scf_1925491369_197078-197180 Strong terminal stem (Target used: 18S rDNA gambiae)
ACCGAUGAUGAACUGGCGACAUUAAAUUUUGAGACCGGCCGCUGCUGAUCCAAUUAGACAGAACAGCAAACCAUCAGCCCCCAACCCGCCCCCUGCGCUGACG
>coluzzii_scf_1925491369_2348205-2348076 Strong terminal stem (Target used: 18S rDNA gambiae)
AGCAAUGAUGAAGCACUAUUGAGGCUGGUUGCGAAGACGCUUCUGACGAAACUGAACCCGUACAUAUCGCAUAUUGCUCAGAACCUGCUUGCCUACAUAUAUUUUAUCCAUUCUGGUUGGCUUACUGAUG
>coluzzii_scf_1925491369_631919-631818 Strong terminal stem (Target used: 18S rDNA gambiae)
GCGGACGAUGACGUUGUGCUGGGGGCGGCCGUCAGCUGCGAGCUCGUGCUGGCCAGCGAUGUGGUGGAACCGCCGUGCAGAUUGGCCGUCGGUGGCCUGAUG
>coluzzii_scf_1925491374_1382492-1382584 Terminal stem (Target used: 18S rDNA gambiae)
ACACAUGAUGAUUGAUACGUACGAUCGGCAUUGCAGUGAAGGAAUUGUCGACAGAUUUGUGGUACAAAUGGUACAAUAAUUUGAUUGCUGAUU
>coluzzii_scf_1925491374_2746015-2746102 Possible terminal stem (Target used: 18S rDNA gambiae)
UCGCAUGAUGACCGGAAAAGCGGAAGUAGCGACCGGAAGGCAAUGGAAAUAGAGGACACAAAACAAAACUAAAAAAGGGAUGCUGACA
>coluzzii_scf_1925491375_3477453-3477581 No terminal stem (Target used: 18S rDNA gambiae)
AUCAAUGAUGAUCGCUUGCUUAUUUGACACCAUUUGAAAGAUCAUCUGAGUCGGUUUUACGUGGUUUUACUGAGUGUCAAGUUCAGAAUGGUCUCAUUUGCUAUCCUAGAUCCAGUUAUUGUACUGAUU
>coluzzii_scf_1925491376_1475757-1475878 No terminal stem (Target used: 18S rDNA gambiae)
AGUGAUGAUGAUUCCCACAAGCUGCACACGCCGAUCAACCUGUCUUACCUGAUCCCGUGUAAAUAUCGCAUAAAGUAGCAUAAUUUGUUUAUUUUACAUCCCCAAAACAAGUGACCAUGAUG
>coluzzii_scf_1925491376_2419595-2419505 Strong terminal stem (Target used: 18S rDNA gambiae)
CGAAAUGAUGUCCAAACGCUACCAGAGCCAGGACAUCUCGGACACCGAAACGUUCACGGAGAAACUGUACGGCCAGAGCGAGAAGCUGACG
>coluzzii_scf_1925491376_8926928-8926833 Terminal stem (Target used: 18S rDNA gambiae)
GCGCAUGAUGAAUUGAUCCGCGAGCGCGUGGAAAUUAGCAUGCUUCCCCGCCCAUGCACACACACACAGCAUUCCACGCGACUGGUUAGGCUGAAU
>coluzzii_scf_1925491376_9024053-9024174 Strong terminal stem (Target used: 18S rDNA gambiae)
GCGUAUGAUGAUCCUUGAAGAUCGCCCAGGAAGCGGUGAUGAUUUGUCUGUAGGAUGUUGCUGAACAGCUGAUCUGGGAUUCCGUUGCAUUGGAUCACCAACACGGAACUUUAAAACUGACG
>coluzzii_scf_1925491377_1413685-1413564 Strong terminal stem (Target used: 18S rDNA gambiae)
GGUGUUGAUGAUCGCUUCCGACACCUCGUCCGGUGUGUCCAGGAACAGAUUCCACAGCUUGCACUCGCGCCCAUGUCGAUGGCAGCUGAAGGUGUACUGAUGGCCCGGGAGGGCCGCUGACA
>coluzzii_scf_1925491377_5235178-5235277 Terminal stem (Target used: 18S rDNA gambiae)
ACCCAUGUUGAUCUUGAAACUUUGACUGGACUCAUAUGGGUCCUACGACUGAUGUUUGACCCAUAUUGGCGCUGGAACUGGCCCUGUCCCCAUACUGAUG
>coluzzii_scf_1925491378_1753792-1753692 Terminal stem (Target used: 18S rDNA gambiae)
GAUGAUGAUGAUGUUGAUGAUGCUGCUGCUGCUGAUGGUGUUUGCCGUUUCCGAGUGCAGGAUGAAUCUGCUGCUGGUGCUGCUGCUGGCUACCGCUGAUC
>coluzzii_scf_1925491378_2247156-2247236 Terminal stem (Target used: 18S rDNA gambiae)
CGUCGUGAUGAUCGAGACAUGUGGGAAAACUGGCCUGCUCUGCCGAUGCGUUGCUGCAUCCCCAACGACGUUCUGCUGACG
>coluzzii_scf_1925491378_3112204-3112131 No terminal stem (Target used: 18S rDNA gambiae)
UUCGAUGAUUAAUCGAUAUUGGAGGCGAACAGUGCCGGUUGAUGAUUUUAUGGUUUCCUUGUGCAAUACUGACU
>coluzzii_scf_1925491379_11760099-11759977 Terminal stem (Target used: 18S rDNA gambiae)
AUGGAUGAUGACUGUACCGGCGACAAGCUGCUGGAAGCGACGCGCAAACUGUGCAAUGCGUUUAGCGAUCUGUUGCGCUCGGCCGAGCCGGAAAGCAAGGAGCCGCGCCAGAACCUGCUGAAU
>coluzzii_scf_1925491379_2858090-2858200 Terminal stem (Target used: 18S rDNA gambiae)
ACAGCUGAUGACGAUGACGAUGAAGGUGGUGGCCUUCCGUUUGAGUUGCAGGCGUGAUUGCAGCCCAGCAAGCAAACAAUAGGUGACCGCUACCGUAUCAGUGGACUGAUU
>coluzzii_scf_1925491379_3033085-3033173 Terminal stem (Target used: 18S rDNA gambiae)
UAUAAUGAUGAUGUCUUGCUGACGGGCAAUCGGGCAGAGCUUUGGGUCCGGUGAAAGACGAAUCGCCACCGGUUCACGGUUAGCUGAUA
>coluzzii_scf_1925491379_3174112-3173964 No terminal stem (Target used: 18S rDNA gambiae)
UCCGGUGAUGAAAAUGACGACCUGGAGGACCUAAAGAGGGCCACAGAGAGAGAGGCAGAGAGACCAAGAGCGGGAAGGGAGGGUUCAGGCGCGAGCGCGUACUCGGCGGAGAUCAAUUAAAUUAAUUAGAAAAUGUUCCAAAACUGAGC
>coluzzii_scf_1925491379_3735909-3736025 Terminal stem (Target used: 18S rDNA gambiae)
UGAAGCGAUGAGGGUUACGAAAUCCUCUCGGACAGGGCCUUGGCCGACCUGAGACACUGUGAGACUGGAUGUCUCCCACGAGGGCAGGGAGGAUGGCACACCUCACACUGUCUGAAU
>coluzzii_scf_1925491379_4480750-4480618 Terminal stem (Target used: 18S rDNA gambiae)
CCCCGAGAUGAACGCCCUAAACUUGCCCUCGACGGACGCGACUGACAGCACCAGGUCGAGACUGUUGCCCGUCAGCACCUGGCACAGCAUGGCGAGCAGUGCGUCCUGCACCUUGCUGCAGUCGGUGCUGAGC
>coluzzii_scf_1925491379_4610131-4610038 Strong terminal stem (Target used: 18S rDNA gambiae)
AAUAAUGAUGAAUCUUAACGCGCUUGUUUGACGUGACGAAGAACGAGAGUGUUUUUCGGAUGAAUCGUAUAAAAAUGUUAUACUGAGACUGAGU
>coluzzii_scf_1925491379_7126848-7126953 Possible terminal stem (Target used: 18S rDNA gambiae)
CUGGAUGAUGAAUACUGUUCCACUGGCAGGAGCUGAAAUUUCGCUUACUGAAUAGAAAAAGAAAAGGCAUGUAUCUCCACAACGUCUCUCAAUACUCGGUCUGAUG
>coluzzii_scf_1925491379_8204228-8204316 Terminal stem (Target used: 18S rDNA gambiae)
AGCGAUGAUGAGCGAUGGCUGAUGAAGGCAGAUAGCACUGAACUGAUGUAGAUAGCGGCAUCACUGUGCCCCUCGGCCAGAAGCUGAAC
>coluzzii_scf_1925491380_1108507-1108599 No terminal stem (Target used: 18S rDNA gambiae)
UGACAUGAUGAUGCUUUUCACCCGCCACACCCCGGAAGUGGGUGAUGUAUUGUCGUGGAAGAUGUUCGGCCAAGCAAAAGCUGCUGUCUGAGU
>coluzzii_scf_1925491380_2235453-2235319 No terminal stem (Target used: 18S rDNA gambiae)
UGUGAUGAUGAGAUCAUGGGGAAACGCUGCUGCUUGCUGAUGCUACUCUGCUCACCUUCCAGGAUGAGAAUGGGCGGUGGCGUUACCUCGGGACAUUGCGCUGCGGAUGUGGUCGACGCUACUACGCUACUGAGG
>coluzzii_scf_1925491381_2299001-2298911 Strong terminal stem (Target used: 18S rDNA gambiae)
GCCGAUGAUGCUCGCACCGGACAAGGUGUCGGCGACGCUGCGCGAAGUGACCGGCAACAUGAUGACGCUCUCGUACAACAUUGGCCUGACG
>coluzzii_scf_1925491381_2604748-2604867 Terminal stem (Target used: 18S rDNA gambiae)
AUGGAUGAUGACACACACACACACACGCGCGCGCGCACACUGAAUCCAUUUGCCCCCCAAUCCAGUCUCCAUUGGGCGGGUUGAUUUGCUGAGAUUGAGCGAACAUGACAAAUCAUGACG
>coluzzii_scf_1925491382_1096493-1096413 Possible terminal stem (Target used: 18S rDNA gambiae)
UUCUAUGAUGAUCCAAAACAAAUUAUCCUUUUAACUUUCGUUCUUCUGAAUCAAAGUGUAGAGAAACUGUUAUCACUGAAA
>coluzzii_scf_1925491382_9663991-9663843 Terminal stem (Target used: 18S rDNA gambiae)
AACCAUGAUCAUACGCCAAGUGCCAGCGCCAAGAGUUGGCGACAGGCGGGCAAACACAUCGCCGAGGCCGGGCGUCGGCGACGGAGGCCGGACAGCGAAUGAGAGAUUCAUCAUGAUCCAUCAAAAGAUAUGGACGAACGAUGAUGAAC
>coluzzii_scf_1925491383_2441423-2441336 No terminal stem (Target used: 18S rDNA gambiae)
AGCUAUGAUGACAACAAGUUGCGAGCUCAUGUUCCCUGGCUGGCCGUGGGAUAUGGGCCGUGGGUGUGCGUGUAUGGUUGCACUGAAG
>coluzzii_scf_1925491384_1567647-1567762 Strong terminal stem (Target used: 18S rDNA gambiae)
UUCCAUGAUGACGCUCAUAAAUGAUUCGGUGCAGCCCGGAAGCUUAAAUGAACACGCGAUCGGUGCCUUCUUCUCGGAGCUGCUUGCUCAGUUGCGUUCGCUUCUGGACGAUGAGC
>coluzzii_scf_1925491384_5441722-5441814 Strong terminal stem (Target used: 18S rDNA gambiae)
GCCGGUGAUGAGGUAGGUCCCAGCACCGAGCUGACGACGGAGAACGAGCGCAAGAGUCCCGUCAAGAAGGGCCCUUCCAAUGAGGAACUGAAU
>coluzzii_scf_1925491385_2856626-2856487 No terminal stem (Target used: 18S rDNA gambiae)
UUAAAUGAUGAAGCAAAUCUUUAAAUGUUAUUUCUCGUCGCUGAACUAAUUAUGAACGACGAUAAGAAUGAGUCUGAUUUCUAGAAUCGAUUCCAAUUUACAAAUUAGUCUGCUUUCUUCAAGGUCAUGUAGUAAUGAAA
>coluzzii_scf_1925491385_2856940-2856836 No terminal stem (Target used: 18S rDNA gambiae)
UCAAAUGAUGAAGCAAAUCUGUAAAUGUUAUUUCUCGUCGCUGAAUUCACGUAAUCAUGAACCGAGAAAAAGAAAUGUGUCUGAUUUUUCUUUAAUCGACUGAAA
>coluzzii_scf_1925491385_3095914-3095999 Terminal stem (Target used: 18S rDNA gambiae)
UAAUAUGAUGAUUAUCUUUAUCAUACGGUUAAAUUCUCUGAAACAACUUUGAGAGACAAACCAGUUAGAACUAGGGCUGUCUGAUG
>coluzzii_scf_1925491385_3096413-3096497 Strong terminal stem (Target used: 18S rDNA gambiae)
UCUUAUGAUGUGAAUUCGCCCUAGUGGCAAACUGUCUGAAUAUUCAUGUACGAAGAAUCUGACAUAUGCUGCCUUCCUGCUGAUC
>coluzzii_scf_1925491386_1553881-1553956 Strong terminal stem (Target used: 18S rDNA gambiae)
CGGCGUGAAGAGUAUCGAGGCGACGGGCGAGCUGAUCCGCUCCGUGCCAAGCACGCGCAAAUCCUGGAAGCUGACU
>coluzzii_scf_1925491386_1692079-1692169 Possible terminal stem (Target used: 18S rDNA gambiae)
UUUGAUGAUGAAAUGCAACUCCCCACCUCGGUCCGGUGCGUCCUGACAUCACGCGGGAGAAGGUGUGUCCCGGGCCCCUGUAGGGCUGAAG
>coluzzii_scf_1925491386_4496119-4496014 Strong terminal stem (Target used: 18S rDNA gambiae)
CCUGGUGAUGAGCGGAACUUGUUAGCGUGGCACUGACUCGUACUGCAUGGAUUACAGGAGCUUAAAUGGAUAUUAGAUUUAAAAAACUGAUCUUGAGUAGCUGAAG
>coluzzii_scf_1925491386_7226592-7226488 No terminal stem (Target used: 18S rDNA gambiae)
UUUGACGAUGAGAAGCCAAAAUCAAGCGACCGGACAAUCGGACCGAGAGCGGUGCUGCAAGUAGGAGGGCACCGCAAGUGGCAAUAUGAUGAUGUGGACCUGAUA
>coluzzii_scf_1925491386_7758592-7758697 Strong terminal stem (Target used: 18S rDNA gambiae)
CCAUCUGAUGAGCAUCGUGGAGAUGUGCUUUCUGGCCGGGGCGGCCCUCGGGAGCGUCGGCAGCGGCUGGAUUUCCGAUCAGUUCGGCCGGCGGCACACACUGAUG
>coluzzii_scf_1925491386_7796123-7795999 Terminal stem (Target used: 18S rDNA gambiae)
UUCGAUGAUGACGUCGAACUUGAAUACGGGCGUGUACACGCUGCCAGAAGAAUCCGAACACGAGUCGGAAGAGUGCCCAGCCAUGUAAAGCCGAGGGAGAGCUUGUGGACAGCGGCAACCUGAUC
>coluzzii_scf_1925491386_8098135-8098034 Terminal stem (Target used: 18S rDNA gambiae)
GCAGAUGAUGAGAACCUCAGUGUCGCCGUCCAGCUUCAUGGGGCGAGGUUCGGUUCCCCACGAUGUUUGCAAACCAUCCCAGGGGACAGGUUGAUCCUGAAG
>coluzzii_scf_1925491387_3401617-3401506 No terminal stem (Target used: 18S rDNA gambiae)
GAAGAUGAUGACCGAGGAGACGGAAAUCACGUUCCCGGGCAUGAGCGCACGGGAGAAGGAAAAGCUGGACAGCUGUCUGGGCGGGUUGAAGUCGGUGGGCGAUUCGCUGAAG
>coluzzii_scf_1925491389_2474391-2474557 Terminal stem (Target used: 18S rDNA gambiae)
CCGUAUGAUGGAAGAGCUUUGUAGUUGACUGUAACUAUUAUUAUCAAUCCCAGAGACUUCACUAAAUAAUUCAUCGGUAGUAGUGACGGGUGGUAUGUACAAAGGGUAGGGACGUAAUCAGCACUAGGUAAUGAAUAGCUCUUACUAGCAAUUACAGGUUUAUGAGG
>coluzzii_scf_1925491389_2749650-2749554 Strong terminal stem (Target used: 18S rDNA gambiae)
GCUGCUGAUGAUAGACAGCGCCAUUUGCACGCUGCUGCUGCUGCUGUUCCAUCAUACCAUUACCACCGUGGUGCUGUUGUUGCUGGUGAUGAUGAUG
>coluzzii_scf_1925491389_493051-492963 No terminal stem (Target used: 18S rDNA gambiae)
GCACGUGAUGAAAAGUGCUGCCUGGUUUUGGUUUCCCUCUCACGCUGUUUUUUUUUUUUUCUUCCUUUUUUGCAAACUUGAUACUGAAA
>coluzzii_scf_1925491389_7903472-7903387 No terminal stem (Target used: 18S rDNA gambiae)
GCACAUGAUGGAUGAAAUAGAGAGCAGUGGCUGAGCUGACGCAUACCCGCAAAGGAAACAGACGCGAGCGCCAACACGGUCUGACG
>coluzzii_scf_1925491394_2947097-2947226 Strong terminal stem (Target used: 18S rDNA gambiae)
GCUGGUGAUGACGGGUAUACUGACGAUGAUUACGAUCGUGAACCCGCUGCUGCUGCUGCCACUGCUGGGAGCCGUUUUGCUGUACGCGAUCGCACUCAAGCUGUAUCUGCGCCCGAUUCAAGACAUGAAG
>coluzzii_scf_1925491394_4179036-4179132 Possible terminal stem (Target used: 18S rDNA gambiae)
GGAGCUGAUGAUAGUGGAAGCCUCGGAGCUGGACGGUUUGAACCAGCUGACGGUGAUACUGAAAUCGGACAGCCUGGAGUUCGCCAACAUGCUGAAC
>coluzzii_scf_1925492840_272-358 Terminal stem (Target used: 18S rDNA gambiae)
UUACAUGAUGAUUUAAUAUUUAACACAGCUACACAAUUUCUGAAUUUUAAUAAUUGAUUAAACCUUUGUUCAGGUUCUAAUCUGAAG
>coluzzii_scf_1925495553_936-854 Terminal stem (Target used: 18S rDNA gambiae)
ACCCGUGAGGACACCCGCCACUCCUAACGUCAGGUGCGCCCGGAGGCACACUACUGACAGCGUUCUAGUUAGCUUGACUGAGU
>coluzzii_scf_1925496706_478-403 Terminal stem (Target used: 18S rDNA gambiae)
CGAUAUGAUGACGAUUUUGGUAGUUAAAGUCCAUUCCCGUUCACCCGUUCUAAUCACAACCUACCCGUGCCUGAAG
>coluzzii_scf_1925496748_214-296 Terminal stem (Target used: 18S rDNA gambiae)
ACCCGUGAGGACACCCGCCACUCCUAACGUCAGGUGCGCCCGGAGGCACACUACUGACAGCGUUCUAGUUAGCUUGACUGAGU
>coluzzii_scf_1925498134_123-205 Terminal stem (Target used: 18S rDNA gambiae)
ACCCGUGAGGACACCCGCCACUCCUAACGUCAGGUGCGCCCGGAGGCACACUACUGACAGCGUUCUAGUUAGCUUGACUGAGU
>culicifacies_﻿AXCM01000163_67102-66976 Terminal stem (Target used: 18S rDNA funestus)
CAAGCUGAUGAAGAAAAUGUUCAUUCCCCGAACUGGGGUUGGGACGAAAACCACUAGCAGUAUUGAUUGUUUCCACAAUAAAUAUCAUUUGGUUUUGUUUAGCAUCGUUCCAAUUAUAUUGCUGAUG
>culicifacies_AXCM01000583_20798-20926 No terminal stem (Target used: 18S rDNA funestus)
GAUGAUGAUGAUGCAAGGCGUGAUGCUUUCGCUUCAGUACAGCCACAUGGAUAUGAGCAAUCGAUGAAGUGCAAAAAUAGCACCAAACAACCAAUUCAUCAGUCUCUGUCAGCUCGGCGGACACUGAUG
>culicifacies_AXCM01000679_29538-29440 Terminal stem (Target used: 18S rDNA funestus)
GGAAAUGAUGAUGGUUGCUGUUCAAGCGAUUCGAUGCUUGAAGCUGACCGACCAACCAAUUAUGUUACGACUACCGGUCGGCAUGGUUACAAUCUGAUC
>culicifacies_AXCM01001132_2784-2680 Terminal stem (Target used: 18S rDNA funestus)
AGUAAUGAUGAGUGUUUUACGUCUUACGUCCUGAAGACGUUCAUUUCGUACCUUUUCUGUGUGUGUUUAAUUUUUAUGGUAAAAGAAGUUGAAUUCGGUCUGACU
>culicifacies_AXCM01002924_23105-23002 Terminal stem (Target used: 18S rDNA funestus)
CGGAAUGAUGGAGCUGCUCCUGUUGGUGGUCAUGUGUUAUUAAAACGAUAUAGAACACACGUACCCACUACACCUGUGCAUGGUGAUUUCCCGUUCCAAUGACG
>culicifacies_AXCM01003107_1686-1609 Possible terminal stem (Target used: 18S rDNA funestus)
GAUGAUGAUGAUCCUUCGAAACGUUCGUUAUGGGAUGAUCGUUCUAAACAUACUCUAGUCGCACGCAAGUCGCUGACU
>culicifacies_AXCM01003124_19409-19493 Terminal stem (Target used: 18S rDNA funestus)
CGAUACGAUGACCGACCGUUGUUCCGCUGCUGGCACCACUUGGGAAAUGAGCAAAAUCCGCAAACCCGUGCGCCUGUCGCUGACU
>culicifacies_AXCM01005070_1169-1254 Strong terminal stem (Target used: 18S rDNA funestus)
GCAGAUGAUGAUGCGUUGUGUGUCACGUGUGAAUAUCUGAUCAUUCUAACUGAAGUAGUAACACCAAACGUCAUCUCUUACUGAAC
>culicifacies_AXCM01006096_15749-15839 Terminal stem (Target used: 18S rDNA funestus)
UCACAUGAAGAAGGAGUUCCGCUCGAAGGCGAAGCAGCUUAGCCGACUGAAUGAUUCGAACAUUGUGAAGCUGCUCGGAGCAUGCCUGAAG
>culicifacies_AXCM01006966_3758-3890 Strong terminal stem (Target used: 18S rDNA funestus)
ACCGUUGAUGACCAGGUUACACCAUUGGCGUGCGAUCGAACGAUCGGUAUCUGAUGGGCACCACAAUCCGGACAGCAGACGGGUUGUCCACCCGGGCGCCAACAGCUCAGUGACGUUUGAUAGAGAACUGAAC
>culicifacies_AXCM01007023_4448-4361 Strong terminal stem (Target used: 18S rDNA funestus)
CCAAAUGAUGAGAAAAAUUGUAAAACUUAUGCGGUUUUCACGGAUUCCAGCCAUGCAUCUGGAUAUGACGGCUUAUAAGCGUCUGAUG
>culicifacies_AXCM01007431_8513-8426 No terminal stem (Target used: 18S rDNA funestus)
CACCAUGAUGACCGCCGUGUCCACCGUACGAUCGCUCGAACAUCACCGCACUGUCCAACGCACUACUCUCCGCGUCCUGGUCCUGAUC
>culicifacies_AXCM01007878_2721-2809 No terminal stem (Target used: 18S rDNA funestus)
UUUUGUGAUGAGAUUGGAUUACCGUUUUACGCGCUUGCUGCCUUCACCGUUGUUUCCAUCCCGUGAUAUCAUUGAUCUUUUUCAUGAAU
>culicifacies_AXCM01008295_8623-8731 No terminal stem (Target used: 18S rDNA funestus)
GGUGAUGAUGAAGUAGCAGUGCGGACUGCUGGGAUAACUGCUGCUGCUGCUGCUGAAGGCGAAGUUCGCCAUCCAUUUCGGUACGCCCUGAGAAGUUUUUUGGCUGAUG
>culicifacies_AXCM01008378_11743-11664 Terminal stem (Target used: 18S rDNA funestus)
CUCAAUGAUGAAACGAUUCCACGGGGUCAGUGCGGCAGAGACACACCCGACUCCCUAAUGAAGAUGAAAAAGGGCUGAUC
>culicifacies_AXCM01009162_643-771 No terminal stem (Target used: 18S rDNA funestus)
AGAAAUGAUGAAAGAAAUUCAAAACGCAACGCAGAUUUAAAGUUAGACAAGAGUGUGAUAUCAUUAACGAUAGAUUAAUUACACAAUCGUUACGUUCGUUCGUUCGUGCCAUCGUUUUAAUUACUGACG
>culicifacies_AXCM01009561_169-252 Terminal stem (Target used: 18S rDNA funestus)
AAACAUUAUGACGCAUGGAUCCUUGUUGAAGCUCAAUUAAGUUUUAAAGCUGAGAAAAAAACUUUAAUUUAAAAAUAUCUGAGU
>culicifacies_AXCM01009678_4120-4033 Possible terminal stem (Target used: 18S rDNA funestus)
GAUGAUGAUGAUGCUGAGAAUGGACUUGCUGCUGCUGCUGCUGCUGCUGGGACAGAUGCGGAUGAUGAUGUUUAUUCUGAUGCUGAAA
>culicifacies_AXCM01013754_3075-2985 Terminal stem (Target used: 18S rDNA funestus)
AGCGAUGAUGAAGGAUACCAUCAGCCAGGGACGGUCACGUCCUGAAGGCGGAAAAGAAUCAAGAAUUAUCACACAAACAAAUCGGCUGACG
>culicifacies_AXCM01014827_3512-3590 No terminal stem (Target used: 18S rDNA funestus)
UCUAAUGAUGAAAACAACCCACAUUUUCACAAGAUGAUCGAGAAUCAUAUGAUACAUAAUCUUCCUUGGAUGUCUGAAA
>culicifacies_AXCM01014833_5225-5322 Terminal stem (Target used: 18S rDNA funestus)
GAAAAUGAUGAUUUUUGCUCAUACCGGUGAAUUAUAGCUCUGGGCGAAACAUAAGCAUAACGGCAAGCCCGAAGAAGCAUCCCACCCUAAAACUGAAU
>culicifacies_AXCM01016548_3807-3876 Strong terminal stem (Target used: 18S rDNA funestus)
UCCCAUGAUGGUUUCGUCGAUUUUGGUCCUGAUCGAUCACUUUUCCACCAUCGGCAAACAGGUACUGAAG
>culicifacies_AXCM01020841_421-508 Terminal stem (Target used: 18S rDNA funestus)
GUGAAUGAUGAAUGUUAUUAUCAAGAUGGAUUGUGGAAUCCACAUGAACGCAAAUAAUACUUUUCAAUCUGUUAUACUGAGACUGAUG
>culicifacies_AXCM01022214_581-672 Strong terminal stem (Target used: 18S rDNA funestus)
ACCCAUGGUGACGGACGAAGGAACACAGAGAGGGCAGUGGGCUCAGCCUGCUCACUUGCUGCUGAGGGAACACUCAGGGCCAGAACCUGAGU
>culicifacies_AXCM01023057_726-630 No terminal stem (Target used: 18S rDNA funestus)
CAUUAGGAUGAGAUCGUUUUUUUUUUUGUUUGGCACACAGGGCCACAACGUAAUGAAGCUAUCUGCUCCCUCGUGAAAAGUAGAACGUCUUCUGAAC
>culicifacies_KI422569_30680-30767 Strong terminal stem (Target used: 18S rDNA funestus)
UGAUAUGAUGAAAAAAUCAUGACGGUCUGCUGACAAAAACGUGAAGAUUGUCAGAUUAAAACCCAAUUUGUAAUUAUCACUUCUGACU
>culicifacies_KI422617_30495-30379 No terminal stem (Target used: 18S rDNA funestus)
UAUAGUGAUGAAUGAUUAAAAAUGGGUAAUUUACGGCUGAUUGCGUACACACUUCGUGUGUUACGCUCUGUGAUCAGAUAAAUUAUAACGUCUGAAAAUAGCGAGAUUUUGCUGAAU
>culicifacies_KI422629_48289-48377 No terminal stem (Target used: 18S rDNA funestus)
CAGAAUGAUGAUACGUUUGAUCUGCUUCGUCAGCAGCUGAGCCAACUGCUACCCCAGGGCAAUGUAGGUUACCGGCGGAAUUGCUGAUC
>culicifacies_KI422658_15025-14942 No terminal stem (Target used: 18S rDNA funestus)
UAUGAUGAUGAUGCAUCUUCCUCUGGGUCCGUAUGCUGAGGUCUCGAUGGGAUGAGAUGCAGAAAUCAUCUACUAAAUAUGAGC
>culicifacies_KI422776_14166-14062 No terminal stem (Target used: 18S rDNA funestus)
UCCGAUGAUGAGACGGAUCCACCGCGGGCAAGCUCCACCGACAGCAAGCCCGGCAGUAAUGUGAUAUUCUUUAACGAUAACAACAACAACUCGAACAAUCUGAAC
>culicifacies_KI422781_29983-30099 Terminal stem (Target used: 18S rDNA funestus)
UUCGGUGAUGAGGUUGUACUGCUGACUUCCUUGCUGCUGUUCGUGCUCCGUCGGUCCUCCCGGACCAUCUACCGCUCGGCGAUCCUGCAGCUCGAAGCUUUGGAUGAAUAUCUGAGG
>culicifacies_KI422785_39590-39666 Possible terminal stem (Target used: 18S rDNA funestus)
GUACAUGAUGAUUAAAACAUUAUUAACUUUCGUUCUACUGAAUGGCAUUGUGAAGAAAUCUAUGAUUUUCACUGACA
>culicifacies_KI422799_50959-50890 Strong terminal stem (Target used: 18S rDNA funestus)
UCCCAUGAUGGUUUCGUCGAUUUUGGUCCUGAUCGAUCACUUUUCCACCAUCGGCAAACAGGUACUGAAG
>culicifacies_KI422907_3514-3612 Possible terminal stem (Target used: 18S rDNA funestus)
GAUGAUGAUGAUCUUUUGCCCGGCAUUGCUUUCCCGGUCCCGGUAUCUCGCACUGAAGAACGCUCUCUUUUCUCUUGCGCUUUCGCUUACCUUCUGAAA
>culicifacies_KI423402_28204-28315 No terminal stem (Target used: 18S rDNA funestus)
GAAAAUGAUGAACAGUGCAAUGGAUGGAAAAUCCAUCGGUAGUACACUGAUAGUGCACCAACCUAAUGAUGCUACUGCAUGCUGGGCAAUCAAAUGACCCAACCGCCUGAAG
>culicifacies_KI423477_28256-28339 No terminal stem (Target used: 18S rDNA funestus)
ACUAAUGAUGAAGCAAAUCAUAAAUGUUAUUUCUCGUCUCUGAAUUCAUGUAAUCAUGAACGAUAAAAAUGAAAAUGUCUGAAG
>culicifacies_KI423774_19288-19189 Strong terminal stem (Target used: 18S rDNA funestus)
UCCUAUGAUGAUGUUCCGCAUCACAUGUGUGAGUCCUGAUUAAAUGGUCAACAUCGAGCCCAUAUAAAUCCGUCAUAUAUACCCCGGUGGUGCUCUGAGC
>culicifacies_KI424098_12446-12527 Strong terminal stem (Target used: 18S rDNA funestus)
GACGGUGAUGAUGGUGAUGGUGGUGAUCCUUCACCGAUUGACCACCGACACCAUGAUGGUGAUGGUAGUGAUGAUACUGAUG
>culicifacies_KI424130_14065-14146 Terminal stem (Target used: 18S rDNA funestus)
CGAGAUGCUGACCAACCUGUUGCGAGAUCUGUCCGAGGUCGGGCAGGCGCUCGCCGCCGAUCAGAACGAGAUGAAGAUGAAC
>culicifacies_KI424590_6673-6773 Strong terminal stem (Target used: 18S rDNA funestus)
AUGCAUGAUGAUGUCUAAUUAUUUACGCACCGUGCGAUCGGAAGUAUGCUCCGCAUCUGCCACACUUGUUGUAAUUAUUUCAAGAAGCCCUUAACCUGAAU
>culicifacies_KI425182_11817-11731 Terminal stem (Target used: 18S rDNA funestus)
GGCAAUGAUGACCGUCGGUGGUAGCGUCGGUAUGACGAUAAGCGAACAGGAAUCGAGUCCAUAGUUAUCGUCAACCUGGGGCUGAAU
>culicifacies_KI425589_1586-1470 Terminal stem (Target used: 18S rDNA funestus)
AAAAACGAUGAACUUCCACUUCGAACGGCCAUCUGAAAAUUCGGAGGGUUAGUUUCUAUGGAUUACCACUAGAGUUCUGCUUGAGCCCCUUGAUGUACAAUUUCUAUGUAUCUGACA
>culicifacies_KI425606_8122-8214 Terminal stem (Target used: 18S rDNA funestus)
GACGAUGAUGAGUCUCAUAGCGGGAAACGAUAUUACCGCUGCUGUCUGAUGGUUGGUCUAAUUCAAAAUUCAAUUUGAAUAAUGCCGAUGAUG
>culicifacies_KI425955_4762-4861 Terminal stem (Target used: 18S rDNA funestus)
GACGAUGAUGAUGGCAGGCAAACAGCAGCUUCACAGUACCGCGACGUACCGACAUGGUGAAACCAUUUUCCCAGCGCUUUUCCGGGCGCUUCGACUGAUU
>culicifacies_KI426315_1268-1366 Terminal stem (Target used: 18S rDNA funestus)
GAAAAUGAUGAUUUUUGCUCAUACCGGUGAAUUAUAGCUCUGGGCGAAACAUAAGCAUAACGGCAAGCCCGCAGAAGCAUCCCACCCCUGAAACUGAAU
>culicifacies_KI426438_6593-6691 No terminal stem (Target used: 18S rDNA funestus)
GAAGAUGAUGAUGGUGUGGCCAUGGAACCCCGGAAGCGGCUGUGACCGAUUGUGUUGCGAGUCAAACGAUGGGUCAUUAUUGGAUGAUAAAUUAUGAAU
>culicifacies_KI426928_9719-9812 Terminal stem (Target used: 18S rDNA funestus)
GCGAAUGAUGAACAACCAGGUGAUGGGCGGUAUGAACAAUCAGAUGCAGCAGAUGAAUCCCAACCAGGUCAUCGACCAUGACGAGAACCUGAGC
>dirus_KB672813_3249796-3249620 Terminal stem (Target used: 18S rDNA dirus)
GCUGAUGAUGAUGUUUAAUGAUAAAAUUGUUUGCUUUUUCGGGGGGUUUUGGUAGCCGUCCCGUUUCGAUGGUGGGGCCUUAAUUUCUGGGCUUUUAGAUGGGAAAAUUACGCGCAUGCUGGCCGAUUAGAAGCCCACCACACGGGCAGCCACGGGAAGCCGGGAAGUGUUCUGACC
>dirus_KB672824_1942564-1942468 No terminal stem (Target used: 18S rDNA dirus)
ACGAACGAUGAACGGCUCAUUUUGCAUGUACUGAGUACGACGAUGGGGUAGAUGCAAAGUACGUGGUAGAUAGACAUUAAUUCUAGUACUACUGAAC
>dirus_KB672835_3557377-3557300 Possible terminal stem (Target used: 18S rDNA dirus)
UUUAAUGAUGAAAACAUUCCCCAUUUUUCACGAUGAUCAAGAAUCAAAUGAAUCGUAUUCUUCCUUGGAUGUCUGAAC
>dirus_KB672868_2709895-2709976 Terminal stem (Target used: 18S rDNA dirus)
AUCAAUGAUGAGAAUCCGUUCAUACGUAUGAUUCAAAUGCGGUGAUUAUUCAACGUACUAUAUGGCUUAACCUUUUCUGAGU
>dirus_KB672868_2711200-2711286 No terminal stem (Target used: 18S rDNA dirus)
UCAGAUGAUGAGAAAGCAUACACGUCCUACCGGAUUUGCGUCCGGCUGGGGAAUACAUUUCCUAAUAUGGCUUAACCUUUUCUGAAA
>dirus_KB672868_2714757-2714844 Terminal stem (Target used: 18S rDNA dirus)
CCAAAUGAUGAAAAAACCUUGUAAACUUAUGCGGUUUCCCCGGACCAGUAAAUGACAUGGCUGGCAUGACGUUUUUAAGCGUCUGAUG
>dirus_KB672902_436087-436198 Terminal stem (Target used: 18S rDNA dirus)
GCGAAUGAUGAUGCUGAUGGUGCUGAUGGUGUUGCCGCGAGGUGUUGGCCGGAUGAUGCGGCCCUGCUUGAGACAUUUGCUGCUGCUGUUGCUGCUGUUGUUGAUGCUGAAU
>dirus_KB672979_11630081-11629998 Terminal stem (Target used: 18S rDNA dirus)
UAGAGUGAUGAAGCAAAUCAUAAAUGUUAUUUCUCGUCUCUGAAUUUACGUAAUCAUGAGCGAAGUAAUUGAAUUCGUCUGACU
>dirus_KB672979_11630416-11630333 No terminal stem (Target used: 18S rDNA dirus)
CUAAAUGAUGAAGCGAAUCAUAAAUGUUAUUUCUCGUCUCUGAACUAUUCUAAUCAUGAACGAAGCAAAUGAAUUCGUCUGACU
>dirus_KB672979_11883656-11883747 Terminal stem (Target used: 18S rDNA dirus)
AUAUAUGAUGAUCCAGAUGCCUUGCUGCAAAAGGGCGUUACGUCUGAACACUCAUGUACGAUAAACCCAUAUCUGUUGCCUUCCUACUGAUG
>dirus_KB672979_5179074-5179204 No terminal stem (Target used: 18S rDNA dirus)
GCCGAUGAUGAAAAGUGUAAUGCUCGGAUCGCCUGCUGCCUUCGAACUAACCGGGUUUGCUCUGUUUUGAUGAAGCAAUUUAGAGCAUUUCCAUCAUGCUUUAUUUUCGUGGUCGUUGUCCCUUCCUGACC
>dirus_KB673035_208925-209054 Terminal stem (Target used: 18S rDNA dirus)
GAUUAUGAUGAUAUUUAUGGGAAGCUAACUGCGGGGCCCGAGGCCCGAGCGGAGUUUUGGGUUUUCGGCGAAAGCAGGUCAGCAGGGGAUGUUUUGAAAGCUGCUGUAUCAACUGCACCAUCUAAUGAUC
>dirus_KB673090_3072409-3072504 No terminal stem (Target used: 18S rDNA dirus)
ACUCGUGAUGAAUGCUAUUAAGGGUAAUUUACGGCUGAUUACGCAUACUGUAACAAGUUUUGCGCUACAUGAUCAGAUACAAUUUUACGUCUGAAU
>dirus_KB673138_3970-3811 Terminal stem (Target used: 18S rDNA dirus)
UUAGGUGAUGAUCUCGUAAAUUAUAGCUGUUAUACUGAGCCUUAUGCGGUUUCACAUUAAAUAUGUUUGUACUUAGACAUGCAUGGCUUAACCUUUGAGACGAGCGUAUAUUACUGGUAGGAUCAACCAGAAUGCAUCACCGUAUCGAAUUAUAAUGAGU
>dirus_KB673201_1890830-1890717 Strong terminal stem (Target used: 18S rDNA dirus)
AACGAUGAUGAGUGCACCCAGCGAAACGCGACUGCUGCACGUGCUGAGAGAGCUCGUUCGGUUGGCGCACGAUCGCUUGGGAUGAUUGUUGAUUGAAGUUUAUUACAGCUGAGU
>dirus_KB673312_316787-316876 Strong terminal stem (Target used: 18S rDNA dirus)
GUCGGUGAUGCGGCCGGACGGCCCGAACUGAAGAAGCCCGUCAAGCGCAAGAAGGACCACUCCUGCGCCGACCGGCUGCUGGCACUGAAC
>dirus_KB673312_6328470-6328348 Terminal stem (Target used: 18S rDNA dirus)
AUCGAUGAUGACGUUGAUGAAACGCUUCAUAAUUGCCCGUCGCCCGUCGCAGCACCACCACCACCACCACCGCACGACGCAGGGGGAAUGUUUGUCUGCGCGUCAUCAAAAUCCACGCUGAUG
>dirus_KB673312_6553366-6553266 Terminal stem (Target used: 18S rDNA dirus)
GAUGAUGAUGAUGCUGCUGGCGCCAGCGCUGGGUUGAAGUUGUAGCCCCGUGAUUGUGGUUUCUGCUCGUAAACGACUGGGGUGGCUGGGGUUGCCUGAUU
>dirus_KB673312_9647215-9647289 No terminal stem (Target used: 18S rDNA dirus)
AAUAAUGAUGAGUUGCGAGGCGGAAACGAACCCUGCCGCCGGUACGAACGCCACCACCCAUUAAACGGACUGAUU
>dirus_KB673423_5384134-5384230 Terminal stem (Target used: 18S rDNA dirus)
AAAGAUGAUGAUGUCGGCGCUGAGAAGAUGAUGCCCGCUGCUGCUGCUGCUGCGUCACUUCGUGGAGCAGGAGGAUGAUUUUGAUGGGAUCCUGAUU
>dirus_KB673534_3688280-3688384 No terminal stem (Target used: 18S rDNA dirus)
GGACAAGAUGAGCAAAAAAUGCUCCCUCUCCUCUGACACCGCUUGUCAAAGUUGGUUAUGGCCGAAAAAAAAGGAUUUGGACCUCUUACCGGUCGUAGACUGAAG
>dirus_KB673534_937424-937330 Possible terminal stem (Target used: 18S rDNA dirus)
GCAAAUGAUGAUAAAAGAUUGUCAACGUGUGGAUGUGGCGCGUGUACAUUUGGCGGAAGUUGGAUUUAUAGCCCCCGUGCGCGGAUUGGCUGAUC
>dirus_KB673645_573780-573901 No terminal stem (Target used: 18S rDNA dirus)
CAACAUGAUGAGCCGGGAUCAACUUCCCGGAAGCGAACCCUCAUUAAGGAUUAUUUCACUAAAUUAGACACACUAUUUCACUAAACAUUGCACAUGACACACGGUCAAACAAAACACUGAAA
>epiroticus_﻿KB669613_1039446-1039572 Strong terminal stem (Target used: 18S rDNA epiroticus)
CCCGAUCAUGACCAAUGCCGACUGUUUCGCCACGGCCUGGGGUGGACUGAUCGAUGGGCAGAAGAUGUGUCUGCACUACAUGGAGGCUCGGGCACCGUGCGAUGGGGACGUGGGUGGACCGCUGACG
>epiroticus_KB669614_318525-318610 Strong terminal stem (Target used: 18S rDNA epiroticus)
UUCCAUAAUGACUACUCCUAAGUAAGGGUGGGCACUCUAAUGGGUUUCUGAUGAGGGUAGUCUCGUGUAACGGACAUUGACUGAGG
>epiroticus_KB669726_226086-226161 Possible terminal stem (Target used: 18S rDNA epiroticus)
GGGGAUGAUGAUGGUGCUGCUGUUGGAUCGGCUGCUGGUGCUGAUGCCUCGGUACGUGCUGCUGCAGAUGCUGAUG
>epiroticus_KB669759_351317-351425 Terminal stem (Target used: 18S rDNA epiroticus)
CAAGAUGAUGAAUAGCAAACAAGAAGCCAUACACCACUACAUGACAAAUUGGAACCAAAGGCGCCACCCGCUUGGACCUGCAGUGCCAUUCAAAGGACGGGCUCUGAAC
>epiroticus_KB669970_379511-379653 No terminal stem (Target used: 18S rDNA epiroticus)
AGGGAUGAUGAUAGCCUUUAUGUGGCCCGCAUCGCGCACACAGGGUGACUGAAAAGUCGAAGAAGCGGCACACCCCGGCGUGUGGGCGGCUGCUCGCUUAUAAUUUAAUGUUCAUGUUUCGGUAAAUCAAAUAUUGACUGAGC
>epiroticus_KB669970_53172-53077 Terminal stem (Target used: 18S rDNA epiroticus)
GCUAAUGAUGAACCAUUUCGUUCGUCCUCUUCGCGGACCCGCUUCUUUCCCAGUCAGGACCCCGUUCCGUAUUGCUGGCACCAAACAUGACUGACA
>epiroticus_KB670169_723709-723803 Possible terminal stem (Target used: 18S rDNA epiroticus)
UAUUAUGAUGAGAAAGGAUAUAUAAAACGUCUUACCCAGACUUCGUCUGCAAUGGGGAUCAAGUUUCCUUGAUAAUGGCUUAACCUUUUCUGAUG
>epiroticus_KB670169_727891-727981 Strong terminal stem (Target used: 18S rDNA epiroticus)
CCAAAUGAUGAGAAAACCUUUCAAACUUAUGCGGUUUCCACGGAUCGUUACGCUUUUUGCGAUUGACAUGACGGUUGAUAAGCGUCUGAUG
>epiroticus_KB670281_120326-120196 No terminal stem (Target used: 18S rDNA epiroticus)
AGUGGUGAUGAUUUCGGAAGUCAGUGGUUACGCCAGGAAGCAGCUGAAGCGUAAAGGGGACGAUGAAAGGGAUUGGGCUAGAGGCUCGAGCUACUUGUAGCUCAUUCGAUACGAUACCUGCUUUUCUGACG
>epiroticus_KB670414_310442-310372 Terminal stem (Target used: 18S rDNA epiroticus)
AGCCAUGAUGACGAUGAUGGCUGCUUGCGCGCUGAUCUCGAAGAUCGUUCGCAGACACGCCAUAUCUGACA
>epiroticus_KB670613_455150-455066 No terminal stem (Target used: 18S rDNA epiroticus)
GGAAAUGAUGACGGAUCACUUUUAAGGGGAUGAUCUCCUGGAACCUAUGGCGUGUCGAUCGGAUAUGACAAAUCCUGCCCUGAUG
>epiroticus_KB670724_2081690-2081773 Possible terminal stem (Target used: 18S rDNA epiroticus)
AAUUAUGAUGAAAUCGCUUUGAUGUUUGUUCUUUCUGACUCACUUCUGUGGCUGGACUGCGAGCCUUGUUAGUAAAGACUGAUG
>epiroticus_KB670759_230891-230975 Terminal stem (Target used: 18S rDNA epiroticus)
UUAUUUGAUGACGGAUCAAUCGCACCCGGGCCGAGGCUCACACGCAACCUUCGAUCGAUGUUUGUUGCUGCAGGAUCUGCUGAAA
>epiroticus_KB670859_135357-135269 No terminal stem (Target used: 18S rDNA epiroticus)
AAGGGUGAUGAAAUGAUAAGAAUCUGUCUUUUCCAUCUGAACCGUCGUGCCUCGGGCCCCUGAUCAGUUUGUGUCGAAGAAGACUGACG
>epiroticus_KB670947_325376-325464 Possible terminal stem (Target used: 18S rDNA epiroticus)
GAUGAUGAUGAUGCCGCCGUCUACCAUUUCCCAGGCGCCCGAGUGCGAAAGUUAGAAACCCAACAAAGGCACGAUGUUGGAAGCUGAUG
>epiroticus_KB670947_525338-525254 Strong terminal stem (Target used: 18S rDNA epiroticus)
AGCAGUGAUGAACUGGCAGCAAUUUUGUAGCGGAAAUUUCACUCCACUUCACGGUAUCCAAGCAGUGCGCGAGUUCCGGCUGAUG
>epiroticus_KB670959_64931-65001 Terminal stem (Target used: 18S rDNA epiroticus)
GAUGAUGAUGAUCAGAAAGUGCCGGCUUGUUGCCGAUAAUCGCUCUCGAUUUCCGCACCAACGUGCUGAAU
>epiroticus_KB670970_101551-101440 Terminal stem (Target used: 18S rDNA epiroticus)
UAGGAUGAUGAAUGAAAAACAACAAAAAACAAUCGUCCGGCUUUUCCGCUGCUGCAACCGAUGGAAAACUUUUUUCACCACUACGACACAAAUGCUGAAUCCCUGACUGAGU
>epiroticus_KB671058_939461-939577 Terminal stem (Target used: 18S rDNA epiroticus)
CAGAAUGGUGAUUUCUUGGCCGUACCCAAGCUGUCCUACCUCGAGCUGAGUAGCAACCAGAUCUCACUCAUCGCCCCAAAGAGUCUUGUGCCGCUGAAGAAUCUACUUCAUCUGAAG
>epiroticus_KB671103_266242-266153 Terminal stem (Target used: 18S rDNA epiroticus)
ACACAUGAUGAUCAAACAAACAGGCGACUAUCCUCGGCCUCUGAGGAGACGUUGUAUGGGAGAUCCUCUUGUUGCGUGUACCUGCUGAUG
>epiroticus_KB671169_186474-186377 Terminal stem (Target used: 18S rDNA epiroticus)
GAUGAUGAUGAGAGGGAGAGAGGGAUGAUUUGCUUAAUGCAUCGGCCGGCCGCCCGUUUUACAUCAGCUUCUGCUUGGCGCACUCCGGACAGAUGACA
>epiroticus_KB671510_602123-602218 Possible terminal stem (Target used: 18S rDNA epiroticus)
UAUAAUGAUGACUAAUGUAUAUUGGGUAAUUUACGGCUGAUGACGCACUUUCUCGGUGUGUUUCUGUGAUCAGAUAAAUUACAAACGCGUCUGAGA
>epiroticus_KB671526_142919-142799 Strong terminal stem (Target used: 18S rDNA epiroticus)
CCAGAUGAUGAAUGUUGGCCCCAUUCGGUAGCAGCGACAUUAGCGGAUUGCCACCACCGGACGUACCGUUGCUGACCGUGCCUCGGUCGCCAUUGCGCUCACUUCCAUUGCUGGACUGAGC
>epiroticus_KB671627_67427-67328 Terminal stem (Target used: 18S rDNA epiroticus)
GUGCACGAUGAUCCAGCCCAUCCGCCAGCCCGGCACGAGGAAGCGCUUCGUUAGCCCGCCGCACGACAGUACCGGCACCCGGUUGGACAGCGAGCUGACC
>epiroticus_KB671654_104465-104372 Possible terminal stem (Target used: 18S rDNA epiroticus)
GUACGUGAUGAUCACGAACACGCUGACCGCGGCGAACGGUGUGUACAUGAAGAAGAAGCUCGACACCGCCGACAUGGGCAAGUACGGGCUGAUG
>epiroticus_KB671665_134678-134758 Terminal stem (Target used: 18S rDNA epiroticus)
GGCCGUGAUGACGGGCCUCUCUCUCUCGUGUCGGCCUCUGACGUCUGGGAAGAAUGCGCUUCUUGCGAUUUGACACUGAUG
>epiroticus_KB671670_38685-38875 Strong terminal stem (Target used: 18S rDNA epiroticus)
AGUCAUGAUGAUCCUACUUUACAUGUGCUCAACCGAGAACGAUGCCAAACCGAAAGGUGGUUUAGUUAAACUGCGCUCGUGCCGAACGAACCGAACUGAAUUCAGUGGAUCCAGGUUUCGUUCAGAGCUAUCUUUAAGAGCUAAUGCUUAGAUCUCCUGGUGUGAGAUUUUAUCUGUACU
>epiroticus_KB671687_26663-26589 No terminal stem (Target used: 18S rDNA epiroticus)
ACCGGUGAGGAUUUUAGAAUGGCUUCGUGCCCGGGCCGAGGGUGCGCCAUCAAAUAUAGAAACUAUUUGCUGAUA
>epiroticus_KB671700_63645-63582 Possible terminal stem (Target used: 18S rDNA epiroticus)
UUUUGUGAUGAUUCAAAACAAUCUUCAAUUCUAACUUUCGUUCUUCUGAGCCAUUGUGCUGAGA
>epiroticus_KB671700_64951-64874 Possible terminal stem (Target used: 18S rDNA epiroticus)
UCACAUGAUGUUAUAAAAUAUUAACUUUCGUUCUACUGAAUGUAAACCCUUGAAGAUAUCUUUUCUAUUUUGCUGAUA
>epiroticus_KB671701_103741-103845 Terminal stem (Target used: 18S rDNA epiroticus)
AUCGAUGAUGAGAGCAUUAACGAGGAGCUGGAGUUUCUGGACAUGUACGCAUUCGACGAAGUGCUGUCCGAGCUGCCGAAGCAACGGGACGAUGAUGACCUGAAG
>epiroticus_KB671720_445796-445688 Strong terminal stem (Target used: 18S rDNA epiroticus)
GGAAGUGAUCAACGCGACGCAGACGCUACUGCUGCAGCCGGAACAGCCUGCCCUGCGGUGGCCCGUGGAACCGGCCCAUCACCUGUCCGAGGAGACGCGCCACCUGAUC
>epiroticus_KB671724_15014-15093 No terminal stem (Target used: 18S rDNA epiroticus)
UCUUAUGAUGAGACAUUGCCUUAGUGCAAAACGUCUGAACACUCAUGAACGAGAACUUUCAUGCUGCCUUCCUACUGAUC
>epiroticus_KB671725_85024-84942 No terminal stem (Target used: 18S rDNA epiroticus)
GCCCAUGAUGAUUAAAUCUGCCGUCAGUCGUGACCAGAUUCACGCAAUUUACUCAUGGCAUAUUAUUUAUGUUAUUAAUGAGA
>epiroticus_KB671731_226721-226867 Terminal stem (Target used: 18S rDNA epiroticus)
CUACAGGAUGAGCUGCGAAGUGUCCCAGCUUGCCACAGUUGCCACAACAAGAGAAAGGAGACAGAUUCGCACCCGGGGGCACUCGAUUUGUGUGCAGUAAAACGUGCACAUUUGAACAAGUCGACCAUGCAAAGUCGUUCACUGAUA
>epiroticus_KB671754_164537-164621 Strong terminal stem (Target used: 18S rDNA epiroticus)
AGUGGUGAUGCUAACUGCUGCCACUGCCGCGAACCCACCAACCUUCGCCCGCCUGGUGGAAAGCAUCCAUCGAAAACGGCUGAAA
>epiroticus_KB671766_22210-22118 Possible terminal stem (Target used: 18S rDNA epiroticus)
UUAGACGAUGAAACUCUUGCCUUCGCACCCGCUGGCAAUCGAAUUCCUAAUGCUCACAACAACAGUAUGCAUCAAUUAACCUAUCGGCUGACC
>epiroticus_KB671787_442936-442851 No terminal stem (Target used: 18S rDNA epiroticus)
UCUUAUGAUGAAGCAAAUCUUUUAAAAUGUUAUUUCUCGUCUCUGAAUUUAAAUAAUUAUGAACGAAAAAAAGAAUACGUCUGAUU
>epiroticus_KB671787_443230-443121 Terminal stem (Target used: 18S rDNA epiroticus)
UGAAAUGAUGAAGCUCAUUAUAAAAUGUUAUUUCUCGUCUCUGAAUUUCCGUAAUAAUGAACGAACAAAAUGAACAAGUCUGAUUUCAUCUAAAAUGGGUCAUCAUGAUC
>epiroticus_KB671797_60678-60756 Terminal stem (Target used: 18S rDNA epiroticus)
GAGCAUGAUGAUACUGCCGACCACGGCUGAGGUGGAGGUGGAGGAGGACGAGGGCAGACGCGUGGCCCGGGCACUGAAC
>epiroticus_KB671842_1421765-1421639 Terminal stem (Target used: 18S rDNA epiroticus)
UGGGAUGAUAAGAGCUUAACACCCCCAGCGUUCGCGCGCGGGCCUGUGGAAUGAUUUAUAGUUCCACAAACACUGAGCUGUCCGAGCGGUUUGAAGAUUUUUAAUAAACAAGUUCAUAAAACUGACC
>epiroticus_KB671852_15035-15161 Strong terminal stem (Target used: 18S rDNA epiroticus)
GCUGAUGAUGAUCUUUUCGACCGGGCGGUGAGUGGUGAGAUGGGUAAAACCAAGGGGACGCCUGAAACGCCACCGGACCAUAGGAAAAUGUGUCCUUUCCAGCAGGGCUCAGGGGAUAAUGCUGAGC
>epiroticus_KB671860_42513-42590 Possible terminal stem (Target used: 18S rDNA epiroticus)
UUUGAUGAUGAUAACAUUUCCGUUUUUUCGAGAUGAUUACGUAUCAUAUGAUCCGAAUACUUCCUUGGAUGUCUGAAG
>epiroticus_KB671929_48534-48641 Terminal stem (Target used: 18S rDNA epiroticus)
CCUCUUGAUGACCGUACCGUAAGGGCGGGCAGAUUGUUUGGGAUCGGGCCGACAGUACUCGAGGGUCGUGUAGCCCGUCAUGUUGUAGCGCGCGCGCAGCCGCUGAUU
>epiroticus_KB671931_240622-240545 No terminal stem (Target used: 18S rDNA epiroticus)
ACUGAUGAUGAAGAUAAUGAGCGAGGAAGCGUGCUUUGAUGGAAUCGCUAGCUAGCCUAGCUUGGGCAGGUUCUGACC
>epiroticus_KB671953_533441-533543 No terminal stem (Target used: 18S rDNA epiroticus)
UCAUAUGAUGAACUCUAAAAUACUCCGAAGUUCACCUUCUGAACCAGAAACGCUUUCAAUUUUACCUUGAAGGACCACGGAGGAUUCUCAUUACAUACUGAGA
>epiroticus_KB671953_847191-847318 Strong terminal stem (Target used: 18S rDNA epiroticus)
GUCAAUGAUGAUUUGCUUUUUGUAGGUGAUCGCGUUCGUUUUCCUCGCUUUUUUUUUCUCUCGAUGCUCUCGACUUGCGCCCGCGGGGUAAUUUUGCCGAGGCCAACGAACUUUGAACCGAGCUGAGG
>epiroticus_KB671987_383158-383262 No terminal stem (Target used: 18S rDNA epiroticus)
UGUAAUGAUGAGAUUAUACGAAACAUAAAUUUAUAUUGAAACAAGCGUAUAUUUUGAGCGAGGAGGAAGACCAAUAUACAACCUGACAUAAACUAUGGACUGAGA
>epiroticus_KB672033_19640-19726 Terminal stem (Target used: 18S rDNA epiroticus)
UUAAAUGAUGAAUUAAGCUUGCUUGAAGUGACGGAGAGCCAUGAGUUCUUCGGAAGAUAGCUAAAUUUUGUUAUACUGAGACUGAUU
>epiroticus_KB672042_155260-155174 Possible terminal stem (Target used: 18S rDNA epiroticus)
GAAAAUGAUGAAAAUUUCAGCGAAACACUGUUCCGCAAUCGAACCGGAACCCUAAGCUGAUUAUCUGCGGCUCAUAAUGUCCUGACG
>epiroticus_KB672076_29308-29228 Terminal stem (Target used: 18S rDNA epiroticus)
CGGGAUGAUGAUUGUGCUUUUGCUGCUGCUGCUGCUGCUGCAUCAAACAAUGCCGGUAGGGAGCGGGAACUCGGCCUGAAG
>epiroticus_KB672131_63502-63624 Possible terminal stem (Target used: 18S rDNA epiroticus)
UGGAUUGAUGAGAAAAUUCCAAGCGCUUUCGCUGCUGAUGAAAGGCCGAAAAUGAGUGUCAAAGAGUGACAGAAAUUCAAGUUCAAGUGUUAGCUGAGCGUUCAUGAUGCCGGCUUUCUGAAG
>epiroticus_KB672135_13219-13305 No terminal stem (Target used: 18S rDNA epiroticus)
GACGAUGAUGAUUAUAGGGUCACCUACGGCUGAUGCCUGGUGUUGGCUAAUGGCUUUGGAAGAAGGGUACAGGUUGCCUUUCUGAGC
>epiroticus_KB672164_4105-4000 Strong terminal stem (Target used: 18S rDNA epiroticus)
CAGAAUGAUGACGUUUUGGGGUUGAUGGGUUUGAGCGAGUACCGAGUUGAUUGGAGCUGUGAAGCACGUUGCGGGACUACCGUGAUGAGCGGAACACGGCCUGACC
>epiroticus_KB672209_143819-143733 Strong terminal stem (Target used: 18S rDNA epiroticus)
AUAAAUGAUGAGCACGGACGGACCGGUGGUUUGAUGGACCACCGAUGAUGAUUUCUCUCUGGGCCUGUCAGGCCGCCCUGUCUGAGU
>farauti_﻿AXCN01001755_118446-118355 Possible terminal stem (Target used: 18S rDNA farauti)
GGAGGGGAUGAACAUUAUUAUCUGCUGUCGGUCGGAGAGCACUGCUAAAACCUGCUACCUGGCUGUAGAACAGCAUAAGGAAGAUUCUGAGC
>farauti_AXCN01001832_200855-200752 Terminal stem (Target used: 18S rDNA farauti)
CUCAGUGAUGACCACCUCUCCUGAAACCAUAGAGCGAGUAAGAGCAGCGAUUGAUGCGUUCGGUUUAUGUUCUGGGGCAAAGCUGAACGUUAACAAAACUGAAG
>farauti_AXCN01001936_251253-251201 Terminal stem (Target used: 18S rDNA farauti)
GUUGAGGAUGAGAGAGCGGGAACGCACGCGAGCGCGCGCGCGCGCGCCUGAGC
>farauti_AXCN01002136_27044-27126 No terminal stem (Target used: 18S rDNA farauti)
ACGAAUGAUGAAACGGCUCACACCGCGUUCCUUCGACGGUCGCCGAGUUCGGUGCGGAUAGGGUGUAUUAAUUAGUGCUGAAA
>farauti_KI421539_1030504-1030660 Terminal stem (Target used: 18S rDNA farauti)
GACUGUGAUGAUAACCGCCUGGAUGCUGCAAAGCGGCAAAAUCCAACACAAAUUCGUUCUCUUCGUUCUUGUGCGAGCGCAACCGGCGUCUGCGGCGUUCCUCGGCGGACGUUGCGGCCGAUGCCGAUUGGUCCGUAUGUUCGUUGGGGGGCUGAUU
>farauti_KI421539_2946583-2946489 No terminal stem (Target used: 18S rDNA farauti)
GAUGAUGAUGAGUGGAUGGCGUGUCGCAGGUGCCGAAUGGGUCGUUCCGAACGGGUCGUUUGAUUAGUCAUCUCAACGUGAACGGUGUUCUGAAG
>farauti_KI421541_2558555-2558662 Terminal stem (Target used: 18S rDNA farauti)
GUACAUGAUGACUGGGCUGUGGCUGAUUCCCCGGGCUGAUGGAUUGUGUUUGUUUUAUAUAUUUUUUUCUGUUUCUUAUCGGCCUUGCAGUCGAUGCACUCACUGACA
>farauti_KI421541_2994640-2994752 No terminal stem (Target used: 18S rDNA farauti)
CUCGAUGAUGAUGGACUGCGGCCUCGGCUGCUGGCCUGAUAUUGGAGGAAAGUAGCAGCAGCAGCAGCAGCAGCAGCAGCAGCAGCAGUGCGGGAACACAUAAAAUUAUGAUU
>farauti_KI421541_300445-300523 Possible terminal stem (Target used: 18S rDNA farauti)
GAUGAUGAUGAUGCGAAACAGACGGCGCGCGCUCGCGCACAUGAAAAGCCCGUCCGACACGCGUGAGAGCUAGCUGAAA
>farauti_KI421541_3099373-3099230 No terminal stem (Target used: 18S rDNA farauti)
CGGUAUGAUGAUUAAGCGAAAGCCGCGAGCUCCACCGAGCUCGAUCUCGAGAAUCCGUCGAGAAGGAAUUGGAGGUAACCGGCAGGCUCAUGACUCAUGGCACGACAUCGCUCUGUCUCUUUCUCCCACUGGAUUGCACUGAAU
>farauti_KI421542_1081325-1081242 Possible terminal stem (Target used: 18S rDNA farauti)
AGCGUUGAUGAAAUGUUGCAUACUUUCAGGCGCACGCUCUUGUCCGAUUUCGUGUGUAGCAAAUGUCGGACAACAUUUCUGAUU
>farauti_KI421542_1965610-1965501 Possible terminal stem (Target used: 18S rDNA farauti)
GGCGAUGAUGACGGUGUGGAAGCACGCGAGAAGCCCGAGAAAUGGCGAACUUCCCCCGCCCGGUGCCAGCCCGGCCCGUCGCGGAGAAGGUUAGCGAGGAAUUACUGACU
>farauti_KI421542_2629629-2629506 Strong terminal stem (Target used: 18S rDNA farauti)
CAUGGUGAUGACAUCGGAUGCGACGUCCGCGACGACCACGCUGCUGCAGAUACAGAACAUGGCCGCCUGUCAGCCGGCCGCCGCCAGCCCGACCCUUGCGCUGACCGGCCAGACGGGGCUGAUG
>farauti_KI421543_631602-631515 Terminal stem (Target used: 18S rDNA farauti)
CUUCAUGAUGAAUCAUUUCAUCCAAGCACACCAUGACCUGGCGCUGAUGGUGGUGGUGCUAAUCGAGCUGACGAUGGGCUCGCUGACG
>farauti_KI421544_1972151-1972067 No terminal stem (Target used: 18S rDNA farauti)
GAGGAUGGUGACUUUGAGCGCGCGCGCGCACUGAAAAACUUCAAAAGUUGCUUUAAGUGGAUGACUUCGUACGUUGGUAAUGAAG
>farauti_KI421544_2617128-2617299 Possible terminal stem (Target used: 18S rDNA farauti)
GGUGUUGAUGAUCGCAAACCAUUGGUACGUGCGAGCGCGCGCGCGCACGGUGCUGGCGAUUGUGCGGAAACAACGUUUUCCACCGUAUCUCUCCCUUUCUCGCCCACGCAGGAAGCCAUGCCGCACGAAGUGUCUAACAGGAUUAUAACAGGUAUGCUUUAGUGAACUGAAU
>farauti_KI421544_475773-475904 Terminal stem (Target used: 18S rDNA farauti)
GGAGAUGAUGAUGCGCAAAAGGAUACGGGUGGCGUGGCGGGAGUGGCAUGAAGCGACACACGCAAAUCCGACAGUGGAAUGCUCUCGAAAAGUUUUUCGCAUUGCACAUUGCGCGAGGGAAAUUUUCUGAUU
>farauti_KI421545_1082969-1083095 Possible terminal stem (Target used: 18S rDNA farauti)
UGGUAUGAUGAUAGCGGCAACGGAUUCGCACGGGCACAUACUGAUGUUUGGUUACGGGUCGGGACACGAGAAGCUGAAGCAGCUACCACCAGAGCUGUUUUUCCACACCGACUACAGGCCGCUGAUA
>farauti_KI421545_112015-111893 Terminal stem (Target used: 18S rDNA farauti)
CCGGAUGAUGAUUUUGGUUUACUGCUUCCCGGUGGCAUUGCGGAAGGCGGCGAUGGCUUCCAGCCGCCAUUGUACGCUGCGGUCGGAUCACCGUACACCAUCGACGGUGCAGCCCCACUGAGC
>farauti_KI421545_616895-616980 Terminal stem (Target used: 18S rDNA farauti)
AACGAUGAUGCACUUCAAAAUGAGCGGGAGCGCAGGUUGGCUCACGUUUGAUAUUAUGCCAACAGAGCGUCGGAAAAACACUGACA
>farauti_KI421546_427039-427116 No terminal stem (Target used: 18S rDNA farauti)
UUACAUGAUGAAUUUUAAACAAACUUUUUAACUUUCGUUCUUCUGAAACGAUGUGUAGAGAAACUGUUCACACUGAAU
>farauti_KI421547_2156945-2156837 No terminal stem (Target used: 18S rDNA farauti)
CGUGAUGAUGACGAACGCACGAACGUGCGCGCGCGCUUGUGUGAGUGUGCCCAUUUUUCAUCCACACGAAAAACCUCCUGUCAACGCGUGCUGCAAGCAAAGGAUGAAG
>farauti_KI421548_1351155-1351236 No terminal stem (Target used: 18S rDNA farauti)
AACCAUGAUGAGUGGUGGGUGGCGAGGGGGCCGGCGGAUAGAAAAUUGCCAACUUCAAUCGAACCAAACAACCAACCUGAUG
>farauti_KI421548_816793-816723 Possible terminal stem (Target used: 18S rDNA farauti)
AACGAUGAUGAAAUAAUCGUAGUGCCUUAUCCAGGCUGAAACAGUGCCCAGCUGAUCAUUAGGUGCUGAAG
>farauti_KI421548_972201-972386 Terminal stem (Target used: 18S rDNA farauti)
GGUGAUGAUGAUUAUGUCGAUGGGCGCACCGUGCGCACCAUUGUGCACGAGCGCAGUUUCCAUGCCGAAAUCCGCGCGGCCAAAGUUUUCGCCCGCCGGCGGCACACGAUUUUUCUCGAUGGGGUUUUACGUUUUUUUUCUGCUGUUCUGCCCGGAAACUCCUGGCCGGGCGCGCGCACA
>farauti_KI421549_1509774-1509860 Terminal stem (Target used: 18S rDNA farauti)
UUCGAUGAUGACGGCAACACCGGCCGGUUGGACGGCCUGCGUGACGGCGACCGCGAUCUGCUUUGUCAGCCGUUCCUGCACCUGAAG
>farauti_KI421549_2102202-2102051 Terminal stem (Target used: 18S rDNA farauti)
GAUGAUGAUGAUGGAAACUCGAACUGAUAGGAGCUUAUUCUUUUUUUUUGCUUACGCUUUCGCUUCCGUGCUGAAUAUGCCCGACGUGAUCACAAUUCGUAAUCAACUGAUUCACUUUCUACCGGUCCUAUGUCCGCCGGUGCCUCCUGAGU
>farauti_KI421550_1216818-1216697 Terminal stem (Target used: 18S rDNA farauti)
UGCCAUGAUGAACACUGAUAGUACAGCGUUAGCUGUCCGACUGUAACUAAAUGUUGCGUUCUCCCCCCCCAUAUAAAUACUAUCGCCAGAUCGUUAUCAAUGAUGCAAAACUACAGCUGAUC
>farauti_KI421550_212183-212275 No terminal stem (Target used: 18S rDNA farauti)
AUGAAUGAUGAUUGAAGUGGCUACGAUGAUGUAGCGUGUCUGGCUGGGUUCACAAGAGCUUGUUCUUAAAAGUGUGUGGAACUUGUGCUGAAU
>farauti_KI421551_1871710-1871629 No terminal stem (Target used: 18S rDNA farauti)
AAAGAUGAUGAAACUGAUAAUGGCAAAAAAUGAAACCAUCCCAAAUACGAAAGCGUGUGGACGCGCGCGCGCCCGCCUGAGC
>farauti_KI421552_465698-465770 Strong terminal stem (Target used: 18S rDNA farauti)
UGCCGUGAUGAUAAUUCGUUCAUACGUAUGAUCUAAAUGAUUAUUCAACGUAUUGGCUUAACCUUUUCUGACG
>farauti_KI421552_466545-466634 Possible terminal stem (Target used: 18S rDNA farauti)
UUAGAUGAUGAGAAAGGAUAUUAUGCGUCUUACCGGUCUACCGUCCGGCUGGGGAACACAUUUCCUAAUAUGGCUUAACCUUUUCUGAUA
>farauti_KI421552_470258-470347 Strong terminal stem (Target used: 18S rDNA farauti)
CCAAAUGAUGAUAAAACCUCGUAAACUUAUGCGGUUUCCUCGGAUCAGUUCCUAGACAUGACUGGCAUGACGUUCGUUUAGCGUCUGAUG
>farauti_KI421554_1187761-1187948 Possible terminal stem (Target used: 18S rDNA farauti)
CUAAAUGAUGAAGCGAAUCAUAAAUGUUAUUUCUCGUCUCUGAACUCAUGUUAUCAUGAACGAAGAAAAUGAAUUCGUCUGAUUUCUGCUAAUUGUAUAACGCUGUAUGUAAUCAUGUUAUCGGCUUUAUUUUUAACCAAUUUUUUACACUUUUUUCUAGACAAAAAAAAAACAAAAUUC
>farauti_KI421554_1188026-1188118 Possible terminal stem (Target used: 18S rDNA farauti)
UUUCGUGAUGAGACUUAAAGAAACCAAAUUAUAUUACAUUUUUUGCAUUAGAGUGAUGAAGCUAAUCAUAAAUGUUAUUUCUCGUCUCUGAAU
>farauti_KI421554_1188074-1188157 Terminal stem (Target used: 18S rDNA farauti)
UAGAGUGAUGAAGCUAAUCAUAAAUGUUAUUUCUCGUCUCUGAAUUCACGUAAUUGUGAGCGAAGUAAUUGAAUUCGUCUGACU
>farauti_KI421554_945355-945271 Terminal stem (Target used: 18S rDNA farauti)
AUUUAUGAUGAUCCAGAUGCCUUAUGGGCGUGACGUCUGAAUUUUCAUGUACGAUAAACCCAUAUCUGUUGCCUUCCUACUGAUG
>farauti_KI421554_945842-945759 Possible terminal stem (Target used: 18S rDNA farauti)
UAAAAUGAUGAAUAAAUUUUGUUUACGGUUAUUUCUGAAUAAUCUUUGAAUGACAAACCAGUUUAGAACUAGGGCUGUCUGAUU
>farauti_KI421555_537664-537769 Strong terminal stem (Target used: 18S rDNA farauti)
UGCAAUGAUGAUUCGCGGUGUUAGGUGGCUGAGACCAGACACACACCCGGGUCUAAACCGAUAACCCUCCGAACGGUUUUGCGAUGACGGCGGCGAGCGUCUGAUG
>farauti_KI421556_682360-682237 Terminal stem (Target used: 18S rDNA farauti)
GCGGGUGAUGCAACUGUUCGGGCUGGUCAACACGCUGCUGCUGAACGAUCGCGAUACGUUUAGGCGCAAUCUCACCAUCCAACGGUACGCCGUCAUCCCGCUCAGCACCAAUUCGGGCCUGAUC
>farauti_KI421557_1419491-1419621 Terminal stem (Target used: 18S rDNA farauti)
CACGAUGAUGAUGCUGAGCAUUGUGCGCGCACACCGACACCGAUCGUAAACACACACGCUCAGCUCAUCAUCGGGGCAUACAUACACACAGACACACACGCGCGCGUGGUCCGUAAAACAUGCGGCUGAUG
>farauti_KI421557_926165-926273 Terminal stem (Target used: 18S rDNA farauti)
GAAGAUGAUGAGAUACGUCACCAUGCCGGCGACGAGCUGAAAUGAGGAGAAUGGAGACUUCUUUUAGCAUCUUUUAGCUUCUUCCCUAGUAUUUCACGCACCCCUGACA
>farauti_KI421558_691036-691123 Terminal stem (Target used: 18S rDNA farauti)
GACAGUGAUGACCACCUCUCCUGAAACCAUAGAGCGAGUAAGAGCAGCGAUUGAUGCGUUCGGUUUAUGUUCUGGGGCAAAGCUGAAC
>farauti_KI421559_355040-355164 Terminal stem (Target used: 18S rDNA farauti)
GCGGAUGAUGAUUAUUGUUAUUGAUGUUGCCGCUGCUGCCCACACCGCCGCCAUUGCUGCUGUUAUUGUUACCGUUCGGUGCAAUGGCGGGCGCCUUACCGCCACCGCUCGCACCCACACUGACC
>farauti_KI421560_209425-209300 No terminal stem (Target used: 18S rDNA farauti)
CGGGAUGUUGAGGCCCCGUUUUUGAACCUCCUCUGGCUCUGGCGGUUGAUAACGUUAGGGGAUGCAAAUAGGCAACACCGUUAGAGGGUGCACUACCGGUGCAAAUGGUGCAAUUGGUAGCUGAAU
>farauti_KI421563_192544-192643 Terminal stem (Target used: 18S rDNA farauti)
GAGGAUGAUGAAGACCCUGGAGUCGCAGCUGCUCCCGACGACGAUCCGGACGAUGCUUUGGACAUUGCAUCACGGAUCGAUCCAGCAGUAUGUCCUGAUC
>farauti_KI421566_1427555-1427681 Terminal stem (Target used: 18S rDNA farauti)
CGUCAUGAUGGCGGGCGAACUCGAGUUCGAAGACAUCUUUUACGGUGAGAACCUGAAGAUAGAGUACCCGGCGACGGCGCACGGUAUGUUUCUUGCAUUUGUGCUGCUCGUGACGGUGAUCCUGACG
>farauti_KI421566_1447131-1447226 Terminal stem (Target used: 18S rDNA farauti)
UCGGAUGAGGAUCUGAAUGGGGCGGCGGUGGCGCUGAUGCGCCUGCAGGACACGUACAACCUCGACACGGCCAGCCUUGCCCGGGGCAUGCUGAAC
>farauti_KI421568_227509-227424 Terminal stem (Target used: 18S rDNA farauti)
GCCGAUGAUGAGACCAUGCAGCCCCCAGUCACGCUGAACGCUGGCCGAUGUUUGUGUUUUUUGUCGACCGAUCCGGGAAACUGAGC
>farauti_KI421570_354433-354536 No terminal stem (Target used: 18S rDNA farauti)
GCCGAUGAUGAGGGCACCCGAUUGCUGAUUACUAACGGGAUUUCGGGGCACCAGUUCGGUCUCGUUCUCCGCACUAUCGGCGCUCGGCGAGCGACGAGAUGAUG
>farauti_KI421572_370847-370704 Terminal stem (Target used: 18S rDNA farauti)
CAUGAUGAUGAGUUUCAGCGGGGGUAGUCGCUUAAGGGCACGCAAUUGCUGAGCUUUCUUCACCACGCCAAGCAGAACGUCGGUCGCUACGGUGCGCUCGUGCACCUCAUCCAAUAUGAUCACGUUGUAGUUGCGCAGCUGACG
>farauti_KI421572_709869-710060 Terminal stem (Target used: 18S rDNA farauti)
CCCGAUGAUGAGAAAUCGACGGCCACUGGCGGCGGGGCGCACGCUUACCAUUCGCUGGAGCAUUCCAGCGGGCAGCGAAGUUUGGGAUUCUUCGUCGAUCUCGGUAGCCUCAAGACGCCGGAGGAGGAGAAAGCGAUCGCGGUCGCUGCUGCGGCAGCUACGGCGGCACGCACCCGUUCG
>farauti_KI421573_748242-748329 Possible terminal stem (Target used: 18S rDNA farauti)
UUUUAUGAUGACAAACUUACGCCAUGUGCGCAUGCUGAUGCAGGAUGGUUUUUGAAACACGAGUAAACAAAUAUUUCCCAUGCUGAAG
>farauti_KI421573_786758-786658 Terminal stem (Target used: 18S rDNA farauti)
UUAUAUGAUGACCUCUCCCGUGCCGGGGUUGUUUUAUUCGGAUGAAAACAAAAUGCAACACGGCCGUUGGCGUCCUCCUCGUCGAGCCACCCUCCCUGAGU
>farauti_KI421574_370193-370095 Terminal stem (Target used: 18S rDNA farauti)
AAAUAUGAUGAAAAGAAUUAUUGUUGAGAGGGUUGAAACAUUCUUCUCUCACAGAUACAUACACAUAAUUCUAAUAAUGCUGUUAUACUGAGACUGAUU
>farauti_KI421576_142892-142751 Terminal stem (Target used: 18S rDNA farauti)
ACGGAUGAUGAUAGGGCACGCGCCCGCUCGCCCUGAUGCCACCGGUUUCGAGCGAUGGUCAAAUUUCGGCCGAAAAGCUAACAACAGCCUCACGCCGCGAGAACCCUCACGCAUGGAGCGUAAAUAUUGUUCACAGCUGAGU
>farauti_KI421576_427640-427763 No terminal stem (Target used: 18S rDNA farauti)
CAUUGGGAUGAAAUCAAUCGCGCGCGCGCACGCUGGCUCGAGCCCGCAAAAAAUCGCGUAUAAAUGAGGUACCGCAGCGUAAUGUAAUAAAAAUAACAAUAAUCUAACGUAAUGGACACUGACA
>farauti_KI421576_948528-948431 No terminal stem (Target used: 18S rDNA farauti)
CAAGGGGAUGAAACUGCUUUAGCGGAGCUGGAAUUACCUCGGGUGCUUAUACAGGAGCUAGCUACCAGGAGAAGCAAUAAAAUAAGGCGAAAAUGAAA
>farauti_KI421579_1075530-1075617 Terminal stem (Target used: 18S rDNA farauti)
GAUGAUGAUGAGGGUUCACAAAGGGAAGGGACACGAAAGUGUGAGAGCCAUAUGUGCGGUGGAUAUCAUUUCAAGACCAAACCUGAAC
>farauti_KI421580_318159-318243 Terminal stem (Target used: 18S rDNA farauti)
AAAAAUGAUCAUCUGCAAACGAACUGAAAACCAGACAAAUCGAGCGGAACUGUCGGGAGACGUAACUGCAGAGCCAAAACUGAUC
>farauti_KI421581_368339-368463 Terminal stem (Target used: 18S rDNA farauti)
GCGCGUGAUGAUACUGGUCGGCGGCCGCAACCAUGGCCGAAGCCAUCAGCACCAGCGUGGCGGUAAUGUACUGCAAAAUGGCGGCAAAGGUGGAAGUCACGGUCAGAAUGCCCAAGGGACUGAGC
>farauti_KI421581_725675-725569 Possible terminal stem (Target used: 18S rDNA farauti)
GCCCAUGCUGAUGCUGUCGUCAGCGUUGUCAUUUCAUAACUAUCAAGAGACUAUCAAGAUUAAUUAAAAUUUCACUUCCUUUACGAUCCCGGGCGGGCGGGCUGACU
>farauti_KI421581_738105-738016 No terminal stem (Target used: 18S rDNA farauti)
AAUGAUGAUGACGGACGUGUCUCCUCUUUCGAACUCCGUUCCGCGCGGCCGAUGAUCGACCGUAACUCUCGCGCGACACCAUCGCUGACA
>farauti_KI421583_16614-16742 Strong terminal stem (Target used: 18S rDNA farauti)
AGCGGUGAAGACUACUCCGUCGAGGAUGGGGCACCCGAGGAGGAGAACGCGUCCGGGCAGACGAUCGAUUCCAUCAGCCGUUCGCUGCAGCGCUUCGAUUGGCCCGACUACGUCGUGUUUGUCCUGAUG
>farauti_KI421590_349146-349051 Terminal stem (Target used: 18S rDNA farauti)
GCGGAUGAUGAGCUGCCGUACGCGACCAUCAGCUACGCGAACGGUCCCGGCUAUGAUCGGAACGUGCCGCCCGGCGAACCCCGGCUCGAUCUGAAC
>farauti_KI421593_100671-100585 No terminal stem (Target used: 18S rDNA farauti)
GAGGACGAUGAAGCUCACCGGAAGCGCCUGAAAGCGAUGAAAGAGCUCUAUAAACCACCCACCGUGGAGGAGAUCAAUCGUCUGAAG
>farauti_KI421594_499062-498958 Possible terminal stem (Target used: 18S rDNA farauti)
UGUGAUGAUGACGUGACGAAGAACUUCGGUGGUGGCUGGAUGAUCUGUCAUCUCCACCGGAGGUUGUGGCGUUGUACUGCUGUGCUGACCCUUGCCCGUCUGAUG
>farauti_KI421594_821497-821369 Terminal stem (Target used: 18S rDNA farauti)
AACGAUGAUGACGGCCGAAAGCAGUACCUCCCCGUAUUGACGGUGACCCCGAACGACAUUUGCCGACCAUCGGAACACAAUACGGCCGCCAUUUACAAUACGCUCAGUAUCAUUUUCGCUUCGCUGAUU
>farauti_KI421598_687013-687102 Terminal stem (Target used: 18S rDNA farauti)
UAUUGUGAUGAUUUGGCUUAGACGAAGAAGCCGCUCUGAAAUAUUCUGAAAACAUGAAAACUACUUCUGAAACUAGCCAACAAACUGAUU
>farauti_KI421599_683317-683235 No terminal stem (Target used: 18S rDNA farauti)
UCUCAUGAGGAGGACGCCGUGGGUACCCCGUGCUGUAGUGGCAACAAAACGGAGACAAAUAACGAUCCCGGCGCAGUCUGAGU
>farauti_KI421601_84388-84264 No terminal stem (Target used: 18S rDNA farauti)
GACGAUGAUGAGAUGGCCCUGGCCAAACCGGCGAGAGUUCGCGACUGAAUGUGUCCCGUUCUUCAUUUUAGUUCCACUACGAAAACGGCCGAGCGCAAUUGGUCAUAGACGAGGCAUUCCUGAAG
>farauti_KI421602_35874-35790 Terminal stem (Target used: 18S rDNA farauti)
UCCGAUGAUGAUAGGGAGAAGCGAACACGGCGGCUGAUCGCGGGUCCACCAAGGACCUCCGCGCUUGAAGACGUUGCGUCUGAGA
>farauti_KI421603_258225-258105 Terminal stem (Target used: 18S rDNA farauti)
UCACAUGAUGAAUCUGCGAGCAGAGUAGCGUGCCGAUACGAGCAACCUCAGUUUGCUUCAGUUUGCGGCCACAUUCCCGCUCUCUCGCUCUCGUUCGCCCUCACACCUUAGCGGACUGACA
>farauti_KI421605_74152-74255 Possible terminal stem (Target used: 18S rDNA farauti)
AAUAGUGAUGACCACCUCUCUUGAAACCAUAGAGCGAGUAAGAGCAGCGAUUGAUGCAUUCGGAUUAAGCUCUGGGGCAAAGCUGAACGUUAACACAACUGAAG
>farauti_KI421613_728159-728251 Terminal stem (Target used: 18S rDNA farauti)
ACAAAUGAUGCCAAAUGGAACCGGCGCCGGGGCUGAAGUGGACCGUAGUGGGGAAAGUUUAAAUUUUUGCUUCCGUUGGCCGUUGAGCUGAGU
>farauti_KI421616_394694-394622 Terminal stem (Target used: 18S rDNA farauti)
GGAAAUGAUGAAGAAACACCCGGCCAGCCGGCCGUCCGAACCUGGCACCGAUUCUGCGACGGAGCAACUGAAG
>farauti_KI421620_675238-675139 No terminal stem (Target used: 18S rDNA farauti)
GAAGAUGAUGAAGGACAACAACCUGGUGCGGCACCUGGACGCGUGCGAAACGAUGGGCAACGCGACCGCGAUCUGCUCGGACAAGACGGGCACGCUGACG
>farauti_KI421621_269488-269571 Terminal stem (Target used: 18S rDNA farauti)
UAAUAUUAUGACAGUUUUAUCCCCGCAAGCGCGCGCGCGGUCGCUCUUGAAGCAUUGUUUUGCUGUCGCGUGAAGGCACUGAUC
>farauti_KI421625_310471-310395 Strong terminal stem (Target used: 18S rDNA farauti)
GAGCAUGAUGACAGCAAGCCGCGAGGCUAACCGAAAGGGAAGAAAGCGCAACUUUAAGCCCCAAGCUUCAGCUGAAC
>farauti_KI421631_444116-444012 Strong terminal stem (Target used: 18S rDNA farauti)
CUUGCUGAUGACGUAACGGUUUUACACACAGGCGCGCGCGCGCGCUCAUACACGUACACUUACAAAAUCACGAUCCUGUGUUGCUCCGAGCAGAGCGAACUGAUG
>farauti_KI421637_532039-532125 Possible terminal stem (Target used: 18S rDNA farauti)
GCAAAUGAUGAGCCAGUCCCUUAUCUUGAUGAACUCGUGACCGAGGAGAUGGAUGAUGAGCAAAUCUGGCAACAGCUGGAGCUGAAA
>farauti_KI421638_569562-569671 No terminal stem (Target used: 18S rDNA farauti)
ACCAAUGAUGAAAAAUUCCACUUUCAUGCAUGCACCACUUCCUUGAUUUACCUUUUUGACUAGCAAAAAAAAAGGAUUCCUCAAUUUAAUUCGUUAUUGAUGCUCUGAAU
>farauti_KI421639_170236-170131 Possible terminal stem (Target used: 18S rDNA farauti)
UGUUAGGAUGAAAUUACUUUAAGCCUUACAGCGGCAGCUGCCACCAGCCGACACACCGAACACCACCAGCAAACUCCGAUUGGCCACACUUAAUGGAGCGCUGAAG
>farauti_KI421641_12473-12560 No terminal stem (Target used: 18S rDNA farauti)
CUCAGUGAUGACCACCUCUCCUGAAACCAUAGAGUGAGUAAGAGUAGCGAUUGAUGCGUUCGGUUUAUGUUCUGGGGAAAAGCUGAAC
>farauti_KI421641_315971-315834 Possible terminal stem (Target used: 18S rDNA farauti)
GAUGAUGAUGAUGGUAAUCGGUACCGCUGGUGGGCGGGUGGGUGACUUACCUCCGUCGGUGUAAUGGAGUGCCGCUCGGUGUAGAUGGUUGCCGUCGCUCCGCCAAACAUCCAAACAUCGAGCUCGUCCGAACUGAGG
>farauti_KI421644_253381-253509 Terminal stem (Target used: 18S rDNA farauti)
UUCGGUGAUGAACUCCACCGGCACCCGGCACCGUGCCGCGAUCGGUGUGAUUUUUGUGAUAUUGUUAUGCAAAUUCAAUCACAACAUGCAUCCGCCGCCCUACAACGGUGGUGCGAUAAUUUUCUGACA
>farauti_KI421651_293360-293462 No terminal stem (Target used: 18S rDNA farauti)
GAUGAUGAUGAAGAGGAGGAGGCAGAUGAGCACGCGGAAGCUGAGAACGACGAAGAAGAGGGAAAGAAAGCGGCUGCUGUUAAUCUUGCUGAAAAGACUGACG
>farauti_KI421656_297027-296930 No terminal stem (Target used: 18S rDNA farauti)
ACUUAUGAUGAAUGCUUUUAUUGGGUAAUUUACGGCUGAUUUGCCGCACUGUAACCAGUAGCGCGCUUAAAUGAUCAGAUACACAUUUACGUCUGAAA
>farauti_KI421664_121161-121245 Strong terminal stem (Target used: 18S rDNA farauti)
GGCAAUGAUGAUGGCCCCGCAGUACGCGACCCUGCAGCAUCCGCGCACGAGCAAAAAGAAGAAGGACAAGGGCAAAACGCUGAAC
>farauti_KI421669_54410-54272 Terminal stem (Target used: 18S rDNA farauti)
AACUAUUAUGACAAUCGCGUUGGUUUGGCGCGCGCGCUUGCGACUGACUCGAUACCGAUUCGCUCUUAUUUCACACCGUGUCUUCGAUCUUCUUUCGUCUAGUGCGCACGCAAAACACCUUUCUCCGGUUGUGAUGAAA
>farauti_KI421671_103068-102957 Strong terminal stem (Target used: 18S rDNA farauti)
CCAAGUGAUGAGCUGUGGGUUAUUAGAGAGAGCCCUGUGCCCUCUCUCUGAUUAUGACUCGCUCAUCUUCCUUUACCCAGCCAAGGGAAGAAGGAAGAUUGAAUAUCUGAUG
>farauti_KI421671_103863-103975 Strong terminal stem (Target used: 18S rDNA farauti)
CCAAGUGAUGAGCUGUGGGUUAUUAGAGAGAGCCCUGUUCUCUCUUUCUGAUUAUGACUCGCUCAUCUUCCUUUACCCAGCCAAGGGAAGAAGGAAGAUUCGAAUAUCUGAUG
>farauti_KI421696_158783-158911 Terminal stem (Target used: 18S rDNA farauti)
AAAUUUGAUGAACAGGAUUUCGGGUGCGAUCGACAAACCGAUCGACGGCUGACGAGCAUUAGGAAUGGCCGAACACUGACGAGCGCCCCGAGCGAGCCGUGGCGUGGCCAGGAACGAAACUCCCUGACU
>farauti_KI421714_190081-189982 Terminal stem (Target used: 18S rDNA farauti)
CAGAUUGAUGACGGAUUCUAUGGCGUUUGAUUGGCAAACGCUUUGCUGGUAGUAGUGGCGAUUUUCUGGCCCCUCUUUCACCCCAGUUGCCAAGCUGAUG
>farauti_KI421734_84107-84180 Strong terminal stem (Target used: 18S rDNA farauti)
GCUGGUGAUGAUGGUGCGACUGGUGAGCCGCUGCCGACUGAUCCAGGCUCGAUUUGGUGGCGUUCAUCAUGAAG
>farauti_KI421735_44653-44761 Possible terminal stem (Target used: 18S rDNA farauti)
GAUAAUGAUGAUAAUCUGGAUUAGGGGCGGCUUUCCCGUGUUGCCGAGGGAGGUCUCAUUUUCAUUACUCGCUUUUACCAGCUCACCGACUCUUUAGGAUUUUCUGACG
>farauti_KI421759_50049-49911 No terminal stem (Target used: 18S rDNA farauti)
UUUGAUGAUGAUCCUUUUUUCUUUCUAUUUAGAUUUCCCGUGCCUUUCCUGCGCCGAAUUCUUCUAUAAAAUGGAAAUUUUAUCAAAGUUAUACAAAGUCAAAUGUUUGUUUCUGUUUUUCUUUCAUAUCUUACUGAUC
>farauti_KI421764_84458-84573 Terminal stem (Target used: 18S rDNA farauti)
CAGAAUGACGAAAGAGCGCGCGCGCGCGCGCGGACUGACUAACUGGCAGUAUUGGCAGUUUCUUCCGUUCCGGUUGACGGUACCGGAUGGGACGCGGCGGCCGUUCCCAAAUGAAC
>farauti_KI421793_11448-11323 Terminal stem (Target used: 18S rDNA farauti)
AUACAUGAAGAAAUAAAUAAGGGCUCCCUUUCCCGAAUGGCUGACGAUGUGCGUGAUUAUCAGCCAUUUGGGAAAGGGAGCCCUUAUGUAUUUGUUAAUGUAUAUGCGCGGGCCUCACGCCUGAUA
>farauti_KI421803_28281-28205 No terminal stem (Target used: 18S rDNA farauti)
UCUGAUGAUGAAAUCAUUCCGUUUUUUCACGAUGAUCAAGAAUCAGAUGAGUCGUAUUCUUCCUUGGAUGUCUGAAU
>farauti_KI421879_15228-15066 Terminal stem (Target used: 18S rDNA farauti)
UUUGGCGAUGAUCUUGUAAAUUAUAGCUGUUAUACUGAGCCUUAUGCGGUUUCACAUUAAUGUUGCUCGUACUUAGACAUGCAUGGCUUAACCUUUGAGACAAGCGUAUAUUACUGGUAGGAUCAACCAGAAUUCUCUCACAUGACCGACGGAGCCGAUGAAG
>farauti_KI421879_465-389 No terminal stem (Target used: 18S rDNA farauti)
CUAGCUGAUGACUAGCACUUACUAGAAAUUCCAGGUUCAUGGGGACCAUUGCAGUCCCCAGUCCCAACUAAAUGAGC
>funestus_KB668221_1059591-1059502 Possible terminal stem (Target used: 18S rDNA funestus)
UAUUAUGAUGAGAAAGGAUAUGCAAAUGUCUUACCAGUUUUAUCUGGAUGGGGAGCAAGUUUCCUUGAUAUGGCUUAACCUUUUCUGAAG
>funestus_KB668221_1060953-1060879 Terminal stem (Target used: 18S rDNA funestus)
CUACAUGAUGAACCCUUUCAUACGUAUGAUAUAUAUUUGAUUAUUUAUUAUAUUAUGGCUUAACCUUUUCUGACG
>funestus_KB668267_442606-442489 Terminal stem (Target used: 18S rDNA funestus)
AAUGAUGAUGAUCGAAGUGUUCGAUCCCUUUCCAUCAUUCCGUCCGACUGGGUGUCGGUGCAGCCUUCGGUAUGGUGAAAUGGAACUUGAAAACCAAAACUGCUGAAGGAUGCUGAAG
>funestus_KB668278_94370-94261 Terminal stem (Target used: 18S rDNA funestus)
CCAGAUGAUGAUAUAGUGCUCAGUAUUAUGCACUACUACUGAUACACUACUGAUACACUACUGAAGAAUCAAGCUGGACAAAGUAUUUGUAAAAGUCAAUCCAUCUGACG
>funestus_KB668334_5710-5790 Terminal stem (Target used: 18S rDNA funestus)
UAAAAUGAUGAAAAAUCAAACAAAACUCGACAGGCCGAUACAAUAUUCCGUAAGCACAACAACAACAGCACAUUGCUGAAG
>funestus_KB668456_621994-622097 Terminal stem (Target used: 18S rDNA funestus)
CACGAUGAUGAAUGUUGAUGUUUUUCGCCUGGUGCCACUGACACCACGGUACUUUCACUGCCUUCGUCGCAAUGUACGUGUAGGAGGAGAUGAUGAUGCUGAUG
>funestus_KB668578_216051-215915 Terminal stem (Target used: 18S rDNA funestus)
GCAUAUAAUGAAGUGAUUGCGGGUGUGCAAGAUCGUACGAUCUGCGGGUUUCCUUUGUUCCCAGCGUUCACGAUGCUUGCUGUGGCCACAUCCGGUGUUGACCUCGGGGCUGGACGAAGUAAUCAGCGUGUCUGAGU
>funestus_KB668633_302525-302427 Terminal stem (Target used: 18S rDNA funestus)
AACGAUGAUGAUCCUCUAGCCCUGGAUGUGGUGGCUGACGUUGUGUGGAUGGUGAUGAGGUUUCCUUUUGGGGCGGCACUUAUGGUGAUAUACAUGAUU
>funestus_KB668673_48824-48911 Strong terminal stem (Target used: 18S rDNA funestus)
CGCAAUGAUGAGUUUCAUCUGUUUGCGAUCGAGAUCUCUCUUCUGUUCGUCCUCAUAAUGUGUCCUGAGACUGAGGCUCUUGCUGAAG
>funestus_KB668674_339757-339679 Terminal stem (Target used: 18S rDNA funestus)
GAUGAUGAUGAUGGUGAUCGUGCAGAUCGUUCCGCACGUUCAGAUUAAUAUUCCCAUUCACCAUCACAUCCGGAUGAUC
>funestus_KB668678_235569-235475 Strong terminal stem (Target used: 18S rDNA funestus)
CCCGAUGAUGAUCUGUGAUCAUCCCUCCACACCGAUCUCACUUUAACGCGCGUGUUCCGGUCGCCUCCUUUCGGUGGGACGCAGUGAUGCUGACG
>funestus_KB668681_778988-778904 Possible terminal stem (Target used: 18S rDNA funestus)
AAAUAUGAUGAAAUUUAUAAUGCCAUCUUUCCCGUUCUGAGCUGACAUGAUAAACAGCAGCCGCUUUAGUUUAUCACUCCUGAGG
>funestus_KB668693_166609-166713 No terminal stem (Target used: 18S rDNA funestus)
UCGGAUGAUGAAACGGAUCCACCGAGGGCAAGCUCCACCGACAGCAAGCCCGGGAGUAAUGUGAUAUUCUUUAACGAUAACAACAACAACACGAACAAUCUGAAC
>funestus_KB668701_73601-73691 No terminal stem (Target used: 18S rDNA funestus)
GCUGAUGAUGAAGGUGUUGUUGCUGCUGGUGAUGAUGUUGUUGAUGUUGUUGAUGCUGCUGCUGCUGUUGCUGGCGAUGUUGCUGCUGACG
>funestus_KB668703_739704-739611 Strong terminal stem (Target used: 18S rDNA funestus)
ACCAAUGAUGAAGCAGCACCACCAUCGCGGCCGCGGCCGGUGGUCCGCACCGUACCUAGCACGAAUGGCCCAUCCGACGCCGUCGAUGCUGAAG
>funestus_KB668706_145407-145504 No terminal stem (Target used: 18S rDNA funestus)
GAUGAUGAUGAUCAUGAUCAUGGAGAUGUUUGCGCACUGAUAAAUCAUUCAAACGAGAAAGUUUUGUGCCCGGGUCGAUCCUACCGUGCAAGCUGAAU
>funestus_KB668708_299124-299020 Terminal stem (Target used: 18S rDNA funestus)
CGAAAUGAUCACCUCUACAGUGGAGGGCGGGCCGGUAAUUUUAGUUUCUGACCACGCUAACAACCGGCAAAACAAACGACCCCAGGGCCGUAAGCUCACCUGAGU
>funestus_KB668748_222491-222576 Terminal stem (Target used: 18S rDNA funestus)
UUACAUGAUGAUUAUUUAUUUCGUUUACGGUUAUUUCUGAAUAAUCCUUGAAUGACAAACCAGUUUAGAACUAGGGCUGUCUGAUG
>funestus_KB668748_222941-223023 No terminal stem (Target used: 18S rDNA funestus)
GUUUAUGAUGAUUUAGCCUUGCUGGCAUUACGUCUGAACAUACAUACAUGUACGAAAACUCAACUGCUGCCUUCCUACUGAUG
>funestus_KB668755_291493-291428 Strong terminal stem (Target used: 18S rDNA funestus)
UGAAAUGAUGAUUAAGUCACUGGAACUACUGAGUGGUUCAUUUACAAGUAGACACUAUUACUGACA
>funestus_KB668764_66117-65996 No terminal stem (Target used: 18S rDNA funestus)
UAGGUUGAUGAGCGAGUGAAGAGAGGUUUAACAUUCAUUUACUGACAUUUUUGUAAAGUUUCUUUUUAUAUGAGAAACAGUUUGGGCUCUAGCUUUUAUUUUAUCACAAAACAAAGCUGAAG
>funestus_KB668770_319277-319192 No terminal stem (Target used: 18S rDNA funestus)
ACCCAUGAUGAUACCUUUUCACGACGGUCUUCCGACACAAAAAUGAGGAAAACCUUUCACCUAAACCCAAUUUAUAAUUUCUGAGA
>funestus_KB668781_672410-672513 Terminal stem (Target used: 18S rDNA funestus)
GUAAGUGAUGAUUUUACAUAUAACAUAUUGGGUAAUUUACGAUUGAUUAACGUACGUUCACUCAGUGUUCGUGCAUAUGUGAUAACAAAUAUUUGCGUCUGAAA
>funestus_KB668786_249426-249327 Terminal stem (Target used: 18S rDNA funestus)
CUACAUGAUGAAACCCUGCAACGGGUUCACUUACAGAAAAUGAAAUGAAAAUAAUACUAGCGUGCAAAAUUACAAGUUAAGCUACUGUGUGCUACUGAGU
>funestus_KB668786_316373-316272 No terminal stem (Target used: 18S rDNA funestus)
UGUCGUGAUGAAAAGAAUCAAGCCCCAAUGUCGAAGAAUUAACUUCGACUGAUGCCAUUCAGGAAGUGGAGCUUUUAGUGUACAGUUGGAACAGUUCUGACC
>funestus_KB668810_285306-285225 No terminal stem (Target used: 18S rDNA funestus)
GUGUGUGAUGAAAAAGAUGGGCCCCUCAAUUGGUUUGUUGAGUGGACUAAAUGGAUGAUUUAAUUAAUAGAUUUCACUGACU
>funestus_KB668819_81935-82035 Terminal stem (Target used: 18S rDNA funestus)
GCUGAUGAUGAUGGUCUUAAAUUGUGGUGCAGAGUGUUAUCGGUGUCAGCGAGCGAUCCCAUUUCCGGGAUGGUACGGCCUCCGGACUGACAUGACUGAUG
>funestus_KB668825_1163148-1163062 Terminal stem (Target used: 18S rDNA funestus)
GGCAAUGAUGACCGUCGGUGGUAGCGUCGGAAUGACGAUGAGGGAACAGGAAUCGAGUCCAUAGUUAUCGUCGACCUGCGGCUGAAU
>funestus_KB668835_138178-138250 Terminal stem (Target used: 18S rDNA funestus)
CAUGAUGAUGAGAGUUGUUCGUCAUUAUUGCCUAUUAUUAUGGUAGGUACGAUCGGCAUCAUUAUUACUGAGA
>funestus_KB668836_1254160-1254244 Strong terminal stem (Target used: 18S rDNA funestus)
CGAAAUGAUGACUCUCGGUGGUCAAAUGCUCUGUCGUGAUGAGGCUCUCUUCCAGGAGGUGUGUGCCAACGUGCUGUUCCUGAUC
>funestus_KB668836_1717335-1717208 Possible terminal stem (Target used: 18S rDNA funestus)
ACCAAUGAUGAAAUGAAUUAAAUGUUAUUUCUCGUCUCUGAAUUCAUGUAAUCAUGAACGGAAAAAAAUUUAAAAAAAAGCGUCUGAAAUUUUUCGAAGCAACUCGAUAUUAUCUGUUUAUGAUGAAU
>funestus_KB668853_99534-99458 Terminal stem (Target used: 18S rDNA funestus)
UACAAUGAUGAUACAUUCCUAACUCACAAGAUGAUCAAGCAUCAGAUGAAUCGUUAAUCUUCCUUGGAUGUCUGAAA
>funestus_KB668859_573668-573771 Terminal stem (Target used: 18S rDNA funestus)
CCACAUGAUGAUAGCGUGUUGUGAGGCGCUGCAGUUGACUGAUUGUUUUGAGUUAAACUCUGGUUUUGUGCCUCAAUGGGUUAUUUAUUUUUAAGGAACUGACG
>funestus_KB668888_91038-90951 Strong terminal stem (Target used: 18S rDNA funestus)
CCGUAUGAUGAUCGUACGUUCAUUCAUUGCUUCAGCGACGGAUUAUGUUGAUAAACGUGUUUUGUGGGAUGGUCCGAUCAACCUGACC
>funestus_KB668981_827039-827151 Possible terminal stem (Target used: 18S rDNA funestus)
AUUGAUGAUGAUAUGCCACACCGCCCCGUACUGCUGAUGAAAGCCGGGAACGAAUCGCUUCCGACCGGUGUGGUACUACGGGUUCAUAUUAAGCCGCCGGCAUAAUGAUGAAC
>funestus_KB669013_2992-2911 Strong terminal stem (Target used: 18S rDNA funestus)
CGUGAUGAUGAAGCACGGCUACAUUGGCGAGUUUGAGAUUGUGGACGACCAUCGCAGCGGCAAGGUUGUGGUCAAUCUGACC
>funestus_KB669058_307503-307380 Terminal stem (Target used: 18S rDNA funestus)
CCGUAUGAUGAGCCAGCAAGAUGGCGAAACAGGUCCGUCGCGUACGGGUCUGAUUACCGAGUUCAUGCACCUAGGUGACUACACUGGUCCCGGUGUUGGAUCUACCGCAAGUCACGAUCUGAAU
>funestus_KB669125_366388-366493 Possible terminal stem (Target used: 18S rDNA funestus)
ACCGAUGCUGAACGGCAGCAACAGGCUGAUUGGUAGCCGCCUAAGGGCUAAAGGUAGUUCAUCCAGAAGAAGUUUGCUCGUGAAAACUUCUGUGUGCUGACUGACU
>funestus_KB669207_12706-12546 Terminal stem (Target used: 18S rDNA funestus)
UUAGGUGAUGAUCUUGUGAAUUAUAGCUGUUAUACUGAGCCUUAUGCGGUUUCACAUUCAUUUAUGUUUGUACUUAGACAUGCAUGGCUUAACCUUUGAGACAAGCGUAUAUUACUGGUAGGAUCAACCAGAAUGCAUCACCGUAUCGAAUUAUAAUGAGU
>funestus_KB669207_13855-13722 Possible terminal stem (Target used: 18S rDNA funestus)
UCCCGUGUUGAGUCAAAUUAAGCCGCAAGCUCCACUUCUAAAUUGUGGUGCCCUUCCGUCAAUUCCUUUAAGUUUCAACUUUGCAACCAUACUUCCCCCGGAACCCGAUUUUGGUUUCCCGGAAGCGACUGAGA
>funestus_KB669214_267001-266919 Terminal stem (Target used: 18S rDNA funestus)
CAUAAUGAUGAACGACAACAGUGCGGAUCGUUGCUGAAGGUGUUUUGAAGCUGCUUUGGUCAAACAACACUGUCUGUCUGAUG
>funestus_KB669258_432077-432153 Possible terminal stem (Target used: 18S rDNA funestus)
CAUCGUGAUGAGUAUCAUCGUCGGUGCAAUGAUCCAGUAUUGUGCACCGUAAGAGUACAUUUCCGCCGGAACUGACA
>funestus_KB669258_51637-51729 Possible terminal stem (Target used: 18S rDNA funestus)
AUCGAUGAUGAGCAAGUUAAAUAAACUGCUUCGAAAUGGUGGCUGAAUUGGUGGCAAACGGAUACGGUCGAAUGGAAAGCAUUUUAGCUGAGU
>funestus_KB669336_933785-933868 No terminal stem (Target used: 18S rDNA funestus)
CAUGAUGAUGACGGUUCGAUGUCGGCUGUGCAGCCCAGAAGUCGAUGGGGCUAGACAGUGAACAGUUUUCGUGGCAGACUGAUC
>funestus_KB669403_549832-549732 No terminal stem (Target used: 18S rDNA funestus)
AUUCAUGAUGAUAGUGGUACGCCUGCUGCCGCUCACCGUCCGCCUCGUACAGUUCUCCAAUUUUCUGGAUGAUUCGAUUGUCCUGCUGCACCAGACUGAGC
>funestus_KB669458_12084-12201 Terminal stem (Target used: 18S rDNA funestus)
GACGAUGACGACUGAUGUGUACCGCGCGUACAGCCCUGAUUCGAGGUUGUGUGCGUGCUCUUCGAGGACGCGCUGUUGCUGUGUUUCACCUCCGGCGAUUCGUCCUCACUGUCUGAGA
>funestus_KB669502_1590417-1590558 No terminal stem (Target used: 18S rDNA funestus)
UCACAUGAAGAAGGAGUUCCGCUCGAAGGCGAAGCAGCUUAGCCGACUGAAUGAUUCGAACAUUGUGAAGCUGCUCGGAGCAUGCCUGAAGGACGAACCGAUCUGCAUCGUGCUCGACUACAAGUUCAGUACCGACCUGAAC
>funestus_KB669525_130625-130486 No terminal stem (Target used: 18S rDNA funestus)
AAUUCUGAUGAGCGAUUGCCGACGUCGAACGUUUUCACCGCACCGGAAGUCGUUAGCACGAGAAGUUUCGGCGGCACACACAUUUUCACGGAGGUGGCAGGUUGCAUCGUCGUGGUGGGUGUCGUGCUACGUCACUGAAA
>funestus_KB669525_462630-462487 Terminal stem (Target used: 18S rDNA funestus)
UUUAAUGUUGAAAUUUAACGGAAUUCUCUCUAGUGACUAGUGCUUACUGAUUAAGACUUAGUGGGUGAAUUUUACUACUAAAUAGUGAGUGAUUUAAUUCAAAUUUCCACGAAGAGUCUAUCCAAAUUUCCAUUAAAUCUGAUA
>funestus_KB669525_562384-562273 Strong terminal stem (Target used: 18S rDNA funestus)
CCAUGUGAUGAGUUGCGGGUUAUUAGUGAGAGCCAUGUGCCCUCUCUCUGAUUCAAACCCUCUCGUCUUCCUUUACCCAGCCAAGGGAAAAAGGAAGUUCGAUUUUCUGAUG
>funestus_KB669569_179070-179175 No terminal stem (Target used: 18S rDNA funestus)
GGUGAUGAUGAAGAAGCAGUGCGGACUGCUGGGAUAACUGCUGCUGCUGCUGUAGGCGAUGUUCGCCAUCCAUUUCGGUACGCCCUGAGAAGUUUUUUGGCUGAUG
>funestus_KB669569_352957-352824 Terminal stem (Target used: 18S rDNA funestus)
GAUGAUGAUGAGGAGGACGAUAGCAUACUACCCCCAGACAGAUUGUUUGCCGCACUAACCAUUAUGUACGUAUCGAUCGUUGGCAACCGGAUAGCUUUCUUGUUGGGGCAGCUUACCGUUGUCAUCACCUGAAU
>funestus_KB669591_393830-393752 Possible terminal stem (Target used: 18S rDNA funestus)
UUCUCUGAUGAGAAUAAACAAACACAUUCUAACUUUCGUUCUUCUGAAUCAAAGUGUAGAAAAAUUGUUGCUUCUGAAA
>funestus_KB669591_394944-394863 No terminal stem (Target used: 18S rDNA funestus)
UAACAUGAUGAGAAAAAACAUAAUUAACUUUCGUUCUUCCGAAUAAUACAUUGAAGAUAUUAUGAUUUUUAUUGAUCUGAUA
>gambiaePEST_AAAB01000008.1_245-163 Terminal stem (Target used: 18S rDNA gambiae)
ACCCGUGAGGACACCCGCCACUCCUAACGUCAGGUGCGCCCGGAGGCACACUACUGACAGCGUUCUAGUUAGCUUGACUGAGU
>gambiaePEST_AAAB01000011.1_606-478 Terminal stem (Target used: 18S rDNA gambiae)
UCCCGUGUUGAGUCAAAUUAAGCCGCAAGCUCCACUUCUUGUGGUGCCCUUCCGUCAAUUCCUUUAAGUUUAACUUUGCAACCAUACUUCCCCCGGAACCCGAUUUUGGUUUCCCGGAAGCUACUGAGA
>gambiaePEST_AAAB01000011.1_818-736 Terminal stem (Target used: 18S rDNA gambiae)
ACCCGUGAGGACACCCGCCACUCCUAACGUCAGGUGCGCCCGGAGGCACACUACUGACAGCGUUCUAGUUAGCUUGACUGAGU
>gambiaePEST_AAAB01000335.1_375-246 Terminal stem (Target used: 18S rDNA gambiae)
UCCCGUGUUGAGUCAAAUUAAGCCGCAAGCUCCACUUCUUGUGGUGCCCUUCCGUCAAUUCCUUUAAGUUUCAACUUUGCAACCAUACUUCCCCCGGAACCCGAUUUUGGUUUCCCGGAAGCUACUGAGA
>gambiaePEST_AAAB01000335.1_588-505 Terminal stem (Target used: 18S rDNA gambiae)
ACCCGUGAGGACACCCGCCACUCCUAACGUCAGGUGCGCCCGGAGGCACACUACUGGACAGCGUUCUAGUUAGCUUGACUGAGU
>gambiaePEST_AAAB01000667.1_420-502 Terminal stem (Target used: 18S rDNA gambiae)
ACCCGUGAGGACACCCGCCACUCCUAACGUCAGGUGCGCCCGGAGGCACACUACUGACAGCGUUCUAGUUAGCUUGACUGAGU
>gambiaePEST_AAAB01000667.1_632-762 Terminal stem (Target used: 18S rDNA gambiae)
UCCCGUGUUGAGUCAAAUUAAGCCGCAAGCUCCACUUCUUGUGGUGCCCUUCCGUCAAUUCCUUUAAGUUUCAACUUUGCAACCAUACUUCCCCCGGAAACCCGAUUUUGGUUUCCCGGAAGCUACUGAGA
>gambiaePEST_AAAB01001309.1_38-167 Terminal stem (Target used: 18S rDNA gambiae)
UCCCGUGUUGAGUCAAAUUAAGCCGCAAGCUCCACUUCUUGUGGUGCCCUUCCGUCAAUUCCUUUAAGUUUCAACUUUGCAACCAUACUUCCCCCGGAACCCGAUUUUGGUUUCCCGGAAGCUACUGAGA
>gambiaePEST_AAAB01001758.1_382-464 Terminal stem (Target used: 18S rDNA gambiae)
ACCCGUGAGGACACCCGCCACUCCUAACGUCAGGUGCGCCCGGAGGCACACUACUGACAGCGUUCUAGUUAGCUUGACUGAGU
>gambiaePEST_AAAB01001758.1_594-723 Terminal stem (Target used: 18S rDNA gambiae)
UCCCGUGUUGAGUCAAAUUAAGCCGCAAGCUCCACUUCUUGUGGUGCCCUUCCGUCAAUUCCUUUAAGUUUCAACUUUGCAACCAUACUUCCCCCGGAACCCGAUUUUGGUUUCCCGGAAGCUACUGAGA
>gambiaePEST_AAAB01002214.1_1090-969 No terminal stem (Target used: 18S rDNA gambiae)
UAAGAUGAUGAUCCAAUGGAGCGUUUGGUCUCAAAGCAGCUUUUGCAAACGCCGAAUAUGUAGCGUUCGAUCACUUAAUCCGCAUAACCAAUAUAAAAUAGGUAAUACAGCUGUAGCUGAGG
>gambiaePEST_AAAB01002416.1_1192-1110 Terminal stem (Target used: 18S rDNA gambiae)
ACCCGUGAGGACACCCGCCACUCCUAACGUCAGGUGCGCCCGGAGGCACACUACUGACAGCGUUCUAGUUAGCUUGACUGAGU
>gambiaePEST_AAAB01002416.1_980-851 Terminal stem (Target used: 18S rDNA gambiae)
UCCCGUGUUGAGUCAAAUUAAGCCGCAAGCUCCACUUCUUGUGGUGCCCUUCCGUCAAUUCCUUUAAGUUUCAACUUUGCAACCAUACUUCCCCCGGAACCCGAUUUUGGUUUCCCGGAAGCUACUGAGA
>gambiaePEST_AAAB01002621.1_196-114 Terminal stem (Target used: 18S rDNA gambiae)
ACCCGUGAGGACACCCGCCACUCCUAACGUCAGGUGCGCCCGGAGGCACACUACUGACAGCGUUCUAGUUAGCUUGACUGAGU
>gambiaePEST_AAAB01002735.1_179-50 Terminal stem (Target used: 18S rDNA gambiae)
UCCCGUGUUGAGUCAAAUUAAGCCGCAAGCUCCACUUCUUGUGGUGCCCUUCCGUCAAUUCCUUUAAGUUUCAACUUUGCAACCAUACUUCCCCCGGAACCCGAUUUUGGUUUCCCGGAAGCUACUGAGA
>gambiaePEST_AAAB01002735.1_391-309 Terminal stem (Target used: 18S rDNA gambiae)
ACCCGUGAGGACACCCGCCACUCCUAACGUCAGGUGCGCCCGGAGGCACACUACUGACAGCGUUCUAGUUAGCUUGACUGAGU
>gambiaePEST_AAAB01002743.1_537-408 Terminal stem (Target used: 18S rDNA gambiae)
UCCCGUGUUGAGUCAAAUUAAGCCGCAAGCUCCACUUCUUGUGGUGCCCUUCCGUCAAUUCCUUUAAGUUUCAACUUUGCAACCAUACUUCCCCCGGAACCCGAUUUUGGUUUCCCGGAAGCUACUGAGA
>gambiaePEST_AAAB01002743.1_750-668 Terminal stem (Target used: 18S rDNA gambiae)
ACCCGUGAGGACACCCGCCACUCCUAACGUCAGGUGCGCCCGGAGGCACACUACUGACAGCGUUCUAGUUAGCUUGACUGAGU
>gambiaePEST_AAAB01003269.1_725-846 No terminal stem (Target used: 18S rDNA gambiae)
UAAGAUGAUGAUCCAGUGGAGCGUUUGGUCUCAAAGCAGCUUUUGCAAACGCCGAAUAUGUAGCGUUCGAUCACUUAAUCCGCAUAACCUAUAUAAAAUAGGUAAUACAGCUGUAGCUGAGG
>gambiaePEST_AAAB01003343.1_464-546 Terminal stem (Target used: 18S rDNA gambiae)
ACCCGUGAGGACACCCGCCACUCCUAACGUCAGGUGCGCCCGGAGGCACACUACUGACAGCGUUCUAGUUAGCUUGACUGAGU
>gambiaePEST_AAAB01003343.1_677-806 No terminal stem (Target used: 18S rDNA gambiae)
ACCCGUGUUGAGUCAAAUUAAGCCGCAAGCUCCACUUCUUGUGGUGCCCUUCCGUCAAUUCCUUUAAGUUUCAACUUUGCAACCAUACUUCCCCCGGAACCCGAUUUUGGUUUCCCGGAAGCUACUGAGA
>gambiaePEST_AAAB01003942.1_1031-902 Terminal stem (Target used: 18S rDNA gambiae)
UCCCGUGUUGAGUCAAAUUAAGCCGCAAGCUCCACUUCUUGUGGUGCCCUUCCGUCAAUUCCUUUAAGUUUCAACUUUGCAACCAUACUUCCCCCGGAACCCGAUUUUGGUUUCCCGGAAGCUACUGAGA
>gambiaePEST_AAAB01003942.1_1243-1161 Terminal stem (Target used: 18S rDNA gambiae)
ACCCGUGAGGACACCCGCCACUCCUAACGUCAGGUGCGCCCGGAGGCACACUACUGACAGCGUUCUAGUUAGCUUGACUGAGU
>gambiaePEST_AAAB01004501.1_64-193 Terminal stem (Target used: 18S rDNA gambiae)
UCCCGUGUUGAGUCAAAUUAAGCCGCAAGCUCCACUUCUUGUGGUGCCCUUCCGUCAAUUCCUUUAAGUUUCAACUUUGCAACCAUACUUCCCCCGGAACCCGAUUUUGGUUUCCCGGAAGCUACUGAGA
>gambiaePEST_AAAB01004705.1_714-585 Terminal stem (Target used: 18S rDNA gambiae)
UCCCGUGUUGAGUCAAAUUAAGCCGCAAGCUCCACUUCUUGUGGUGCCCUUCCGUCAAUUCCUUUAAGUUUCAACUUUGCAACCAUACUUCCCCCGGAACCCGAUUUUGGUUUCCCGGAAGCUACUGAGA
>gambiaePEST_AAAB01004705.1_927-845 Terminal stem (Target used: 18S rDNA gambiae)
ACCCGUGAGGACACCCGCCACUCCUAACGUCAGGUGCGCCCGGAGGCACACUACUGACAGCGUUCUAGUUAGCUUGACUGAGU
>gambiaePEST_AAAB01004752.1_763-845 Terminal stem (Target used: 18S rDNA gambiae)
ACCCGUGAGGACACCCGCCACUCCUAACGUCAGGUGCGCCCGGAGGCACACUACUGACAGCGUUCUAGUUAGCUUGACUGAGU
>gambiaePEST_AAAB01004752.1_975-1104 Terminal stem (Target used: 18S rDNA gambiae)
UCCCGUGUUGAGUCAAAUUAAGCCGCAAGCUCCACUUCUUGUGGUGCCCUUCCGUCAAUUCCUUUAAGUUUCAACUUUGCAACCAUACUUCCCCCGGAACCCGAUUUUGGUUUCCCGGAAGCUACUGAGA
>gambiaePEST_AAAB01004831.1_189-271 Terminal stem (Target used: 18S rDNA gambiae)
ACCCGUGAGGACACCCGCCACUCCUAACGUCAGGUGCGCCCGGAGGCACACUACUGACAGCGUUCUAGUUAGCUUGACUGAGU
>gambiaePEST_AAAB01004831.1_401-530 Terminal stem (Target used: 18S rDNA gambiae)
UCCCGUGUUGAGUCAAAUUAAGCCGCAAGCUCCACUUCUUGUGGUGCCCUUCCGUCAAUUCCUUUAAGUUUCAACUUUGCAACCAUACUUCCCCCGGAACCCGAUUUUGGUCUCCCGGAAGCUACUGAGA
>gambiaePEST_AAAB01004924.1_1792-1702 No terminal stem (Target used: 18S rDNA gambiae)
GUUGAUGAUGAGCUCGCCGUUCAGGCAGGGGGCCAGCGCCUGAUAGAUGCGCUCUUGGAACAGCAAGGGCGGAUUGCCGUCCUGGCUGAAC
>gambiaePEST_AAAB01005068.1_10478-10388 Terminal stem (Target used: 18S rDNA gambiae)
CGGAAUGAUCACCUUGGCCAGCAGGCGGUCGAUGAUGUCGCGGCCCUGAUCGGCGACCCGGCGCAGAUCGGUGGCCUGGGUGGCGCUGAUG
>gambiaePEST_AAAB01005209.1_771-853 Terminal stem (Target used: 18S rDNA gambiae)
ACCCGUGAGGACACCCGCCACUCCUAACGUCAGGUGCGCCCGGAGGCACACUACUGACAGCGUUCUAGUUAGCUUGACUGAGU
>gambiaePEST_AAAB01005953.1_775-646 Terminal stem (Target used: 18S rDNA gambiae)
UCCCGUGUUGAGUCAAAUUAAGCCGCAAGCUCCACUUCUUGUGGUGCCCUUCCGUCAAUUCCUUUAAGUUUCAACUUUGCAACCAUACUUCCCCCGGAACCCGAUUUUGGUUUCCCGGAAGCUACUGAGA
>gambiaePEST_AAAB01005953.1_987-905 Terminal stem (Target used: 18S rDNA gambiae)
ACCCGUGAGGACACCCGCCACUCCUAACGUCAGGUGCGCCCGGAGGCACACUACUGACAGCGUUCUAGUUAGCUUGACUGAGU
>gambiaePEST_AAAB01005999.1_877-959 Terminal stem (Target used: 18S rDNA gambiae)
ACCCGUGAGGACACCCGCCACUCCUAACGUCAGGUGCGCCCGGAGGCACACUACUGACAGCGUUCUAGUUAGCUUGACUGAGU
>gambiaePEST_AAAB01006055.1_1107-1189 Terminal stem (Target used: 18S rDNA gambiae)
ACCCGUGAGGACACCCGCCACUCCUAACGUCAGGUGCGCCCGGAGGCACACUACUGACAGCGUUCUAGUUAGCUUGACUGAGU
>gambiaePEST_AAAB01006161.1_1028-1157 Terminal stem (Target used: 18S rDNA gambiae)
UCCCGUGUUGAGUCAAAUUAAGCCGCAAGCUCCACUUCUUGUGGUGCCCUUCCGUCAAUUCCUUUAAGUUUCAACUUUGCAACCAUACUUCCCCCGGAACCCGAUUUUGGUUUCCCGGAAGCUACUGAGA
>gambiaePEST_AAAB01006161.1_816-898 Terminal stem (Target used: 18S rDNA gambiae)
ACCCGUGAGGACACCCGCCACUCCUAACGUCAGGUGCGCCCGGAGGCACACUACUGACAGCGUUCUAGUUAGCUUGACUGAGU
>gambiaePEST_AAAB01006374.1_232-150 Terminal stem (Target used: 18S rDNA gambiae)
ACCCGUGAGGACACCCGCCACUCCUAACGUCAGGUGCGCCCGGAGGCACACUACUGACAGCGUUCUAGUUAGCUUGACUGAGU
>gambiaePEST_AAAB01006445.1_445-324 No terminal stem (Target used: 18S rDNA gambiae)
UAAGAUGAUGAUCCAAUGGAGCGUUUGGUCUCAAAGCAGCUUUUGCAAACGCCGAAUAUGUAGCGUUCGAUCACUUAAUCCGCAUAACCAAUAUAAAAUAGGUAAUACAGCUGUAGCUGAGG
>gambiaePEST_AAAB01006531.1_1941-1772 Possible terminal stem (Target used: 18S rDNA gambiae)
UUCUAUGAUGAACCAAAACAAAUUAUCCUUUUAACUUUCGUUCUUCUGAAUCAAAGUGUAGAGAAACUGUUAUCACUGAAAAUAUCCUUAUUACGAUCACCUGACGUGUGUGUUGUUUUCACCUUUCGAACUGCUUUGUCUAAUGCCAUGAUUCUCUUCUUCCCCUGAAC
>gambiaePEST_AAAB01006596.1_1209-1135 Terminal stem (Target used: 18S rDNA gambiae)
GUCGGUGAUGAUGGCGCGUACACGGAUUUUGACUUGUAUUCCGCUCAACACUAUACCCGUUGACUGCAGCUGAUU
>gambiaePEST_AAAB01007071.1_12864-12952 Terminal stem (Target used: 18S rDNA gambiae)
ACCGAUGAUGAUUAUUAUCACCGGCAUUCGAGACCAGCGCUGACACUGCAUCCGUUACCUUGAGCUGUUUAACAACACGGACCCUGAAU
>gambiaePEST_AAAB01007088.1_1344-1426 Terminal stem (Target used: 18S rDNA gambiae)
ACCCGUGAGGACACCCGCCACUCCUAACGUCAGGUGCGCCCGGAGGCACACUACUGACAGCGUUCUAGUUAGCUUGACUGAGU
>gambiaePEST_AAAB01007088.1_1556-1685 Terminal stem (Target used: 18S rDNA gambiae)
UCCCGUGUUGAGUCAAAUUAAGCCGCAAGCUCCACUUCUUGUGGUGCCCUUCCGUCAAUUCCUUUAAGUUUCAACUUUGCAACCAUACUUCCCCCGGAACCCGAUUUUGGUUUCCCGGAAGCUACUGAGA
>gambiaePEST_AAAB01007384.1_1098-1227 Terminal stem (Target used: 18S rDNA gambiae)
UCCCGUGUUGAGUCAAAUUAAGCCGCAAGCUCCACUUCUUGUGGUGCCCUUCCGUCAAUUCCUUUAAGUUUCAACUUUGCAACCAUACUUCCCCCGGAACCCGAUUUUGGUUUCCCGGAAGCUACUGAGA
>gambiaePEST_AAAB01007384.1_886-968 Terminal stem (Target used: 18S rDNA gambiae)
ACCCGUGAGGACACCCGCCACUCCUAACGUCAGGUGCGCCCGGAGGCACACUACUGACAGCGUUCUAGUUAGCUUGACUGAGU
>gambiaePEST_AAAB01007622.1_10674-10756 Terminal stem (Target used: 18S rDNA gambiae)
ACCCGUGAGGACACCCGCCACUCCUAACGUCAGGUGCGCCCGGAGGCACACUACUGACAGCGUUCUAGUUAGCUUGACUGAGU
>gambiaePEST_AAAB01008013.1_28565-28647 Terminal stem (Target used: 18S rDNA gambiae)
ACCCGUGAGGACACCCGCCACUCCUAACGUCAGGUGCGCCCGGAGGCACACUACUGACAGCGUUCUAGUUAGCUUGACUGAGU
>gambiaePEST_AAAB01008013.1_41673-41782 Terminal stem (Target used: 18S rDNA gambiae)
ACCGAUGAUGAUUAUCAUCACCGGCAUUCGAGACCAGCGCUGACACUUCAUCCGUUACCUUCAGCUGUUCAUCAACACGGACUGGCAUUCUUUGUUGACUCGCGCUGACC
>gambiaePEST_AAAB01008246.1_150629-150735 Terminal stem (Target used: 18S rDNA gambiae)
GGAAAUGAUGACGGCACGAGGCUUCGGCAAGCGCCGGGCUCCGAUUGGCGUCAGUUUCGGCAGUGGCCGGCCAGCACACCACAGCCUGGCAGCGGGCGACGCUGAGU
>gambiaePEST_AAAB01008574.1_44672-44755 Possible terminal stem (Target used: 18S rDNA gambiae)
AUCGACGAUGAGGUGCUACAGGCAGAGGGCAUCACGGAUCUGAAGCAGUACGCUUGCGUGCCGGAGAAUGCGGACAAACUGAUG
>gambiaePEST_AAAB01008740.1_9310-9197 Terminal stem (Target used: 18S rDNA gambiae)
CCCCAUGCUGACCUGCGCCGUGCCCGCGCCUGCGGCCUGAGCCUGAUCCCCACCACCACGGGUUCUGCCACCGCCAUCACCCAUAUCUUCCCCGAGCUCAAGGGCAAGCUGAAC
>gambiaePEST_AAAB01008795.1_326072-325973 No terminal stem (Target used: 18S rDNA gambiae)
ACAAAUGAUGAAAAUAUGCUGCGGCUGCUGGCGUCUUUGAAGGGAAAGGCUCGUGAAGCGGUUGCUAGUUGUCUGCUAUAUCCCGAUAGUAUCCCUGAAG
>gambiaePEST_AAAB01008807.1_11068875-11068974 Terminal stem (Target used: 18S rDNA gambiae)
ACCCAUGUUGAUCUUGGAACUUUGACUGGACUCAUAUGGGUCCUACGACUGAUAUUUAACCCAUAUUGGCGCUGGAACUGGCCCUCUCCCAAUACUGAUA
>gambiaePEST_AAAB01008807.1_9250717-9250863 Terminal stem (Target used: 18S rDNA gambiae)
GCGGACGAUGAGCGGCGAGCGUUCAUUAGCUUGCGGGAGUCACCGCGCCUGCUGGCACCGCUCCAGUUUGCCCGCACUUCGAUCUACGUGGCGUGCGAGUGUGGCCCGGAUCGGGAGCAGGAAAUUGUGCUGCUCGAUGGGCUGAAA
>gambiaePEST_AAAB01008811.1_346203-346122 Possible terminal stem (Target used: 18S rDNA gambiae)
GAUGGUGAUGAAGCGCAAGCCGAGAGCGCGCCGAUUUGAAACGGAUAGAGGGACUGCUCGCGAGGCCGGCUUGCUGCUGACU
>gambiaePEST_AAAB01008816.1_1300877-1300973 Possible terminal stem (Target used: 18S rDNA gambiae)
UUCGAUGAUGAUGCGUAUUUGGAUGAGGAUAGUGAAGCAGAGCUUAGUGAAGAGUUCGAGCCCAGGAAAGGAGUAAAACAAAAGAAUGUCACUGAAA
>gambiaePEST_AAAB01008816.1_484475-484555 Terminal stem (Target used: 18S rDNA gambiae)
AUCGGUGAUGACGGUGUCGAUGCACCGCUACUCGGACUAGUAGUGUUGUUCGUUGCGAAACUCGCAUCCAGGCCACUGAGG
>gambiaePEST_AAAB01008817.1_1013993-1013895 No terminal stem (Target used: 18S rDNA gambiae)
CUGGAUGAUGAAAAGGUUCUACUGACAGGCUGAAAUUUCAGAUUUUUUGACUAAUAAAGGAAGAAAAAUUCUAAAAUAUGUAUGAUUAUUUUUCUGAUG
>gambiaePEST_AAAB01008817.1_299804-299729 Terminal stem (Target used: 18S rDNA gambiae)
GAAUAUGAUGAGACAAAACAUCGGACGGACACAACACUGACUGUCACUGACGUGAAAAUCCAUCUCUUUUCUGAUU
>gambiaePEST_AAAB01008823.1_3282026-3281944 Possible terminal stem (Target used: 18S rDNA gambiae)
ACUGAUGAUGACGUUGCUACUGUAUGUCUGCGACUCACGACGGAUGAUGAUGAUGAUGAUGAUGAUGUAGGUUGGUGCUGAUG
>gambiaePEST_AAAB01008823.1_564943-564851 No terminal stem (Target used: 18S rDNA gambiae)
UGACAUGAUGAUGCUUUUCACCCGCCACACCCCGGAAGUGGGUGAUGUAUUGUCGUGGAAGAUGUUCGGCUGAGCAAAAGCUGCUGUCUGAGU
>gambiaePEST_AAAB01008834.1_701585-701473 No terminal stem (Target used: 18S rDNA gambiae)
UGCAAUUAUGAAUUGGAAGACCGGAAGACGGCACCGGCCAUUGCACAGGAAAUGAAAAGAUCAGAAGAAACGUCCCCCUCCGUCCUGGCCCGUCCUCGAGUAGGACGCUGAUC
>gambiaePEST_AAAB01008834.1_829555-829469 Terminal stem (Target used: 18S rDNA gambiae)
UUACAUGAUGAUUUAAUAUUUAGCACAGCUACACAAUUUCUGAAUUUUAAUAAUUGAUUAAACCUUUAUAUAGGUUCUAAUCUGAAG
>gambiaePEST_AAAB01008835.1_1217940-1218056 Terminal stem (Target used: 18S rDNA gambiae)
CACGAUGACGAAUUUUGGAUUUAAAGGGAAUACUAAAGCGACCGGUGGCUGAACUAUGGUAAGUAAUGCUUGUCGUGUUACUGUGUUUUCAUUGUUUAGUUUUUGUUCAAUCUGAAG
>gambiaePEST_AAAB01008835.1_1659791-1659932 No terminal stem (Target used: 18S rDNA gambiae)
CUAAAUGCUGAACACGAUAUCGGGUAACAAUUGAGCGCGUGCGCGCACGGUCCCUCAAAAGCCCUCUUUGGAUCAUGAUUUAUGGUGCAUUCUCAUUGGUCCUGUGCAGCACGCCGAUUAAAUCACAAUUCUAACCCUGAGG
>gambiaePEST_AAAB01008838.1_195526-195639 Possible terminal stem (Target used: 18S rDNA gambiae)
UGGUAUGAUGAAGUACAGCACCUGCAGCAUCGCGUUACAGUACGCGUUCGGCAGGUUUGCCUCCAGCCCGACAAAGCUCGUCUGGUUAUACUGCUCGAAGUCAAAGUCCUGAGU
>gambiaePEST_AAAB01008839.1_1627476-1627387 No terminal stem (Target used: 18S rDNA gambiae)
UCGGAUGAUGAACGCGUUGCCACGCUGGUGGAGCCUCCGAUACAGUAGUACGUCUUGUAUCGUAUUUCAACUAGAUGCUAGAAUCUGAUU
>gambiaePEST_AAAB01008839.1_1677888-1677977 No terminal stem (Target used: 18S rDNA gambiae)
UCGGAUGAUGAACGCGUUGCCACGCUGGUGGAGCCUCCGAUACAGUAGUACGUCUUGUAUCGUAUUUCAACUAGAUGCUAGAAUCUGAUU
>gambiaePEST_AAAB01008844.1_740094-740005 Terminal stem (Target used: 18S rDNA gambiae)
CCAAAUGAUGAUAAAACCUUGCAAACUUAUGCGGUUUCCUCGGAUCGGUGCGCAGUUAGCGGCUGAAAAGAUGGCCUUACACGUCUGAUG
>gambiaePEST_AAAB01008844.1_744105-744016 Terminal stem (Target used: 18S rDNA gambiae)
AACCAUGAUGAAAAAGGAUAUAUACCCGUCUUACCAGACACGUCUGGAUGGUGAGCAAAUUUCUGUAAUAUGGCUUAACCUUUUCUGAUG
>gambiaePEST_AAAB01008846.1_11018938-11019074 Terminal stem (Target used: 18S rDNA gambiae)
GUUAAUGAUGAGUUUAACGAACAGCUAGAUGCUCCACUAGCUGAUAGCAUUAUGUUAGUGUCACCUAGCAUCCCGAAAAACUAUCAGUUGACUGAAAAACAACAAAGCACCCGGAUCCAACGGAAUCGCAGCUGAAC
>gambiaePEST_AAAB01008846.1_4416149-4416065 No terminal stem (Target used: 18S rDNA gambiae)
AUCAAUGAUGAGUCCAUCAUCAUUCCCCCUUACCCUUCGCCCCAUUCCGACAUCCCAGCGUAACUGUCUUGUUUCCACACUGAAA
>gambiaePEST_AAAB01008846.1_6380308-6380391 Terminal stem (Target used: 18S rDNA gambiae)
GCAAUUGAUGAGGAUACUGGCCCCGAUUACUCCUGACGUGGAGGGGGGAGAGUUGGAUGACAUAAAGCGGGCAACCCCCUGAGG
>gambiaePEST_AAAB01008846.1_86630-86536 Possible terminal stem (Target used: 18S rDNA gambiae)
GCUCAUGACGAACAGUGGCAGCACCGGCGGGACUGCUGGCACCAGCGGAACGAGCAGCAGCACCACCACCACCACCUCCGCCGCCGCUGCUGAAC
>gambiaePEST_AAAB01008847.1_2501102-2501213 No terminal stem (Target used: 18S rDNA gambiae)
GAUGAUGAUGAUGCGGAUGAUAUUGCGGCUGCUGCUGAUCCAUCUGGCUGCUGACUUUCAUGCGGUUGGCAAGCAUAUCGUCAAUCAGUGCGUCGGGCUGCAACGGCUGACA
>gambiaePEST_AAAB01008847.1_3448993-3449063 Possible terminal stem (Target used: 18S rDNA gambiae)
AGCCAUGAUGAAGACUUGUUUGCUCUGGCUUUUUCCCGAUCUGGCUGCCUGCCGCUGGCGUGAAGCUGAAA
>gambiaePEST_AAAB01008848.1_1437821-1437913 Terminal stem (Target used: 18S rDNA gambiae)
ACACAUGAUGAUUGAUACGUACGAUCGGCAUUGCAGUGAAGGAAUUGUCGACAGAUUUGUGGUACAAAUGGUACAAUAAUUUGAUUGCUGAUU
>gambiaePEST_AAAB01008848.1_1440951-1441043 Terminal stem (Target used: 18S rDNA gambiae)
ACACAUGAUGAUUGAUACGUACGAUCGGCAUUGCAGUGAAGGAAUUGUCGACAGAUUUGUGGUACAAAUGGUACAAUAAUUUGAUUGCUGAUU
>gambiaePEST_AAAB01008859.1_12161872-12161768 No terminal stem (Target used: 18S rDNA gambiae)
UUUGACGAUGAGAAGCCAAAAUCAAGCGACCGGACAAUCGGACAGAGAGCGGUGCUGCAAGUAGGAGGGCACCGCAAGUGGCAAUAUGAUGAUGUGGACCUGAUA
>gambiaePEST_AAAB01008859.1_271523-271400 Terminal stem (Target used: 18S rDNA gambiae)
UUCGAUGAUGACGUCGAACUUGAAUACGGGCGUGUACACGCUGCCAGAAGAAUCCGAACACGAGUCGGAAGAGUGCCCAGCCAUGUAAAGCCGAGGAGAGCUUGUGGACAGCGGCAACCUGACC
>gambiaePEST_AAAB01008859.1_6966558-6966432 Terminal stem (Target used: 18S rDNA gambiae)
CCGUUUGAUGAGCUGGACGACGAGCUGGCGGCGGCUGAAGUUGCCGAGGAGUCGCACCCAGCGGAAGUCGAUAGUGCGGUGGAGCCGGUGGAAACGGAGGUUGAGCCCGUCACCCCGGUAGCUGAGG
>gambiaePEST_AAAB01008861.1_72825-72743 Terminal stem (Target used: 18S rDNA gambiae)
AGCCGUGAGGACACCCGCCACUCCUAACGUCAGGUGCGCCCGGAGGCACACUACUGACAGCGUUCUAGUUAGCUUGACUGAGU
>gambiaePEST_AAAB01008864.1_208720-208611 Terminal stem (Target used: 18S rDNA gambiae)
ACCGAUGAUGAUUAUCAUCACCGGCAUUCGAGACCAGCGCUGACACUUCAUCCGUUACCUUCAGCUGUUCAUCAACACGGACUGGCAUUCUUUGUUGACUCGCGCUGACC
>gambiaePEST_AAAB01008880.1_1918996-1918901 No terminal stem (Target used: 18S rDNA gambiae)
CCAGAUGAUGAAUACUAUUCUACUGACAGGCUGAAAAUUUCAGCUUUCUGGCUUUAAAUAUAGAAGGAGCCAAUAUUAGAUAAUUUUUAGCUGAAU
>gambiaePEST_AAAB01008888.1_234352-234213 No terminal stem (Target used: 18S rDNA gambiae)
UUAAAUGAUGAAGCAAAUUUUUAACUGUUAUUUCUCGUCGCUGAACUAAUUAUGAACGACGAUAAGAAUGAGUCUGAUUUCUAGAAUCGAUUCCAAUUUACAAAUUAGUCUGCUUUCUUCAAGGUCAUGUAGUAAUGAAA
>gambiaePEST_AAAB01008888.1_234664-234561 No terminal stem (Target used: 18S rDNA gambiae)
UCAAAUGAUGAAGCAAAUCUGUAAAUGUUAUUUCUCGUCGCUGAAUUCACGUAAUCAUGAACCGAAAAAAAGAAUGUGUCUGAUUUUUCUUUAAUCGACUGAAA
>gambiaePEST_AAAB01008888.1_478263-478348 Terminal stem (Target used: 18S rDNA gambiae)
UAAUAUGAUGACUAUUUAUAUCAUACGGUUAAAUUCUCUGAAACAACUUUGAGAGACAAACCAGUUAGAACUAGGGCUGUCUGAUG
>gambiaePEST_AAAB01008898.1_319039-319177 Terminal stem (Target used: 18S rDNA gambiae)
GAACUUGAUGAGCCAAAAUCCGCUGCUGGCCAACAGCCCCGGUCUGCAGGAUCAGUUGCGCACGAUGAUGCCCCAGCUGAUGCGGCAGAUGCAAAACCCGGAAGUGCAGCAAAUGGUCACCAAUCCGCAGGCACUGAAU
>gambiaePEST_AAAB01008898.1_319396-319483 Terminal stem (Target used: 18S rDNA gambiae)
CCGCAUGAUCAACGGGAUGGCAUCGGGUACGGCUGAUACGAACAUUCCACCGGAGGAGCGCUACCGGGCGCAGCUGGAACAACUGACG
>gambiaePEST_AAAB01008900.1_1703898-1703801 Terminal stem (Target used: 18S rDNA gambiae)
GAUGAUGAUGAUGUUGAUGAUGCUGCUGCUGCUGAUGGUGUUUGCCGUUUCCGAGUGCAGGAUGAAUAUGCUGCUGCUGCUGCUGGCUACCGCUGAUC
>gambiaePEST_AAAB01008900.1_2207783-2207863 Terminal stem (Target used: 18S rDNA gambiae)
CGUCGUGAUGAUCGAGGCAUGUGGGAAAACUGGCCUGCUCUGCCGAUGCGUUACUGCAUCCCCAACGACGUUCUGCUGACG
>gambiaePEST_AAAB01008900.1_3144659-3144586 No terminal stem (Target used: 18S rDNA gambiae)
UUCGAUGAUUAAUCGAUAUUGGAGGCGAACAGUGCCGGUUGAUGAUUUUAUGGUUUCCUUGUGCAAUACUGACU
>gambiaePEST_AAAB01008900.1_495255-495170 No terminal stem (Target used: 18S rDNA gambiae)
UCCAAUGACGACUCUGAAUCCGGAAUCGAAUCCGGAAUCGAAUCCGGAAUCUGAAUCGGCUCCGGAAUCGAAUCCGGAAUCUGAAU
>gambiaePEST_AAAB01008904.1_337570-337652 Possible terminal stem (Target used: 18S rDNA gambiae)
UAGAAUGAUGAACUUUGCCGAAUCUAUAACGUCUCCCAACCUGACCUACCUUUAAGCCAAAUCUCCAUGUGAGUGGCCUGAAU
>gambiaePEST_AAAB01008904.1_628962-628854 Terminal stem (Target used: 18S rDNA gambiae)
GGUGAUGAUGAUCGAUCUUUUCGAUUCGGGCGCUGGAGCACCGGAUGCGUUUGAUAAGCGCGCAGACAGCGCGCAUGCGUUUUCUAUUUCAAUCUGCAAGGUACUGAUG
>gambiaePEST_AAAB01008904.1_9323-9419 Possible terminal stem (Target used: 18S rDNA gambiae)
GGAGCUGAUGAUAGUGGAAGCCUCGGAGCUGGACGGUUUGAACCAGCUGACGGUGAUACUGAAAUCGGACAGCCUGGAGUUCGCCAACAUGCUGAAC
>gambiaePEST_AAAB01008908.1_238546-238458 Terminal stem (Target used: 18S rDNA gambiae)
GGUGCUGAUGAGAAACCGCCCUCCCCGUGCCGGAUCGACCAACUUCCCGCCCUGCUGCUUGCGCUCCGGCCUGCUUGGUCGGACUGAAU
>gambiaePEST_AAAB01008911.1_8586-8452 Possible terminal stem (Target used: 18S rDNA gambiae)
AGAUAUGAUGAUAGCUAUCGUUUGGAUGAGUAUCUUAUUGAAGUAACUUCAAUUCAGUCAUUCUGUGCAUGUUUCGAUUCAUUAGACAAUGUUGGAUAAUCUCAGAGCCAUUUUGAGUCAUCUGGAUUUCUGAAA
>gambiaePEST_AAAB01008916.1_112258-112342 Terminal stem (Target used: 18S rDNA gambiae)
ACCGAUGAUGACCACCCGCGAAAGGUCUGUCAUUUUCCGAAACCUUCGCGUACCGGGAGAUGGAUGAACGGCCGUGCCGCUGAUG
>gambiaePEST_AAAB01008948.1_936961-937037 No terminal stem (Target used: 18S rDNA gambiae)
UUUAAUGAUGAUAAAAUUCCGAUUUCACGAGAUGAUCAAGAAUCAUAUGAUCCGUACUCUUCCUUGGAUGUCUGAAC
>gambiaePEST_AAAB01008960.1_11014083-11014228 No terminal stem (Target used: 18S rDNA gambiae)
UCCGGUGAUGAAAAUGACGACCUGGAGGACCUAAAGAGGGCCACAGAGAGAGGCAGAAAACCAAGAGCGGGAAGGGAGGGUUCAGGCGCGAGCGCGUACUCGGCGGAGAUCAAUUAAAUUAAUUAGAAAAUGUUCCCAAACUGAAC
>gambiaePEST_AAAB01008960.1_11235711-11235821 Terminal stem (Target used: 18S rDNA gambiae)
ACAGCUGAUGACGAUGACGAUGAAGGUGGUGGCCUUCCGUUUGAGUUGCAGGCGUGAUUGCAGCCCAGCAAGCAAACAAUAGGUGACCGCUACCGUAUCGGUGGACUGAUU
>gambiaePEST_AAAB01008960.1_17507764-17507669 Terminal stem (Target used: 18S rDNA gambiae)
CCCAAUGAUGAUGCUCUUUCGCGCCCUCUCGCGCGAUAAGAUGAACCGCCAGCAACGUGCUGCCCUGUUUCCCACAGGACGCAACCUGCUCUGAAU
>gambiaePEST_AAAB01008960.1_19492016-19491919 Terminal stem (Target used: 18S rDNA gambiae)
CCGCGUGAUGAAAAUGCGAACGCGUGCAGGCGCUGGUGCUUAGACCUAUGUAAUUGUGCAGCUGACAUAAGUACUUCAUUAGGGAAGGUGUACUGAGC
>gambiaePEST_AAAB01008960.1_20189680-20189520 Terminal stem (Target used: 18S rDNA gambiae)
CCGUAUGAUGGAAGAGCUUUGUAGUUGACUAUUAUUAUCAAACCCAGAGAAUUCACUAAAUAAUCCAUCGGCAGUAUUGACGGGAGGUAUAUACAAAGGGCAGGGACGUAAUCAACAGUAGGUAAUGAAUAUCACUUACUAGCAAUAACAGGUUUAUGAGG
>gambiaePEST_AAAB01008960.1_22234632-22234717 No terminal stem (Target used: 18S rDNA gambiae)
GCACGUGAUGAAAAGUGCUGCCUGGUUUUGGUUUCCCUCUCACGCUUCCUUUUUUCUUCCUUUUUUUUGCAAACUUGAUACUGAAA
>gambiaePEST_AAAB01008960.1_3994563-3994710 No terminal stem (Target used: 18S rDNA gambiae)
GAGAAUGACGACGACCCUGUGUGAACAGAAACAGACCGUCGCAACUAGGGCAGUCCACCGAGCACGAAAAGCAGCAAAACAAAACCAACGUGUGGUUUUCCGUGAUGUGUGAGUGUGUGUGUGUGUAAAGAGUUUGUUAAGCCUGACA
>gambiaePEST_AAAB01008960.1_777918-778038 Terminal stem (Target used: 18S rDNA gambiae)
UCCGAUGAUGAUCGUGUGCGUGUUUCCAAGCGCAUUCGUCAUAAAGCGUACAAAAUGAAGCUGCUGGAAGAAUCGGUAGAUUAUCAGUUGGAAGCGGAGGAUGCGGCUGCUGCCACUGAUG
>gambiaePEST_AAAB01008960.1_9657590-9657722 Terminal stem (Target used: 18S rDNA gambiae)
CCCCGAGAUGAACGCCUUAAACUUGCCCUCGACGGACGCGACCGACAGCACCAGAUCGAGACUGUUGCCCGUCAGCACCUGGCACAGCAUGGCGAGCAGUGCGUCCUGCACCUUGCUGCAGUCGGUGCUGAGC
>gambiaePEST_AAAB01008963.1_1388022-1388145 Terminal stem (Target used: 18S rDNA gambiae)
CUCGAUGAUGAAGGUCGAGAUGGACGACAGUGCGAGCGGCCCGAUCUAUCCUCGCCCGAUCUACCAUUACGAUCCAUCCACGUGCGGUGCGAUGCCGCCCGGCUUUUCCGCGAUCAAUCUGAGC
>gambiaePEST_AAAB01008963.1_1724993-1724924 Terminal stem (Target used: 18S rDNA gambiae)
UUCGAUGAUGACGAACUGUUCCGACUCGGAGGGCUCGAUGUAGAGCCGGUCCGGCGUGAUGUAGCUGAAA
>gambiaePEST_AAAB01008963.1_1765298-1765199 Terminal stem (Target used: 18S rDNA gambiae)
GACGAUGAUGAUGUAUCGGAUAAGCCAUCGGAAGCUGAGAGCGAUAGCGCUGGGGCCGAUUUGGAUGAUGAGGUGUUCAAGCCCUACCGGCCAACUGAGC
>gambiaePEST_AAAB01008963.1_1917905-1918008 Terminal stem (Target used: 18S rDNA gambiae)
CGAUGUGAUGAUGGUGGUGAUGCCGCGCGCCCGGACUGAUCUUGGCGAGCGGGUGCGUCCGGCCAUGCUGCUGCAUGCGCUUGCCGCCCCCUACCGUGCUGAGC
>gambiaePEST_AAAB01008964.1_958383-958303 Possible terminal stem (Target used: 18S rDNA gambiae)
UUCUAUGAUGAACCAAAACAAAUUAUCCUUUUAACUUUCGUUCUUCUGAAUCAAAGUGUAGAGAAAUUGUUAGCACUGAAA
>gambiaePEST_AAAB01008964.1_9764092-9763944 Terminal stem (Target used: 18S rDNA gambiae)
AACCAUGAUCAUACGCCAAGUGCCAGCGCCAAGAGUUGGCGACAGGCGGGCAAACACAUCGCCGAGGCCGGGCGUCGGCGACGGAGGCCGGACAGCGAAUGAGAGAUUCAUCAUGAUCCAUCAAAAGAUAUGGACGAACGAUGAUGAAC
>gambiaePEST_AAAB01008966.1_2887542-2887419 Possible terminal stem (Target used: 18S rDNA gambiae)
GCGAAUGAUGAAGCUUUUCGCAGCAGCGGCCGCCUGAUGAUCGUCCCACUGCGAUCGUAAAUAAAGUUAAUUGAAGAAUUUGUUCAAAACAUGUCCCCACAGUUUGUGUGUGUUAGUGCUGAAU
>gambiaePEST_AAAB01008967.1_152529-152447 Terminal stem (Target used: 18S rDNA gambiae)
ACCCGUGAGGACACCCGCCACUCCUAACGUCAGGUGCGCCCGGAGGCACACUACUGACAGCGUUCUAGUUAGCUUGACUGAGU
>gambiaePEST_AAAB01008980.1_13700286-13700195 Terminal stem (Target used: 18S rDNA gambiae)
AGGUACGAUGAAAAAUACAGCUAGAUUAAUGAAAGCAAUUGAGGCAUCUCCACCAGAAGAGGUUUUAAGUGUAAACUCCACACUUUCUGAAA
>gambiaePEST_AAAB01008980.1_14612513-14612430 No terminal stem (Target used: 18S rDNA gambiae)
UUUUAUGAUGAACCACAUCACCCGACGGUCCCAACGCUCAAAAGCAAUCAUAUUACAGGGGCUUUGCAGAUGCUAUCACUGAGC
>gambiaePEST_AAAB01008980.1_6458284-6458391 No terminal stem (Target used: 18S rDNA gambiae)
AGCUAUGAUGACAACAAGUUGCGAGCUCAUGUUCCCUGGCUGGCCGUGGGAUAUGGGCCGUGGGUGUGCGUGUAUGGUUGCACUGAAGAGAGAGGGAAAAAACUGAAC
>gambiaePEST_AAAB01008982.1_682139-682222 No terminal stem (Target used: 18S rDNA gambiae)
UAGGAUGAUGAACUUUGACGAAUCAAUAACGUCUCCCAACCUGACAGAACCUUUAAGACAAAUCUCCAUGUGAGUGGCCUGAAA
>gambiaePEST_AAAB01008984.1_10451779-10451677 Terminal stem (Target used: 18S rDNA gambiae)
ACCGAUGAUGAACUGGCGACAUUAAAUUUUGAGACCGGUCGCUGCUGAUCCAAUUAGACAGAACAGCAAACCAUCAGCCCCCAAGCCGCCCCCUGCGCUGACG
>gambiaePEST_AAAB01008984.1_12030946-12031063 No terminal stem (Target used: 18S rDNA gambiae)
CCGCAUGAUGAUGGUGAUGGUGAUGCUGCUGCUGGUGGUGCUGCUGAUGCGUUAGGGCGGCAUACUGAGCCGCUGCACACAUCAACUGUCCCGGGUAGUACAGCAGCGGGUACUGACU
>gambiaePEST_AAAB01008984.1_1445830-1445941 No terminal stem (Target used: 18S rDNA gambiae)
GAAGAUGAUGACCGAGGAGACGGAAAUAACGUUCCCGGGCAUGAGCGCACGGGAGAAGGAAAAGCUGGACAGCUGUCUGGGCGGGUUGAAGUCGGUGGGCGAUUCGCUGAAG
>gambiaePEST_AAAB01008984.1_3035609-3035742 No terminal stem (Target used: 18S rDNA gambiae)
CCGGAUGAUGAUUAUACUGCUGAUUGCCGCGGCUGCUGUGAAAGAAGUCCGUCGAGACCUGUCGCGACCGAAUAAGAAAAGACAGCGAUAUGUAACGGUAAUAGACCGAAAUGAUAAAAAAACGUCUGCUGAAU
>gambiaePEST_AAAB01008984.1_491852-491735 Terminal stem (Target used: 18S rDNA gambiae)
GUCGAUGAAGAAAAGGCAAGCGCUUGACUGAGUGGCGUUUGAAGCUUCGAUAACGAGUUUCAUCGCCUGUAAAUCAUAACGAUUUCUCAGCAUGAUUCACAUAGUUUUCAAUCUGAGA
>gambiaePEST_AAAB01008984.1_5352068-5352201 Terminal stem (Target used: 18S rDNA gambiae)
CAUGAUGAUGAUGUGGAGCAUAGCAUUCCUGCCAUCGGGAGCAUUGCUGACCUGGUCGACCGCAACGAGCACACACGGUAAGUGCAUGUGUGGUGGUAGGUGUAUCCCUGCACCUGCCACCCCUUUUUCUGAUG
>gambiaePEST_AAAB01008984.1_8777634-8777741 Terminal stem (Target used: 18S rDNA gambiae)
AAAUAUUAUGAUCCAUCUGGUGGCGGGCCGACCCGGAGGCCCAGGCGCGAUAAGCACGUGCUGCGCUGUGUUGUGCCACACAGCAGGCCGGAUUGUGCAAAGCUGAUA
>gambiaePEST_AAAB01008984.1_9337315-9337407 Terminal stem (Target used: 18S rDNA gambiae)
ACCUAUGAUGAAUCUUUUGCCCGACCCGGACCGAUUGUGGUUCGGGUCCAGCUCGACCGCCUUGAUAAUUUUGCCCGUCGACAGCACCUGAUU
>gambiaePEST_AAAB01008986.1_4005882-4005776 Terminal stem (Target used: 18S rDNA gambiae)
GGAAAUGAUGACGGCACGAGGCUUCGGCAAGCGCCGGGCUCCGAUUGGCGUCAGUUUCGGCAGUGGCCGGCCAGCACACCACAACCUGGGGGCGGGCGACGCUGAGU
>gambiaePEST_AAAB01008986.1_4644261-4644396 Terminal stem (Target used: 18S rDNA gambiae)
AGCUAUGAUGAUAGCUAUAGUUUGGAUGAGUAUCUUAUUGAAGUAACUUCAAUUCAGUCAUUUCUGUGCAUGUUUCGUGCCAUUAGAGAAUGUUGGAUGAUCUCAGAGCCAUUUUAAGACAUCUGGAUUUCUGAAA
>gambiaePEST_AAAB01008987.1_1565467-1565341 Terminal stem (Target used: 18S rDNA gambiae)
AGACAUGAUGAUCGCCAAGGACAAUCUCGAUGCACCACUGACGGACGAUGCCGAGCAGACGAAGGAAGCGACCCGUUACUACUUUCCGCGCAUUACCCCCAAACGGUCGCCAGGUGCCAUCCUGAGC
>gambiaePEST_AAAB01008987.1_4172028-4172140 No terminal stem (Target used: 18S rDNA gambiae)
GCUGAUGAUGAUGCUCAGAGAUCGUCCAGUUCAUAAUGCAUCCUGAACAUCAAGACCCACUGAAUUAAUCAAUCAAUUCCAAGCAAGGCCACGAUGACGAACUCGCACUGAUC
>gambiaePEST_AAAB01008987.1_5927016-5926935 Terminal stem (Target used: 18S rDNA gambiae)
CAGCAUGAUAAAUUACCCUCCCCGGAAGCUACCCGACGACCCAUUCCUCACUGCCGGCAGGCAUGUGUCACAGACGCUGAUG
>gambiaePEST_AAAB01008987.1_7039480-7039580 Terminal stem (Target used: 18S rDNA gambiae)
GCACAUGAUGAAUUGAUCCGCGAGCGCGUGGAAAUUAGCAUGCUUCCCCGCCCAUGAACACACAGCACAGCACGCAUUCUGCGCGACUGGUUAGGCUGAAU
>gambiaePEST_scf_1106392395336_208637-208739 Strong terminal stem (Target used: 18S rDNA gambiae)
ACCGAUGAUGAACUGGCGACAUUAAAUUUUGAGACCGGUCGCUGCUGAUCCAAUUAGACAGAACAGCAAACCAUCAGCCCCCAACCCGCCCCCUGCGCUGACG
>gambiaePEST_scf_1106392395905_627675-627564 Strong terminal stem (Target used: 18S rDNA gambiae)
GAUGAUGAUGAUGGUGCUGAUGCUGAUGCUGGUGCUGAUGCUGAUGCGAGUGCGAAUGCUGAUGCUGGUGGUGAUGCUGCUGCAGCUGAUGGAACUGGAACAUUUGCUGAUG
>gambiaePEST_scf_1106392397083_268230-268179 Strong terminal stem (Target used: 18S rDNA gambiae)
CCGCAUGAUGAUGGUAGUGCUGCUGCUGCUGCUGCUGUUGGUCCUGCUGAUG
>gambiaePEST_scf_1106392397089_2412337-2412247 Strong terminal stem (Target used: 18S rDNA gambiae)
CGAAAUGAUGUCCAAACGCUACCAGAGCCAGGACAUCUCGGACACCGAAACGUUCACGGAGAAACUGUACGGCCAGAGCGAGAAGCUGACG
>gambiaePEST_scf_1106392397091_5621308-5621429 Strong terminal stem (Target used: 18S rDNA gambiae)
GCGUAUGAUGAUCCUUGAAGAUCGGCCGGGAAGCGGUGAUGAUUUGUCUGUAGGAUGUUGCUGAACAGCUGAUCUGGGAUUCCGUUGCAUUGGAUCACCAACACGGAACUUUAAAACUGACG
>gambiaePEST_scf_1106392397096_415451-415298 Strong terminal stem (Target used: 18S rDNA gambiae)
CGAGAUGAUGAAGAUAUUGCGAGCUCGAAUUGAUUGCUAUCUCGCCUUUACAAUGUCACAACUAGGUACCGUGCAGCGCGAAACGUUUAAUUCUCAUUUUUUCCCGCCCAAAUGAAAAACGCGCCGCAGUAAACCAAUCGAUCGGUAGCUGAUC
>gambiaePEST_scf_1106392397119_1693341-1693466 Strong terminal stem (Target used: 18S rDNA gambiae)
CAUGAUGAUGAGUAAACGCCCCGGCGAACGGUGGCCUGAAGGCAGGAUUCGUGUGGUCGAUUCCCGACGGGCUGGGAAGACCAGCCGCACCCAUACCGUACGGACUGGCCUUAUAAGCAGCUGAGG
>gambiaePEST_scf_1106392397120_2351935-2352064 Strong terminal stem (Target used: 18S rDNA gambiae)
GCUGGUGAUGACGGGUAUACUGACGAUGAUUACGAUCGUGAACCCGCUGCUGCUGCUGCCACUGCUGGGAGCCGUUUUGCUGUACGCGAUCGCACUCAAGCUGUAUCUGCGCCCGAUUCAAGACAUGAAG
>gambiaePEST_scf_1106392397131_3667924-3668016 Strong terminal stem (Target used: 18S rDNA gambiae)
GCCGGUGAUGAGGUAGGUCCCAGCACCGAGCUGACGACGGAGAACGAACGCAAGAGUCCCGUCAAGAAGGGCCCUUCCAAUGAGGAGCUGAAU
>gambiaePEST_scf_1106392397132_2052007-2051923 Strong terminal stem (Target used: 18S rDNA gambiae)
UCUUAUGAUGUGAAUUCGCCCUAGUGGCAAACUGUCUGAAUAUUCAUGUACGAAGAAUCUGACAUAUGCUGCCUUCCUGCUGAUC
>gambiaePEST_scf_1106392397133_2714663-2714755 Strong terminal stem (Target used: 18S rDNA gambiae)
AAUAAUGAUGAACCUUAACGCGCUUGUUUGACGUGACGAAGAACGAAAGUGUUUUUCGGAUGAAUCGCAUAAAAUGUUAUACUGAGACUGAGU
>gambiaePEST_scf_1106392397133_2718046-2718138 Strong terminal stem (Target used: 18S rDNA gambiae)
AAUAAUGAUGAACCUUAACGCGCUUGUUUGACGUGACGAAGAACGAGAGUGUUUUUCGGAUGAAUCGUAUAAAAUGUUAUACUGAGACUGAGU
>gambiaePEST_scf_1106392397135_1439668-1439547 Strong terminal stem (Target used: 18S rDNA gambiae)
GGUGUUGAUGAUCGCUUCCGACACCUCGUCCGGUGUGUCCAGAAACAGAUUCCACAGCUUGCACUCGCGCCCAUGUCGAUGGCAGCUGAAGGUGUACUGAUGGCCCGGGAGGGCCGCUGACA
>gambiaePEST_scf_1106392397137_3159895-3159808 Strong terminal stem (Target used: 18S rDNA gambiae)
GCAGAUGAUGAGAUAAAAUCCGAUGCCCCGCCGAGUGUUGGCGCACAAGCGGGGGAGAGGAGGAGGUGGGUCCACACAGCUGCUGAAU
>gambiaePEST_scf_1106392397137_3215598-3215499 Strong terminal stem (Target used: 18S rDNA gambiae)
GCUGCUGAUGAUAGACAGCGCCAUUUGCACGCUGCUGCUGCUGCUGCUGUUCCAUCAUACCAUUACCACCGUGGUGCUGUUGUUGCUGGUGAUGAUGAUG
>gambiaePEST_scf_1106392397141_1738170-1738299 Strong terminal stem (Target used: 18S rDNA gambiae)
AGCAAUGAUGAAGCACUAUUGAGGCUGGUUGCGAAGACGCUUCUGACGAAACUGAACCCGUACAUAUCGCAUAUUGCUAAGAACCUGCUUGCCUACAUAUAUUUUAUCCAUUCUGGUUGGCUUACUGAUG
>gambiaePEST_scf_1106392397141_3466842-3466943 Strong terminal stem (Target used: 18S rDNA gambiae)
GCGGACGAUGACGUUGUGCUGGGGGCGGCCGUCAGCUGCGAGCUCGUGCUGGCCAGCGACGUGGUGGAACCGCCGUGCAGAUUGGCCGUCGGUGGCCUGAUG
>gambiaePEST_scf_1106392397142_1540447-1540361 Strong terminal stem (Target used: 18S rDNA gambiae)
UAAUAUGAUGAAAAAAUCAUGACGGUCUGCUGACACAAACGUGAAGAAUGUCAGAUUGUAACCCAAAGUUAAAAAUCAUUGCUGAUC
>gambiaePEST_scf_1106392397143_287815-287700 Strong terminal stem (Target used: 18S rDNA gambiae)
UUCCAUGAUGACGCUCAUAAAUGAUUCGGUGCAGCCCGGAAGCUUAAAUGAACACGCGAUCGGUGCCUUCUUCUCGGAGCUGCUUUCGCAGUUGCGUUCGCUUCUGGACGAUGAGC
>gambiaePEST_scf_1106392397143_4271319-4271229 Strong terminal stem (Target used: 18S rDNA gambiae)
GCCGAUGAUGCUCGCCCCGGACAAGGUGUCGGCGACGCUGCGCGAAGUGACCGGCAACAUGAUGACGCUCUCGUACAACAUUGGCCUGACG
>gambiaePEST_scf_1106392397146_177817-177922 Strong terminal stem (Target used: 18S rDNA gambiae)
CCAUCUGAUGAGCAUCGUGGAGAUGUGCUUUCUGGCCGGGGCGGCCCUCGGGAGCGUCGGCAGCGGCUGGAUUUCCGAUCAGUUCGGCCGGCGGCACACACUGAUG
>gambiaePEST_scf_1106392407339_419-548 Strong terminal stem (Target used: 18S rDNA gambiae)
AGCAAUGAUGAAGCACUAUUGAGGCUGGUUGCGAAGACGCUUCUGACGAAACUGAACCCGUACAUAUCGCAUAUUGCUAAGAACCUGCUUGCCUACAUAUAUUUUAUCCAUUCUGGUUGGCUUACUGAUG
>gambiaeS_scf_1106392395298_2931-2771 Possible terminal stem (Target used: 18S rDNA gambiae)
AACUAUGUUGAAUAAUAAAAACGAAUUUUGAAAAAAAAAUGAUUUUCUUUGUUAGACCGGGGACUUAUCAGCCAACCUGUUACCGCAGCUGCUGGCAUCAGACUUGCCCUCCACUUGAUCCUUGCAAAAAGAUUUACGCUCAACUCAUUCCAAUUAUGAAC
>gambiaeS_scf_1106392395336_208637-208739 Strong terminal stem (Target used: 18S rDNA gambiae)
ACCGAUGAUGAACUGGCGACAUUAAAUUUUGAGACCGGUCGCUGCUGAUCCAAUUAGACAGAACAGCAAACCAUCAGCCCCCAACCCGCCCCCUGCGCUGACG
>gambiaeS_scf_1106392395580_111277-111397 Terminal stem (Target used: 18S rDNA gambiae)
CUUAAUGAUGAUGUCAUUUUUUUGUAAGUUUUCUCUCUGAACUCUUUACAUAAUUAAAAUGAUUUUAGAGCUGGAGAUUAAUGUAAGGCCUAGGAUCUGUGAAGAAUUGAUAAUACUGAAA
>gambiaeS_scf_1106392395905_627675-627564 Strong terminal stem (Target used: 18S rDNA gambiae)
GAUGAUGAUGAUGGUGCUGAUGCUGAUGCUGGUGCUGAUGCUGAUGCGAGUGCGAAUGCUGAUGCUGGUGGUGAUGCUGCUGCAGCUGAUGGAACUGGAACAUUUGCUGAUG
>gambiaeS_scf_1106392395955_594578-594672 Possible terminal stem (Target used: 18S rDNA gambiae)
GCUCAUGACGAACAGUGGCAGCACCGGCGGGACUGCUGGCACCAGCGGAACGAGCAGCAGCACCACCACCACCACCUCCGCCGCCGCUGCUGAAC
>gambiaeS_scf_1106392396564_1016-1118 Possible terminal stem (Target used: 18S rDNA gambiae)
CUGGAUGAUGGAUACUGUUCUACUGGCAGGAGCUGAAAUUUCGCUUACUGAAUAGAAAAAAAGGCAUGUAUCUCCAUAACGUCCCACAAUACUCGGUCUGAUG
>gambiaeS_scf_1106392396981_121702-121629 Possible terminal stem (Target used: 18S rDNA gambiae)
UUGAAUGAGGAGAAGAGGCAGAUCGGCAUCUUUAGCUGAGGGCUUGCAAAUGCAUAAAAAGUGUCAGCCUGAUU
>gambiaeS_scf_1106392397070_285060-284957 Terminal stem (Target used: 18S rDNA gambiae)
CGAUGUGAUGAUGGUGGUGAUGCCGCGCGCCCGGACUGAUCUUGGCGAGCGGGUGCGUCCGGCCAUGCUGCUGCAUGCGCUUGCCGCCCCCUACCGUGCUGAGC
>gambiaeS_scf_1106392397070_434290-434389 Terminal stem (Target used: 18S rDNA gambiae)
GACGAUGAUGAUGUAUCGGAUAAGCCAUCGGAAGCUGAGAGCGAUAGCGCUGGGGCCGAUUUGGAUGAUGAGGUGUUCAAGCCCUACCGGCCAACUGAGC
>gambiaeS_scf_1106392397070_805451-805328 Terminal stem (Target used: 18S rDNA gambiae)
CUCGAUGAUGAAGGUCGAGAUGGACGACAGUGCGAGCGGCCCGAUCUAUCCUCGCCCGAUCUACCAUUACGAUCCAUCCACGUGCGGUGCGAUGCCGCCCGGCUUUUCCGCGAUCAAUCUGAGC
>gambiaeS_scf_1106392397083_268230-268179 Strong terminal stem (Target used: 18S rDNA gambiae)
CCGCAUGAUGAUGGUAGUGCUGCUGCUGCUGCUGCUGUUGGUCCUGCUGAUG
>gambiaeS_scf_1106392397085_321264-321083 No terminal stem (Target used: 18S rDNA gambiae)
ACUGGUGGUGAGAGAGAGGUGGUUGGUGGUGGUGGUGGUGGUGGUGGUGGUGGUGGUGGUGCUACUGAGAGCACCGAAGGUAGGUAGCGUCUCCCAAUUGCUAAUUGGCAUCGUUUACGGUUAGAACUAGGGCGGUAUCUAAUCGCCUUCGAUCCUCUAACUUUCGUUCUUGAUUAAUGA
>gambiaeS_scf_1106392397087_704887-704754 Terminal stem (Target used: 18S rDNA gambiae)
CAUGAUGAUGAUGUGGAGCAUACCAUUCCUGCCAUCGGGAGCAUUGCUGACCUGGUCGGCCGCACCGAGCGCACACGGUAAGUGCAUGUGUGGUGGUAGGUGUAUCCCUGCACCUGCCACCCCUUUUUCUGAUG
>gambiaeS_scf_1106392397089_2412337-2412247 Strong terminal stem (Target used: 18S rDNA gambiae)
CGAAAUGAUGUCCAAACGCUACCAGAGCCAGGACAUCUCGGACACCGAAACGUUCACGGAGAAACUGUACGGCCAGAGCGAGAAGCUGACG
>gambiaeS_scf_1106392397090_160518-160422 Possible terminal stem (Target used: 18S rDNA gambiae)
UUCGAUGAUGAUGCGUAUUUGGAUGAGGAUAGUGAAGCAGAGCUUAGUGAAGAGUUCGAGCCAAGGAAAGGGGUAAAACAAAAGAAUGGCACUGAAA
>gambiaeS_scf_1106392397091_2309397-2309322 Terminal stem (Target used: 18S rDNA gambiae)
CGAUAUGAUGACGAUUUUGGUAGUUAAAGUCCAUUCCCGUUCACCCGUUCUAAUCACAACCUACCCGUGCCUGAAG
>gambiaeS_scf_1106392397091_5526324-5526228 Terminal stem (Target used: 18S rDNA gambiae)
GCGCAUGAUGAAUUGAUCCGCGAGCGCGUGGAAAUUAGCAUGCUUCCCCGCUCAUGCACACAGCACACAGCAUUCCACGCGACUGGUUAGGCUGAAU
>gambiaeS_scf_1106392397091_5621308-5621429 Strong terminal stem (Target used: 18S rDNA gambiae)
GCGUAUGAUGAUCCUUGAAGAUCGGCCGGGAAGCGGUGAUGAUUUGUCUGUAGGAUGUUGCUGAACAGCUGAUCUGGGAUUCCGUUGCAUUGGAUCACCAACACGGAACUUUAAAACUGACG
>gambiaeS_scf_1106392397092_2943730-2943866 Terminal stem (Target used: 18S rDNA gambiae)
GUUAAUGAUGAGUUUAACGAACAGCUAGAUGCUCCACUAGCUGAUAGCAUUAUGUUAGUGUCACCUAGCAUCCCGAAAAACUAUCAGUUGACUGAAAAACAACAAAGCACCCGGAUCCAACGGAAUCGCAGCUGAAC
>gambiaeS_scf_1106392397095_518453-518324 Possible terminal stem (Target used: 18S rDNA gambiae)
GCGAAUGAUGAAGCUUUUCGCAGCAGCGGCCGCCUGAUGAUCGUCCCACUGCGAUCGUAAAUAAAGUUAAUUGAAGAAUUUGUUCAAAACAUGUCCCCACAGUGUGUGUGUGUGUGUGUUUGUGCUGAAU
>gambiaeS_scf_1106392397096_305488-305577 Terminal stem (Target used: 18S rDNA gambiae)
AACCAUGAUGAAAAAGGAUAUAUACCCGUCUUACCAGACACGUCUGGAUGGUGAGCAAAUUUCUGUAAUAUGGCUUAACCUUUUCUGAUG
>gambiaeS_scf_1106392397096_309475-309564 Terminal stem (Target used: 18S rDNA gambiae)
CCAAAUGAUGAUAAAACCUUGCAAACUUAUGCGGUUUCCUCGGAUCGGUGCGCAGUUAGCGGCUGAAAAGAUGGCCUUACACGUCUGAUG
>gambiaeS_scf_1106392397096_415451-415298 Strong terminal stem (Target used: 18S rDNA gambiae)
CGAGAUGAUGAAGAUAUUGCGAGCUCGAAUUGAUUGCUAUCUCGCCUUUACAAUGUCACAACUAGGUACCGUGCAGCGCGAAACGUUUAAUUCUCAUUUUUUCCCGCCCAAAUGAAAAACGCGCCGCAGUAAACCAAUCGAUCGGUAGCUGAUC
>gambiaeS_scf_1106392397098_2557462-2557358 No terminal stem (Target used: 18S rDNA gambiae)
UUUGACGAUGAGAAGCCAAAAUCAAGCGACCGGACAAUCGGACAGAGAGCGGUGCUGCAAGUAGGAGGGCACCGCAAGUGGCAAUAUGAUGAUGUGGACCUGAUA
>gambiaeS_scf_1106392397105_135950-135833 Terminal stem (Target used: 18S rDNA gambiae)
GUCGAUGAAGAAAAAGCAAGCGCUUGACUGAGUGGCGUUUGAAGCUUCGAUAACGAGUUUCAUCGCCUGUAAAUCAUAACGAUUUCUCAGCAUGAUUCACAUAGUUUUCAAUCUGAGA
>gambiaeS_scf_1106392397105_138250-138133 Terminal stem (Target used: 18S rDNA gambiae)
GUCGAUGAAGAAAAAGCAAGCGCUUGACUGAGUGGCGUUUGAAGCUUCGAUAACGAGUUUCAUCGCCUGUAAAUCAUAACGAUUUCUCAGCAUGAUUCACAUAGUUUUCAAUCUGAGA
>gambiaeS_scf_1106392397105_139527-139410 Terminal stem (Target used: 18S rDNA gambiae)
GUCGAUGAAGAAAAAGCAAGCGCUUGACUGAGUGGCGUUUGAAGCUUCGAUAACGAGUUUCAUCGCCUGUAAAUCAUAACGAUUUCUCAGCAUGAUUCACAUAGUUUUCAAUCUGAGA
>gambiaeS_scf_1106392397106_300263-300374 No terminal stem (Target used: 18S rDNA gambiae)
GAAGAUGAUGACCGAGGAGACGGAAAUCACGUUCCCGGGCAUGAGCGCACGGGAGAAGGAAAAGCUGGACAGCUGUCUGGGCGGGUUGAAGUCGGUGGGCGAUUCGCUGAAG
>gambiaeS_scf_1106392397107_7689869-7689720 Terminal stem (Target used: 18S rDNA gambiae)
AACCAUGAUCAUACGCCAAAAUGCCAGCGCCAAGAGUUGGCGACAGGCGGGCAAACACAUCGCCGAGGCCGGGCGUCGGCGACGGAGGCCGGACAGCGAAUGAGAGAUUCAUCAUGAUCCAUCAAAAGAUAUGGACGAACGAUGAUGAAC
>gambiaeS_scf_1106392397108_1381921-1382027 No terminal stem (Target used: 18S rDNA gambiae)
GGAAAUGAUGACGGCACGAGGCUUCGGCAAGCGCCGGGCUCCGAUUGGCGUCAGUUUCGGCAGUGGCCGGCCAGCACACCACAGCCUGGGGGCGGGCGAUGCUGAGA
>gambiaeS_scf_1106392397108_174439-174361 Terminal stem (Target used: 18S rDNA gambiae)
AGUUAUGAUGAGAUUCUUCGGCAAAACUAUUCUGCAGAUUGCUACCAAAAACCUGUUACGCACUGUACCUGGACUGAGC
>gambiaeS_scf_1106392397109_165029-165142 Possible terminal stem (Target used: 18S rDNA gambiae)
UGGUAUGAUGAAGUACAGCACCUGCAGCAUCGCGUUACAGUACGCGUUCGGCAGGUUUGCCUCCAGCCCGACAAAGCUCGUCUGGUUAUACUGCUCGAAGUCAAAGUCCUGAGU
>gambiaeS_scf_1106392397111_269623-269547 No terminal stem (Target used: 18S rDNA gambiae)
UUUAAUGAUGAUAAAAUUCCGAUUUCACGAGAUGAUCAAGAAUCAUAUGAUCCGUACUCUUCCUUGGAUGUCUGAAC
>gambiaeS_scf_1106392397113_320719-320637 No terminal stem (Target used: 18S rDNA gambiae)
UAGAAUGAUGAACUUUGACGAAUCAAUAACGUCUCCCAACCUGACCAACCUUCAAGACAAAUCUCCAUGUGAGUGGCCUGAAA
>gambiaeS_scf_1106392397113_665794-665698 Possible terminal stem (Target used: 18S rDNA gambiae)
GGAGCUGAUGAUAGUGGAAGCCUCGGAGCUGGACGGUUUGAACCAGCUGACGGUGAUACUGAAAUCGGACAGCCUGGAGUUCGCCAACAUGCUGAAC
>gambiaeS_scf_1106392397114_2241792-2241873 Possible terminal stem (Target used: 18S rDNA gambiae)
GAUGGUGAUGAAGCGCAAGCCGAGAGCGCGCCGAUUUGAAACGGAUAGAGGGACUGCUCGCGAGGCCGGCUUGCUGCUGACU
>gambiaeS_scf_1106392397115_478567-478647 Terminal stem (Target used: 18S rDNA gambiae)
AUCGGUGAUGACGGUGUCGAUGCACCGCUACUCGGACUAGUAGUGUUGUUCGUUGCGAAACUCGCAUCCAGGCCACUGAGG
>gambiaeS_scf_1106392397118_3037771-3037681 Possible terminal stem (Target used: 18S rDNA gambiae)
UUUGAUGAUGAAAUGCAGCUCCCCACCUCGGUCCGGUGCGUCCUGACAUCACGCGGUAGAAGGUGUGUCCCGGGCCCCUGUAGGGCUGAAG
>gambiaeS_scf_1106392397118_672033-672129 No terminal stem (Target used: 18S rDNA gambiae)
AAGUGUGAUGAGUUGCAGCCCAGCUGCCGGCCCGGGAGGAAGAACCCGAUUGGAAGUCACCGUGGUGACGUUUGCCCUUUAACUCCACUACCUGACA
>gambiaeS_scf_1106392397119_1322372-1322289 No terminal stem (Target used: 18S rDNA gambiae)
UUUUAUGAUGAACCACAUCACCCGACGGUCCCAACGCUCAAAAGCAAUCAUAUUAAAGGGGCUUUGCAAAUGCUAUCACUGAGC
>gambiaeS_scf_1106392397119_1693341-1693466 Strong terminal stem (Target used: 18S rDNA gambiae)
CAUGAUGAUGAGUAAACGCCCCGGCGAACGGUGGCCUGAAGGCAGGAUUCGUGUGGUCGAUUCCCGACGGGCUGGGAAGACCAGCCGCACCCAUACCGUACGGACUGGCCUUAUAAGCAGCUGAGG
>gambiaeS_scf_1106392397120_2351935-2352064 Strong terminal stem (Target used: 18S rDNA gambiae)
GCUGGUGAUGACGGGUAUACUGACGAUGAUUACGAUCGUGAACCCGCUGCUGCUGCUGCCACUGCUGGGAGCCGUUUUGCUGUACGCGAUCGCACUCAAGCUGUAUCUGCGCCCGAUUCAAGACAUGAAG
>gambiaeS_scf_1106392397121_1436123-1436006 No terminal stem (Target used: 18S rDNA gambiae)
CCGCAUGAUGAUGGUGAUGGUGAUGCUGCUGCUGGUGGUGCUGCUGAUGCGUUAGGGCGGCAUACUGAGCCGCUGCACACAUCAACUGUCCCGGGUAGUACAGCAGAGGAUACUGACU
>gambiaeS_scf_1106392397123_1025732-1025820 Terminal stem (Target used: 18S rDNA gambiae)
AGCGAUGAUGAGCGAUGGCUGAUGAAGGCAGAUAGCACUGAACUGAUGUAGAUAGCGGCAUCACUGUGCCCCUCGGCCAGAAGCUGAAC
>gambiaeS_scf_1106392397124_4255193-4255067 Terminal stem (Target used: 18S rDNA gambiae)
AGACAUGAUGAUCGCCAAGGACAAUCUCGAUGCACCACUGACGGACGAUGCCGAGCAGACGAAGGAAGCGACCCGUUACUACUUUCCGCGCAUCACCCCCAAACGGUCGCCGGGUGCCAUCCUGAGC
>gambiaeS_scf_1106392397124_5311148-5311016 Terminal stem (Target used: 18S rDNA gambiae)
GAUGAUGAUGAUGCCCACUGCAAACUACCGAGCAUUCCGGUACUGAAAUGGCUCAGCCGUUCCUGCGACUGACGUUUGGAGCUUACACGUGUUCAUCUUCCCCCAUACGCGGGGCGUUUCACGGGACCUGAAG
>gambiaeS_scf_1106392397124_6825057-6825169 No terminal stem (Target used: 18S rDNA gambiae)
GCUGAUGAUGAUGCUCAGAGAUCGUCCAGUUCAUAAUGCAUCCUGAACAUCAAGACCCACUGAAUUAAUCAAUCAAUUCCAAGCAAGGCCACGAUGACGAACUCGCACUGAUC
>gambiaeS_scf_1106392397127_1705977-1706050 No terminal stem (Target used: 18S rDNA gambiae)
UUCGAUGAUUAAUCGAUAUUGGAGGCGAACAGUGCCGGUUGAUGAUUUUAUGGUUUCCUUGUGCAAUACUGACU
>gambiaeS_scf_1106392397127_2613437-2613357 Terminal stem (Target used: 18S rDNA gambiae)
CGUCGUGAUGAUCGAGACAUGUGGGAAAACUGGCCUGCUCUGCCGAUGCGUUGCUGCAUCCCCAACGACGUUCUGCUGACG
>gambiaeS_scf_1106392397127_3110213-3110313 Terminal stem (Target used: 18S rDNA gambiae)
GAUGAUGAUGAUGUUGAUGAUGCUGCUGCUGCUGAUGGUGUUUACCGUUUCCGAGUGCAGGAUGAAUAUGCUGCUGCUGCUGCUGCUGGCUACCGCUGAUC
>gambiaeS_scf_1106392397128_1049108-1049021 No terminal stem (Target used: 18S rDNA gambiae)
AGCUAUGAUGACAACAAGUUGCGAGCUCAUGUUCCCUGGCUGGCCGUGGGAUAUGGGCCGUGGGUGUGCGUGUAUGGUUGCACUGAAG
>gambiaeS_scf_1106392397129_1491420-1491331 Terminal stem (Target used: 18S rDNA gambiae)
ACAUACGAUGACACACCGCGAGCGCGCACACCGAACGUGCCGGAGAUCCGUUCCGGCGGAAAUGUUCAACAGAUUUUCCAAGCCCUGAGU
>gambiaeS_scf_1106392397130_1813914-1813825 No terminal stem (Target used: 18S rDNA gambiae)
UCGGAUGAUGAACGCGUUGCCACGCUGGUGGAGCCUCCGAUACAGUAGUACGUCUUGUAUCGUAUUUCAACUAUAUGCUAGAAUCUGAUU
>gambiaeS_scf_1106392397130_1863032-1863121 No terminal stem (Target used: 18S rDNA gambiae)
UCGGAUGAUGAACGCGUUGCCACGCUGGUGGAGCCUCCGAUACAGUAGUACGUCUUGUAUCGUAUUUCAACUAGAUGCUAGAAUCUGAUU
>gambiaeS_scf_1106392397130_4152586-4152714 No terminal stem (Target used: 18S rDNA gambiae)
AUCAAUGAUGAUCGCUUGCUUAUUUGACACCAUUUGAAAGAUCAUCUGAGUCGGUUUUACGUGGUUUUACUGAGUGUCAAGUUCAGAAUGGUCUCAUUUGCUAUCCUAGAUCCAGUUAUUGUACUGAUU
>gambiaeS_scf_1106392397130_4963909-4964007 Terminal stem (Target used: 18S rDNA gambiae)
CUGGAUGAUGACGCCCUGUUACGCUGCUACGGCAAACGCGUUCGCGUUGAAUUUGCUGGCAAGAAGGCAGGAAAGGUUCGAUGGGUGGUAAAAAUGAAG
>gambiaeS_scf_1106392397131_3667924-3668016 Strong terminal stem (Target used: 18S rDNA gambiae)
GCCGGUGAUGAGGUAGGUCCCAGCACCGAGCUGACGACGGAGAACGAACGCAAGAGUCCCGUCAAGAAGGGCCCUUCCAAUGAGGAGCUGAAU
>gambiaeS_scf_1106392397131_513998-513887 No terminal stem (Target used: 18S rDNA gambiae)
UGCAAUUAUGAAUUGGAAGACCGGAAGACGGCACCGGCCAUCGCACAGGAAAUGAAAAGAUCAGAAGAAACGUCCCCUCCGUCCUGGCCCGUCCUCGAGUAGGACGCUGAUC
>gambiaeS_scf_1106392397132_2052007-2051923 Strong terminal stem (Target used: 18S rDNA gambiae)
UCUUAUGAUGUGAAUUCGCCCUAGUGGCAAACUGUCUGAAUAUUCAUGUACGAAGAAUCUGACAUAUGCUGCCUUCCUGCUGAUC
>gambiaeS_scf_1106392397132_2052506-2052421 Terminal stem (Target used: 18S rDNA gambiae)
UAAUAUGAUGAUUAUCUUUAUCAUACGGUUAAAUUCUCUGAAACAACUUUGAGAGACAAACCAGUUAGAACUAGGGCUGUCUGAUG
>gambiaeS_scf_1106392397132_2290603-2290707 No terminal stem (Target used: 18S rDNA gambiae)
UCAAAUGAUGAAGCAAAUCUGUAAAUGUUAUUUCUCGUCGCUGAAUUCACGUAAUCAUGAACCGAGAAUAAGAACUGUGUCUGAUUUUUCUUUAAUCGACUGAAA
>gambiaeS_scf_1106392397132_2290916-2291055 No terminal stem (Target used: 18S rDNA gambiae)
UUAAAUGAUGAAGCAAAUCUUUAAAUGUUAUUUCUCGUCGCUGAACUAAUUAUGAACGACGAUAAGAAUGAGUCUGAUUUCUAGAAUCGAUUCCAAUUUACAAAUUAGUCUGCUUUCUUCAAGGUCAUGUAGUAAUGAAA
>gambiaeS_scf_1106392397132_2352587-2352689 Terminal stem (Target used: 18S rDNA gambiae)
CGGCAUGAUGAACCUGUUCGAUCACGCACCGGCCACUCCUGCGAAGGACGGCGGCGGACCGGCGCCAGAAGAUGGACUGGCCGUGCGGGAGUUGCGCCUGAUG
>gambiaeS_scf_1106392397133_1015380-1015279 Possible terminal stem (Target used: 18S rDNA gambiae)
CACUAUGAUGACGUUCGAUCUGGAUGGGUGAGCGAACGAAGAACGGGUUGAAAGGAAACAUGCCGCCGACGAAGCGCCUUCGCUAUCAAACUGGCUCUGAAA
>gambiaeS_scf_1106392397133_2714663-2714755 Strong terminal stem (Target used: 18S rDNA gambiae)
AAUAAUGAUGAACCUUAACGCGCUUGUUUGACGUGACGAAGAACGAAAGUGUUUUUCGGAUGAAUCGCAUAAAAUGUUAUACUGAGACUGAGU
>gambiaeS_scf_1106392397133_2718046-2718138 Strong terminal stem (Target used: 18S rDNA gambiae)
AAUAAUGAUGAACCUUAACGCGCUUGUUUGACGUGACGAAGAACGAGAGUGUUUUUCGGAUGAAUCGUAUAAAAUGUUAUACUGAGACUGAGU
>gambiaeS_scf_1106392397133_2855380-2855512 Terminal stem (Target used: 18S rDNA gambiae)
CCCCGAGAUGAACGCCCUAAACUUGCCCUCGACGGACGCGACCGACAGCACCAGGUCGAGACUGUUGCCCGUCAGCACCUGGCACAGCAUGGCGAGCAGUGCGUCCUGCACCUUGCUGCAGUCGGUGCUGAGC
>gambiaeS_scf_1106392397133_3612141-3612025 Terminal stem (Target used: 18S rDNA gambiae)
UGAAGCGAUGAGGGUUACGAAAUCCUCUCGGACAGGGCCUUGGCCGACCUGAGCCACUGUGAGACUGGAUGUCUCCCACGAGGGCAGGGAGGAUGGCACACCUCACACUGUCUGAAU
>gambiaeS_scf_1106392397133_4195862-4196018 No terminal stem (Target used: 18S rDNA gambiae)
UCCGGUGAUGAAAAUGACGACCUGGAGGACCUAAAGAGGGCCACAGAGAGCGGCAGAGAGCGGCAGAGAGACCAAGAGCGGGCAGAGAGGGUUCAGGCGCGAGCGCGUACUCGGCGGAGAUCAAUUAAAUUAAUUAGAAAAUGUUCCAAAACUGAGC
>gambiaeS_scf_1106392397133_4425538-4425648 Terminal stem (Target used: 18S rDNA gambiae)
ACAGCUGAUGACGAUGACGAUGAAGGUGGUGGCCUUCCGUUUGAGUUGCAGGCGUGAUUGCAGCCCAGCAAGCAAACAAUAGGUGACCGCUACCGUAUCAGUGGACUGAUU
>gambiaeS_scf_1106392397134_1003627-1003796 Possible terminal stem (Target used: 18S rDNA gambiae)
UUCUAUGAUGAACCAAAACAAAUUAUCCUUUUAACUUUCGUUCUUCUGAAUCAAAGUGUAGAGAAACUGUUAUCACUGAAAAUAUCCUUAUUACGAUCACCUGACGUGUGUGUUGUUUUCACCCUUCGAACUGCUUUGUCUAAUGCCAUGAUUCUCUUCUUCCCCUGAAC
>gambiaeS_scf_1106392397135_1439668-1439547 Strong terminal stem (Target used: 18S rDNA gambiae)
GGUGUUGAUGAUCGCUUCCGACACCUCGUCCGGUGUGUCCAGAAACAGAUUCCACAGCUUGCACUCGCGCCCAUGUCGAUGGCAGCUGAAGGUGUACUGAUGGCCCGGGAGGGCCGCUGACA
>gambiaeS_scf_1106392397135_5344343-5344442 Terminal stem (Target used: 18S rDNA gambiae)
ACCCAUGUUGAUCUUGAAACUUUGACUGGACUCAUAUGGGUCCUACGACUGAUGUUUGACCCAUAUUGGCGCUGGAACUGGCCCUCUCCCAAUACUGAUA
>gambiaeS_scf_1106392397136_1443994-1444086 Terminal stem (Target used: 18S rDNA gambiae)
ACACAUGAUGAUUGAUACGUACGAUCGGCAUUGCAGUGAAGGAAUUGUCGACAGAUUUGUGGUACAAAUGGUACAAUAAUUUGAUUGCUGAUU
>gambiaeS_scf_1106392397136_5999453-5999545 No terminal stem (Target used: 18S rDNA gambiae)
UGACAUGAUGAUGCUUUUCACCCGCCACACCCCGGAAGUGGGUGAUGUAUUGUCGUGGAAGAUGUUCGGCUGAGCAAAAGCUGCUGUCUGAGU
>gambiaeS_scf_1106392397137_2934891-2935026 No terminal stem (Target used: 18S rDNA gambiae)
CCGUAUGAUGCAAGAACUUUGUAGUUGACUGUAACUAUUAUUAUCAAUCCCAGAGACUUCACUAAACAAUUCAUAGGUAGUAGUGACGGGUGGUAUGUACAAAGGGCAGGGAUGUAAUCAACACUAGGUAAUGAAU
>gambiaeS_scf_1106392397137_3159895-3159808 Strong terminal stem (Target used: 18S rDNA gambiae)
GCAGAUGAUGAGAUAAAAUCCGAUGCCCCGCCGAGUGUUGGCGCACAAGCGGGGGAGAGGAGGAGGUGGGUCCACACAGCUGCUGAAU
>gambiaeS_scf_1106392397137_3215598-3215499 Strong terminal stem (Target used: 18S rDNA gambiae)
GCUGCUGAUGAUAGACAGCGCCAUUUGCACGCUGCUGCUGCUGCUGCUGUUCCAUCAUACCAUUACCACCGUGGUGCUGUUGUUGCUGGUGAUGAUGAUG
>gambiaeS_scf_1106392397137_5544550-5544443 Terminal stem (Target used: 18S rDNA gambiae)
CCGCGUGAUGAAUAUCCAUUUGCUGGCAAUUUACUCGCCUGAGGUAAUGAAUGAUUAAUCAACGGUAGUUUACCAGCCCACAGAAGCUGUACCUUGAGAUAACUGAGG
>gambiaeS_scf_1106392397137_5627113-5627224 Terminal stem (Target used: 18S rDNA gambiae)
CCCAAUGAUGAUGCUCUUUCGCGCCCUCUCGCGCGAUAAGAUGAACCGCCAGCAACGUGCUGCCCUGUUUCCCACCGGACGCAACCUCACUCUCCCUCAACCUGCUCUGAAU
>gambiaeS_scf_1106392397137_893577-893492 No terminal stem (Target used: 18S rDNA gambiae)
GCACGUGAUGAAAAGUGCUGCCUGGUUUUGGUUUCCCACUCACGCUGUUUUUUUUUUCUUCCUUUUUUGCAAACUUGAUACUGAAA
>gambiaeS_scf_1106392397138_899460-899543 Possible terminal stem (Target used: 18S rDNA gambiae)
AUCGACGAUGAGGUGCUACAGGCAGAGGGCAUCACGGAUCUGAAGCAGUACGCUUGCGUGCCGGAGAAUGCGGACAAACUGAUG
>gambiaeS_scf_1106392397138_963207-963279 Terminal stem (Target used: 18S rDNA gambiae)
GAGAAUGAUGAGAGGUAGGUUAGCUCUGGCGCUGGCGACAUAGUCAUAAGAAUGACGAAAAAUCGACCUGAUA
>gambiaeS_scf_1106392397139_279150-279075 Terminal stem (Target used: 18S rDNA gambiae)
GAAUAUGAUGAGACAAAAUAUCGGACGGACACAACACUGACUGUCACUGACGUGAAAAUCCAUCUCUUUUCUGAUU
>gambiaeS_scf_1106392397139_5637310-5637448 Terminal stem (Target used: 18S rDNA gambiae)
GAACUUGAUGAGCCAAAAUCCGCUGCUGGCCAACAGCCCCGGUCUGCAGGAUCAGUUGCGCACGAUGAUGCCCCAGCUGAUGCGGCAGAUGCAAAACCCGGAAGUGCAGCAAAUGGUCACCAAUCCGCAGGCACUGAAU
>gambiaeS_scf_1106392397139_5637667-5637754 Terminal stem (Target used: 18S rDNA gambiae)
CCGCAUGAUCAACGGGAUGGCAUCGGGUACGGCUGAUACGAACAUUCCACCGGAGGAGCGCUACCGGGCGCAGCUGGAACAACUGACG
>gambiaeS_scf_1106392397140_779840-779974 No terminal stem (Target used: 18S rDNA gambiae)
CCGGAUGAUGAUUAUACUGCUGAUUGCCGCGGCUGCUGUGAAAGAAGUCCGUCGAGACCUGUCGCGACCGAAUAAGAAAAGACAGCGAUAUGUAACGGUAAUAGACCGAAAUGAUAAAAAAAACGUCUGCUGAAU
>gambiaeS_scf_1106392397141_1347121-1347023 Terminal stem (Target used: 18S rDNA gambiae)
GAUUAUGAUGAAACUCCCCGUAGACUAUCAUGUUCCCCGUUACCGGUUCCCGAAACCCCCAGCUCAUCUCACGGCAUAUUACCUUGUCCUCAACUGACU
>gambiaeS_scf_1106392397141_1738170-1738299 Strong terminal stem (Target used: 18S rDNA gambiae)
AGCAAUGAUGAAGCACUAUUGAGGCUGGUUGCGAAGACGCUUCUGACGAAACUGAACCCGUACAUAUCGCAUAUUGCUAAGAACCUGCUUGCCUACAUAUAUUUUAUCCAUUCUGGUUGGCUUACUGAUG
>gambiaeS_scf_1106392397141_2245085-2245192 Terminal stem (Target used: 18S rDNA gambiae)
AAAUAUUAUGAUCCAUCUGGUGGCGGGCCGACCCGGAGGCCCAGGCGCGAUAAGCACGUGCUGCGCUGUGUUGCGCCACACAGCAGGCCGGAUUGUGCAAAGCUGAUA
>gambiaeS_scf_1106392397141_2807737-2807829 Terminal stem (Target used: 18S rDNA gambiae)
ACCUAUGAUGAAUCUUUUGCCCGACCCGGACCGAUUGUGGUUCGGGUCCAGCUCGACCGCCUUGAUAAUUUUGCCCGUCGAAAGCACCUGAUU
>gambiaeS_scf_1106392397141_3466842-3466943 Strong terminal stem (Target used: 18S rDNA gambiae)
GCGGACGAUGACGUUGUGCUGGGGGCGGCCGUCAGCUGCGAGCUCGUGCUGGCCAGCGACGUGGUGGAACCGCCGUGCAGAUUGGCCGUCGGUGGCCUGAUG
>gambiaeS_scf_1106392397142_1540447-1540361 Strong terminal stem (Target used: 18S rDNA gambiae)
UAAUAUGAUGAAAAAAUCAUGACGGUCUGCUGACACAAACGUGAAGAAUGUCAGAUUGUAACCCAAAGUUAAAAAUCAUUGCUGAUC
>gambiaeS_scf_1106392397143_287815-287700 Strong terminal stem (Target used: 18S rDNA gambiae)
UUCCAUGAUGACGCUCAUAAAUGAUUCGGUGCAGCCCGGAAGCUUAAAUGAACACGCGAUCGGUGCCUUCUUCUCGGAGCUGCUUUCGCAGUUGCGUUCGCUUCUGGACGAUGAGC
>gambiaeS_scf_1106392397143_4271319-4271229 Strong terminal stem (Target used: 18S rDNA gambiae)
GCCGAUGAUGCUCGCCCCGGACAAGGUGUCGGCGACGCUGCGCGAAGUGACCGGCAACAUGAUGACGCUCUCGUACAACAUUGGCCUGACG
>gambiaeS_scf_1106392397146_177817-177922 Strong terminal stem (Target used: 18S rDNA gambiae)
CCAUCUGAUGAGCAUCGUGGAGAUGUGCUUUCUGGCCGGGGCGGCCCUCGGGAGCGUCGGCAGCGGCUGGAUUUCCGAUCAGUUCGGCCGGCGGCACACACUGAUG
>gambiaeS_scf_1106392397146_219124-219001 Terminal stem (Target used: 18S rDNA gambiae)
UUCGAUGAUGACGUCGAACUUGAAUACGGGCGUGUACACGCUGCCAGAAGAAUCCGAACACGAGUCGGAAGAGUGUCCAGCCAUGUAAAGCCGGGGAGAGCUUGUGGACAGCGGCAACCUGAUC
>gambiaeS_scf_1106392400660_991-1150 No terminal stem (Target used: 18S rDNA gambiae)
AACUAUGUUGAAUAAUAAAAACGAAUUUUGAAAAAAAAAUGAUUUUCUUUGUUAGACCGGGGACUUAUCAGCCAACCUGUUACCGCGGCUGCUGGCAUCAGACUUCCCCUCCACUUGAUCCUUGCAAAAGAUUUACGCUCAACUCAUUCCAAUUAUGAAC
>gambiaeS_scf_1106392401504_909-1017 Terminal stem (Target used: 18S rDNA gambiae)
ACAGCUGAUGACGAUGACGAUGAAAGUGGUGGCCUUCCGUUUGAGUUGUAGCGUGAUUGUAGCCCAGCGAGCAAACAAUAGUGACCGCUACCGUAUCAGUGGACUGAUU
>gambiaeS_scf_1106392401710_871-794 Terminal stem (Target used: 18S rDNA gambiae)
GGCAAUGAUGAUCUGCUUACGCCCGGUGGCCUUGAUUGCCUUGACGAAAUCCUCGUUGUCCCAGGCGUUGAUCUGACC
>gambiaeS_scf_1106392404853_272-354 Terminal stem (Target used: 18S rDNA gambiae)
ACCCGUGAGGACACCCGCCACUCCUAACGUCAGGUGCGCCCGGAGGCACACUACUGACAGCGUUCUAGUUAGCGUGACUGAGU
>gambiaeS_scf_1106392407339_419-548 Strong terminal stem (Target used: 18S rDNA gambiae)
AGCAAUGAUGAAGCACUAUUGAGGCUGGUUGCGAAGACGCUUCUGACGAAACUGAACCCGUACAUAUCGCAUAUUGCUAAGAACCUGCUUGCCUACAUAUAUUUUAUCCAUUCUGGUUGGCUUACUGAUG
>maculatus_AXCL01000704_5619-5521 Strong terminal stem (Target used: 18S rDNA maculatus)
GAGCAUGAUGACUUAAAACAACCGUGCGCCGUCGGUCCGCACUGGGAAGAAGGCUUUGAACCCGGGGCGGUCCUUGAACCACCCAUAUGGGUCAUGAGC
>maculatus_AXCL01001357_5973-5853 Strong terminal stem (Target used: 18S rDNA maculatus)
GUAUGUGAUGAAUCCUUGGACUGCGAAUGUUCCCGUUUCUCGGUUACCCGACGCUGAGUAAAUCGGUGUGGUCAACAAAAAUGUUUUCAUAUUACUCUUUUUUUUUGUUGCAGAGCUGACG
>maculatus_AXCL01002295_3796-3932 Terminal stem (Target used: 18S rDNA maculatus)
GAGAAUGAUGAAUUGGUAGCCAUUACACGACCUAAGAGCGGAAGAUUUUGUGGCAUAAGCUUAUUGAAAAGAAAUAAUUUUGAUGUAUCUCCUCUUUGCUCGGUUUGUCGUGCACAGCGGGGAUGGCACAACUGAAU
>maculatus_AXCL01002976_2573-2624 Terminal stem (Target used: 18S rDNA maculatus)
CGAGAUGAUGAUGGCCGUGAUGCGCAUGAUGAUGGGAUGCGGUCGUCUGAUG
>maculatus_AXCL01005135_2409-2515 Terminal stem (Target used: 18S rDNA maculatus)
CGUCAUGAUGAAGGGAAAUUAAUGAUAAUGAACGCCCGCAAAACUGAGCAAAAUUUUAAUCAAAAUGCUUCAAUGACAAUUUUUAAUCAUGAUGUGUUUAUCUGAGC
>maculatus_AXCL01005227_5365-5500 Terminal stem (Target used: 18S rDNA maculatus)
ACGAAAGAUGAUUCACGGCUGUCCCGUAGAACGGGACUGAUGGGGGGUCUGAGGGGCGAUUGUUCACAUCAUUUCUUGCAACCGUGUAGACGGUGCUUGUUUUUUGGUGAACUGCUCGGUAACGUGUUUGCUGAGG
>maculatus_AXCL01007257_4456-4565 Terminal stem (Target used: 18S rDNA maculatus)
AAAAAUGAUGACAUCACACAAUGGUGAUUGUCACCGGGCGGCAGAAUCGGAGCGCUGGCGAGUACUUAAAGGAGUGGAACACUUCCUUAACGACGACGAACGCGCUGAAC
>maculatus_AXCL01007371_4177-4270 No terminal stem (Target used: 18S rDNA maculatus)
CAUAAUGAUGAAGUGAUCCUUGCUGAAGUGAGAUUGUAUCGUUUGUUGGCGUGCACCGCCGACACCGACGACCACACACUACCACCACCUGAAG
>maculatus_AXCL01008352_1453-1360 Strong terminal stem (Target used: 18S rDNA maculatus)
CAGGAUGAUGAUAAUCGAUUGCACUUGAACCUGAAAAGUGCGAAUGGGAUGCUGCUGAAGUCGUAAAGCAAGAAGGUAAUGGUUUAACCUGAGC
>maculatus_AXCL01008584_881-776 No terminal stem (Target used: 18S rDNA maculatus)
GGUGAUGAUGAAGCAGCAGGGCGGACUGCUGGGAUAGCUGCUGCUGCUGCUGAAGGCGAAGUUCGCCAUCCAUUUCGGUACGCCCUGAGAAGUUUUUUGGCUGAUG
>maculatus_AXCL01010561_243-348 Strong terminal stem (Target used: 18S rDNA maculatus)
GCAGAUGAUGAUCUGCGCCGAAUUCGAACCAUGGGCCGACUGGCCGGUGCACACUCGAGUGCGACAAUUUCGGACGUGGAGACAAUGGCAGACAACCAGACUGACA
>maculatus_AXCL01011209_3658-3558 No terminal stem (Target used: 18S rDNA maculatus)
GAUGAUGAUGAUCCAGGCGAGUGGUGUGACUGCUGGCAGCGUUCCAGGUUCAUUACGACUGGGGCAUGGGUGUAAACAUGCACCAGGAACUGGUGCUGAAG
>maculatus_AXCL01013488_2038-2162 Possible terminal stem (Target used: 18S rDNA maculatus)
CUAGAUGAUGAGCUUCGAGCGAUCGAAAAGCGUGCCGCCGUGUAGCAGGGCCCCGAACGGAGACACUAACCAGGGCAGUAUGGGUAGUAGCGUCAGCAUCACCGCGCUCCAAGCCGAGCCUGAUU
>maculatus_AXCL01013701_2584-2419 Terminal stem (Target used: 18S rDNA maculatus)
GGGGAUGAUGAAACAGGCUGCAGAACGCAUGUUGUCAAUCGGCAAAUCGGUUGCAUUGUAGCACGCGUUUGUGGCUGGCGCCAGACCCUGAGAUGCAAAUAUUUAAAUUGUUUUGUGGUUGUUUCUGGCAUUGUUUGUUCCUUCUCUUGCUUCGUUUCGUCUGAUC
>maculatus_AXCL01014833_1596-1510 Strong terminal stem (Target used: 18S rDNA maculatus)
ACAUUUGAUGACAACUUUUAACGCGUAUGACGGAGCUUCUCUGUCUCUGAUUAAUACAUUCUCAAACAUGUUGUACUGAGACUGAUU
>maculatus_AXCL01015003_824-908 No terminal stem (Target used: 18S rDNA maculatus)
GAUGAUGAUGAUGGUGAUGUUGCGGUGCCGGCACUUGAGCCUGGGCCUGUGCCUGUUGCACCGGCGGUGCUUGCAUCUGCUGACU
>maculatus_AXCL01015574_292-383 Terminal stem (Target used: 18S rDNA maculatus)
UCGGAUGAUGAUCGAUUCUGGUGCCGACAUAACCCUGAUUUCUGAGAAGCAUUGGUGCCAGAUGGGUAAACCUGCAUUAGCACAUCCUGACG
>maculatus_AXCL01015710_280-364 Terminal stem (Target used: 18S rDNA maculatus)
CAAUAUGAUGAAUAUUUUUUAUCGUUUACGUUUUUCUGAUCAAUUCAUGAACGACAAACCAGUUUAGAACUAGGGCUGUCUGAUA
>maculatus_AXCL01016458_280-349 Strong terminal stem (Target used: 18S rDNA maculatus)
GCAGAUGAUGAACAGCCCGGACACGAUGCGCCAGAUACUGACCUCGAACCCGCAGAUGCAGGAGCUGAUG
>maculatus_AXCL01016896_1691-1585 Terminal stem (Target used: 18S rDNA maculatus)
GCUGAUGAUGAAGGUAAAAUGGCAAACCAUCCUCCCGAUGGGCCCGUGGCCCGGCAUGUUGCCAGACCACUGCUCUUGUACGCAUUUAUUAAUGAUUGCAUCUGACG
>maculatus_AXCL01019559_2458-2314 No terminal stem (Target used: 18S rDNA maculatus)
AAGUAUGAUGGUGCAUAUAAUUAAACGGAGCAAAGCACACGCUGCUGCUGAGAACACUUUAUUGGGGAUUUAAGUUAAAAAUAUUAAAUGUAUAAACCUUUGCGUUUUACUAAUUUUCCGCUUAAUAAAAUUAAACUCUCUGAAA
>maculatus_AXCL01019597_2324-2213 Terminal stem (Target used: 18S rDNA maculatus)
ACGAAUGAUCAUAAAAACCCGUCUGACCCGUCUGAUGCCUCCCUUUUGAUUCACCUCUGGCGCCAAUCCUUUUGCAACGGAACGAUUCAUACCAUCUCUCGAUCCUCUGAAC
>maculatus_AXCL01020197_809-929 Terminal stem (Target used: 18S rDNA maculatus)
CACCGUGAUGAUGCCACGGCUGCUGCCUGAUGGGGCCUCGUUAGUUUGGAGAAAACGGUCCCAAACCGACAACAAGCAGCGCAUCGGCUACAGCUGCCGAAACGAUAGCCACCAGCUGAUG
>maculatus_AXCL01020210_142-30 Terminal stem (Target used: 18S rDNA maculatus)
GCGAAUGAUGAUGGGGCAGCUGUUGGAACGCGGUCGAGGUGAGGCCAGACUCUUUCACCAGUGUGGCGGCCGUUUCCUUCAGCCCGUUCGCAACCAGAUGCUGGUAGAUGAGU
>maculatus_AXCL01021135_1817-1743 Strong terminal stem (Target used: 18S rDNA maculatus)
UGCUAUGAUGAAAUGGAAUUCCAGCCUUAUGCGCUUGGAAAAGAGAUACCCAGAGUAUUCAUUCACAUUCUGAUG
>maculatus_AXCL01021813_417-334 Terminal stem (Target used: 18S rDNA maculatus)
GAUAAUGAUGAUAAAACAUUUCAUCGAACGAUAUACGGCGGGCGGUUGCUGAUGGUAUGAUGGUCCCAGACCCGCAAUCUGACU
>maculatus_AXCL01023931_1644-1762 Terminal stem (Target used: 18S rDNA maculatus)
GUUAAUGAUGAAGCAAACAUAAAAAUGUUAUUUCUCGUCUCUGAAUUCAUGUAAUCAUGAACGAUAGCAAUGAAUUCGUCUGAAUUUUUAUUACGAACAACAAUAGCUGAUAGCUGAAA
>maculatus_AXCL01024053_1133-1062 Terminal stem (Target used: 18S rDNA maculatus)
GUCGAUGAUGACGAUGACGACGACCGACCGACCGAUGGUGUGCGCUGCUGGUCAAUGAUCGGGAUACUGAGC
>maculatus_AXCL01024333_480-543 Terminal stem (Target used: 18S rDNA maculatus)
CCCGGUGAUGACGCUGACCGAGGAGGAUUACACGCUGCUGGCGCUGAUCAACCGGGAACUGAAG
>maculatus_AXCL01027431_2071-1944 Terminal stem (Target used: 18S rDNA maculatus)
CACGAUGAUGAUCUCACCUGUGUACGAAAAUGUCAACCGCUUUCUGAAACUGUUUCUUUCGGCGGGAUAAACGUUGUGAUGCUGUUUUUGGAACAAUCACUUGCAAUCCUUUGCUAAUCGUUCUGAAU
>maculatus_AXCL01030158_1506-1410 Terminal stem (Target used: 18S rDNA maculatus)
AUUGAUGAUGAUUCAUGCUCAUCGCCUGCUACUAUGCGAUAAUAAUCGGAAUCUCGACUUAAAGCUUCAUUUCCACACUGCUGAGAGAGUGCUGAAU
>maculatus_AXCL01034157_819-902 Terminal stem (Target used: 18S rDNA maculatus)
AGAUAUGAUGAGGGAUUAUGGCAAACGCAGACGCAAGCCUGACGUUGUUCAUUACCUGGUGUUAAUAAAUAGUUUCAUCUGAUU
>maculatus_AXCL01035809_1227-1125 Possible terminal stem (Target used: 18S rDNA maculatus)
GAUCAUGAUGAUGGUGAUGAUGGGGCGAUGAUGUGCUGAUGUGCGUUCGGGAGACGGUGGUGACACUCCUCUCCACAGCCUCCACAGUGGUGCUGAGCUGAAC
>maculatus_AXCL01036951_872-780 Possible terminal stem (Target used: 18S rDNA maculatus)
UAAAAUGAUGAGAACAGGAUAUGUAUAAAUGUCUUACCAGCGAGUUCUGGAUGGGGAACAAGUUUCCUUUAUAUGGCUUAACCUUUUCUGAUG
>maculatus_AXCL01037487_320-221 Terminal stem (Target used: 18S rDNA maculatus)
CGGCAUGAUGACUGCUGUUGCUGCUGCUGCUGGCAUGACGGUUACGAUUCACUGCAUUUUGGGGCGCUAGCUGAUGCGCUGAACUGUGUUUUUGCUGAUG
>maculatus_AXCL01037983_1107-988 Terminal stem (Target used: 18S rDNA maculatus)
GAUGAUGAUGAUGGUGAUGGUUCGACAGCAUCGAAGCAGGAAUUGGCUCUGGGCUGAGUGCUAUCAUUGGAGCUGGUACGCCGCCGCCACCACCACCGAUCGAUUGUGCGGCGGCUGACG
>maculatus_AXCL01038857_697-790 No terminal stem (Target used: 18S rDNA maculatus)
AUGGAUGAUGAUUCAAUUGUGGGAUGUAACGAGCGCUAGCUUAAUCUACACCCCAUGUUCUCUCUUUCUUUCUUUCGUUAUCACCAUGCUGAUU
>maculatus_AXCL01039680_985-844 No terminal stem (Target used: 18S rDNA maculatus)
UGAGAUGAUUAUCAACUCGCGACCGGCACAAGUACCCCUCGAUCACGAAGCAGAACCGGCUUUAACGCCAAACCACUUCCUUGGGACUCCCAAUGAAGAUCAACCGCUGAAGGCGUUCGACGACCGGCCCGCCGUACUGAAA
>maculatus_AXCL01040723_731-579 Strong terminal stem (Target used: 18S rDNA maculatus)
UUGUAUGAUGAAAAAAUCAUGACGGUCUACUGACACCAACUUGACGAUUGUCCGAUUAUAACCCAAAAUGAAUGAUCAUUUCUGAAAGUGCUUUAAAGAACGCUACUCAUAUGUAACGCGAUGCGGCGGACUCAACCUUGUUUACCUCUGAGC
>maculatus_AXCL01042226_830-753 Terminal stem (Target used: 18S rDNA maculatus)
GAAUGUGAUGAAGUGCUCGGACUGGAUGCGGCUGAAGAAGAUUUCCCCACGCUGCUCAAAAUACUGUCCGUGCUGAAC
>maculatus_AXCL01043008_1224-1122 Possible terminal stem (Target used: 18S rDNA maculatus)
GAUGAUGAUGAGGUAGCGGCACCAGUGGCCCCGGCGGCGGUUGUUGACCAACAGAAGCAGACGGCCAACCAGGUGGCACCGGCGGCUGCGGCGGCUGCUGAGG
>maculatus_AXCL01046804_308-392 Terminal stem (Target used: 18S rDNA maculatus)
UUCGAUGAUGAAAGUACGCAGCUGUAAAAGUAACUACCUCAUCAACUAAAGCGCAUUUGCAAAUGCAUCACGCUGCUGUCUGAAG
>maculatus_AXCL01051194_248-322 No terminal stem (Target used: 18S rDNA maculatus)
UUCUCUGAUGAAUUCACAAAAAAUUAACUUUCGUUCUUCUGAAUCAAAGUGUAGAGAAAUUGUACUUUACUGAUU
>maculatus_AXCL01052719_812-930 Terminal stem (Target used: 18S rDNA maculatus)
GAGGAUGAUGACGUCUAGCAAAAAGGACACCAUGCUCCGACACGAUUGCGUUUGAUGCAGAGUGUUGUGGUGUUGGCUGUAUAAUGUUGAUGCUGCUGUUGCUACUGGUGGAGCUGAUA
>maculatus_AXCL01052925_377-490 Strong terminal stem (Target used: 18S rDNA maculatus)
CCCUAUGAUGCGGAGAACUACUUCGAUUACGAUCGGCUGAAUGACGGGCCUUCGUUGCUGCACUGGUUGGGCGUCGAUUCUCUUGGGCGUGAUAUUUUCAGCCGCAUUCUGAUG
>maculatus_AXCL01053352_977-907 Terminal stem (Target used: 18S rDNA maculatus)
UCUCAUGAUGAUUUCUAUUUGCCUGCCGCCCCUGAGCAUGGUUUGCUGUGCCACAUUACCCCCAUCUGAUG
>maculatus_KI433615_6440-6530 Terminal stem (Target used: 18S rDNA maculatus)
GCAAAUGAUGAUGUCAUUGUUGGCGGUGUGUUUCUGAUCACGUUGCUGCACACGACUCAUAGUUCUGGUGAUCGAUCUGAAACGGCUGAUU
>maculatus_KI433691_5497-5405 Terminal stem (Target used: 18S rDNA maculatus)
GCAAAUGAUCACAUUCCCAUGCACGCCCGUGGCGGCCGGUUGAACAAGCUAAUUGAUUGAUUGUACAGGAUUUUAUUUAUCAACCAGCUGAAG
>maculatus_KI434189_6451-6528 No terminal stem (Target used: 18S rDNA maculatus)
GUUUAUGAUGAUGCUGCUGCUGCUGCUGCUGGCAGCAGAUUACCACCGUUCGGGCAUUUUGGUACACUCUCACUGACA
>maculatus_KI435048_9072-9186 Terminal stem (Target used: 18S rDNA maculatus)
GAUGAUGAUGAUCAUCGUCCAGGUGCUGCUGCUGCUGAUGAUGUUGCUGCUGCUGCUGCUGUUGAUGUUGCUGCUGGCAGGAGUGAUGCUGCAGAUGGUGCAACGGCUGCUGACU
>maculatus_KI436415_1950-2022 Terminal stem (Target used: 18S rDNA maculatus)
CCUGAUGAUGAUGUUGCACAAAACCCCCGGAAGCAUUCUGAUGAUGCUUGCAUUUUGCCCUUCAGUGCUGACA
>maculatus_KI436498_991-1075 Possible terminal stem (Target used: 18S rDNA maculatus)
UUCAAGGAUGAGCGCGUGUGCGCCCAGCUGUUCUGUUUCGAUUCGGCCAGCGGUUACUGUGUCGCGUACCGGCCCGCCGCUGAAG
>melas_AXCO01001087_32047-31935 Terminal stem (Target used: 18S rDNA gambiae)
AUUUAUGAUGAUCAUGAAAGUCUUCACAAACGCUUUACUGAAUCCAAUUCCUUUCUUUACUUUAUUUCACAUGUGUUUCUUCGCUCUUCUACCGAUCCACUUCCAUCAUGACG
>melas_AXCO01001132_6440-6287 Strong terminal stem (Target used: 18S rDNA gambiae)
CGAGAUGAUGAAGAUAUUGCGAGCUCGAAUUGAUUGCUAUCUCGCCUUUACAAUGUCACAACUACGUACCGUGCAGCGCGAAACGUUUAAUUCUCAUUUUUUCCCGCCCAAAUGAAAAACGCACCGCAGAAAACCAAUCGAUCGGUAGCUGAUC
>melas_AXCO01001770_22744-22843 Terminal stem (Target used: 18S rDNA gambiae)
GACGAUGAUGAUGUAUCGGAUAAGCCAUCGGAAGCUGAGAGCGAUAGCGCUGGGGCCGAUUUGGAUGAUGAGGUGUUCAAGCCCUACCGGCCAACUGAGC
>melas_AXCO01002000_5378-5272 Terminal stem (Target used: 18S rDNA gambiae)
GGAAAUGAUGACGGCACGAGGCUUCGGCAAGCGCCGGGCACCGAUUGGCGUAAGCUUCGGCAGUGGCCGACCAGCACACCACAGCCUGGCAGCGGGCGACGCUGAGU
>melas_AXCO01002138_5566-5689 Terminal stem (Target used: 18S rDNA gambiae)
CUCGAUGAUGAAGGUCGAGAUGGACGACAGUGCGACCGGUCCGAUCUAUCCUCGCCCGAUCUACCAUUACGAUCCAUCCACGUGCGGUGCGAUGCCGCCCGGCUUUUCCGCGAUCAAUCUGAGC
>melas_AXCO01002150_2806-2689 Terminal stem (Target used: 18S rDNA gambiae)
GUCGAUGAAGAAAAAGCAAGCGCUUGACUGAGUGGCGUUUGAAGCUUCGAUAACGAGUUUCAUCGCCUGUAAAUCAUAACGAUUUCUCAGCAUGAUUCACAUAGUUUUCAAUCUGAGA
>melas_AXCO01002985_24026-24103 Terminal stem (Target used: 18S rDNA gambiae)
CCCCAUGAUGAAUGACAUCUUGAGACGGACGAACCGAAGGCAACACAAUCCGCCAACAUCUGUGCUGCGGCGCUGAUG
>melas_AXCO01003602_4234-4360 Terminal stem (Target used: 18S rDNA gambiae)
CCGUUUGAUGAGCUGGACGACGAGCUAGCGGCGGCUGAAGUUGCCGACGAGUCGCACCCAGCGGAAGUCGAUAGUGCGGUGGAGCCGGUGGAACCGGAGGUUGAUCCCGUCGCCCCGGUAGCUGAGG
>melas_AXCO01003939_19993-20116 Terminal stem (Target used: 18S rDNA gambiae)
CUCGAUGAUGAAGGUCGAGAUGGACGACAGUGCGACCGGUCCGAUCUAUCCUCGCCCGAUCUACCAUUACGAUCCAUCCACGUGCGGUGCGAUGCCGCCCGGCUUUUCCGCGAUCAAUCUGAGC
>melas_AXCO01004607_6402-6514 Terminal stem (Target used: 18S rDNA gambiae)
GGUGAUGAUGAUGCUCAGAGAUCGCCCAGUUCAUAAUGCAUCCUGAACAUCAAGCCCCACUGAAUUAAUCAAUCAAUUCCAAGCAAGGCCACGAUGACGAACUCGCACUGAUC
>melas_AXCO01004680_4200-4289 Terminal stem (Target used: 18S rDNA gambiae)
AGGGAUGAUGAAGCGAACCAUUUCCACCCGGUCCUAGAGCGGCUGCUGCUGCCGCAGCUGCUGCGGCCGCCGCCGCCGCUGCUGCUGACC
>melas_AXCO01004753_15435-15334 Possible terminal stem (Target used: 18S rDNA gambiae)
CACUAUGAUGACGCUCGAUCUGGAUGGGCGAGCGAACGAAGAACGGGUUGAAAGGAAACAUGCCACCGACGAAGCGCCUUCGCUAUCAAACUCGCACUGAAA
>melas_AXCO01004833_6547-6465 Strong terminal stem (Target used: 18S rDNA gambiae)
ACACAGGAUGAGAAUUGAACCCAUGAUUCUUGGUGUACUACAACUGAGCGUUUACCUCAACCACUGUGAGGUCGUCGCUGAGC
>melas_AXCO01005353_5489-5392 Terminal stem (Target used: 18S rDNA gambiae)
UGCUGUGAUGAUAACGUAGCCUUAAAAAAAACACCUCUUGCCCCGGCUGACGGCCUCGGUCGUGCUCCCCUUUCUGGGACAGCCGGAAAAUGAUGAUG
>melas_AXCO01005792_16559-16697 Terminal stem (Target used: 18S rDNA gambiae)
GAACUUGAUGAGCCAAAAUCCGCUGCUGGCCAACAGCCCCGGUCUGCAGGAGCAGUUGCGCACGAUGAUGCCCCAGCUGAUGCGGCAGAUGCAAAACCCGGAAGUGCAGCAAAUGGUCACCAAUCCGCAGGCACUGAAU
>melas_AXCO01005792_16916-17003 Terminal stem (Target used: 18S rDNA gambiae)
CCGCAUGAUCAACGGGAUGGCAUCGGGUACGGCUGAUACGAACAUUCCACCGGAGGAGCGCUACCGGGCGCAGCUGGAACAACUGACG
>melas_AXCO01006287_8609-8695 Terminal stem (Target used: 18S rDNA gambiae)
GACGAUGAUGAUGCGAUGAUGCAACCGACGAGCGCGCGCGCGCGCGUGCACUGGUGCGUUCUUUAUGGCACACGGGGGCUUCUGACU
>melas_AXCO01007071_5125-5044 Possible terminal stem (Target used: 18S rDNA gambiae)
GAUGGUGAUGAAGCGCAAGCCGAGAGCGCGCCGAUUUGAAACGGAUAGAGGGACUGCUCGCGAGGCCGGCUUGCUGCUGACU
>melas_AXCO01007495_5165-5257 Terminal stem (Target used: 18S rDNA gambiae)
ACCUAUGAUGAAUCUUUUGCCCGACCCGGACCGAUUGUGGUUCGGGUCCAGCUCGACCGCCUUGAUAAUUUUGCCCGUCGACAGCACCUGAUU
>melas_AXCO01007532_983-1084 Strong terminal stem (Target used: 18S rDNA gambiae)
GCGGACGAUGACGUUGUGCUGGGGGCGGCCGUCAGCUGCGAGCUCGUGCUGGCCAGCGACGUGGUGGAACCGCCGUGCAGAUUAGCCGUCGGUGGCCUGAUG
>melas_AXCO01007885_9454-9539 Terminal stem (Target used: 18S rDNA gambiae)
UAAUAUGAUGAUUAUCUUUAUUAUACGGUUAAAUUCUCUGAAACAACUUUGAGAGACAAACCAGUUAGAACUAGGGCUGUCUGAUG
>melas_AXCO01007885_9953-10037 Strong terminal stem (Target used: 18S rDNA gambiae)
UCUAAUGAUGUGAAUUCGCCCUAGUGGCAAACUGUCUGAAUAUUCAUGUACGAAGAAUCUGACAUAUGCUGCCUUCCUGCUGAUC
>melas_AXCO01008062_10563-10633 Possible terminal stem (Target used: 18S rDNA gambiae)
AGCCAUGAUGAAGGCUUGUUUGCUCUGGCUUUUUCCCGAUCUGGCUGCCCGCCGCUGGCGUGAAGCUGAAA
>melas_AXCO01008375_8824-8681 Possible terminal stem (Target used: 18S rDNA gambiae)
AAUGAUGAUGAUGGUUUUGUGGGCCGUGAGGUUCUCUCGGGUUGCGGGCGCAUUGAUCGUCUUGCCCGCUGGCAUCCCACUGUUAUUCGUAUUCGGGAAAGACGACGAGAAUCUGGACGACCUUCAUCAAGUACGGACCUGAUU
>melas_AXCO01008396_4901-5006 Strong terminal stem (Target used: 18S rDNA gambiae)
CCAUCUGAUGAGCAUCGUGGAGAUGUGCUUUCUGGCCGGGGCGGCCCUCGGGAGCGUCGGCAGCGGGUGGAUUUCCGAUCAGUUCGGCCGGCGGCACACACUGAUG
>melas_AXCO01009269_10305-10174 No terminal stem (Target used: 18S rDNA gambiae)
AAGAAUGAUGAUCAUCAUCACACUCUGGCUUUUGCAUAUUCUGAUGAUGCUGCCCCCCAUUGAACAAGUGACCAGCCGGUGCUGAAUAAAACUAUGCAGUGGAAAAAAUACUAAUAAAAGCACAAACUGAAA
>melas_AXCO01009502_531-639 No terminal stem (Target used: 18S rDNA gambiae)
GAUUAUGAUGAGAUAGUGUAAGGGCAGGGAAGUGUGAGUAGAAAAAAUUAAUGAUUUUAGUGUAGUGUUGGUGAGUGUUUUCCACUAGAAUUGAAGGGAAAAACUGAUG
>melas_AXCO01009679_10493-10583 Strong terminal stem (Target used: 18S rDNA gambiae)
CGAAAUGAUGUCCAAACGCUACCAGAGCCAGGACAUCUCGGACACCGAAACGUUCACGGAGAAACUGUACGGCCAGAGCGAGAAGCUGACG
>melas_AXCO01010212_4750-4840 Terminal stem (Target used: 18S rDNA gambiae)
GAAGAUGAUGACCGAGGAGACGGAAAUCACGUUCCCGGGCAUGAGCGCACGGGAGAAGGAAAAGCUGGACAGCUGUCUGGGUGGGCUGAAG
>melas_AXCO01010260_8609-8515 Possible terminal stem (Target used: 18S rDNA gambiae)
GCUCAUGACGAACAGUGGCAGCACCGGCGGGACUGCUGGCACCAGCGGAACGAGCAGCAGCAGCACCACCACCACCACCGCCGCCGCUGCUGAAC
>melas_AXCO01010382_5271-5157 No terminal stem (Target used: 18S rDNA gambiae)
CCGCAUGAUGAUGGUGAUGGUGAUGCUGCUGGUGGUGCUGCUGAUGCGUUAGGGCGGCAUACUGAGCCGCUGCACACAUCAACUGUCCCGGGUAGUACAGCAGCGGGUACUGACU
>melas_AXCO01010835_165-79 Strong terminal stem (Target used: 18S rDNA gambiae)
CAGCAGGAUGAAUGUUUGUGGUGCUAGCGGUUGGUUGAGGAUCUGAUGAUUUAGGAAACCAUUCUGCACCGCCAACUGGAUCUGAUG
>melas_AXCO01011046_5167-5264 Terminal stem (Target used: 18S rDNA gambiae)
CUGGAUGAUGACGCCCUGUUACGCUGCUACGGCAAACGCGUUCGCGUUGAAUUUGCUGGCAAGAAGGCAGGAACGUUCGAUGGGUGGUAAAAAUGAAG
>melas_AXCO01011130_9335-9143 No terminal stem (Target used: 18S rDNA gambiae)
GAUGAUGAUGAAGGCGGCAGCGUCCGCGGCUGCUGCUGAUGGUGGUUCCGCUACCACUAGCCGAGGCCAGUCCUCCUCCUCCUCGCUGCUCUCCACCACACCCAACUGGCAAAUCACUCCCGAUCCGAUACCGUACGGGGGCAGCGUCCGGCAGCUGUGGGUGCGAUCGAAACCGAACGG
>melas_AXCO01011905_5575-5493 Strong terminal stem (Target used: 18S rDNA gambiae)
CGGUUUGAUGAAAUGUUUUGCGCAAUCCGCGUGCCUGACCUCCACGAGAUCCUUUCCGCGUGUUGGGCUGCUUGCGUCUGAUC
>melas_AXCO01012657_8254-8355 Strong terminal stem (Target used: 18S rDNA gambiae)
GCGGACGAUGACGUUGUGCUGGGGGCGGCCGUCAGCUGCGAGCUCGUGCUGGCCAGCGACGUGGUGGAACCGCCGUGCAGAUUAGCCGUCGGUGGCCUGAUG
>melas_AXCO01013677_6320-6233 Strong terminal stem (Target used: 18S rDNA gambiae)
GCAGAUGAUGAGAUAAAAUCCGAUGCCCCGCCGAGUGUUGCUGCACAAGCGGAGGAGAGGAGGAGGAGGGUCCACACAGCUGCUGAAU
>melas_AXCO01013689_7674-7584 Strong terminal stem (Target used: 18S rDNA gambiae)
GCCGAUGAUGCUCGCACCGGACAAGGUGUCGGCGACGCUGCGUGAAGUGACCGGCAACAUGAUGACGCUGUCGUACAACAUUGGCCUGACG
>melas_AXCO01014022_5896-5804 Terminal stem (Target used: 18S rDNA gambiae)
GCAGAUGAUGAUUUGUCUACGACAGUUCUGAUAGACAACCGUAAGACACUGGUAAACCACAAGCACGGUUUGGACAAUGUCCUUCAACUGACU
>melas_AXCO01014370_7627-7530 Possible terminal stem (Target used: 18S rDNA gambiae)
CGAAACGAUGAGCUGCGGGCACGUGACGCGCCUGCUGGCCGACAAAAACCACGUGCAGAUGGAACCGACCUGGGCCAUCGUGGAGCAUCUGCCUGAGC
>melas_AXCO01014915_841-917 No terminal stem (Target used: 18S rDNA gambiae)
UUUAAUGAUGAUAAAAUUCCGAUUUCACGAGAUGAUCAAGAAUCAUAUGAUCCGUACUCUUCCUUGGAUGUCUGAAC
>melas_AXCO01015225_2974-2877 Possible terminal stem (Target used: 18S rDNA gambiae)
CGAAACGAUGAGCUGCGGGCACGUGACGCGCCUGCUGGCCGACAAAAACCACGUGCAGAUGGAACCGACCUGGGCCAUCGUGGAGCAUCUGCCUGAGC
>melas_AXCO01015353_4663-4749 Strong terminal stem (Target used: 18S rDNA gambiae)
CAGCAGGAUGAAUGUUUGUGGUGCUAGCGGUUGGUUGAGGAUCUGAUGAUUUAGGAAACCAUUCUGCACCGCCAACUGGAUCUGAUG
>melas_AXCO01015384_3784-3864 Terminal stem (Target used: 18S rDNA gambiae)
AUCGGUGAUGACGGUGUCGAUGCACCGCUACUCGGACUAGUAGUGUUGUUCGCUGCGAAGCUCGCAUCCAGAUGACUGAGG
>melas_AXCO01015415_4155-4287 Terminal stem (Target used: 18S rDNA gambiae)
CCCCGAGAUGAACGCCUUAAACUUGCCCUCGACGGACGCGACCGACAGCACCAGAUCGAGACUGUUGCCCGUCAGCACCUGGCACAGCAUGGCGAGCAGUGCGUCCUGCACCUUGCUGCAGUCGGUGCUGAGC
>melas_AXCO01015833_3864-3773 Terminal stem (Target used: 18S rDNA gambiae)
CGGCAUGAUGACGUAACGGAAACGUCACGCGUCUGCCGGUUGCUGAGUGCUGGGCGGACAGAAACGGCGCGUCUGCGCGUGGCCUCCUGAUG
>melas_AXCO01016723_3193-3335 No terminal stem (Target used: 18S rDNA gambiae)
UCCGGUGAUGAAAAUGACGACCUGGAGGACCUAAAGAGGGCCACAGAGCGAGAGAGACCAAGAGCGGGAAGGGAGGGUUCAGGCGCGAGCGCGUACACGGCGGAGAUCAAUUAAAUUAAUUAGAAAAUGUUCCAAAACUGAAC
>melas_AXCO01016900_2022-1917 Possible terminal stem (Target used: 18S rDNA gambiae)
UUGUAUGAUGAACCAAAACAAAUUAUCCUUUUAACUUUCGUUCUUCUGAAUCAAAGUGUAGAGAAACUGUUAGCACUGAAAAUAUCCUUAUUACGAUUAUCUGACG
>melas_AXCO01017207_1965-1896 Strong terminal stem (Target used: 18S rDNA gambiae)
UUCGAUGAUGACGAACUGUUCCGACUCGGAGGGCUCGAUGUAGAACCGGUCCGGCGUGAUGUAGCUGAAA
>melas_AXCO01017724_4098-4194 Terminal stem (Target used: 18S rDNA gambiae)
GCUGAUGAUGAUUUUCGGCUUCUCGACCAACGGCGGCGGGGCGGGUGGGGCGCGGCCCGCGUUCAGCAACCGCCCGCCGCCGUCCCCCUUGCUGACG
>melas_AXCO01017839_4734-4807 Terminal stem (Target used: 18S rDNA gambiae)
CCAUGUGAUGAUUGGGUGGUGGCCGCCUGCUGCCUUCCAUCAUCCUUGCUUUCGCAUAAAACCUAACACUGAUU
>melas_AXCO01018759_1355-1447 No terminal stem (Target used: 18S rDNA gambiae)
UGACAUGAUGAUGCUUUUCACCCGCCACACCCCGGAAGUGGGUGAUGUAUUGUCGUGGAAGAUGUGCGGCUGAGCAAAAGCUGCUGUCUGAGU
>melas_AXCO01020520_3703-3793 Strong terminal stem (Target used: 18S rDNA gambiae)
GCCGAUGAUGAACGUCACGUCCGAGCAGAACUCGUUGUUGACCAUGCCCUCCAGCCGGGAGCUGAUUGUGUCGCUCGAGCCGUAGCUGAGC
>melas_AXCO01021073_3883-3782 Terminal stem (Target used: 18S rDNA gambiae)
UGUGACGAUGAGCUUUGGAAUUUCGGUUGCAAAACGAAAACUACCCUCCCAACAAACAUUUUCUCCCAGCACCUCUCGAUCGUGCGCCCGGCGGCACUGAAC
>melas_AXCO01022614_2872-2947 Terminal stem (Target used: 18S rDNA gambiae)
GAAUAUGAUGAGACAAAAUAUCGGACGGACACAACACUGACUGUCACUGACGUGAAAAUCCAUCUCUUUUCUGAUU
>melas_AXCO01024482_1036-1132 Possible terminal stem (Target used: 18S rDNA gambiae)
GGAGCUGAUGAUAGUGGAAGCCUCGGAGCUGGACGGUUUGAACCAGCUGACGGUGAUACUGAAAUCGGACAGCCUGGAGUUCGCCAACAUGCUGAAC
>melas_AXCO01026194_1682-1774 Strong terminal stem (Target used: 18S rDNA gambiae)
AAUAAUGAUGAACCUUAACGCGCUUGUUUGACGUGACGAAGAACGUGAGAGUUUUUCGGAUGAAUCGUAUAAAAUGUUAUACUGAGACUGAGU
>melas_KI427757_32964-32851 Terminal stem (Target used: 18S rDNA gambiae)
AGACGUGAUGAGUGGAGUAGGAGGAUAUGAAACCGGUCGAAAGCCGCGAGUGCCUACACCGGCGGCGUGAGUGGCGAAUUGUGAUUACAUAAACUGUGCGCGCCCGACCUGACU
>melas_KI427873_47037-46986 Possible terminal stem (Target used: 18S rDNA gambiae)
UUACAUGAUGAACAUAAUUUUUCACACACCCGCCGGCGCCGGGGGACUGAUC
>melas_KI427928_17398-17293 No terminal stem (Target used: 18S rDNA gambiae)
ACCGAUGUUGAGUUUGGAACUUUGACUGGACUCAUAUGGGUCCUACGACUGAUAUUUAACCCAUAUUGGCGCUGGAACUGGCCCUGUCCCCAUACUGAUGCUGAAA
>melas_KI428050_8475-8559 No terminal stem (Target used: 18S rDNA gambiae)
UCAAAUGAUGAAGCAAAUCUGUAAAUGUUAUUUCUCGUCGCUGAAUUCACGUAGUCAUGAACCGAGGAAAAGAAUGUGUCUGAUU
>melas_KI428050_8789-8925 No terminal stem (Target used: 18S rDNA gambiae)
UUAAAUGAUGAAGCAAAUCUUUAAAUGUUAUUUCUCGUCGCUGAACUAAUUAUGAACGACAAUAAGAAUGAGUCUGAUUUCUAGAAUCGAUUCCAAUUUACAAAUUAGGCUGCUUUCUAGGGCAUGUAGUAAUGAAA
>melas_KI428077_19471-19380 Terminal stem (Target used: 18S rDNA gambiae)
AGGUACGAUGAAAAAUACAGCUAGAUUAAUGAAAGCAAUUGAAGCAUCUCCACCAGAAGAGGUUUAAAGUGUAAAAUCUACACUUUCUGAAA
>melas_KI428380_15257-15174 Possible terminal stem (Target used: 18S rDNA gambiae)
AUCGACGAUGAGGUGCUACAGGCAGAGGGCAUCACGGACCUGAAACAGUACGCUUGCGUGCCGGAGAAUGCGGACAAACUGAUG
>melas_KI428462_376-479 Terminal stem (Target used: 18S rDNA gambiae)
AUUGAUGAUGACACACUCUCACGUACACGCACGCAGACACACAGGCGCGCAUGAAUCCAUUUGCCCCCAAUCCAGUCUCCAUCGGGCGGGUUGAUUUGCUGAGA
>melas_KI428505_30792-30667 Strong terminal stem (Target used: 18S rDNA gambiae)
CAUGAUGAUGAGUAAACGCCCCGGCGAACGGUGGCCUGAAGGCAGGAUUCGUGUGAUCGAUUCCCGACGGGCUGGGAAGACCAGCCGCACCCAUACCAUACGGACUGGCCUUAUAAGCAGCUGAGG
>melas_KI428514_6759-6870 Terminal stem (Target used: 18S rDNA gambiae)
CCCGAUGAUGAUGCUCUUUCGCGCCCUCUCGCGCGAUAAGAUGAACCGCCAGCAACGUGCUGCCCUGUUUCCCACAGGACGCAACCUCACUCUCCCUCAACCUGCUCUGAAU
>melas_KI428527_7785-7669 Terminal stem (Target used: 18S rDNA gambiae)
GGAGGUGAUGAAGAAAAAGUCCUUCCUACGUACGGAGGAGUCACACUCUGAGUUUCGGGGGAACGGCCCUCGUACGGCCUCCCGAUAAGAAGGAUAAUAAAUGUCACACGCCUGAUC
>melas_KI428529_25557-25692 Terminal stem (Target used: 18S rDNA gambiae)
GUGAAAGAUGAGUCCUUGUAGCGCGACACAAAGGGCAGGACUGACUGACCACUGCUUGCACCGGGUCACACGCGGACCGAACGCCGUGGAACAAAAGGCCAGCUCGACCGGCCACUGCGCACCACCACCACUGAGA
>melas_KI428850_6795-6912 No terminal stem (Target used: 18S rDNA gambiae)
CACAUUGAUGAUGGGUGGCGGCAGUGGCACCAGCGAGCGCGUGCUCAACACCGGCGGCAGCAUGACGAACGUGCCCGGCUCGAUGGGCACGCUCGGCUCGACGGUGGGCGGGCUGAGC
>melas_KI428884_20505-20578 No terminal stem (Target used: 18S rDNA gambiae)
UUCGAUGAUUAAUCGAUAUUGGAGGCGAACAGUGCCGGUUGAUGAUUUUAUGGUUUCCUUGUGCAAUACUGACU
>melas_KI429075_431-517 Strong terminal stem (Target used: 18S rDNA gambiae)
UAAUAUGAUGAAAAAAUCAUGACGGUCUGCUGACACAAACGUGAAGAAUGUCAGAUUGUAACCCAAAGUUAAAAAUCAUUGCUGAUC
>melas_KI429289_9230-9341 Strong terminal stem (Target used: 18S rDNA gambiae)
GAUGAUGAUGAUGGUGCUGAUGCUGGUGCUGGUGCUGAUGCUGGUGCGAGUGCGAAUGCUGAUGCUGGUGGUGGUGCUGCUGCAGCUGAUGGAACUGGAACAUUUGCUGAUG
>melas_KI429334_3487-3560 Terminal stem (Target used: 18S rDNA gambiae)
CCAUGUGAUGAUUGGGUGGUGGCCGCCUGCUGCCUUCCAUCAUCCUUGCUUUCGCAUAAAACCUAACACUGAUU
>melas_KI429543_11552-11641 Strong terminal stem (Target used: 18S rDNA gambiae)
CCAAAUGAUGAUAAAACCUUGCAAACUUAUGCGGUUUCCUCGGAUCGGUGCGCAGUUAGCGGCUGAAAAGAUGGCCUUACACGUCUGAUG
>melas_KI429543_4539-4628 Terminal stem (Target used: 18S rDNA gambiae)
AACCAUGAUGAAAAAGGAUAUAUACCCGUCUUACCAGACACGUCUGGAUGGUGAGCAAAUUUCUGUAAUAUGGCUUAACCUUUUCUGAUG
>melas_KI429599_14953-15068 Strong terminal stem (Target used: 18S rDNA gambiae)
UUCCAUGAUGACGCUCAUAAAUGAUUCGGUGCAGCCCGGAAGCUUAAAUGAACACGCGAUCGGUGCCUUCUUCUCGGAGCUGCUUUCUCAGUUCCAUUCGUUGCUGGACGAUGAGC
>melas_KI429600_4791-4902 Terminal stem (Target used: 18S rDNA gambiae)
GAAGAUGAUGAUGGUGGUGGGUGCUUUGCAAGGGGCGCUGUGAUUGAUUUAUGCCGACUCACAUUACGAUCCGCCCGGUGCUGAUGGCGCUUGUCCGGCAGCUAAUCUGAAG
>melas_KI429774_12400-12320 Terminal stem (Target used: 18S rDNA gambiae)
CGUCGUGAUGAUCGAGACAUGUGGGAAAACUGGCCUGCUCUGCCGAUGCGUUGCUGCAUCCCCAACGACGUUCUGCUGACG
>melas_KI430160_10354-10212 Terminal stem (Target used: 18S rDNA gambiae)
CGGCAUGAUGAAACAAACAAUGCCGAAUCAACCCCCUCCCGCUCCGUUCUGAUGUUUGUUUCCCGUGCCGCUAGUUGCAUGGCCAGCAUAAAGUUGCUUUGCUAGCAAAACGCAUCAUCCAAAGCAGAAGGGAGGACCUGAGG
>melas_KI430189_8873-8725 Terminal stem (Target used: 18S rDNA gambiae)
AACCAUGAUCAUACGCCAAGUGCCAGCGCCAAGAGUUGGCGACAGGCGGGCAAACACGUCGCCGAGGCCGGGCGUCGGCGACGGAGGCCGGACAGCGAAUGAGAGAUUCAUCAUGAUCCAUCAAAAGAUAUGGACGAACGAUGAUGAAC
>melas_KI430768_10878-10786 Strong terminal stem (Target used: 18S rDNA gambiae)
GCCGGUGAUGAGGUAGGUCCCAGCACCGAACUGACGACGGAGAACGAGCGCAAGAGUCCCGUCAAGAAGGGCCCUUCCAAUGAGGAGCUGAAU
>melas_KI430924_9286-9478 No terminal stem (Target used: 18S rDNA gambiae)
GAUGAUGAUGAAGGCGGCAGCGUCCGCGGCUGCUGCUGAUGGUGGUUCCGCUACCACUAGCCGAGGCCAGUCCUCCUCCUCCUCGCUGCUCUCCACCACACCCAACUGGCAAAUCACUCCCGAUCCGAUACCGUACGGGGGCAGCGUCCGGCAGCUGUGGGUGCGAUCGAAACCGAACGG
>melas_KI431181_6147-6040 Strong terminal stem (Target used: 18S rDNA gambiae)
CGAGAUGAUGACUUCAGUAGCCGAUGCUGAUAAGCGGCAUGCUGAGCCUUGCCUGCUCCCUAUCAAAAACACGGCUCUAGUUGACAAUUUCUUCCCGUUCGACUGAUC
>melas_KI431228_1005-1117 Terminal stem (Target used: 18S rDNA gambiae)
GCUGAUGAUGAGACGACAACACGGCGACCAGGAACUGAAUGUGGGUUACGUACGCAUUUGGACAACAUGCUGGGACGCACACGGUGGGGUGUGGGUGCAGCUACAGACUGAAC
>melas_KI431359_12784-12871 Strong terminal stem (Target used: 18S rDNA gambiae)
GCAGAUGAUGAGAUAAAAUCCGAUGCCCCGCCGAGUGUUGCUGCACAAGCGGAGGAGAGGAGGAGGAGGGUCCACACAGCUGCUGAAU
>melas_KI431591_2736-2839 Terminal stem (Target used: 18S rDNA gambiae)
CGAUGUGAUGAUGGUGGUGAUGCCGCGCACCCGGACUGAUCUUGGCGAGCGGGUGCGUCCGCCCAUGCUGCUGCAUACGCUUGCCGCCCCCUACCGUACUGAGC
>melas_KI432031_5965-5881 Terminal stem (Target used: 18S rDNA gambiae)
GCGCAUGAUGAAUUGAUCCGCGAGCGCGUGGAAAUUAGCAUGCUUCCCCGCCCAUGCACACACCAACUCACGCGCUAGGCUGAAU
>merus_AXCQ01003868_41203-41121 Terminal stem (Target used: 18S rDNA merus)
GAUGAUGAUGACGUCACAGUUGCUGUUAGCAGCAGCGGCGUCGAUGAUCCAGAUGGUGUGUUUUGGGUGAGAAUUAGCUGACU
>merus_AXCQ01005844_87763-87876 No terminal stem (Target used: 18S rDNA merus)
GGAAAUGAUGAACUUUUUGCCACGGCACCAGACUUUGAUCGAUGGUUGGUGAAGGAAAUCGAACGUCAUUAUUAAAUGUCACGGUACUAAUAGGGGAGUUUCAAUCAUCUGAAG
>merus_AXCQ01006964_46783-46872 No terminal stem (Target used: 18S rDNA merus)
UCGGAUGAUGAACGCGUUGCCACGCUGGUGGAGCCUCCGAUACAGUAGUACGUCUUGUAUCGUAUUUCAACUAGAUGCUAGAAUCUGAUU
>merus_AXCQ01008697_15760-15889 Terminal stem (Target used: 18S rDNA merus)
AGGCGUGAUGAAAUCGAUCCGACCGUGAGGACGAUGAAUCUUCACUAGCAUGUACAUAUACAUCCUUAGACAACCCACUCGUACACCGGCUUUCACGUGGUGGUGGUGGCCAGCGGGUAUACUACUGACC
>merus_KI438973_872777-872678 No terminal stem (Target used: 18S rDNA merus)
GAAGAAGAUGAACUACGCCAACGGCAAGCUGCUGAGCACCGGGUUGCCCCCGAUUCACAUUCAGCCACCCUCGAUGGGCUCGGUGCUGGACAUGCUGAAU
>merus_KI438975_1112944-1113019 Strong terminal stem (Target used: 18S rDNA merus)
CGGUGUGAAGAGUAUCGAGGCGACGGGCGAGCUGAUCCGCUCCGUGCCAAGCACGCGCAAGUCAUGGAAGCUGACU
>merus_KI438977_1000723-1000804 Terminal stem (Target used: 18S rDNA merus)
CGUGAUGGUGAAGGACGCUUCCCGGCCGCACCUGAACGCAUCGCACGUGACGGAGAAGGCCAAGAACUACCUGAUGCUGAUU
>merus_KI438977_470044-470137 No terminal stem (Target used: 18S rDNA merus)
AGCAGUGAUGCAGGAAGGAAGUCAUAACUUCAUUCCCGCUCGCCCGCCGUCAGACUCGGCGGACCCACCGUGUCGUAGAGAUUUAUUUCUGAAC
>merus_KI438982_979457-979595 No terminal stem (Target used: 18S rDNA merus)
GUUCAUGAUGCUGCAAAAGAACUUUGACGAGUCGCAGGCGGAACUGAAGCAAAUGCGCGAAAAUGUCGACACCGAAACGGUAACCGCUGCCAAGCACGAGGAAAUCCUGCGCAAACUCGACACGUACAACGCACUGACG
>merus_KI438984_766422-766335 Strong terminal stem (Target used: 18S rDNA merus)
GUCGAUGAUGAAGCAGGUCGAUCUGAUGGGCCAUACCGGGCGGGUACUGCAGAUUGCAAUGUCCCCGGACGGUAGCACCGUGAUGAGU
>merus_KI438989_1054011-1054107 No terminal stem (Target used: 18S rDNA merus)
GAUCAUGAUGAUCGAACGGAAAACGAACGACGUGCUGGCGAUCCUGAACCAGGCCAGCCCCAUCAUCGACCAUUCGAUCCAGAACGUUCACCUGAAG
>merus_KI438989_11518-11428 Strong terminal stem (Target used: 18S rDNA merus)
CGAAAUGAUGUCCAAACGCUACCAGAGCCAGGACAUCUCGGACACCGAGACGUUCACGGAGAAACUGUACGGCCAGAGCGAGAAGCUGACG
>merus_KI438990_87431-87354 Possible terminal stem (Target used: 18S rDNA merus)
UUUCAUGAUGAAAUCUUAGCACUAUUUUGUACCGCCCCAGGCUGAAUCAAUAUGAAUGAUUGCUAUAUUAUUCUGAAC
>merus_KI438992_442160-442252 Strong terminal stem (Target used: 18S rDNA merus)
AAUAAUGAUGAACCUUAACGCGCUUGUUUGACGUGACGAAGAACGAGAGUGUUUUUCGGAUGAAUCGUAUAAAAUGUUAUACUGAGACUGAGU
>merus_KI438996_459886-459784 Possible terminal stem (Target used: 18S rDNA merus)
CUAGAUGAUGAUCAUUCGCCCUAAAAGACAUUCCGCUUCGUAAGGUUCAAGCAGAGCUAAGCCAUUCACCAGCUCUUAACCGCGUACCUAACGACCUCUGACA
>merus_KI438996_629996-629921 Terminal stem (Target used: 18S rDNA merus)
CGCGGUGAUGAUGCAAACGAACGGCAUGGGCCGGCAGAUCCGGUUCCGCCAGGUGCGCUCGCGGGAAGAGCUGACG
>merus_KI438999_637831-637927 Strong terminal stem (Target used: 18S rDNA merus)
GCUGUUGAUGAUAGACAGCGCCAUUUGCACGCUGCUGCUGCUGCUGUUCCAUCAUACCAUUACCACCGUGGUGCUGCUGUUGCUGGUGAUGAUGAUG
>merus_KI439009_123887-123804 Possible terminal stem (Target used: 18S rDNA merus)
AUCGACGAUGAGGUGCUACAGGCAGAGGGCAUCACGGAUCUGAAGCAGUACGCUUGCGUGCCGGAGAAUGCCGACAAACUGAUG
>merus_KI439015_533882-533978 Terminal stem (Target used: 18S rDNA merus)
UGGCAUGAUGCAAAAAUGUUGGACGUUCCAGGAGGGGCAGCAGCCUCGACCCAUCUCAUUUACGCUUCCCAGGCUAGCAAACUUGCCAGAGCUGACG
>merus_KI439019_547506-547608 No terminal stem (Target used: 18S rDNA merus)
GAACAUGAUGAUCGUGGAGCUGAAGUCGGACGCGCUGAAGGAGCGCCACUGGAAGCAGCUGACCAAGCAGCUGCGCGUCAGCUGGGUGCUGUCCGACCUGACG
>merus_KI439024_506801-506894 Terminal stem (Target used: 18S rDNA merus)
CGAGAUGAUGGUGACCGAUCGAAGGGCCGGAUGUGGCCGACGAGGAACCGGCAGUGGAGGAGGACGAGGAAGACGACUGAAUGAUGUUCUGAGC
>merus_KI439029_169883-170012 Terminal stem (Target used: 18S rDNA merus)
CAAGCUGAUGAAGGAAGCGGAGGAGAAGGCCCGGGAGGAGCAGGAGCGCCAGAAGCGGGAAGCGGCCGAGGCGGCCAAGGCGCGCCGUCCCUCCCGGUUCGAGGUCGUGCCGGCGCCGGACAUACUGAAG
>merus_KI439046_525955-525838 No terminal stem (Target used: 18S rDNA merus)
ACACAUGGUGAUACCGAAACCUGAUUCAGCAUUAAGCAGGGGGUUUGAAGGACACAUUAUUUAACGAAGAAAAAAAAAUGCAAAAUUAAAUAAACACUCCAAAACACGUCUCCUGAAA
>merus_KI439048_479201-479116 Terminal stem (Target used: 18S rDNA merus)
GGAAAUGAUGAAAGGUUGCCAGUGGUGCUGGACUGGCUAGCAGACGAUUGCUGCGGGCGAUUGUGCCGUAGUGUUUCUGGCUGACC
>merus_KI439055_31581-31444 Terminal stem (Target used: 18S rDNA merus)
GGAUGUGAUGAUCGUGGCACCACCGGACACCGACGGCCCCGCGUGGCUUACGAUCAUCUGGCGCGGAAGCUGCGUCAUCAGUAUCUGCUGGCCCUGCUGGUUGAGGAAAAUCUUCUGCGUCGUUUGCCCACCCUGAUU
>merus_KI439055_482338-482452 Strong terminal stem (Target used: 18S rDNA merus)
CAUGAUGAUGAUCCCGUCCUGCACCGGCAGUCGUAGCCUUGCUGAAGCUAGCAUUCCGGCUCAGUCCGCGUGCCGGCACGGUGGGCGGCGGCGACGACUCCGAGCUGUCCUGAUG
>merus_KI439055_85409-85505 No terminal stem (Target used: 18S rDNA merus)
CUGGAUGAUGAAGUUUUCGUCCAACUUUUUGGACGACUCGUACCUGAAGUACAUCGGCUGGACGCUGCACGAUAAGGUGGGCGAUGUGCGGCUGAAG
>merus_KI439056_580434-580324 Strong terminal stem (Target used: 18S rDNA merus)
AUGCCUGAUGAACGUAUCCUGACACGCCACCCGACAGCUGCGAUCCGGAUCCUCAAUGCUGGGCGCUAUUUGCAUGCCAAUACCCGACAAUCCCGACACCUUCUGCUGAUA
>merus_KI439071_398543-398683 Strong terminal stem (Target used: 18S rDNA merus)
UAUGGCGAUGAUCGUCUAUGGAGACGAAUUUUGGACCACUCGGAUGAGCGACGCGGCCAGACCAUCUUUGGCGGUUUGUUCGAGCAAGGAGCGUGGAGAAGGAUGAAACACGAGCUUGCUCAGCUGAACGGCGAACUGAUG
>merus_KI439076_45205-45090 Terminal stem (Target used: 18S rDNA merus)
CACAACGAUGAUAUGGAAGAACUUCUUUGUGGCACUUUGCAUGCCCGACACGCCGACAAAAAUCGAGUAAAUAUUGGAAUUUAUAGUGCGUGUUUUAAUUCCACUACAUUCUGAGU
>merus_KI439080_76797-76686 Terminal stem (Target used: 18S rDNA merus)
CGUGAUGAUGAACUUUUCCGGCCUGUUCGUGGGGCCGCUGCUGAAGGAGUUCUCCUACCGGAAGGUGGCCGUCGCCGGCUCGCUGCUGUGCUGCAUCGGGCUUGCCCUGACG
>merus_KI439082_24673-24762 Terminal stem (Target used: 18S rDNA merus)
CCCAAUGAUGAUACCGUCGCGAACGACGCCGACGGUGCUGCCCUGGGGAAACCACUCAAUCUGGCGGAAUUUGUAAUGCGCGAGCUGAUG
>merus_KI439086_309683-309779 Terminal stem (Target used: 18S rDNA merus)
UAAAAUGAUGAAUUAAUUGCAUUUGCUCAUCAUUCCCUACUGACUAUGUUUAUGUAAUUAUUUGAGCUUUAAUUUCUCGCCGACAGAGCGGCUGAAU
>merus_KI439091_352533-352455 No terminal stem (Target used: 18S rDNA merus)
UUAAAUGAUGAAGCAAAUCUUUAAAUGUUAUUUCUCGUCGCUGAAUUAAUUAUGAACGACGAUAAGAAUGAGUCUGAUU
>merus_KI439091_352845-352761 No terminal stem (Target used: 18S rDNA merus)
UUAAAUGAUGAAGCAAAUCUGUAAAUGUUAUUUCUCGUCGCUGAAUUCACGUAAUAAUGAACCGAGGAAAAGAAUUUGUCUGAUU
>merus_KI439096_145190-145075 No terminal stem (Target used: 18S rDNA merus)
GGGGAUGGUGAAGGUGGUGGCCGACGGACGGUGUGUCCCUGAGAUGGAAAUUCAUUCACCACUCUGCGGUCGGCCAUGGCCCCGUCGGCCAUACUCGAUGAUGAAUGAUGCUGACG
>merus_KI439099_279195-279072 Terminal stem (Target used: 18S rDNA merus)
CUCGAUGAUGAAGGUCGAGAUGGACGACAGUGCGGCCGGUCCGAUCUAUCCUCGUCCGAUCUACCAUUACGAUCCAUCCACGUGCGGUGCGAUGCCUCCCGGCUUUUCCGCGAUCAAUCUGAGC
>merus_KI439103_17226-17330 Terminal stem (Target used: 18S rDNA merus)
CCAUGUGAUGAUUGGGUGCUGGCCGCCUGCUGCCUUCCACCAUCCUCGCUUUCGCAUAAAACCUAACACUGAUUGCUGAUGCCUGAUCGUUAUCAUUCGCUGAGU
>merus_KI439104_234375-234464 Terminal stem (Target used: 18S rDNA merus)
AACCAUGAUGAAAAAGGAUAUAUACCCGUCUUACCAGACACGUCUGGAUGGUGAGCAAAUUUCUGUAAUAUGGCUUAACCUUUUCUGAUG
>merus_KI439104_238349-238438 Strong terminal stem (Target used: 18S rDNA merus)
CCAAAUGAUGAUAAAACCUUGCAAACUUAUGCGGUUUCCUCGGAUCGGUGCGCAGUUAGCGGCUGAAAAGAUGGCCUUACACGUCUGAUG
>merus_KI439104_365999-365845 Strong terminal stem (Target used: 18S rDNA merus)
CGAGAUGAUGAAGAUAUUGCGAGCUCGAAUUGAUUGCUAUCUCGCCUUUACAAUGUCACAACUACGUACCGUGCAGCGCGAAACGUUUAAUUCUCAUUUUUUUCCGCCCAAAUGAAAAAAGGCGCCGUAGUAAACCAAUCGAUCGGUAGCUGAUC
>merus_KI439122_257897-258042 Terminal stem (Target used: 18S rDNA merus)
GAAAGUGAGGAAAGAAUGAAAUGCCACCGCAGAGCGAACGACCGUGCGCGAAAACGCUUCACUUCAGCAAACGGAAAGUUGGAAAGUCGAGAGAGAUUUCUUAAUCACGCCGAUUACUUAACGUUCCAGGCUCGAGCAGGCUGAGG
>merus_KI439127_44415-44304 Terminal stem (Target used: 18S rDNA merus)
ACUGAUGAUGAUCCUGUUGCUGGCACGCCACAGCUGAGGGGAAUUCGUUACAUAUUUUUAACCUCUCCUCAAAGCAUUAGCUUUAGCAUCCCAUGAAUUCAGCGCGCUGAAC
>merus_KI439136_325341-325419 Terminal stem (Target used: 18S rDNA merus)
ACUGAUGAUGAAUCUGGAUGGUUCCGGAUGAAUCCAGACGAGUCUGAACGGCUCGGAAUUAGUAGUAACGAGCCUGAGU
>merus_KI439137_95618-95539 No terminal stem (Target used: 18S rDNA merus)
UGCAAUGAUGAUGGACACGACGCCAGGAGCACCGGGAGGGUCGGCUGAUUUUCCCAAGAUGGAAGGUAGUGGGCCUGAUU
>merus_KI439138_120212-120298 Terminal stem (Target used: 18S rDNA merus)
CUCGAUGAUGACGGCAACGCCGGCUGGCUGUACUGCCUGGGUGACGGCAACGGCAAUCUGUUUCGUCAGCCGCUCCUGCACCUGAAG
>merus_KI439159_189038-188954 Strong terminal stem (Target used: 18S rDNA merus)
UCUUAUGAUGUGAAUUCGCCCAAGUGGCAAACUGUCUGAAUAUUCAUGUACGAAGAAUCUGACAUAUGCUGCCUUCCUGCUGAUC
>merus_KI439204_68433-68519 Terminal stem (Target used: 18S rDNA merus)
GAUAAUGAUGACAAUGGAGCGAAGGAGCGCACCGCCCGAACUGGGUGGUGGGCGAUAAAGCAAAUAAGUUAAGUAAUUUAUCUGACU
>merus_KI439208_181293-181390 Terminal stem (Target used: 18S rDNA merus)
GUAUAUGAUGAUCAUGUUGCCUCGGUUCGUCUGAACAUACGACACCACACCUGGUCGUGGGAACCUGCUUCCAGUGGAGUUCCCGUUGGAACCUGACU
>merus_KI439209_9086-8994 No terminal stem (Target used: 18S rDNA merus)
ACUGAUGAUGAAGCCAUACCGGUCCUGGAAUCGAUCACGAACCUAUACCAAUCCCGGAACUGAUACCGAAUCCGACAGGUCCUGGCACUGAUA
>merus_KI439216_176434-176347 Possible terminal stem (Target used: 18S rDNA merus)
UACACUGAUGAAUAUUUAAAUUCUUCCUUGUGGAACAAUUGCGAGCUUUAUUUUCGGGGGUUUGGGAACGCGUGGACACAGUCUGAGC
>merus_KI439222_68568-68499 Terminal stem (Target used: 18S rDNA merus)
GGUGAUGCUGAAGCUAGCAGCCGUCGCUGCCAUGCUGAAAAGUGUCCGUGUAUCUGCGCUCCGGCUGAAG
>merus_KI439229_234222-234098 No terminal stem (Target used: 18S rDNA merus)
AUUUAUGAUGAGAGACACCCUUCUCCCAUCGGUUGCACAUUGCUGAUCAUGCAUGGUAAAGAAUGGCAAUUUGGACGGCUUAAAUUCUCCCUCCACCCGUCCCAAUUGGCUCCAACCAUCUGAGC
>merus_KI439240_133805-133720 Terminal stem (Target used: 18S rDNA merus)
UCGGGUGAUGAUCAGUUCCACCUACCUCCCUGUCUGAAAGGGUUCCACCUGCGACACCUGAAACCCUCCGGGAGGUUUCUCUGACG
>merus_KI439243_118941-118816 Strong terminal stem (Target used: 18S rDNA merus)
CGGAGUGAUGAUGGGAGUGGCGAUGAUUUCGACCGAUACCAAAAGUACCCGCUGGAUAUGCUGCGGGGCGAUGCGGCCAAUCUGCCGGCCAGUGUCAAUCCGACGCGCAAGGAGAUCCAUCUGACG
>merus_KI439247_140975-140879 Possible terminal stem (Target used: 18S rDNA merus)
GUGGAUGAUGAAGUCAAAAGCGCGUGAUUGACUGACUUUGGUCGGUCGCUUUCAGCUCGCUGCUGGUGCGGAAGGUUCGCCCCACGGUACGAUGAUG
>merus_KI439252_174984-175101 Strong terminal stem (Target used: 18S rDNA merus)
GAUGAUGAUGAUGGUGCUGAUGCUGAUGCUGAUGCUGGUGCUGGUGCUGAUGCGAGUGCGAAUGCUGAUGCUGGUGGUGGUGCUGCUGCAGCUGAUGGAACUGGAACAUUUGCUGAUG
>merus_KI439255_40721-40846 Strong terminal stem (Target used: 18S rDNA merus)
CAUGAUGAUGAGUAAACGCUCCGGCGAACGGUGGCCUGAAGGCAGGAUUCGUGUGGUCGAUUCCCGACGGGCUGGGAAGACCAGCCGCACCCAUACCGUACGGACUAGCCUUAUAAGCAGCUGAGG
>merus_KI439256_45186-45079 Terminal stem (Target used: 18S rDNA merus)
AACAAUGAUGAUAAACACGCCCGCAAAAGGCGCCACAUUGGGCGCUGACGCUCCCUAACACACACACAAACACACACAUUCACAAUUCAUCAAUUUGCUCCAAUGACG
>merus_KI439262_124880-125016 Terminal stem (Target used: 18S rDNA merus)
CAUGAUGAUGAUGUGGAGCAUAGCAUUCCUGCCAUCGGGAGCAUUGCUGACCUGGCCGGCCGCAACGAACACACACGGUAAGUGCAUGGGUGGUGGUAGGUGUAUCCCUGCAUCUGCCUCCCCCCUUUUUUCUGAUG
>merus_KI439292_58865-58955 No terminal stem (Target used: 18S rDNA merus)
GCUUAUGAUGAACCGUGGUUUUGCACGAUGCCGGCGCUGGGCAGACUGUCUCCGAUCGCCGACACGCCAGAAAGCCCCACCCGCUCUGAUU
>merus_KI439313_239671-239542 Terminal stem (Target used: 18S rDNA merus)
AGGCGUGAUGAAAUCGAUCCGACCGUGAGGACGAUGAAUCUUCACUAGCAUGUACAUAUACAUCCUUAGACAACCCACUCGUACACCGGCUUUCACGUGGUGGUGGUGGCCAGCGGGUAUACUACUGACC
>merus_KI439314_225794-225870 No terminal stem (Target used: 18S rDNA merus)
UUUAAUGAUGAUAAAAUUCCGAUUUCACGAGAUGAUCAAGAAUCAUAUGAUCCGUAUUCUUCCUUGGAUGUCUGAAC
>merus_KI439345_141764-141875 Possible terminal stem (Target used: 18S rDNA merus)
GGUGAUGAUGAAGGAGGGCCUGGUGACGCGCAUCGGCAAGCUGCUGAAGGUGGAGAAGAACAACGAAAUCAUCACGAACGCGAUCCGCGCGAUCGACGGCGUGUGUCUGAGG
>merus_KI439346_50180-50303 Terminal stem (Target used: 18S rDNA merus)
GGUCAUGAUGGCAACGCCACCACGCAGCCCGAAUCUGAGCGACGGCGGCACGGAGCUGUUGCGUCGCAGCCCAAGCACCACGUCCUCCUCCGGCUCGGCUGGCCUCGGGCGCAUCCAGCUGACG
>merus_KI439351_138846-138992 Terminal stem (Target used: 18S rDNA merus)
GCGGACGAUGAGCGGCGAGCGUUCAUUAGCUUGCGGGAGUCACCGCGCCUGCUGGCACCGCUCCAGUUUGCCCGCACUUCGAUCUACGUGGCGUGCGAGUGUGGCCCGGAUCGGGAGCAGGAAAUUGUGCUGCUCGAUGGGCUGAAA
>merus_KI439373_95114-95218 Terminal stem (Target used: 18S rDNA merus)
UCGGAUGAUGACGCGGUCGACGAGCCGAUGCCGAAGAAACGCAAGAAGCUGUCCGCUAAGUCGACGGGCAUGGUGAGCCAGCGUGAGUUCGCGCGCAAGCUGAAG
>merus_KI439374_18808-18720 Terminal stem (Target used: 18S rDNA merus)
AUAGAUGAAGAAUAUAUGCGGAACGCGGCUGCUGGAGUGACACAGACAGGUGACGGGCGUAUGCCAACGUCGGGGAAGAGAGUCUGAGC
>merus_KI439386_99327-99422 Terminal stem (Target used: 18S rDNA merus)
AAAAAUGAUGAUCCAUCACUUCCGUCCGCGGCUCGGCAGCAUCAGAAUCUCGUGCCGCACUCCUGUACAGGGUGGAAUGGUGCUUUCCCGCUGAGU
>merus_KI439422_62240-62360 No terminal stem (Target used: 18S rDNA merus)
CCCGAUGAUGAUGUUGUGUCUUACUGGUGGUCACACGCUGCUGCACUGGUACCCGAGCAGGCCCCGUACGUACGCUCCAGUUAGCAGUUACGGCGAUAGGGGCUGGCCGCGGUGCCUGAAA
>merus_KI439425_99697-99598 Terminal stem (Target used: 18S rDNA merus)
GACGAUGAUGAUGUAUCGGAUAAGCCAUCGGAAGCAGAGAGCGAUAGCGCUGGGGUCGAUUUGGAUGAUGAGGUGUUCAAGCCCUACCGGCCAACUGAGC
>merus_KI439443_116575-116650 Terminal stem (Target used: 18S rDNA merus)
AAGAAUGAUGACUAGUUGGACGAGGCGGAGCAGCACCUGACGGCCAGGAAUCGAUGACACGAUACACCUGAUGACA
>merus_KI439453_52172-52076 Terminal stem (Target used: 18S rDNA merus)
GUUGAUGAUGAUGCGGGAAAAGAUGUAAUUAAAAAUGUCCCAUACUGAGCGUAGAUAGAUAAUUGGUGUGCGCAUGAUUCGCAUGCAUAGUCUGAUA
>merus_KI439483_84885-84814 Terminal stem (Target used: 18S rDNA merus)
GAUGAUGAUGAGAGCUGCGCUGCUGCUGCUGCUGUGCUUCCUGCGAUACGGACGCGAAAACGUACACUGAGA
>merus_KI439486_3890-4006 Terminal stem (Target used: 18S rDNA merus)
CUCGUUGAUGAUCAGCUCCUUCUUCGGCUGCUGGCUGAGGUUCAUCUGCUUGAUCGCCACCUCCAUGCCGGUGGAGCUUUCGAUCGCGGUGUAGACCGUGCCGGACGCGCCCUGACC
>merus_KI439518_18036-18153 Strong terminal stem (Target used: 18S rDNA merus)
GCUGAUGAUGAUCUUUUCGGCGAGUGGUGAGCUGGGUAAAACCCGGGGACGUCUGAAACGCCACCGGACCAUAGGAAAAUGUGUCCUUUCCAGCAGGGCUCAAGGGAUAAAGCUGAGC
>merus_KI439529_81464-81347 Strong terminal stem (Target used: 18S rDNA merus)
CGUCGUGAUGAAGACGUGCCAGGAGGAGAAGCUGAUGGGCCAUCUCGGCGUGGUGCUGUACGAGUACCUCGGCGAGGAGUACCCGGAGGUGCUCGGCUCGAUACUGGGCGCGCUGAAG
>merus_KI439532_3594-3687 Possible terminal stem (Target used: 18S rDNA merus)
GAUGAUGAUGAUGGUAACGAUGACGAUAACGCCGCUGCUGGAUGACGAUAAUGAUGAUGAUCACGGUGUUGGCACUAAAGUGGAAGUUCUGAGC
>merus_KI439544_80844-81018 Terminal stem (Target used: 18S rDNA merus)
CAUCCUGAUGAAUUUCCUCGACCACGACGCCCCGGUGCUGGACGAAGCGGGCAGCCCGCAGAACAAAUCUCAGUUCACCAACCUCGUGCACCUGUUCAGCGAGCUGAUUCGGCACGACGUGUUUUCGCACGAUGCGUACAUGUGCUGUCUGAUUUCGCGCGGAGACCUGCUGACC
>merus_KI439648_18740-18608 Terminal stem (Target used: 18S rDNA merus)
ACGGAUGAUGACGGAAAAGGCGGACGGAAUCUCGGACCUGCUGUCACUAAAAUUGUAACGUGUUCUGUCCUUGUUAUGACGCAUUCUUUGUCGUAUUUUACUAAUACUAGUUAAUUUGGCCUGGUGACUGAAU
>merus_KI439663_22204-22283 Strong terminal stem (Target used: 18S rDNA merus)
GGCAAUGAUGAUGCCUUUGCACGCCCUCCACUCCAGCUCGACUGCUCGACGAGCUGCAUUCUCGCGCCUAGUAACUGAGG
>merus_KI439690_91724-91649 Possible terminal stem (Target used: 18S rDNA merus)
GAUGAUGAUGAUAUCUUUUGCGGCCCAGCUGAAAGCUUUAGCGGCCCAGCUGAAAGCUUUAACGGCCCAGCUGAUA
>merus_KI439704_61320-61434 Terminal stem (Target used: 18S rDNA merus)
GCAGAUGAUGACUGUAUUUAAAUGACUUAGGGCAGUAUGGACACUGACGAUCACGCACUUCUUCGUGGACUGCCUUCAUGUGCCUUGCAAGUGAUCGUUUUUCGCGAAACUGAGC
>merus_KI439761_5323-5220 Possible terminal stem (Target used: 18S rDNA merus)
CAGAAUGAUGAGAUAGUUCGUGACGGCAGCCGCAAUCUGAAAACGAAACAAUCAACCUUCUUGUAAUGGCUGGCAAUAGAAAAUCUUCAAAAUUGAAACUGAAA
>merus_KI439821_90127-90211 Terminal stem (Target used: 18S rDNA merus)
ACUGAUGAUGAUACUAGCUUUAGCGGCCCAGCUGAAAGCUUUAGCGGCCCAGCUGAUAACUUUAACGGCCCAAUUGAUGAUGAUG
>merus_KI439821_90199-90289 Possible terminal stem (Target used: 18S rDNA merus)
AUUGAUGAUGAUGGUGGCUUUAGCGGCCCAGCUGAUAGCUUAAACGGCCCAGUUGAUGAUGAUGGCGGUUUUAGCGGUGCAGUUGAUGAAG
>merus_KI439880_45637-45746 No terminal stem (Target used: 18S rDNA merus)
UUCAAUGAUGACCUGUAAUCUGGCCUGAGUUGGAUCUGUAGUUGGAUUUAAGACUAAUUAGUUUUCGAGGCACAUGCAAAAAAAAAAAAAAAAUAUUUUCCUUCCUGAGC
>merus_KI439892_12407-12326 Terminal stem (Target used: 18S rDNA merus)
GAUGAUGAUGACAGCUUUAGCGGCCCAGUUGAAAGCUUCAACGGCCCAGCCGAAAGCUUGAACGGCUCGGCUGAUGAUGAUC
>merus_KI440100_19583-19508 Possible terminal stem (Target used: 18S rDNA merus)
GAUGAUGAUGACAGCUUUAGCGGUCCAGCUGAAAGCUUCAACGGCCCAGCUGAAAGCUUGAACGGCUCAGCUGAUG
>merus_KI440627_7599-7437 Terminal stem (Target used: 18S rDNA merus)
UUUGGCGAUGAUCUUGUAAAUUAUAGCUGUUAUACUGAGCCUUAUGCGGUUUCACAUUAAUGUUGCUCGUACUUAGACAUGCAUGGCUUAACCUUUGAGACAAGCGUAUAUUACUGGUAGGAUCAACCAGAAUUCUCUCACAUGACCGACGGAGCCGAUGAAG
>minimus_KB663610_10724213-10724306 Terminal stem (Target used: 18S rDNA minimus)
AUUCAUGAUGAAGAUGAUGCGUUGCGCCUACUUCCCCGUUCCCCGGUCUGACUGGGCAAUAACAUGCGAUUUUUUUUUUUGCCCGUUUCUGACG
>minimus_KB663610_28771438-28771326 Strong terminal stem (Target used: 18S rDNA minimus)
CCAAAUGAUGAGCCGUGGGUUAUUAGGGAGAGCCAUGUGCCCUCUCUCUGAUUAUGAUCCGCUCGUCUUCCCUUACCCAGCCAAGGGAAAAGGGAAGAUCCGAUUUUCUGAUG
>minimus_KB663610_4701069-4700967 Possible terminal stem (Target used: 18S rDNA minimus)
GAUGAUGAUGAGGUAGUGGCACCGGUGGCCCCGGCGGCGGUUGUUGACCAACAGAAGCAGACGGCUAACCAGGCGGCACCGGCGGCUGCGGCGGCUGCUGAAG
>minimus_KB663610_4778053-4777976 Terminal stem (Target used: 18S rDNA minimus)
GCUGAUGAUGAUGGGUCGUCGAGCUGACGGAGGGUGACGUUGUCGCGGUCGUCGUCGUCGAUGCCGUCCCUGCUGAUG
>minimus_KB663610_9636520-9636610 Possible terminal stem (Target used: 18S rDNA minimus)
UUAUAUGAUGAGAAAGGAUGUACAAAUGUCUUACCAGAAUACCUCUGGAUGGGGAGCAAGUUUCCUUUAUAUGGCUUAACCUUUUCUGAAG
>minimus_KB663611_4613121-4613248 Possible terminal stem (Target used: 18S rDNA minimus)
AAAAAUGAUAAGAAAAAAGCGAUUGGUUUGACUGACAAAUGUAUAGUUUAGUUAUUUACAAGCAAAAAUAAUAGAGUGAAAGUAUUCCAAGGAAUGAAUCAACUGGUUUGCACAUUUACACACUGAAU
>minimus_KB663622_3616095-3615981 No terminal stem (Target used: 18S rDNA minimus)
GACAAUGAUGAAAAUCAAUUGGAGAAACCAACGGAGGAACAGUUGCAGGCUGAAGAUACUUCCUCACCAUCGUCGCCUGUAGAAACUGUCGAAGACCCUCUUGUUGAUAAUGAGA
>minimus_KB663622_605295-605219 Strong terminal stem (Target used: 18S rDNA minimus)
UAGGAUGAUGAAGCAAGCAGAAUUUCUUUUCCUUCAGACGCCGCCACAAAUUGAAGCACUCACCACCAUUACUGAUC
>minimus_KB663644_3345389-3345292 No terminal stem (Target used: 18S rDNA minimus)
UAUCAUGAUGAAAACACAACUUUCGUUCUCCUGAACCAAUCUGGUGUUGAGAAACAUUUGUAACUGACAUGUUUUGCUUAUUGCAUUCACUGCUGAAA
>minimus_KB663644_3346475-3346399 Terminal stem (Target used: 18S rDNA minimus)
UUACAUGAUGAUAAACAAUUCAUUAACUUUCGUUCUCCUGAAUUGGAAUGAUGAAAAUAUGAUUUUAUUAACUGAUA
>minimus_KB663644_4991573-4991716 Strong terminal stem (Target used: 18S rDNA minimus)
CACAAUGAUGAUUUAAAUUCUUCAUUUACACUCCUUGGACGUGGGUGAAGGUGGACACUAUGGGGGAAAAAAAGCCACUCCGAACGAAAAAUUAGCAACAGCUCGGACACCACGGCGACACAUUCGCGUGUCACGGAUAUGACG
>minimus_KB663710_537968-537867 Possible terminal stem (Target used: 18S rDNA minimus)
GUGAAUGAUGCCCGGGGGAGCAGACGGGCGGGGUGGCAUUCGAGUGGGUGCUAUCUGCUCCGGUCGAUAAGGAGACAAACAAAUUUCUCUCAUGCUCUGAUG
>minimus_KB663721_11109650-11109762 No terminal stem (Target used: 18S rDNA minimus)
AAUCAUGAUGAACUGAUUUUUACCUACUUUUCCCUUUUUUCCACAGAUAUCCCGACUCGCGGCUUGCCAAACUGUUUAACGGCUGCAUCCCGAUCGUGCUGGAUUCACUGAAG
>minimus_KB663721_12560564-12560433 Possible terminal stem (Target used: 18S rDNA minimus)
UUGGAUGAUGACGACGAGGAGGAAGAGGAAGAGCUAACGGAGGAACAGAAAAAGCGCAAGCAAGAAUUCGAACGACGCCGCAAAGCACACUAUAACGAGUUCGAGGCAGUAAAGCUUGCCCGCAAACUGAUC
>minimus_KB663721_14035212-14035317 No terminal stem (Target used: 18S rDNA minimus)
GGUGAUGAUGAAGAAGCAGUGCGGACUGCUGGGAUAACUGCUGCUGCUGCUGAAGGCGAAGUUCGCCAUCCAUUUCGGUACGCCCUGAGAAGUUUUUUGGCUGAUG
>minimus_KB663721_16795938-16795831 No terminal stem (Target used: 18S rDNA minimus)
GUUCGUGAUGAUGGGUGUCGCAUUGAUGGUGGCGGUCGCCUGAUGCAGCUGUUGCCGGGUGGCCGCAUGCACCUGCUGUGCCGCCUGCACCGUUACCUGCUGCUGACU
>minimus_KB663721_19751352-19751455 Strong terminal stem (Target used: 18S rDNA minimus)
GCUAAUGAUGAUACUUUAUAAUAUCGCGAGGGACUUACUCUUUCUUCUAAAGGUGGGUCUACAUGACGUUCUUACGUUUUAAAGCUGUUAUACUGAGACUGAUG
>minimus_KB663721_2414169-2414249 Terminal stem (Target used: 18S rDNA minimus)
CAACAUGCUGAUAAGAAAGAUCUGUCGUAACUGCAUUUGACAUUGACAAGUAUGACCUGUGUGAGUAAGCUACUACUGAAG
>minimus_KB663755_1187354-1187249 Terminal stem (Target used: 18S rDNA minimus)
CAUAAUGAUGAACGACGUUUGACAGUUGCAAGCCCAUGGUUGUUUGUCAUAUCACAUUAUUAUUUCCAUUUAUUAACACUACUGAGAAGCGUAAAUUUUUCUGAUU
>minimus_KB663832_11525800-11525887 Terminal stem (Target used: 18S rDNA minimus)
UUCGAUGAUGAUCGUAAACCCCUUCGUAUACGUCGAGACGAGCGUCGCGAAAGAGGUAAUCACCGACAGUGGUCCGUACUCGCUGAGG
>minimus_KB663832_14343713-14343623 Terminal stem (Target used: 18S rDNA minimus)
CGAAAAGAUGACUGGUAGAAAUUGGGACGAUAUCGAACCCUGCUUCUCAGCAUCAAGACAUCAGCCCAGCACCAGCCGUAAUCACCUGAGA
>minimus_KB663832_15486973-15487065 Terminal stem (Target used: 18S rDNA minimus)
ACACAUGAUGAAAAUCUCAUUUUCAUAUCACUCGACUCAUUCACUUAAUUCAUGAGAGAGUGGAGAGCCAAAGAGUCCGAGAUGUGGCUGAGU
>minimus_KB663832_15605801-15605897 Possible terminal stem (Target used: 18S rDNA minimus)
ACUAAUGAUGAAGCGAACCAUAACUGUUAUUUCUCGUCUCUGAAUUCAUGUAAUCAUGAGCGAAAACAAUGACAAUGUCUGAAGCUUUCGAAUGAAG
>minimus_KB663832_15626024-15626104 Terminal stem (Target used: 18S rDNA minimus)
CGGUAUGAUGAGAUGCUACACACACCAUUGUCAACCGAAGUUUAAAUGAAACUUCUACUCCUGAGCUAUUCUUUUCUGAGG
>minimus_KB663832_9232597-9232723 No terminal stem (Target used: 18S rDNA minimus)
AAAUCUGAUGAAAGUAACCCGGCGGGUAACCGGGUUGGACAUCGACGAUCUUCGAGUCCUUGAUCCUCGAAAUACAGAAUAUCUUUGAUGGAGAUUUCGUCCGCUGUCUAAAAGGACUGGUCUGAAA
>minimus_KB663912_7924-7765 Terminal stem (Target used: 18S rDNA minimus)
UUAGGUGAUGAUCUCGUAAAUUAUAGCUGUUAUACUGAGCCUUAUGCGGUUUCACAUUAAAUAUGUUUGUACUUAGACAUGCAUGGCUUAACCUUUGAGACGAGCGUAUAUUACUGGUAGGAUCAACCAGAAUGCAUCACCGUAUCGAAUUAUAAUGAGU
>minimus_KB663943_4268410-4268305 Terminal stem (Target used: 18S rDNA minimus)
CAUGAUGAUGAUAGUUGGAUGCCGUCGAGCUGGAGCUGGACAUGCUGUUACUACUUCUUAUCCUAGGGCGUAUCACAUGACCGUUGAAGUUGUACUGCUGCUGAUG
>minimus_KB664054_9878758-9878857 Terminal stem (Target used: 18S rDNA minimus)
UGACGUGAUGACGGUUCGAGGGGCUGGAUAAGAGUGGUUGCCGUUGCUCACCUGAUCGUGCACUCUACCGUAGUUGGGCGAUCGUUACCGCGCGCUGACU
>minimus_KB664255_3918508-3918429 Terminal stem (Target used: 18S rDNA minimus)
GUCCAUGAUGAACUCACCGAGCUGCUGGCUGAAUUUUAAUGUCUGAAUUUGAUCCAAUUCCUGUGUAGACAAAACUGAGA
>minimus_KB664277_802653-802767 No terminal stem (Target used: 18S rDNA minimus)
CAACAUGAUGAAAACGCAGGUGGAAAUCUUUGUGAAUCGCAUGAAGUCGAACUCAAGCCGGGGUCGAAGCAUUUCGUGCGACAGCUCUGUACAAACGCUGUUCAUGAACCUGACC
>quadrianulatus_KB665398_1565451-1565540 Terminal stem (Target used: 18S rDNA quadrianulatus)
AACCAUGAUGAAAAAGGAUAUAUACCCGUCUUACCAGACACGUCUGGAUGGUGAGCAAAUUUCUGUAAUAUGGCUUAACCUUUUCUGAUG
>quadrianulatus_KB665398_1569433-1569522 Terminal stem (Target used: 18S rDNA quadrianulatus)
CCAAAUGAUGAUAAAACCUUGCAAACUUAUGCGGUUUCCUCGGAUCGGUGCGCAGUGAGCGGCUGAAAAGAUGGCCUUACACGUCUGAUG
>quadrianulatus_KB665398_1666696-1666543 Strong terminal stem (Target used: 18S rDNA quadrianulatus)
CGAGAUGAUGAAGAUAUUGCGAGCUCGAAUUGAUUGCUAUCUCGCCUUUACAAUGUCACAACUACGUACCGUGCAGCGCGAAACGUUUAAUUCUCAUUUUUUCCCGCCCAAAUGAAAAACGCGCCGCAGUAAACCAAUCGAUCGGUAGCUGAUC
>quadrianulatus_KB665398_5106494-5106410 Strong terminal stem (Target used: 18S rDNA quadrianulatus)
UCUAAUGAUGUGAAUUCGCCCUAGUGGCAAACUGUCUGAAUAUUCAUGUACGAAGAAUCUGACAUAUGCUGCCUUCCUGCUGAUC
>quadrianulatus_KB665398_5357954-5358057 No terminal stem (Target used: 18S rDNA quadrianulatus)
UCAAAUGAUGAAGCAAAUCUGUAAAUGUUAUUUCUCGUCGCUGAAUUCACGUAAUCAUGAACCGAGGAAAAGAAUGUGUCUGAUUUUUAUUUGAUCAACUGAAA
>quadrianulatus_KB665398_5358267-5358381 Terminal stem (Target used: 18S rDNA quadrianulatus)
UUAAAUGAUGAAGCAAAUCUUUAAAUGUUAUUUCUCGUCGCUGAACUAAUUAUGAACGACAAUAAGAAAGAGUCUGAUUUAUAGCAUCGAUUCCAAUUUACAAAUUAGUCUGAUU
>quadrianulatus_KB665455_236332-236445 No terminal stem (Target used: 18S rDNA quadrianulatus)
GGAAAUGAUGAACUUUUUGCCACGGCACCAGACUUUGAUCGAUGGUUGGUGAAGGAAAUCGAACGUCAUUAUUAAAUGUCACGGUACUAAUAGGGGAGUUUCAAUCAUCUGAAG
>quadrianulatus_KB665510_2238469-2238387 Strong terminal stem (Target used: 18S rDNA quadrianulatus)
AACGAUGAUGAACUUUCCACUUCUCGCUUCCUCUUUCAAUAGGCCGGUCCCCAGCACUCCCCUCCCUCCCGCUGCCUCUGAGG
>quadrianulatus_KB665621_2236773-2236857 Strong terminal stem (Target used: 18S rDNA quadrianulatus)
GCGGAUGAUGAAUUUUACACCAAAAGCAUCAUUAGGGGGCUCCGAUGCGGAGGAUGAAUAGCAAAUUAUUCUUCGCCAGCUGACG
>quadrianulatus_KB665733_469952-469854 Terminal stem (Target used: 18S rDNA quadrianulatus)
CACAAUGGUGAUUACGAGCAGGCGUAUAUCACGCUGAAGCGUGCCCACGCCAUGCAACCACAAUCGAAGAACGGUCUGCAGAUUCUCGCUCUACUGAUG
>quadrianulatus_KB665943_9133-9057 No terminal stem (Target used: 18S rDNA quadrianulatus)
UUUUAUGAUGAUAAAAUUCCGAUUUCACGAGAUGAUCAAGAAUCAUAUGAUCCGUACUCUUCCUUGGAUGUCUGAAC
>quadrianulatus_KB665954_412917-412996 Possible terminal stem (Target used: 18S rDNA quadrianulatus)
GGCAAUGAUGAUGGACACGACGCCAGGAGCACCGGGAGGGUCGGCUGAUUUUCCCAAGAUGGAAGGUAGUGGGGCUGAUU
>quadrianulatus_KB665999_168059-168140 Terminal stem (Target used: 18S rDNA quadrianulatus)
CCGGGUGAUGACGCGUGCCGCCUGCGAGACCGUGCCGAUGAUGAGCGAGGCAAAGCCGGACAGCCAGUAGAGCGAGCUGAAG
>quadrianulatus_KB666065_484413-484328 Strong terminal stem (Target used: 18S rDNA quadrianulatus)
AGUGAUAAUGAAAAUGAUUCAACUCUGGCGCUGAAGUGAGGCUAAUAAAUUUGCUGAACCACUUGAGUAGAGCAACUGUCCUGAAC
>quadrianulatus_KB666065_625998-626088 Possible terminal stem (Target used: 18S rDNA quadrianulatus)
GUGGAUGAUGAAGUCAAAAGCGCGUGAUUGACUGACUUUGGUCGGUCGCUUUCAGCUCGCUGCUGAAGGAUCGCCCCACGGUACGAUGAUG
>quadrianulatus_KB666143_99408-99533 Strong terminal stem (Target used: 18S rDNA quadrianulatus)
CAUGAUGAUGAGUAAACGCCCCGGCGAACGGUGGCCUGAAGGCAGGAUUCGUGUGGUCGAUUCCCGACGGGCUGGGAAGACCAGCCGCACCCAUACCGUACGGACUAGCCUUAUAAGCAGCUGAGG
>quadrianulatus_KB666398_480547-480635 Terminal stem (Target used: 18S rDNA quadrianulatus)
GAAGGUGAUGAAGGUGAUGGUGAUGGUGGUGGCCGGCCGUGCGCUGGCCCGCGAGCAAGCUGCUACCGCCGCCGCUGCCGGCACUGAAG
>quadrianulatus_KB666399_21081-21167 Strong terminal stem (Target used: 18S rDNA quadrianulatus)
UAAUAUGAUGAAAAAAUCAUGACGGUCUGCUGACACAAACGUGAAGAAUGUCAGAUUGUAACCCAAAGUUAAAAAUCAUAGCUGAUC
>quadrianulatus_KB666510_1428304-1428184 Terminal stem (Target used: 18S rDNA quadrianulatus)
UCCGAUGAUGAUCGUGUGCGUGUUUCGAAGCGCAUUCGCCAUAAAUCGUACAAAAUGAAGCUGCUGGAAGAAUCGGUAGAUUAUCAGUUGGAAGCGGAGGAUGCGGCUGCUGCCACUGAUG
>quadrianulatus_KB666510_860426-860542 Terminal stem (Target used: 18S rDNA quadrianulatus)
ACUAAUGAUCACCGGGACGAUAAUUUCUCGGUCCUGGCAAAUGGCACCAGAGUCUGCAUUGCAGAAGAUUAAACUUUUUUUUUCUUUCUUCUUCUAUAAAUAAUUCCCUUGCUGAUG
>quadrianulatus_KB667065_1711368-1711485 No terminal stem (Target used: 18S rDNA quadrianulatus)
UGCGAUGAUGACGAUUGAAACUCCCAUUAUCGCCCCCGGAGCGGUGAUCGUUUGAACACGAUCCGCACGUCAACCGUGUGCUAUCGAUGCAGGAUACGGUUCAAACAUCGAGCUGAAC
>quadrianulatus_KB667065_46693-46867 Terminal stem (Target used: 18S rDNA quadrianulatus)
CAUCCUGAUGAAUUUCCUCGACCACGACGCCCCGGUGCUGGACGAAGCGGGCAGCCCGCAGAACAAAUCUCAGUUCACCAACCUCGUGCACCUGUUCAGCGAGCUGAUUCGGCACGACGUGUUUUCGCACGAUGCGUACAUGUGCUGUCUGAUUUCGCGCGGAGACCUGCUGACC
>quadrianulatus_KB667176_111748-111841 Strong terminal stem (Target used: 18S rDNA quadrianulatus)
AAUAAUGAUGAACCUUAACGCGCUUGUUUGACGUGACGAAGAACCGAGAGUGUUUUUCGGAUGAAUCGUAUAAAAUGUUAUACUGAGACUGAGU
>quadrianulatus_KB667176_500476-500393 Terminal stem (Target used: 18S rDNA quadrianulatus)
CUGGAGGAUGACGUCGAGCUGGUGGAGCUGCCCGACCUGGGCGAGGAGGAGGAGGAUACAAGCCUGUGGGCGCUGAAGCUGAAG
>quadrianulatus_KB667444_1842983-1843097 Strong terminal stem (Target used: 18S rDNA quadrianulatus)
CAUGAUGAUGAUCCCGUCCUGCCCCGGCAGUCGUAGCCUUGCUGAAGCUAGCAUUGCGGCUCAGUCCGCGCGCUGGCACCGUGGGCGGUGGCGAAGACUCCGAGCUGUCCUGAUG
>quadrianulatus_KB667444_986832-986686 Terminal stem (Target used: 18S rDNA quadrianulatus)
GCGGACGAUGAGCGGCGAGCGUUCAUUAGCUUGCGGGAGUCACCGCGCCUGCUGGCACCGCUCCAGUUUGCCCGCACCUCGAUCUACGUGGCGUGCGAGUGUGGCCCGGAUCGGGAGCAGGAAAUUGUGCUGCUCGAUGGGCUGAAA
>quadrianulatus_KB667445_170386-170290 Strong terminal stem (Target used: 18S rDNA quadrianulatus)
CCCGAUGAUGACUUCUCCAGAACGCUGUAGAACAGCAGCAAAAGACAGUGGCAGUGCAGCAGUCGUUUUGCCAGCGCUGUCGUCUGAGCGAAUGAGG
>quadrianulatus_KB667456_1640977-1641064 Possible terminal stem (Target used: 18S rDNA quadrianulatus)
GGCUAUGAUGACAACAAGUUGCGAGCUCAUGUUCCCUGGCUGGCCGUGGGAUAUGGGCCGUAAGUGUGCGUGUAUGGUUGCACUGAAG
>quadrianulatus_KB667461_68949-69067 No terminal stem (Target used: 18S rDNA quadrianulatus)
GAUGAUGAUGAAUCUAGAGCGAAAGCUGCAUUUGAAAGAACUGAUGCGAAUAAUGCGAAUAUCAAUGAAUCACGAAAAAGAAACGCCAUUUUGAAGAGUCAGACGAACAGCUGCUGAGU
>quadrianulatus_KB667478_509351-509236 Terminal stem (Target used: 18S rDNA quadrianulatus)
CACAAUGAUGAUAUGGAAGAACUUCUUUGUGGCACUUUGCAUGCCCGACACGCCGACAAAAAUCGAGUAAAUAUUGGAAUUUAUAGUGCGUGUUUUAAUUCCACUACAUUCUGAGU
>quadrianulatus_KB667521_29307-29218 Terminal stem (Target used: 18S rDNA quadrianulatus)
GAAAGUGAUGACGAGGCACGUCAACUCCCCGUGCUGAAGCGGCGACAGGAGGUGGAGAAACGGCGCAUGGAGCUUGAACUGCAGCUGAAG
>quadrianulatus_KB667533_999046-998929 No terminal stem (Target used: 18S rDNA quadrianulatus)
CCGCAUGAUGAUGGUGAUGGUGAUGCUGCUGCUGGUGGUGCUGCUGAUGCGUUAGGGCGGCAUACUGAGCCGCUGCACACAUCAACUGUCCCGGGUAGUACAGCAACGGAUACUGACU
>quadrianulatus_KB667555_1647011-1646876 No terminal stem (Target used: 18S rDNA quadrianulatus)
AUAGAUGAUGAGUGUUUCCAUCAGUUUCAUUGAAACCUGAAACCGACGCCUCGAGGUGCGCAAAGCAUUGGCAAAAAAUCACGGACAUGAAUUACGAACCCGCCGCCUAGUGGACGGCUGCUGCUGACCACUGAAA
>quadrianulatus_KB667555_2482910-2483006 No terminal stem (Target used: 18S rDNA quadrianulatus)
GAUCAUGAUGAUCGAACGGAAAACGAACGACGUGCUGGCGAUCCUGAACCAGGCCAGCCCCAUUAUCGACCAUUCGAUCCAGAACGUUCACCUGAAG
>quadrianulatus_KB667555_3010443-3010552 Terminal stem (Target used: 18S rDNA quadrianulatus)
CAGCGUGAAGAUAAAAAUUACUUUCAGCCCCGGCCCCGGCUGAUUGCAAUCUAAUUGCGGAGCUGGAACGCAAUCCAGAUGCAGGCGGACAAAGUUGGUCAACCCUGAUG
>quadrianulatus_KB667589_755119-755027 Terminal stem (Target used: 18S rDNA quadrianulatus)
ACACAUGAUGAUUGAUACGUACGAUCGGCAUUGCAGUGAAGGAAUUGUCGACAGAUUUGUGGUACAAAUGGUACAAUAAUUCCAUUGCUGAUU
>quadrianulatus_KB667611_679293-679208 Terminal stem (Target used: 18S rDNA quadrianulatus)
GGAAAUGAUGAAACGUUGCUAGUGGUGCUGGACUGGCUAGCAGACGAUUGCUGCGAGCAAUUGUUCCGUAGUGUUUCAGGCUGACC
>quadrianulatus_KB667633_1400511-1400400 Terminal stem (Target used: 18S rDNA quadrianulatus)
CCCGAUGAUGAUGCUCUUUCGCGCCCUCUCGCGCGAUAAGAUGAACCGCCAGCAACGUGCUGCCCUGUUUCCCACAGGACGCAACCUCACUCUCCCUCAACCUGCUCUGAAU
>quadrianulatus_KB667667_1194320-1194245 Strong terminal stem (Target used: 18S rDNA quadrianulatus)
CAGCAUGAGGAAAUAAUUUGUUGAAUGCAGGUUCACUGAACCCCGCCAGCCUCCUAGUUUUGGCAACAAACUGAAG
>quadrianulatus_KB667678_1014719-1014627 Terminal stem (Target used: 18S rDNA quadrianulatus)
UUGCAUGAGGACAUCUCAUCUCUCUCGCGCCGUGAUCCUCACUGCGCCGAACGUCGGUGAACCCACAGGAUGCGGCAGCGGUCUUUACUGACA
>quadrianulatus_KB667689_1995740-1995904 Possible terminal stem (Target used: 18S rDNA quadrianulatus)
UGGGAUGAUGAGCGGAAAGGUGGCUUUUCGUUGCUCGGUGUGGCAGGGAGCGUGGCCAGAACCGCGGGCGAUCCCACCCUGGGAUCGGUUUGAUGCCCGCAGCUAAAUAAAACAAUGAUACAAUAAUACACAAAAACCCGUGCCAGCACCGGAGCGCGGCUGACU
>quadrianulatus_KB667777_3743728-3743609 Possible terminal stem (Target used: 18S rDNA quadrianulatus)
GACCAUGAUGAAGAAGUCAAAGUACCGCAGGUUCACCACCCAAUGUGCGCCACAGCGUAUUCUAAAAUGGGAAUUUAUUUUGAAGAUAAGUUACAAACAACUUGGUUGGAGGAGCUGACA
>quadrianulatus_KB667777_4341294-4341169 No terminal stem (Target used: 18S rDNA quadrianulatus)
AUUUAUGAUGAGAGACACACUUCUCCCACUCGGUUGCACAUUGCUGAUCAUGCAUGGUAAAGAAUGGCAAUUUGGACGGCUUAAAUUCUCCCGCAACCUGUCCCAAUUGGCUUCAACCAUCUGAGC
>quadrianulatus_KB667953_1284-1122 Terminal stem (Target used: 18S rDNA quadrianulatus)
UUUGGCGAUGAUCUUGUAAAUUAUAGCUGUUAUACUGAGCCUUAUGCGGUUUCACAUUAAUGUUGCUCGUACUUAGACAUGCAUGGCUUAACCUUUGAGACGAGCGUAUAUCACUGGUAGGAUCAACCAGAAUUCUCUCACAUGACCGACGGAGCCGAUGAAG
>quadrianulatus_KB668110_17160-17250 Strong terminal stem (Target used: 18S rDNA quadrianulatus)
GCAGAUGAUGAGAUAAAAUCCGAUGCCCCGCCGAGUGUUGGCGCACAAGCGGAGGAGAGGAGGAGGAGGAGGGUCCACACAGCUGCUGAAU
>quadrianulatus_KB668110_259338-259167 Possible terminal stem (Target used: 18S rDNA quadrianulatus)
CUAGGUAAUGAAUAGCACUUACUAGCAAUUACAGUUUCAUGGAGACCAUUGCCGUUUUUUUCCAUGUUUAUUUAAUAGCAUUCUCCUUUUGAUAAGGUGUAUAGUUAAACAGGGAAAGUAUGCCUAGUUCCUAUCAUUUGAACGUGACCCCAUUUGUAUUAACCACCUGAUU
>quadrianulatus_KB668110_259461-259326 No terminal stem (Target used: 18S rDNA quadrianulatus)
CAGUAUGAUGGAAGAGCUUUGUAGUUGACUGUAACUAUUAUUAUCAAUCCCAGAGCCUUCACUAAAUAAUCCAUCGGUAGUAGUGACGGGUGGUUUAUACAAAGGGCAGGGACGUAAUCAACACUAGGUAAUGAAU
>quadrianulatus_KB668144_762891-762988 Possible terminal stem (Target used: 18S rDNA quadrianulatus)
GCUUAUGACGAACAGUGGCAGCACCGGCGCGACUGCUGGCACCAGUGGAACGAGCAGCAGCAGCACCAUCACCACUUCCACCGCCGCCGCUGCUGAAC
>quadrianulatus_KB668199_138546-138645 Terminal stem (Target used: 18S rDNA quadrianulatus)
GACGAUGAUGAUGUAUCGGAUAAGCCAUCGGAAGCUGAGAGCGAUAGCGCUGGGGCCGAUUUGGAUGAUGAGGUGUUCAAGCCCUACCGGCCAACUGAGC
12 genes with Strong terminal stem 20 genes with terminal stem 7 genes with possible terminal stem and 10 genes with no terminal stem found
>sinensis_AXCK01012954_36834-36923 Strong terminal stem (Target used: 18S rDNA sinensis)
AAACAUGAUGAUAACACGACGGGCGGACAGAACGCACGUGUACAAUUUUUGAUGCGAAUAACCCUGUUGAUUCGUCGAAAUUAUCUGAUU
>sinensis_AXCK01013477_34350-34431 No terminal stem (Target used: 18S rDNA sinensis)
UCCUAUGAUGAGAAUACAACAAAUCAAUAACUAACUUUCGUUCUACCGAAUUAUGAUGUAGAAACUGUUUAUGAUUCUGAUG
>sinensis_AXCK01013945_7982-8090 Terminal stem (Target used: 18S rDNA sinensis)
GAUCAUGAUGAUCGAGCGGAAAACAAACGACGUGCUAGCCAUCCUGAACCAGGCCAGCCCGAUCAUCGACCACGCCGUUCCAAACGUGCACCUGAAGGAGUACCUGAAG
>sinensis_AXCK01016382_2748-2874 Terminal stem (Target used: 18S rDNA sinensis)
ACUGAUGAUGAUUAACGCCGAGUACCGGAUGUUUUCGUUCUUCUGAAACAGUGUGACGCAAGUCACCUUCCCUCCUAUCGACGCAAGGGGUGGGGAAACACUUGAUAAAAAGGCAUGGGGACUGAAC
>sinensis_AXCK01017265_15715-15642 Strong terminal stem (Target used: 18S rDNA sinensis)
CGCAAUGAUGAACACGAAUUCUUAAUGGGUAAUUUACGGUUGACUUACAGUGAUAAUAACAUAAGCGUCUGAGC
>sinensis_AXCK01020220_10373-10507 No terminal stem (Target used: 18S rDNA sinensis)
UUCGAUGAUGAUCGCGUGCCACUAAUUGAGGCGGACGAUCUUCCUGAACGGCUUUUCAAGGGCCUGGUGGCGGUGGUGGUGAUGUUCGCGUGCGGCUUUUCGCUGUAUCUUUCCUCCCGAGCCAGAGUCCUGAAG
>sinensis_AXCK01022228_1548-1446 Terminal stem (Target used: 18S rDNA sinensis)
GGAGAUGAUGAGCGAGCUGGAGGAGAUUGCCGGUUCGCGCCCGCUGCAGUCGAUCACCAGCCUUAACAUGGAGGUGAAGGCGGACCGCAGCUGCCGGCUGAUA
>sinensis_AXCK01022354_1417-1313 No terminal stem (Target used: 18S rDNA sinensis)
CACAAUGAUGAUUGAUUUCGAUACGCGACUGGAGCCGAUCAUGAAAGGGACCAAAGGCCGACCCUUCCCGCUUACCAAACCCUUACGUCGACGACGUGGCUGAAG
>sinensis_AXCK01026178_1815-1899 No terminal stem (Target used: 18S rDNA sinensis)
GAUGAUGAUGAUGCUGCGGCUGCACCUGCUGCUGAGACGCCGCCGACUGCUGGUGCUGUUGAUGGUGAUGAUGGAUUUGCUGAUG
>sinensis_AXCK01027375_148-9 No terminal stem (Target used: 18S rDNA sinensis)
CCAAAUGAAGAAAACUUAUAUGUUUCCCCGUGAAUCACCCACUUAAAGAAAAAUUAAAGACAACACCGUUUGUUACAAGUGACCCCUGUCAAUUCCUUUAAGUUUCAACUUUGCAACCAUACUUCCCCCGGAACCUGAUU
>sinensis_AXCK01028396_191-294 Possible terminal stem (Target used: 18S rDNA sinensis)
GAUGAUGAUGAUGGAGAGACAACCAAACCGUCAGCGCUACACGCUUGUUGCAGGGGAAUGGUAUUGUGUGUAUUUGUUGCCGGCUCUCUCUCCGGAAUCUGAUG
>sinensis_KI397820_113378-113229 Terminal stem (Target used: 18S rDNA sinensis)
UCUCAUGAUGACGAAGAUUUUGAUGACAAUAUCGUCGAAGAUGUUCAAUUCCCUCGCCGAUGGGAUGCGGUCACUCGGAAUCUGUCCCCGGUGCGGCUGAGAUUGACGACGUAUCGCCUUUUCCGAACAAAAUAAGGAAAAGGGCUGAAG
>sinensis_KI397836_88616-88692 Strong terminal stem (Target used: 18S rDNA sinensis)
CGGAAUGAUGAACCGGAAUCCUCCCCCAGCCAUGAAGGAUGCCAUCGGAGGGGCGCAACGACACGGAACACCUGAGC
>sinensis_KI397846_101303-101386 No terminal stem (Target used: 18S rDNA sinensis)
UAUAAAGAUGAUAAGAACUAAAUCAUCAAGUUACAGACUAAAAAAACAAGACUUAUCGUUUCCCAAAUUUACUGUUUACUGACA
>sinensis_KI397859_58243-58095 Terminal stem (Target used: 18S rDNA sinensis)
UACUAUGAUGAGAAAGGAUUAUUUAAACGUCUUACCAUUUUUGAAUGGGGAAUGCAGUUCCAAAUAUGGCUUAACCUUUUCUGAUGUGUGUUUCCAAUCGAAACCAUUUGCUUUGGUUUCUUCGUAUGCGUUUGUUGCGUCCCCUGAGU
>sinensis_KI397883_234858-234764 Terminal stem (Target used: 18S rDNA sinensis)
CUGUAUGAUGAGGACGUCGUGCCGGGAAGCGGAAAAUAAUGAUGGCAAAUAACCCCGACGGGUGUUGGUGUGGGAUGGCACGUCAUCGUCUGACG
>sinensis_KI397926_93693-93795 Possible terminal stem (Target used: 18S rDNA sinensis)
GAAGGUGAUGACGGUGCUGAACAAGUUCGAUAAGCUGCUGAAGGUGCAGGUUGAUCUGCGGCAGAUCAAGAAUCUGCUGAAGAACAUCGAUCUCUCGCUGACG
>sinensis_KI397927_36621-36718 Terminal stem (Target used: 18S rDNA sinensis)
GGUGAUGAUGAUGGCGGUGGUGGUGAUGGUGAUGGUUGGCGGCCGCAGCCGCGUAGUAGUUCUGCAGCUGGUUUUGCUGGUGCGCGACCAUACUGAAG
>sinensis_KI397955_108661-108573 Terminal stem (Target used: 18S rDNA sinensis)
GCGCACGAUGAAGGAGGUAUCUCCCGCAGGGAUCCACUGAAUAGCUCCAUAUGGCUUUGACAAGUGCAACCCGUGAUGGCAUGCUGAUG
>sinensis_KI397968_169896-170002 Terminal stem (Target used: 18S rDNA sinensis)
UAGGAUGAUGAGUCACGCGCGCCUGUAGCCCGAACUUUCCGAUUUGAAUUCCAUCCGAGCGGGAUUUGGGUAUACGAGAGGUUGAAAAAUGAAAGGAUUGUCUGACU
>sinensis_KI398000_155720-155634 No terminal stem (Target used: 18S rDNA sinensis)
GGCGAUGAGGAAGAUCGGCAAGGUGACGCGGGAGUGGCGGCGGGCGGUGCGGCUGGGGGAGUACCUCCGGAACCGGACGAGCUGACG
>sinensis_KI398028_74149-74047 Possible terminal stem (Target used: 18S rDNA sinensis)
AUAAAUGAUGAUAAAUAAAAACACAUGCGCGCGUUUAGCCCACGCUGUUUUGAGCAAUUCUUAGAACAUCAAAAGACUUUUAGGUCUUACAUAUUCUCUGAAA
>sinensis_KI398046_63414-63321 Terminal stem (Target used: 18S rDNA sinensis)
CGGCAUGAUGGGGCACGCGGUGAAGCGGGACGUGCUGGGAUUGCUGAAAGCGCGCUACGACAAUCUGUACCGGUUCGAGAACGUGGUGCUGAGC
>sinensis_KI398070_137946-138080 Strong terminal stem (Target used: 18S rDNA sinensis)
CUCAAGGAUGAAAAUUCUUUCCAUUUCUGUCAGCUCAACUGAACUAUUAUUUACGCGGUCGCUGUCGUACGGUUGGUUGAUGUGCCUUCGAACGAUCCACCGUUCCACGCGAUACCGUUGAUGCAUUUUCUGAAG
>sinensis_KI398089_52134-52247 Terminal stem (Target used: 18S rDNA sinensis)
UCCGUUGAUGAUCUGGGCGUCGUCGUUGCGUGGCUGAGAUGUGGCGUGGGUUUUUACUUUAUGUUCGGGAAGCGGGAAUGCUGCUCGUCUGGCACCAACUAACGGUUUCUGAGU
>sinensis_KI398106_135900-135724 No terminal stem (Target used: 18S rDNA sinensis)
ACGGAUGAUGAUCCAGGGAGAGAAGGAGCCGUAAAGGGACCGGUGAGACAGGUUUGAAUCGAUCUGGAUAGGCUAAGAUUCAAAUCGUACCGCCUGCGGCCUUCCCCGACUACCAAACACUGAGGCCUGCAAAGGUGUGGUUGUCGCUGGGGUCCUACGCCUGGAAUAUCACUGACA
>sinensis_KI398113_2679-2755 No terminal stem (Target used: 18S rDNA sinensis)
UCAUGUGAUGAAACAUCAAAAAUAUAUAUAAGUUCGGACCAAUGAACCUUAGUAAUGAUUAUUUUUUGUAACUGAAA
>sinensis_KI398113_2960-3036 No terminal stem (Target used: 18S rDNA sinensis)
CCAUGUGAUGAAACAUCAAAAAUAUAUAUAAGUUCGGACCAAUGAACCCUAGUAAUGAUUAUUUUUUGUUACUGAAA
>sinensis_KI398124_27224-27120 Terminal stem (Target used: 18S rDNA sinensis)
UUCGAUGAUGAGUGCAGGCGGGCACUAUCCGAUAAGAACGCAGCGCGCGCCCGAAUGCUGCAGCGCGAAACCCGUCAGAACGUGGAACACUACAAACGACUGAGG
>sinensis_KI398159_67050-67179 Terminal stem (Target used: 18S rDNA sinensis)
GUAGAUGAUGCGCAUUCCGUCCCGCUGGUUGUAGCGGCUGAGACGACAGGUGCGGAACCGAUCGCUGUAGACGGCCGAGCGGCACUGAAAGCUCGUCUGCCGCAGGCAUUCGUCGAGACACUCGCUGAGC
>sinensis_KI398180_118871-118779 Strong terminal stem (Target used: 18S rDNA sinensis)
GUAAAUGAUGAUCUCUUUGUGCCUAUGGUGAGGAGCGGGUUAAUCUCGCUCUGCUGAUGCAUUCCAUAAAAUGCUGUUAUACUGAGACUGAUU
>sinensis_KI398187_98053-97973 No terminal stem (Target used: 18S rDNA sinensis)
CCCGAUGAUGAAGAUAAUUCCGAUGAAGCUGAACAGAACUAGAAGGAGGUAGUGCUUAGCAGGCGAUGCUACGACCUGAUC
>sinensis_KI398225_71976-72052 Terminal stem (Target used: 18S rDNA sinensis)
UGAGAUGAUGAGUUUAUCCACUCUGCUUUAGGCUGAAAAGAUUCCUUAUGGUUGGCAUUUGAACAUAUUUGCUGAUC
>sinensis_KI398245_109763-109848 Terminal stem (Target used: 18S rDNA sinensis)
GCCGAUGAUGAUGGACCCGCCACUUCCACACCACUACCACCGCCGCCUUCCUCCAUCAGGUAGCUGCUACUGUGUGUCCGCUGAAG
>sinensis_KI398291_44463-44357 Terminal stem (Target used: 18S rDNA sinensis)
UUAUGUGAUGAUGCAUAGCCUUUCCCGUGUUGCCCGAUUAUUGCUCGCCGGCAUGGCUUAAUACUAUGCAACACUUUUAAUUUAAGCUAUACGAAGCAUAUCUGAUA
>sinensis_KI398320_2355-2446 Possible terminal stem (Target used: 18S rDNA sinensis)
UUUAAUGAUGAUCAUAAAUAUCUAAUAAUCGUUUACACACUGAUGAAUAAUCUUUGAUUAAUACAUACGCUUGGAACUAGGGCUGUCUGAAA
>sinensis_KI398320_3850-3936 No terminal stem (Target used: 18S rDNA sinensis)
UUCAAUGAUGAUUAACUUUUCACAUCGUUUACGUAUUGAUGAAUUUUCAUUGAUUAAUACACACCUAUGAACUAGGGCGGACUGAAG
>sinensis_KI398368_64507-64591 Terminal stem (Target used: 18S rDNA sinensis)
GUGGAUGAUGACGCGCGGUUCCCCGGCACCCGCCGACUCCGGCGGGUAGUCGUAGAACUCGAUCUUGGACUGCAGCGUGCUGAGU
>sinensis_KI398805_9170-9245 No terminal stem (Target used: 18S rDNA sinensis)
AAAGAUGAUGAACGGUCAAAGCAACUUCUACCGGAACCCUGAACCGUUCUCGCCCACGUACGAGAGUAAGCUGAUG
>sinensis_KI398807_53527-53629 Terminal stem (Target used: 18S rDNA sinensis)
CGUAAUGAUGACGGCGUGCUGGUGUUGCCGCUGAUGAUGCGUUGGCAUUUAAAUUGUUUUAAUAUAUUCACCCUUCCUGCAGGCAUUCGAAAUUGACCUGACG
>sinensis_KI398872_24330-24243 Terminal stem (Target used: 18S rDNA sinensis)
GAAUAUGAUGAAAAUAUCAUGACGGUCUACUGAAUCAAACAUGAAGAAUGUCAGAUCCAAACCCAAAUAUUACAAAUCAUUACUGAUC
>sinensis_KI398883_48390-48286 Terminal stem (Target used: 18S rDNA sinensis)
CAAAAUGAUGACAUUGGCGGAAGCAACCGAGAGUUGAUGAUGCUAACUAGGGCCUCGGUUUGUGUCCCCCGGUUUUUUUUAAAUUUUUUUAUUAGUCACCUGAAC
>sinensis_KI398885_8148-8041 Terminal stem (Target used: 18S rDNA sinensis)
AAUAAUGAUGACAUCUACAACGAGUCAAUAUGAUUCGGUCAGCCGAUGGCUGACGUUACCGAUGCUGAGACAAAACUAUCCAACUACGUUUAUUGAUCUUGGCUGAUU
>sinensis_KI399145_47835-47926 Terminal stem (Target used: 18S rDNA sinensis)
UCUAAUGAUGUAAAUGAAGUAUCCAACUUUGACGUUCGCUAUCGGAUCCGACUUUCUCCGCCAACGUUUCGGGACCGUCAUUCGUCCUGAAC
>sinensis_KI399334_2508-2424 Terminal stem (Target used: 18S rDNA sinensis)
UCACGUGAUGAGUCCGUUAAUUAAUUGUUAUUUCUCGUCUCUGAAUUCUUCGAAUCAUGAGUGAAGCAAACGAUUACGUCUGAAU
>sinensis_KI399334_2810-2727 Possible terminal stem (Target used: 18S rDNA sinensis)
CAAUUUGAUGAAAUCGUAUUCAAUUGUUAUUUCUCGUCUCUGAAUUCUUUGAAUCAUGAGGGAAUCAUACUUUCACGUCUGAAA
>sinensis_KI399402_14069-14152 Terminal stem (Target used: 18S rDNA sinensis)
GUUUGUGAUGAUUCUAUCGCACAUUCUGACGCUGUUUGCCGGCGAUUGCGAGGCGGCUUUUCUCCCUCUCCGGAAUCGAUGAAC
>sinensis_KI399466_10480-10308 Terminal stem (Target used: 18S rDNA sinensis)
CGUUAUGAUGAAUGGAUACGGUUCUCCAAUCGCUUGGAUGAUGUCCUCAAGCAAGUUGGUAACACUUUUAACGCCCGGUGAUUUUGUGAAAGGUUCCAAUCGGCGUCCACCGACGAGUGUUACGAGGAGAAAGCACUCGAUCACGAUCGUGACAAAACAACCCAUGACUGAUG
>sinensis_KI399472_24212-24084 No terminal stem (Target used: 18S rDNA sinensis)
UAGAAUGAUGAAGCCUUACUAUAAUCUCAACUCAAUCCGACUGACUAGAGGCCGGUCAGGCCGAUAGGAAUGGUCCGCGGGAGCCUGUCCCCCGGCGGUAGCCAACGUUGAUCUUUAUGUUUGCUGAUA
>sinensis_KI399484_25661-25780 Strong terminal stem (Target used: 18S rDNA sinensis)
GGUGAUGAUGACGGCGUCGACUACAAUGUCUCGCGGGGACCUGAAGGUCGUCAUCAUCCGCUACUUACCAUAGAUAUCGUUUCGAUCACCUUCGCUACCGUGCCAUCCGAUUCACUGACC
>sinensis_KI399728_9606-9697 Terminal stem (Target used: 18S rDNA sinensis)
GCGGGUGAUGAUUUCCGGUAGCAGAGAGAACGCGCGUCGGUGCGAGUGAGUUGUGGAUGGGAGAUUGCUAGAAAACUGACCACAUCCUGAGU
>sinensis_KI399917_21637-21546 Terminal stem (Target used: 18S rDNA sinensis)
CUGGAUGAUGACGGAGUGGUUCAGGCACGCCGUGCCGUGCUGAGAGGGGUUAGUCACACAGACGGACACACACACACACACCGACACUGAUG
>sinensis_KI400601_9489-9587 Terminal stem (Target used: 18S rDNA sinensis)
CGCAAUGUUGACAAUGUUGUGUCAGGUUGUUUUAAUAUACGCUAGACAGAAGAAUCGUAUCGUAAAGAACGCGAGAUAAUUAAGGUCGUAGGACUGAAA
>sinensis_KI400729_8913-8997 Terminal stem (Target used: 18S rDNA sinensis)
CGUAUUGAUGAAAACAACUUGUUUCACGAUGGCCAAAAGACCAUAUGAAUUAUAUUCCACUUUUACCUUCCUUGGAUGUCUGAAA
>stephensiSDA_KB664288_1344508-1344629 Terminal stem (Target used: 18S rDNA stephensiSDA)
ACACGUGAUGAGGAAUAGCGGCCGACGACAGCCCACUCUGAUCGUGGCCACCAGAUCCAGCCAGCGUGGUUGCAGCUUGAAACGUAAGAUCGAGCUGUGCAUCGCCUUUGUUAAGCCUGAAU
>stephensiSDA_KB664288_2502436-2502339 No terminal stem (Target used: 18S rDNA stephensiSDA)
CAGCAUGAUGCCCUUUUUGCGAUUAAUGCAGGGCCAACGCCAGCUGAUAAACAAAGCCAAAUUUUUGAUCUACUCAUUUUUAGGUGUUCAUCCUGAUA
>stephensiSDA_KB664288_3274064-3274156 No terminal stem (Target used: 18S rDNA stephensiSDA)
CUGAAUGAUGGGCAAUGGCUUGCAAACGCGCCUGUGCCGGGUCUGAGAAACGUUAAUUUAUCAAUAUUUGAAUUAAUUAGUUCCUCUCUGAUA
>stephensiSDA_KB664289_1663523-1663446 No terminal stem (Target used: 18S rDNA stephensiSDA)
GAAGAUGAUGAAGACGGCGACGAGGAUGACGAAGAGGAAGAGGACGAACAGCCCAAAGCUAAGCAGGCCAAACUGACC
>stephensiSDA_KB664301_152068-151971 Terminal stem (Target used: 18S rDNA stephensiSDA)
GUUGAUGAUGAACAGUAGUCGCCAUGGUUUAAACUCGAAGGAAUCGCUGAUGACGAAUACCCAAUCGUACGAGAGUAUCCACCAAUCAAUCACUGAAA
>stephensiSDA_KB664389_303795-303676 Possible terminal stem (Target used: 18S rDNA stephensiSDA)
GAAGAUGAUGAGGAAGAAAACGGGCGGCGCCGCCGGCAUGAGGACGACGAGGAAGAGCAACGGUCGCGUGGUUCGUCCAUCGAUAAUAGCUCGAUCACCUCGUCCACCGCGAAUCUGAUA
>stephensiSDA_KB664417_420666-420748 Terminal stem (Target used: 18S rDNA stephensiSDA)
GAAUAUGAUGAUGCCGCAUCGUCAGGCACCAUCGCCUCGUAGCUGAUUACUCUUCCGUUUUUUAGGAAAUAACACGCCUGAUC
>stephensiSDA_KB664422_1692775-1692688 Terminal stem (Target used: 18S rDNA stephensiSDA)
UCAGAUGAUGAGAAUGGCGAGACUUCGUCUACUGCGGCUGCUUGGAUCAGUCGGAUCGGCUUCGAGCCGGAUGUUCCGCCGUCUGAGC
>stephensiSDA_KB664426_20084-19997 No terminal stem (Target used: 18S rDNA stephensiSDA)
GUCGAUAAUGAUUGCUUUUAGCUGGCAGCGACACUGUCGAGCAGCUUAUUGACAGUGCAGCGCCGGGCGACAGCGGUGGUCGCUGAUA
>stephensiSDA_KB664426_60097-60226 Strong terminal stem (Target used: 18S rDNA stephensiSDA)
GGUGAUGAUGAGGGGGAUGUGGCGGCGGCUGGCGGUUACGGGCCAGUACGAAGCCGGCACCCUCGUGCUGCAGCCCGUGGACACUGCCGGUGGCGCUAGUUACCUCCACCGUUCCUGGCCGAUACUGACC
>stephensiSDA_KB664430_314976-315104 Terminal stem (Target used: 18S rDNA stephensiSDA)
CAGAAUGAUGAGCAACUCGUUGGAAUGCACUCGCCCGCAAACCCUGAAGAAGCCACACACGUGCUCUACGCUCUUCCUCCCCCGUGCUGGUUCUACGGUUCGUGCGUGGCAGCGCUCGUGCGUCUGAAC
>stephensiSDA_KB664432_303359-303297 No terminal stem (Target used: 18S rDNA stephensiSDA)
GAUGAUGAUGACGGACGGGCACACUGCUGAUUCUUUUUUGUGUGUGUGGGUGCAUUGCUGACU
>stephensiSDA_KB664433_503873-503718 Terminal stem (Target used: 18S rDNA stephensiSDA)
CACCACGAUGAUCCGUUUCCGUGUUUACGAAUGUUGUGCGCUAGCGUGUGGAGAGGGGGGGGGGGGGUUUGUUGGGGCGCGUUAUCGGCCGGCUACGGAUAAUGCCGUCUAUCCACUGGCAUCGUUUACAUUGCCGCGCCGUAAUACCAUCUGAUU
>stephensiSDA_KB664434_448873-449004 Possible terminal stem (Target used: 18S rDNA stephensiSDA)
CGCGAUGAUGAGCAUCGCGAGGACCGUUGCAGACGCCACCGAAUAUGGUUCAUUGAGCAAUCUGUGCCGUCUGGAUGGACUUUGUUCGUUCGUGUGUGUGUGCUAUACCCGAUACGAUGGUCAUGGCUGAAG
>stephensiSDA_KB664437_453231-453336 Possible terminal stem (Target used: 18S rDNA stephensiSDA)
GAUGAUGAUGAUGGUGGUGAGGUGGUGGCGCCGGCGGCUGUUGCUGAUGAUGGUUCAUCUGCGACUGUUGCUGUUGCUGCAUGUGCUGCUGCUGCUGGUGAUGAUG
>stephensiSDA_KB664441_343128-343251 Terminal stem (Target used: 18S rDNA stephensiSDA)
CGAAAUGAUGAACGCGUUUUGUGGAGCAGGAAUUACUCUCACAACAUGCAUCAUAUCGUCUAAUUUGGUUGCGAUCCGGAUGGGAAUGGAGUGAAGCAUUCGUAGGAAGAAUUUCUUCCUGAAU
>stephensiSDA_KB664443_463481-463342 Terminal stem (Target used: 18S rDNA stephensiSDA)
AAAGAUGAUGAAGAUCGAGGCGGUUAUACAAGGCAUGCAUGGCAUUUGAAGUGAUAUGCGCUUUUUUCGAGCCAUGCUUUUAAAUAGGUGGGAUAUUGGGAUUCUUUGCAUAAAUCAAUGCAUAAUAUCUGACACUGAUA
>stephensiSDA_KB664446_41278-41405 Possible terminal stem (Target used: 18S rDNA stephensiSDA)
GUUGAUGAUGAAAGCCACCACCGCCGCUGCUGCUGCUGGUGGCUGGCUUGCAGCAUGCCAACCGCCAACAUCGGCGCUACGGAUCAAACGAAAUGAAUAUUAAUUAUAACUUUGUUGGCUUUCUGACC
>stephensiSDA_KB664448_260220-260295 Terminal stem (Target used: 18S rDNA stephensiSDA)
GAACAUGAUGCACCACCACCAUGCGCCGGGCGUCCCCGGUCAGAACCAUCUGCCGGUAGUGCCCGCGUUACUGAAU
>stephensiSDA_KB664463_115217-115303 Terminal stem (Target used: 18S rDNA stephensiSDA)
UUGUAUGAUGAAAAAAUCAUGACGGUCUGCUGACACCUACAUGAAGAUUGUCAGAUUAUAACCCAAAAUGAAUGAUCAACUCUGAAU
>stephensiSDA_KB664469_55691-55550 Terminal stem (Target used: 18S rDNA stephensiSDA)
CACCAUGAUGAGCUCGGCACCGUCCGAAGUGCCACGACCGCCGAUGGGUGCGGGCGGCGCUGGGGCCGUACAUGGGGGGGCCGGCUCGAACGCACACCAUCCCGGGUCGGAGCUGCUGGACAAGAAGACGCACGAGCUGAAG
>stephensiSDA_KB664472_317257-317334 No terminal stem (Target used: 18S rDNA stephensiSDA)
CGCGAUGAUGAUCGCUGCCGCCGCCGCCGCCUCCGAUGCUACCGUUCGCCGUUGCACCUACUGAGCUAGAGGAUGAGG
>stephensiSDA_KB664474_146573-146659 Possible terminal stem (Target used: 18S rDNA stephensiSDA)
AUCGAUGAUGAUACCAAGUCGCGGCUCUGGACCUUGAGAGUAUAUAUUGGAGUGUCUGAAAUAGUUCUGAAAUUUGAAUAUCUGAUA
>stephensiSDA_KB664474_209373-209454 Terminal stem (Target used: 18S rDNA stephensiSDA)
GCGAAUGAUGAGAACUUUUAACGUAUGAUGGGAGUUUCUCCUGCUGAUUACCAUUCUCAAAUAUGUUGUACUGAGACUGAUA
>stephensiSDA_KB664479_156735-156801 Terminal stem (Target used: 18S rDNA stephensiSDA)
UCAAAUGAUGAAUGUUCUCAUUAGCAUAUGAUCAUAAUGAUUCCGAAAUAAGAACGGCCAACUGACG
>stephensiSDA_KB664481_18237-18312 Terminal stem (Target used: 18S rDNA stephensiSDA)
GAUGAUGAUGAUGCAGCAGCAGCCUGGGUUUGCACCGCCCCGAAGCUCCAGCUCGAUACUGAAGGACAUACUGAGC
>stephensiSDA_KB664481_45457-45552 Terminal stem (Target used: 18S rDNA stephensiSDA)
GGAAAUGAUGAUGGCCUUCCAAGCGACACGAUGCUUGAAGCUGACCAGCCUCCCAUAUAUGUUACGACACUGGGUCGGCAUGGAAACAAUCUGAUC
>stephensiSDA_KB664489_133421-133529 Strong terminal stem (Target used: 18S rDNA stephensiSDA)
GUACGUGCUGAAGCUGUUGCAAAGUUCGGCGAAAGAGUUGCGCCCGUGUCUGGUGUUUAUUUGGGCGAAAAUUGUCGCGGUCGACGGAACGUGCCAGAUCGAUCUGAUA
>stephensiSDA_KB664496_216918-217026 Terminal stem (Target used: 18S rDNA stephensiSDA)
GUACAUGAUGGUACCCCUCAGUCUACUAAGCCCGGGCUCCAACUGAUCCACUACCUCGAGCAGAUCUCGACAGAGCGUCUCUUUGCGCUUCAGCUGCUCCUGACUGAGC
>stephensiSDA_KB664506_264983-265080 No terminal stem (Target used: 18S rDNA stephensiSDA)
GGCAAUGAUGAGUUGUGAGGACUCCCGGUCGCAGUCGCUGAAAAUAUCAUUCGCACAUACCACAAAACAAGCUUGAUUACAAUGUCGUUCCGCUGAAG
>stephensiSDA_KB664507_315310-315221 Terminal stem (Target used: 18S rDNA stephensiSDA)
GACGGUGAUGAGGUGACGUACCAGAUGUCCCCGUCCCGGUUCGAGUACGACCAGCUCAAGCAAUCGCUCAGCGCCUUAAUCCAUCUGACC
>stephensiSDA_KB664507_315553-315650 Possible terminal stem (Target used: 18S rDNA stephensiSDA)
AGGCAAGAUGAAAAGGGAUUGACAAAUUAUACCACGAACUAAGGACCUGUGGGCUGCAAGAGCUAACCUUUUAAAUGAUCGAUCUGUGCUAGCUGAUG
>stephensiSDA_KB664508_354165-354099 Terminal stem (Target used: 18S rDNA stephensiSDA)
CAGAAUGAUGAUGCGCCUCGAGCGGUACCGGCUGGAGCGUGAUGAGUGAGGCUGGCGGCAGCUGAUG
>stephensiSDA_KB664508_378199-378128 No terminal stem (Target used: 18S rDNA stephensiSDA)
GUUAAUGAUGAAUGUUAUUUCUCGUCUCUGAAUUCCUGUAAUCUUGAACGAAAACAUUAACUCUGUCUGAAA
>stephensiSDA_KB664510_424379-424456 Possible terminal stem (Target used: 18S rDNA stephensiSDA)
AACGAUGAUGAAUUGACCACAUUGAGAGGUUGUCAUCGAGCAACACGAACGAAACCGAGCGGUUGUACUGAGCUGAGG
>stephensiSDA_KB664517_298874-298788 Possible terminal stem (Target used: 18S rDNA stephensiSDA)
GCGAAUGAUGAAAAAAACCUGUAAACUUAUGCGGUUUCCACGGAUUUCAGUUGACAGCUGAAAUAAGACGGUUGUAAGCGUCUGACU
>stephensiSDA_KB664517_301809-301717 Terminal stem (Target used: 18S rDNA stephensiSDA)
UACAGUGAUGAGAAAGGAUAUAAUAAUGUCUUACCAGGACUUACCGGUGCUGGAUGGGGAGCAAGUUUCCUUAUGGCUUAACCUUUUCUGAUG
>stephensiSDA_KB664517_303217-303132 No terminal stem (Target used: 18S rDNA stephensiSDA)
GUACAUGAUGAAAUCUAUUUCAUACGUCUGAUAUCCUAGUGAUUAUUUGCACUGCAUAUAUGUAUAUGGCUUAACCUUUUCUGACA
>stephensiSDA_KB664525_75306-75428 No terminal stem (Target used: 18S rDNA stephensiSDA)
CCCCAUGAUGAUUCUCUCUCGGGGCGGUCCGGUGGCCGAGGCGACAGCGGCGCCGGUCUUCACACGGCAGGGCAGGGAAUCAAAUCCCAUCCAGACCGCGCCUCCCCGUACGCAGGGCUGACU
>stephensiSDA_KB664541_106623-106541 Terminal stem (Target used: 18S rDNA stephensiSDA)
GUUUAUGAUGAUCCUCAGCCUACGCGGCACUCCGUCUAAAGAUUCAUGUUCGAAACAUCAUAUCUGUUGCCUUCCUACUGAUG
>stephensiSDA_KB664541_107047-106963 Terminal stem (Target used: 18S rDNA stephensiSDA)
CAAUAUGAUGAACAUUUAAUAUCGUUUACGGAUUUCUGAACAAUUCAUGAAAGACAAACCAGUUUAGAACUAGGGCUGGCUGAUC
>stephensiSDA_KB664544_225618-225488 Terminal stem (Target used: 18S rDNA stephensiSDA)
CUUUAUGAUGAUUAUCCCUCGGAGACCAUCUAAGGGCGCUGGACGUUGGAGACUCACUAGAUUGCACUUGUCACAUGGCUUUAAUGAGAUUCGAUUAAUCAAUUUAUUGUUCUGUUUUUAGCUAGCUGAAG
>stephensiSDA_KB664555_189768-189907 Possible terminal stem (Target used: 18S rDNA stephensiSDA)
AAGCAUGAUGACAUCAUCAGCUGAGUCUCUCAAUUUAUUCCAGCUGAGCUAUACUCUAGUCCAACCGCGAGUUUAGAUUGCUUUAUGGCAGCAAAGCCUGCAGGUUUUUAUGGGCUAUGUUAAGACGUUAGUUCCUGAGC
>stephensiSDA_KB664555_611830-611916 Strong terminal stem (Target used: 18S rDNA stephensiSDA)
ACCUAUGAUUACGAGAUGAGCAUUUGACUGAAUUCCAGAAAACUUUACCGCACACACAGACGCAGCGCAAGAAUAGAUGGACUGAGG
>stephensiSDA_KB664565_61577-61489 Terminal stem (Target used: 18S rDNA stephensiSDA)
GCCGAUGAUGAUGGUUUUGCUGGAAAGUUUGAACCCUCGGCGGCUGAUCCAAACAUCAAAAACCAAAUGAAGUUGAAUUAUCUCUGAGC
>stephensiSDA_KB664566_936167-936245 No terminal stem (Target used: 18S rDNA stephensiSDA)
CUUGAUGAUGAGCUUGGGCGGCUGCGGCGGCCUGCUGAGCGGCGGCAUGCUGCUGCAGAAGAUGCUGAUGGUACUGAAG
>stephensiSDA_KB664570_88414-88298 Terminal stem (Target used: 18S rDNA stephensiSDA)
GAAGAUGAUGAAUCGCACACGUCACGAGGUCGUUGCCCUCCGAGUGCCGUCUCUCGCUCUCUCGGUAGUGCGCGAGUAAGGCAGAUGAGAUCACCGAAACUCUGGCGGGGUCUGAGC
>stephensiSDA_KB664589_88524-88423 Terminal stem (Target used: 18S rDNA stephensiSDA)
GCUCAUGAUGACUUUAUGAUGGUGCGCCCGGUUCCGAGAAGCAUAUGAGAAGCCAGGGAAAUGUUAAUAAAGACUUGCCCGCGCAAAGAGCUGCUGCUGACA
>stephensiSDA_KB664590_87898-87982 Strong terminal stem (Target used: 18S rDNA stephensiSDA)
CGAAAUGAUGACGCUCGGUGGUGAAAUGCUGUGCCGGGACGAGGCCCGCUUCCAGGAGGUGUGCGCCAACGUGCUGUUCCUGAUC
>stephensiSDA_KB664612_66712-66609 No terminal stem (Target used: 18S rDNA stephensiSDA)
UGGUAUGGUGAGUUCGUAUGGCGUGUCUGGACGAACCGAACCCCUUAGCUAUGGCGUCCCACACUAUACUAUGGUAGCCGUAUGGCCCCGCAGCGUAACUGAAA
>stephensiSDA_KB664615_113057-112915 No terminal stem (Target used: 18S rDNA stephensiSDA)
UACGAUGAUGAACGGAACGGAGCCAAUUAAAUGUAAGGAAAAUUUGUACCGCAAUCGGGUUGAAAUGAAUGGCUAAUGCCUCCGGAACCAUCCGUAUCAUAUCACACGCUCCCUCCACAAACACACCGCUGACAGCGCUGACA
>stephensiSDA_KB664618_79467-79549 Possible terminal stem (Target used: 18S rDNA stephensiSDA)
AACGAUGAUGAACCAUUCCCGGACGAAUCUCCGUUGCCCGUUGGAUUCAAACUUUCGCUUGGCCCGGCGGCGCUUGGCUGAUG
>stephensiSDA_KB664627_131498-131585 Terminal stem (Target used: 18S rDNA stephensiSDA)
CUGCAUGAUGAAGAGGGCCGCCUCGCUCGAUUCCCACGACACGUUCGGGCUUUGCAGGAUGAUGAACAUCUGCUUGAAGCAGCUGAUC
>stephensiSDA_KB664627_131552-131625 No terminal stem (Target used: 18S rDNA stephensiSDA)
CAGGAUGAUGAACAUCUGCUUGAAGCAGCUGAUCGAGCUCACGAUAAAUAUGACGUCCUUCACUAUUUCUGAAA
>stephensiSDA_KB664631_21898-22028 Strong terminal stem (Target used: 18S rDNA stephensiSDA)
GACGAUGAUGAUACUGGCUGACGCUCGGUGCGGUGCGGAACAUGUGGCGUGUCCGAUAAUAGUAAUUAAUAAAUAAGUGAUAAUUUACUAACCAGUCGCUUCCAAUUACACGAUAAGUGUGUGUGCUGAGU
>stephensiSDA_KB664638_51132-51032 Terminal stem (Target used: 18S rDNA stephensiSDA)
UGGGACGAUGAAGGACAGAUCAAUCUUACGCCGGAGGUACGCUGCUGCCGAAAACGCGACGUGCCAUGAGUGUAGACCGGGGAUCACCACGGGAACUGACA
>stephensiSDA_KB664665_29290-29181 Terminal stem (Target used: 18S rDNA stephensiSDA)
ACAUUUGAUGAAUGUGACCACUUUUGGUGGUGCCCCGACGAACGUAAAGCGCUCCCCUUCCCAACCGGUUGAUUUAUGCGCGCUCCAAAACGACUCCAGGUUCUCUGAGC
>stephensiSDA_KB664666_614134-614239 No terminal stem (Target used: 18S rDNA stephensiSDA)
ACUGCUGAUGAUGUGCCAGUGCGUAGCCGGCGUGUGCCUUGACCGGUCGUCAUCUGCAAACAUGCGUUCGCGCUCUUGCCCCCUGGUUCCGUUGCACAGCCUGAUG
>stephensiSDA_KB664666_853266-853167 Terminal stem (Target used: 18S rDNA stephensiSDA)
CUGUGUGAUGACUGGGCGAACGAAUCUGACGUACGUCGAUGCCCUUGAGAGUGAAAAAUCGGCCAAACGUACCUUGAAGACGUUUCCCGUCGCGCUGAAA
>stephensiSDA_KB664670_34253-34335 Terminal stem (Target used: 18S rDNA stephensiSDA)
GAUGGUGAUGAAAUGCCUGCAAAACAACCAAAAACUGAAGCAAAUUUACUUUUACUGCCGGCCGUGUCCUUUCAUGGCUGAUC
>stephensiSDA_KB664680_5604-5484 Terminal stem (Target used: 18S rDNA stephensiSDA)
CGAUAUGAUGAAGGGAUCGCUUCCGAUUAUGCGUCUUGAGUUAAAUUAAGCACAAAACGAACUGUGUGCUAUCACGUGCCUCAUUUGAACUAUCGUCCAGAUGGAUCGACCUCGUCUGAAG
>stephensiSDA_KB664681_11650-11563 Strong terminal stem (Target used: 18S rDNA stephensiSDA)
GACGAUGAUGAUGUAGCAGCCUUAGCAGUAACACUACCAGCCGUGACCGUGGUUGCUGGUGGACUGUCACUGGUCGUGUUUGCUGAAC
>stephensiSDA_KB664683_100251-100108 Terminal stem (Target used: 18S rDNA stephensiSDA)
GGCGGUGAUGAAAACCCAUUGCCAUUCCGGCUGUUACCACCGCUGCUGCUGAUGAUGCUGACCGCGCUGGCAUUACUGUUGCCGUUGUUGGUGGUGGUGGUGGUGGUAGCGCCAGUCACUCCAGCGCUGGUGAUGAAACUGAUU
>stephensiSDA_KB664691_56335-56268 No terminal stem (Target used: 18S rDNA stephensiSDA)
GACAAUGAUGACUUCAACUCCCGUUCCUUCUGAAACGUCCACGAUGCAGGAGGAUGAAGCUGCUGAAA
>stephensiSDA_KB664710_608798-608896 Terminal stem (Target used: 18S rDNA stephensiSDA)
UCCGAUGAUGAGGAUGAUGCACCGGGCACGGAGGAACCGGAUGACGACUAUGUGCUGUUCGAUAUGCCUGGCCAGAUCGAGCUGUACACGCAUCUGAAA
>stephensiSDA_KB664721_430705-430792 Strong terminal stem (Target used: 18S rDNA stephensiSDA)
CCCAAUGAUCACCCGAACCGACGACGGCCCGCCCGGGGGAAGAUAGAUCCUUGCAAAUCCUUGCCGCUUUACUCAUUCUCUUCUGAUG
>stephensiSDA_KB664729_12490-12625 Strong terminal stem (Target used: 18S rDNA stephensiSDA)
GGUGAUGAUGAUGGGCCCGUGUGGUGGGUUAGGUCACCGCUGAAGUGUGUGUGUGUGUGUGUGGUGGUCCCUGUCGCACCACGUGACAGUGUUGCGUGCAAAUUCUUUAUCUACAUCACGAUUAAUUAAACUGACC
>stephensiSDA_KB664732_2271972-2272161 Possible terminal stem (Target used: 18S rDNA stephensiSDA)
GUUGAUGAUGAGUCUUGGGAAGCCGCUCGGUCGUCUUGUGCUUGUGCAGGUCGAUUGGCUUCACACUAACCGAGUCCUGUUUAUCAUUCACAACACCUAACCCAUUACUGCUGGGUGGAAGAUCCUGAUCAACGCUUAUCGACUGCCGUAUCAGCAGCUUAUCUUUGGCUAUCUUCGUAC
>stephensiSDA_KB664744_94798-94714 Terminal stem (Target used: 18S rDNA stephensiSDA)
GAAAAUGAUGAUACAUCGCGAUGCGUCUCUUCGCUACCUUCCCGUGCAGAUCGAUCUGGACACGAUUGACGUGAGCAACCUGAAU
>stephensiSDA_KB664758_14192-14100 No terminal stem (Target used: 18S rDNA stephensiSDA)
AUGAAUGAUGAAGCGACAAUAUGGCGCACGAUCGUAUCAGAUCACCAGCGGAGUCACCUCCCGAUUCAAAGCCACACGCAGAAACAGCUGACG
>stephensiSDA_KB664777_143189-143311 Terminal stem (Target used: 18S rDNA stephensiSDA)
GUCCUUGAUGAGGGCGGUGUUGGCGAGCGAGAGAUCGCGCACGACUGACAGCAUGCUGCCGAGAGCGGUCUGCAUCCGUACGAUGACCGGCGACUUGGUUUGUGCCGUGCUGGUAGCCUGAAG
>stephensiSDA_KB664788_649187-649279 Terminal stem (Target used: 18S rDNA stephensiSDA)
CGUAAUGAUGAUCAGACCUAGGUGCGCUCGGCGACACGCUUGUGGAGUUGAGUAGGGUGCGCACCCGACACGUCAAAAUCACGUCAUCUGACC
>stephensiSDA_KB664788_864465-864380 Terminal stem (Target used: 18S rDNA stephensiSDA)
UUUAAUGAUGAGCUUACAGUGAAUCUAAUCGCCAUCGAACCGUAUCGCUCCAACCAUACGGGAAAACAUAUUGAACCGAGCUGAAA
>stephensiSDA_KB664799_924008-924106 Terminal stem (Target used: 18S rDNA stephensiSDA)
GGUGAUGAUGAUAUUAUCAGCCCCACCGGGUGGUGCCCAUCCGCACAACUUAUACUCACUUGCACCCAUCACAGUCGGCGGCUUCAGCAGAUGCUGAUC
>stephensiSDA_KB664800_13180-13284 Terminal stem (Target used: 18S rDNA stephensiSDA)
AGCGAUGAUGAACUGUAAAAAGGAAAGUUCGUCCUCUUGCCUCAUUCCCCGAUGAGAUUAGAACAAUUCCGUCAGUAUGUUCAACACUCUCACCUUGAACUGAAC
>stephensiSDA_KB664836_7564-7652 No terminal stem (Target used: 18S rDNA stephensiSDA)
UGUUAUGAUGACGGGUACCACUGUGCAGGCUGAUUUAUUCUCAGUUCAGCUGAGAUUUUGGAUGCACAGAUACGUGCUGAAUGCUGAUG
>stephensiSDA_KB664877_189030-189117 Possible terminal stem (Target used: 18S rDNA stephensiSDA)
CUCCAUGAUGAUGGUGCAUGGCGGCCGCCGCUGCUGCUGCUGCUGCUGCCGCGGAACCGUAGAAAUCUUUCUCCAGAUCGUGCUGACA
>stephensiSDA_KB664888_262355-262459 No terminal stem (Target used: 18S rDNA stephensiSDA)
GCAUAUGAUGAUCGCUGUUGGGUGGGCGGAUGGGGCUGAACCUGCGAGGAGGUAUUUAUGAUUUAUAAUUCAUACGCAAAUGAGUGUCCCUAGCGUGUCCUGAUU
>stephensiSDA_KB664888_547278-547386 Possible terminal stem (Target used: 18S rDNA stephensiSDA)
AGCAUUGAUGAAACACGAAUGGCACCAGGCACCGACGGAAUGGUAGCCGAACUGAUCAGAAACGGUGGUGCAGCACUCGAACAGGAAAUUCAUCAAAUUAUUACUGAGG
>stephensiSDA_KB664893_11551-11392 Terminal stem (Target used: 18S rDNA stephensiSDA)
UUAGGUGAUGAUCUCGUAAAUUAUAGCUGUUAUACUGAGCCUUAUGCGGUUUCACAUUAAAUAUGUUUGUACUUAGACAUGCAUGGCUUAACCUUUGAGACGAGCGUAUAUUACUGGUAGGAUCAACCAGAAUGCAUCACCGUAUCGAAUUAUAAUGAGU
>stephensiSDA_KB664901_19221-19090 No terminal stem (Target used: 18S rDNA stephensiSDA)
CGAAAUGAUGACAUAAACAAAGAUCACUUCCAAUCUUGAUUAAUGAAAGCUAAAUGUUUCGGAUGAAAUCUCUGCAUUUUUUGCGCCCAAGGAUUACAUUCUUGGAACAAAGUUGACUCUUGUUCGCUGAAU
>stephensiSDA_KB664954_1089461-1089283 No terminal stem (Target used: 18S rDNA stephensiSDA)
UAAAAUGGUGAUGUAGGAGCAUAUUUUCAGACUGCCUUCGUUUAACUUGAAUGUGGUAGCCAUUUCUGAGGCUCCCUCUUCGGAAUCGAACCCUGAUUCCUCGUCACCACCAUGGGAAUCCACCACCCUAGUUUUGGAAGUCUUCAGAGAUGUGACCAGCUAUAAAUUGAUGGCUGAUG
>stephensiSDA_KB664954_2041020-2040915 No terminal stem (Target used: 18S rDNA stephensiSDA)
GCGCAUGAUGAUCUGGCAACACAACAUCCGUCGUCGGGCUGAUUUUUUUCUUCCGCACAGUCCAUUGUCAGUGAGCGAAUGAGUUGAUCUCAACUCACUUCUGAUU
>stephensiSDA_KB664955_781114-781241 No terminal stem (Target used: 18S rDNA stephensiSDA)
UCCGAUGAUGAUGUAUCAGCUCGAGGUUGCGCUUCGCACCAGCUCGGGUCGUCUGCAUUUCCUUGUCCCUUGACAUGAAAGCGCUGGUAGCAAAAUCCUACGCUGUCUGGGUAGGGAUAACGCUGACG
>stephensiSDA_KB665077_651870-651989 Terminal stem (Target used: 18S rDNA stephensiSDA)
CUCCAUGAUGCUACCGAUGCCGUCCUGCACCUGUUCCACCGUUUGAAACGAUUCGAUCGGGGGAGCUACACUGGCCGUGUGCAUCUGCCGGAUCGAUUCCAUCUCCUGCAGUUGCUGACG
>stephensiSDA_KB665110_635501-635669 Terminal stem (Target used: 18S rDNA stephensiSDA)
GUCGAUGAUGAGAUUGAGGCGGUCGGGUGGCCGAGACGAUAACGGCGCCGGUCUUCAUACGGCAGGACCGGAGUUCAAAUCCCAUCCAGACCGCCUCCCCGUACGCAGGGCUGACUACUUUUCUACAGGUAAAAUCAAGUCACAGAAUGCCAGAAAUUGCAGGCUGAGA
>stephensiSDA_KB665121_787415-787534 Terminal stem (Target used: 18S rDNA stephensiSDA)
GCUGAUGAUGAGGGUUGAGCAGCGGGGAACCGCCACUGCUGCUGAUGUGCCCGUCGAUCACGUUAUACUGCUGGUAGGUGGUGGACUGUCGCUUUUGCUGCCCACCGGCCAGUGCUGACG
>stephensiSDA_KB665177_669891-670050 Terminal stem (Target used: 18S rDNA stephensiSDA)
UGUAAUGAUGAAUGAACAUUUAUGGGUAAUUUACGGCUGACGGCGGCGCUCUAAGGGUGUGCCGCUUUGUGAUCAGAAAAACUUUAACGUCUGAAUAGCGAGAGGCAAAAUUGGUUUUUCUCUUCCUUACAAUAAUCUAUUGGUUGAUAAGAUACUGAAC
>stephensiSDA_KB665177_850580-850510 No terminal stem (Target used: 18S rDNA stephensiSDA)
CAUCGUGAUGAUAGCGGUGCAGCACACCAUUGUCCGAGGCACAACAAGCAAAGCGGCCCCAGAGUCUGAUA
>stephensiSDA_KB665276_29567-29670 No terminal stem (Target used: 18S rDNA stephensiSDA)
AGGAAUGAUGAUAUGCAACCACUUUGCAACCCCGACCGACACAACCGUACAACCGCACAGCAGAACGUCCCGAGUGUGUGUGUGUGUGCAGGAAAAAGCUGAAU
>stephensiSDA_KB665276_32357-32270 No terminal stem (Target used: 18S rDNA stephensiSDA)
GGAGGUGAUGAUGCGUUGGAAGAAGGAGCUACUGGGCGGGUGUGGUCUUCCAGGAGCUUGCUGUGAGCUUCUCUAGACGCUACUGAGU
>stephensiSDA_KB665287_1086052-1086151 Strong terminal stem (Target used: 18S rDNA stephensiSDA)
GCGGCUGAUGAUACGGAUGUGGCAGAUGGGGCUGUCGACGCAGCACUUUGCUGUUGGGCAGGGCUGAUUGUGGUGGUGGCGGCUGCGGACGCUGCUGAGG
>stephensiSDA_KB665288_642091-642005 Terminal stem (Target used: 18S rDNA stephensiSDA)
UUCUCUGAUGAUUUAAAAAAGUUUUAACUUUCGUUCUUCUGAGCCAAAGUGUAGAAAAAUUGUAUUAACUGAUGCCGUUUUAUGAAG
>stephensiSDA_KB665310_422900-422799 No terminal stem (Target used: 18S rDNA stephensiSDA)
GGAGAUGAUGAUCCACUAGCGACUCCCUACCACUACCCCUGACUACCCUCCCCUUGCGCGACCCUGCACAAGUGGACACUUGUGGGAAUUGAAAUACUGACG
>stephensiSDA_KB665310_572161-572252 Strong terminal stem (Target used: 18S rDNA stephensiSDA)
GAAAAUGAUGAACAAUUUCCUCAAUGGCUGGCACUAUGACUGAGGAGAGCACGCGCGUGGUGAUGCACCGGCACAAGGAGUCUGUACUGAUC
>stephensiSDA_KB665332_557152-557245 No terminal stem (Target used: 18S rDNA stephensiSDA)
CUUCAUGAUGAUAGCUCUAGCGACGAGCGGACAGAAUGCAUGUGUGUACAAAUUAUAAUGCAAACAAUCCUGUUGAUAUAUGCUAAUGCUGACA
>stephensiSDA_KB665332_562198-562311 No terminal stem (Target used: 18S rDNA stephensiSDA)
CUACAUGAUGAUAGCUCUAGCGACGAGCGGACAGAAUGCAUGUGUGUACAAAUUAUAAUGCAAACAAUCCUGUUGAUACAUGCUAUUGCUGAUAAAAAAAAAUCGGAACUGAAA
>stephensiSDA_KB665343_549963-550086 Terminal stem (Target used: 18S rDNA stephensiSDA)
GAUGAUGAUGAUGUUGCUGGUUUGCUGCUGCUACCGUUCUCUGAUAUUCUGUGAUUUCUUUGUUUGCUCUUCCUCCGUUUGCUGAUUUUCAUUUGUCGUUGUUGUUGGUCCACAUUUGCUGAGG
>stephensiSDA_KB665376_87260-87170 No terminal stem (Target used: 18S rDNA stephensiSDA)
AACCAUGAUGACGUGUGAAAUUGUAGCUACUAGUCCAAAAAUCCGCUCAUUUUUUUUCCUUAAGUCGACGAUUGACGCGCCUGCCCUGAUA

>albimanus_KB672286_10208603-10208710 Terminal stem (Target used:28S rDNA albimanus)
CCUUGCGAUGAGAUUCAGCAAACCAUCAGCGGCCACCAGCCCCUGACCGAUGUAGCACAUAAAGCGAACACGAUGGCUUCUGAACCUAGUACUGUUGGCCUACUGAAG
>albimanus_KB672286_10216231-10216115 Terminal stem (Target used:28S rDNA albimanus)
GCAGAUGAUGAUGCGGUACGGAGUUGCCCGCCAUCGUUUUGGGCUGGCGGACAUACCAAAUUACAACAUCUCCGGAUUCCGCGCCAGCAAAGCGCAUUUCACCGAGCAGCACUGAGC
>albimanus_KB672286_10747233-10747154 Possible terminal stem (Target used:28S rDNA albimanus)
GUUUAUGAUGACGAUACAAUUCAUUCGGAAGUUGAACUUGAAUUCGAGAAUCGUCGAGAGUAGAGGAGAAUAGACUGAGA
>albimanus_KB672286_11701501-11701372 Terminal stem (Target used:28S rDNA albimanus)
GAUGAUGAUGAACGUGAGCACACGCGGUCGCGCCACGCCUGCCUAAUGAAGUAAUAAUCAAUUGUCAAUCCUUCAACCGCAAUCAAGCGCAACCGCGCAGCCGGUACCGGUACCGGUACCGGUGAUGAAU
>albimanus_KB672286_11749741-11749615 Terminal stem (Target used:28S rDNA albimanus)
GAUGAUGAUGAUAAUGGUGACGAUGCUGCACCUGAGCGAUUGCUCGGGGUUCCGCAUAAAGAAGGGCAUCGCGACAGCUCGCUUCACCCUUACAGGGACUGGCUAGCGGCUGACUAGUGAUCUGAUU
>albimanus_KB672286_1299786-1299684 No terminal stem (Target used:28S rDNA albimanus)
UCGGAUGAUGAAUAAAUGAAUCCCGAAUACGUUUGUCGGGAAAUGUUCCCAGUUCCAUGCUGCUUUGUUUAUUUCUCUCGCAACGACCACUCCAAUGCUGAUU
>albimanus_KB672286_13291843-13291966 Terminal stem (Target used:28S rDNA albimanus)
GGUGAUGAUGAUCCGCUCCAGAACAUUGGCGACCGCGCUGGUACAGACAAGCAAAUUGGCGUCGUUCGCUACUAUCAGACCCUCCCCGGCCAGCCUUCGCGGGUUCACCUUCGAGAAGCUGACC
>albimanus_KB672286_14209732-14209854 No terminal stem (Target used:28S rDNA albimanus)
UUCCAUGAUGAAUAUUCGUUAUGGUUCGCCGUCGGCGACGGUGAUACCGCUACCGAAGGUGCGCCUCACUGUACCUGUGGAUGGCACAUUGCUCAAUCACGUUCACGCAUCGGACAGCUGAAC
>albimanus_KB672286_14298633-14298744 Strong terminal stem (Target used:28S rDNA albimanus)
AUCAAUGAAGAAUUCGAAUUUAACAAAAACUCAACGGGUUCCUGAAAAAACUCUGAAUCUAAAUAAGGAAUAUUGCCAUGUGAAUCGAUGAAAAAGCAAUCACUUCCUGAAA
>albimanus_KB672286_15079760-15079843 Possible terminal stem (Target used:28S rDNA albimanus)
CGUAAUGAUGAUGCAACAAAUAUCCCCUCAGCCGCGGAGGCCCUACCAGGUCGAGGUGUUGAUGGAACGCCGCGUCAGCUGAUG
>albimanus_KB672286_15451262-15451177 Possible terminal stem (Target used:28S rDNA albimanus)
GAUGAUGAUGAUGCACCGCACAGAGCGCGAUCCAGCCAGCCAGCCAGCCAGCCAGCUGCACGCAAUUUGCUGCAGAUAUCCUGAAC
>albimanus_KB672286_16166529-16166414 Terminal stem (Target used:28S rDNA albimanus)
GCGUACGAUGAAAGUAGGUUGCCGGACGCCUUUCCUGAUCCCGUGUCCUUACUCACUGACCUUGUGCUUGUGCUUUCCAGUGUACGAUGCGGCAGCGUACGAUGCCGUCCCUGAGC
>albimanus_KB672286_16500960-16501049 No terminal stem (Target used:28S rDNA albimanus)
AAAUAUGCUGAUCCCUUCUGCCGACGGUCACGGUCGACUGACAGCAGCAUACGACCGAAACUAAUCCCGAAUGUCCUAAAUUCGCUGACG
>albimanus_KB672286_16638012-16638140 Terminal stem (Target used:28S rDNA albimanus)
GGCAAUGAUGAUAAGCAGAAGGAAGAGCCGACGCUGGAGAACUGUAAGAAGUACUUCAACGAUAUGAACUUUGAGUUCGAUGCACCGACGGUAAAGAAGCCCCCCUCGAUUGCCGAUAAGGUGCUGAAG
>albimanus_KB672286_16783288-16783423 Terminal stem (Target used:28S rDNA albimanus)
ACAAAUGAUGAAUAUCGAACACCAACGAACGGCGUUUGUUUUGGUUGUUUUUUUUUUGUGUGUUUUUUCCGUCGAUGAUCACCGCGCGAGAUGAUCAUCACCGCACACACUGGCUGGUUGGUUUGGCGUGCUGAUG
>albimanus_KB672286_17322927-17322753 Terminal stem (Target used:28S rDNA albimanus)
GCGGAUGAUGAAAUCGAUGCAACCGCUGCUGCAGGACGCGUUCCACAAGAAGUGCACGACGCGGCUGUGGGACGCCCCGUACACGAUCCAGGGACCGCUGACCUGGCGCCAGUUCCAUCGGCUUGCCGGGCGCGGCACCGGCCAGUGCGAACCACAACCGAUCCCAUCGCUGAUC
>albimanus_KB672286_17595331-17595235 Terminal stem (Target used:28S rDNA albimanus)
UCUCGUGAUGAUGUACCUCGCUUUCCGGGUAAGGGUGUCUGUCCGUGUGUCCGAACUAACGGAACCACUUGAAUAGCUUAGGCUACUGCACCUGACG
>albimanus_KB672286_17623493-17623562 Terminal stem (Target used:28S rDNA albimanus)
CAGCAUGACGAUAUCUAGGUUCUCCAUCAGGCUGCGCUUCUCGACGUUCUUCUUCAGGAUCAUGCUGACG
>albimanus_KB672286_17687910-17688000 No terminal stem (Target used:28S rDNA albimanus)
CAGCAUGAUGAUGGCAUUCACUACGAAGACGGCGGCCGCCACCGAAGCGCACGUAUUCGGGAAGUCCUCGAUCUGUAGAUAGUGACUGAGG
>albimanus_KB672286_17737309-17737387 Terminal stem (Target used:28S rDNA albimanus)
UGCGAUGAUGAAUCAUCCGCGGCUCCAUGCUGUGCUCCAUCAGCUCAGCAAGACAACGGAGCGAAGAGAACCAAUGACA
>albimanus_KB672286_18136074-18136153 Possible terminal stem (Target used:28S rDNA albimanus)
UGCGAUGAUGAGACCUGGGCCUCCUGCACUCGGAGUGCCUUGCGAGGGAAGGGGUCUUGCGGACCUUGCGGUAUCUGAUA
>albimanus_KB672286_18772638-18772553 Terminal stem (Target used:28S rDNA albimanus)
GAUGAUGAUGAUAGCAACGCGUCCGUGUCUGACACUGAAUGACGAUGAGCACCCAAAGAUGCUCGGUGACAACGCACACACUGACA
>albimanus_KB672286_19952392-19952308 No terminal stem (Target used:28S rDNA albimanus)
AAAAAUGAUGAUCAAAAUAAGCUUUGAAAUUUCUGACAUCUCUUAUGAACUUCCCGUGAUUCAUAAGGCUAAUUACACACUGACC
>albimanus_KB672286_19952676-19952535 No terminal stem (Target used:28S rDNA albimanus)
CCUAAUGAUGAGCAACUAAGGCAAUUACAAUUUCUGACAUCUCUUAUGAAUUGCUCUGUGAUUCAUAUCGCUUAUUCAAUUAACUGAACACAAAAUUGCACAGAAAUUGCCCAAAAAUGUAGUUUCAACCAACAAACUGAAC
>albimanus_KB672286_20083235-20083136 No terminal stem (Target used:28S rDNA albimanus)
ACCAAUGAUGAUGUGCUGCGCGCUACGAGUGCUGGCGAUAGUACGUUAAGGGUGAGUAGUGAGCACGCACGAUCGAUGGCUUUUCGCGAAUGUGCUGACU
>albimanus_KB672286_20828981-20829070 Terminal stem (Target used:28S rDNA albimanus)
CUCGAUGAUUAUGCUCCCUUGAGCCCACGGCGACUGUGGUGAACCAGACGGAAUCGAUUGGCAUCUCUGGCCGAGGCCCCUGGCCUGAAG
>albimanus_KB672286_210745-210669 Terminal stem (Target used:28S rDNA albimanus)
UCACAUGAUGAAGCUUGGCUUCACUUUCGAGGGUAGCCUGGUUGCCGGUCAGCACAGCCGGUCAGGGGCGCCUGAAA
>albimanus_KB672286_21256103-21256024 Possible terminal stem (Target used:28S rDNA albimanus)
CAAAAUGAUGAUUUAUAAAGUCAUGACCUUUGGACACCUAUAAGUAAAAUCUUUGGUUAUAACAUAGCUUAUAUCUGACU
>albimanus_KB672286_21256406-21256320 Terminal stem (Target used:28S rDNA albimanus)
ACUAAUGAUGAUUUAUAUUAAAGUCAUGACCUUUGGACACCUUGAAGAACAUAGUCUUUGGUUACUUCAUUAAUAACCUUACUGAAA
>albimanus_KB672286_21257495-21257417 Possible terminal stem (Target used:28S rDNA albimanus)
UAACAUGAUGAAAUGUUUUAAAUCAUGACCUUUGGACACCUAAGAAACUCUUUGGUUACUUCAUAAACAAUCACUGAUA
>albimanus_KB672286_21257848-21257739 Possible terminal stem (Target used:28S rDNA albimanus)
UUUUAUGAUGAAAUGUUUAAAUCAUGACCUUUGGACACCUAAGAAAUACUUUGGUUACGUCACAAACAUUCACUGAUACGCUCCCCUGGGAGACCCUCGAAUGGAUGAUU
>albimanus_KB672286_21570290-21570383 Strong terminal stem (Target used:28S rDNA albimanus)
GACGAUGAUGAUGUGAUGGCCGCCGGCCGUCGGAUUCUGGAACGCAUCGAUGGCGGCCUCGGCGGACUUCACGAAGGUCGGCUCGAAGCUGAGC
>albimanus_KB672286_21971775-21971680 Terminal stem (Target used:28S rDNA albimanus)
ACGGAUGAUGAUUAACUUGGCAAUGUCCGGACCGACCGCACUCGCUGAUGAUCGCUCUCUCUCUCUCUCUACAGAAAGGCGGCAAGAUUGAUGACG
>albimanus_KB672286_2206547-2206434 Terminal stem (Target used:28S rDNA albimanus)
AACGAUGAUGACGGUGCGGACGUGAGCCACCGCGACCAUGAGGCUGCCAAUGGUAAAGGGAUGCUGUUUACGGAUGAGACGGCGAUACCGCGGCGGCUUGGCGCUUCGCUGAUG
>albimanus_KB672286_23332307-23332190 Terminal stem (Target used:28S rDNA albimanus)
GAUAAUGAUGACGAUGACUCUAAACCCGGCUGACGAUGGACGAGGACCGGGGGACGUCGAGAAAACCCGUCUGAUGUUGUGCCGCGCACGCUCUACUAGUGUUUUCGGUUGCCUGAGG
>albimanus_KB672286_2396309-2396382 Terminal stem (Target used:28S rDNA albimanus)
GAGAAUGAUGAGAAUGAGGAGUGGUCGGUGGCCGAUAAGAAGGCGAUCCGCAAUGCGCGCGUGCCAUGCUGAGC
>albimanus_KB672286_23970562-23970654 Terminal stem (Target used:28S rDNA albimanus)
GCCGAUGAUGAUCGUCAAGCCUCCUAUCUCGCCCCUCGGUGACUGAUCGGACACCCGAUGGUUGCUUGACUAGUGCUAGGCCUGCUGCUGAUG
>albimanus_KB672286_24788247-24788343 Terminal stem (Target used:28S rDNA albimanus)
UAUGAUGAUGAUAGUUCUGCAGCAGCCCACCGACCGGCUGAUGGUUCGGUGCCGUAUCCACCGCGCUCGGUCCGGACACCCGGUGUUGGGGCUGAGC
>albimanus_KB672286_24941152-24941047 Strong terminal stem (Target used:28S rDNA albimanus)
UCGUAUGAUGAUAAACGUUUACUAUUUCUUCUGAGUGGAGCUAGUAAUCUGUUUUAGAGGACUAGCACCACUUGUCAGAUGACACUUACGAGGCAUUUGUCUGACG
>albimanus_KB672286_2494175-2494096 No terminal stem (Target used:28S rDNA albimanus)
AUACGUGAUGAUCCGUCAGCAAGUCAGUUCCCUUGGCCUGGCCUGGCCUGGCCUGGCCCACCCCGUACUGGCCUCUGACC
>albimanus_KB672286_25071863-25071752 Terminal stem (Target used:28S rDNA albimanus)
CAGGAUGAUGAUCCGGUACUGCAGGACCAGGGCACCAGUGCGGAGGAGCUGGAGCUGGAACUGGACCUGCCGGCGGAUGAGGAUGCGGCCCUGCUCGAGGGCGACGCUGACG
>albimanus_KB672286_25199852-25199735 Terminal stem (Target used:28S rDNA albimanus)
GCUGAUGAUGAAGUGCUGUAGCGUUGUAUAGGGGCUUCCGCUCUUCCUGAACCAUUUUGGAUACCAUCAACAGAUCCCCAAAGUCGGAAUGGAUGCCCAAAGUGCCUGAGCACUGAUU
>albimanus_KB672286_26673835-26673733 Terminal stem (Target used:28S rDNA albimanus)
GCAGAUGAUGAUUAUACACACUCGUGCGAGACCCUCUGAUCGGUUCGGCGAUCGACCAGACAUGCAUAUUUUAGGGGCGCAUGUGUCAUAACGCAAGCUGAAG
>albimanus_KB672286_26703995-26703907 Strong terminal stem (Target used:28S rDNA albimanus)
GCUAAUGAUGAGCAUAAUUUGCAACCACCCUUCCCCCCAGGGAAACUGCUUUUCGCAGCACUUUAUCUCGCGAUCGCCACGAAAUGAUG
>albimanus_KB672286_26799408-26799527 No terminal stem (Target used:28S rDNA albimanus)
UUCCGUGAUGACCGGAUUUGUAUCGACCAGCAGUUGACUAUCGUCGCUCGGUUGAAGCAUCGACAGAUGAUCCGCGGACAGUGGCACGACGUUCGGUGACGCUGGUUGGGUAAGCUGAGC
>albimanus_KB672286_27353026-27352944 No terminal stem (Target used:28S rDNA albimanus)
UUGAAUGAUGAUCACUUAAAUCACCAAGAUCUCUGAACACUCAUCAGCUUGAGGAUGUGUUGUUUCAUUUGCUACUACUGAUG
>albimanus_KB672286_27694343-27694255 No terminal stem (Target used:28S rDNA albimanus)
UCCCGUGAUGAUGUUUCCGAAAGUUUUUUUUUUUGGGUUUCGUCCGAGGGGAGAGAAGACGCGUGUCGUGCGUGAUGGGGAAUCUGAUG
>albimanus_KB672286_27764007-27764110 Possible terminal stem (Target used:28S rDNA albimanus)
GGUGAUGAUGAUGGCCAAACCCGUUACGAUCACGUAAUCCCGCGCCGAGGUGAAGUCAUUUCUCCUACCUUAACGGCGCCUCGCUAACCUAAUGAGUCCUGAUC
>albimanus_KB672286_27828468-27828369 No terminal stem (Target used:28S rDNA albimanus)
CACUCUGAUGAUACAAACAUAACUUUUCUCCUGUCUGACACCUCUUGGCAGAACAGUUUUUGUUGAUAGAAAAGAGCCCCGCUAAAGCCGGGCACUGAAC
>albimanus_KB672286_27915966-27915891 Terminal stem (Target used:28S rDNA albimanus)
GAUGAUGAUGAUGGUAGUGAUGGUGAUGCUGGACACCUCCUGAGAGCCCCCGGGAAGGGUUUUCGCAGGGCUGAAU
>albimanus_KB672286_28034537-28034642 Terminal stem (Target used:28S rDNA albimanus)
UAAAAUGAUGACGAGCAUUGGCCGGGUGCCGUUUGAAAGAUUUGAGCUACUUGAGAAGGUGGUAUAAUGCGAUGCAAUCUGUGGAUAGCUCCUCCUAGUCCUGAAA
>albimanus_KB672286_28121685-28121604 Terminal stem (Target used:28S rDNA albimanus)
CGAUAUGAUGAAGAAAUCAACCGGCUUCUAUAUUGACCUAUCUGAUGGUGAGAGUACCCGGAGUGCCACCCCUAAGCUGAGC
>albimanus_KB672286_29356774-29356669 Terminal stem (Target used:28S rDNA albimanus)
GCCGAGGAUGAAAGGAAGAAGAGGCCGAGAGGGAGACGGUCUGAUGCUUCAAUGAAUUGUGCCCAACACCAGCAACCACUGCGGUGGCCGCCACCCUGGGCUGACG
>albimanus_KB672286_29581861-29581783 Terminal stem (Target used:28S rDNA albimanus)
GUUCAUGAUGAGAGGGUGAUUGCAUCGCGGGUCGCCUGCGGACACUAUGGACACAAGUAGUGGGAUUGGUCAGCUGACC
>albimanus_KB672286_3106201-3106314 No terminal stem (Target used:28S rDNA albimanus)
GCGGAUGGUGAGAAAGCUUUCGGCGUUCUCUUUCGCUCGCAGCUUCUCAAGGAUUUCCACCUUUUCCUUCACGUCGCUGCUGACGAACCCGAACACCGUGCCCAUGAGCUGAAA
>albimanus_KB672286_3854009-3853903 No terminal stem (Target used:28S rDNA albimanus)
ACUGAUGCUGAUCCUGAUCUCUGAGCACCCAGCAGGCCGGCCGACAGCUUAGUUACCGCUCGGGCGAGGCCUCCUUCUUUCUGUAGCUUUUCGUGCUCCAACUGACC
>albimanus_KB672286_4245135-4245035 Terminal stem (Target used:28S rDNA albimanus)
CUGCAUGAUGAGAUUGAAGCGUGUGCGUACGAGCCGCGCCCGCCGCUCACACUACUUCGACUCGGUGCGUGUUUGUAGUAGCUUCCUGUGUUCAGCUGAUU
>albimanus_KB672286_431969-431837 No terminal stem (Target used:28S rDNA albimanus)
CGCGAUGAUGACCGCGUUACCGGUGCUCGCGUCCUGCUGGCUGAGAUUCAAAAAUGCAAUUCUCCCGAGUCAGGUGUACUAAUCACACUCAAUUGUUGGAUUGGUGCAGUUGGUUUUCCUAACAAAACUGAAA
>albimanus_KB672286_5105005-5104918 Possible terminal stem (Target used:28S rDNA albimanus)
GAAAACGAUGAACGAUUUGUGCGUGCUCCAGCUUGAACCGUGUGUCCGCACCCGGGAAUCGCUAACCUCAUCAUCGUGAGGGCUGAUG
>albimanus_KB672286_8123288-8123172 Terminal stem (Target used:28S rDNA albimanus)
ACAAAUGAUGAUCCGCCUCUUAUUUUGUCCAUUCCAGUGGCGGCUCCCCAGGGCGGCUGGAAUGGUAUUUCAUUUUCUUCGGAGUUUUCCAUAUGAAAUUCCGACUCCAAACUGAAA
>albimanus_KB672286_827700-827608 No terminal stem (Target used:28S rDNA albimanus)
GAUGAUGAUGAAGACCGAUGGGGAUGGAAGAGUGAACUGAAUAUCAUUUGAAGAACGCGUGCAGGACAACAUGCCCGUGGACACUGGCUGACC
>albimanus_KB672286_8320518-8320601 No terminal stem (Target used:28S rDNA albimanus)
CAACAUGAUGAAAACAAUUUUCUAGAGGGAAUCUCUCUGAAAAUUCGAAAUGAAUGAAAAUUCUUUUUAACUAGAUCACUGAUA
>albimanus_KB672286_8321322-8321398 Terminal stem (Target used:28S rDNA albimanus)
UCUUAUGAUGAAAUGUUGAAGAGGGAAUCUCCUUGAUGCCAAGCAAAUGAAAACAACUGCAUUACUUCCAACUGAAG
>albimanus_KB672286_8357714-8357798 Terminal stem (Target used:28S rDNA albimanus)
CAAAAUGAUGAACUCGAAGAAUUUGGCCGAGCGCACGAUGCUGAUCGAUGCGCUGGGUUGCUCGUGGAAUAAGGAGUACCUGAAG
>albimanus_KB672286_9759627-9759553 Possible terminal stem (Target used:28S rDNA albimanus)
AAGCAUGAUGAGGGUGGUCCGUAGCUGGCGCCAGAGUCGGAGUGUGGCCGAACGGUACUACUUACUAUACUGACG
>albimanus_KB672286_9787816-9787923 Strong terminal stem (Target used:28S rDNA albimanus)
CGGAAUGAUAAAGCCGGUUCCAGGCCCGGCAUGAUCGGCAGCCUCCUGAGGAUGCCGAUAGCGUAAGCACCUCGGUCUCGUCUUCACACUCUCUGGGCAUCACUGAGC
>albimanus_KB672287_1417059-1416936 Terminal stem (Target used:28S rDNA albimanus)
CUAAGUGAUGAGCAUAAUGAGAGGGUUGCGAUGAACGGUUGGCUGCAGCAUCGCCAAUCCUCCAAAUUGGAUGCAAGCGCGUUACGCGUUACAGCAAUUGAUCGCGCUCCGUCGGAUGCUGAUU
>albimanus_KB672287_1458911-1459005 Terminal stem (Target used:28S rDNA albimanus)
AAUGAUGAUGAUCGCGCGGGAUGUUGUUUUUUUUUUCGCAUCUCCCCGAUGGCACUUUGCGAUUGUCAACGGCUGACGGCCACGUGGUGCUGAAU
>albimanus_KB672287_1780528-1780442 Terminal stem (Target used:28S rDNA albimanus)
CACGAUGAUGACGACGGCGAUGACGAAGAUGGUGGCGCUGAUGAGGGCACUUUUGUGAGGUCAAAAUCGCAGCCAAGGUGUCUGAGG
>albimanus_KB672287_2126972-2127043 Terminal stem (Target used:28S rDNA albimanus)
CUGAAUGAUGACUGAAUGAAAGUAAUAAAUCAUCAACUCGUAAAAACAAUCCCAACGAUGCGUUCGCUGACA
>albimanus_KB672287_2304125-2304241 Strong terminal stem (Target used:28S rDNA albimanus)
GCUAAUGAUGAUCUUCGAUGAUCUGGGGACGCCUCCAGUUGCAUCACCCGAGGUGGCCUCAUAGCUGCACUCACUCGCGUUUAUAUAAUUCUGUCGGUCCGGUCGGUGCGACUGAGC
>albimanus_KB672287_2404659-2404762 Terminal stem (Target used:28S rDNA albimanus)
CGAGAUGAUGAGGUGUUUCCUUUUCGCCGGCGGUGGACGACGGAACAGCUCUUUCCGUCGACGUCGUCGUCGUCGCCGGUUGCUGUCAUUCCUUGCCCCUGACG
>albimanus_KB672287_2774497-2774584 Strong terminal stem (Target used:28S rDNA albimanus)
ACGCGUGGUGAGUACCACAUACUGCUGCCCGAUGGACGCGUCCAGAACGUGCGGUACACAGCGGACGAGAAAGGCUUCCACGCUGACG
>albimanus_KB672287_2804275-2804387 Terminal stem (Target used:28S rDNA albimanus)
AGUUAUGAUGACAAACUGAAUACGGAGGAAGGAUUCGCAUAUCCUUUGAAUCACUCUGUGGUAACAUUUCUGGCUGAGCUUAAAUUGAACCCUCACGCAGUGUCCCUCUGACU
>albimanus_KB672287_564745-564846 No terminal stem (Target used:28S rDNA albimanus)
GUGCGCGAUGAACAGAAACUGCAGGAUCUCGUGCGCCAACCGCCGAUCGGAGUCACGAUCGUUCGGAUUGUUGUACAGCACGAUGAAUUUCCCGCGCUGAUU
>albimanus_KB672298_1179505-1179404 Terminal stem (Target used:28S rDNA albimanus)
GGUGAUGAUGAAGGUGUGACGCUGAGUGAGAAGGUGAAAAAUACGACCGAUCGGUACACGGAUCUUGUGGUGGCCAGCGAAAACAUUGGCCACGUACUGAAC
>albimanus_KB672298_1248358-1248255 Possible terminal stem (Target used:28S rDNA albimanus)
GGCGAUGAUGAUGUGCACUUUCACCGGGCAGCAGCCGAUUCGGUGAUUCGCCGAUUUCUUAACACGAUCCUCACCUCAAGAACGUCGCCAUUUCUUAUCUGAUC
>albimanus_KB672298_1645901-1645825 Terminal stem (Target used:28S rDNA albimanus)
GGGGAUGAUGAUGGUUGCCGUACGAUAAAGCUGACCUGUCCUGAAAGGAAAGGAAGGUAAUGUGGAGCGAGAUGACC
>albimanus_KB672298_2273475-2273405 Possible terminal stem (Target used:28S rDNA albimanus)
GAUGAUGAUGAUGCUGAUGGUUCAACUGCUGUUGCUGGUGAUGAUGGCCAACGCCCGAUCCGGCGAUGAUU
>albimanus_KB672298_394928-394814 Terminal stem (Target used:28S rDNA albimanus)
CAGUAUGAUGAAUGGUGUCUCGCAUCUGACCCCGGCCACGGCCCGAUAGCGUGGUCUCGUACAGCAAACACUGCUUAUCGCAGAAUAAUGGGCGAGAUCCGUUUCGUUGCUGACA
>albimanus_KB672298_530848-530742 Strong terminal stem (Target used:28S rDNA albimanus)
GGCCAUGAUGACAUUUAUUUGUUUGUUUGCACUGCAACGGAACCGAGGGAACACGUGUCCGAAUUCUCAACGUAGCUCAAUACCGCAUAACACAAACAAUCCUGAGC
>albimanus_KB672309_1069719-1069653 Terminal stem (Target used:28S rDNA albimanus)
AAUGAUGAUGAGAUGGAGCGCCCCUGUGCACUGUCAAAGUGACACUCCUGCGUAGCACGUCCUGAAU
>albimanus_KB672309_1208269-1208370 No terminal stem (Target used:28S rDNA albimanus)
GAAGACGAUGAAGACCUGGGAUCCCAGGUCCCAGGGCCAGCCAGCCGGCCGGCCGUGGCGUGCCAUGUUUGCUCACCAUCAACCCAGGCGACCGGCCUGACU
>albimanus_KB672309_1653618-1653514 Terminal stem (Target used:28S rDNA albimanus)
CAGUGUGAUGUACCGGUGGCACACUACAAAACCAUGGGCUGCACGGCGGUGGGAACCGUCGCUACGACCGGUUGCCCCGAGCGCUACGAGUGCCCGUCGCUGACG
>albimanus_KB672309_1826198-1826098 Terminal stem (Target used:28S rDNA albimanus)
GAUGAUGAUGAUGGUGUGGGCUAGAAGAAGAAGAAGGACGAACUGCGCUGAACGGCGCGAGAAAACCGAAGCGUACGACAGUCAGCGCAAUUUCGCUGAAC
>albimanus_KB672309_2032150-2032052 No terminal stem (Target used:28S rDNA albimanus)
UCGAAUGAUUAGGCGGAAUGUGUAGGUUUGUGGCGGGCGCGAACUGCCGCCUGAUCCGGGCUGGAGUGAUCGCGUUACCUCGAUUCCGGCACGCUGACA
>albimanus_KB672309_2088053-2088181 Terminal stem (Target used:28S rDNA albimanus)
GUGGAUGAUGACUGCUGGGCGGCCGGCCACCGAGUGCCAGAAAUGGUGCCGCGAAUUAUUGCGAUUAGGAAACGGUCGCCGGGGCGGUCGGUCGGUCGGUCGGAUUUAAUGUUGGCCGCUCAACUGAGC
>albimanus_KB672309_2246395-2246269 Terminal stem (Target used:28S rDNA albimanus)
GUAGAUGAUGAAGGAAGCGACACCACCGAGCAUGCAGCCGACCAGCAGCGAACCGACCGCAUCCGGGAUCGGUGAUCCCGUGUAGGUCGACAGUCCCAUGCAGGUCGCGGCCAGCGCUACACUGAGC
>albimanus_KB672320_1451277-1451401 No terminal stem (Target used:28S rDNA albimanus)
ACGAAUGAUGAAAAUUUGGCUUUUCCUCCCGUUUCGCCGGAGUGAGGUCACCAGAUGGUGCUUCCCCUUCCCUAGGGGUUGCUUUGGCUUUUUGGCCAAAGGCAUGUGUAUUGGGAACGCUGACU
>albimanus_KB672320_2404963-2405103 Terminal stem (Target used:28S rDNA albimanus)
UGAAAUGCUGAAUGAUAGUUGUUAUGGAGGGCUCGGCUCGGCUCGGCUACUUAGUGGCUCCGGAUAGGAGUGAGCGGGACCGAUACACGAAACAUGCUGGCUCGCUCGCUCGUCCGCUCGCCGAAGCCCCGCCUUCUGAGA
>albimanus_KB672320_2527317-2527188 No terminal stem (Target used:28S rDNA albimanus)
GCCCAUGAUGAUCGCGGACGCGCCACCACUCGCCGGCCACUGAUUGCUGGGCCGGCCUUCCAGAUAACGGUGACAUCGGGCGUGUGGUUGUGGACGCUAGAGUGCCCCAAGGUUCAAGGGAAUGCUGACC
>albimanus_KB672331_1080815-1080897 Strong terminal stem (Target used:28S rDNA albimanus)
UAGUAUGAUGAAGCCUUUCUUGCCCUGCAAGAUGUCUGAACCUUUCCUGUUCGAUAACUUUUACUGCUGCUUUCCUUCUGAUC
>albimanus_KB672331_2046720-2046832 Terminal stem (Target used:28S rDNA albimanus)
GCCGGUGAUGAAGCAAUUGCCGCCAGCCAGCCAGCCAGCCAACCAGCCAGCCGGCCGGCCUCUCGUCACAGUCCAUCAAAGCGAUCUCAGCAGGGGCCUCUUUCCAGCUGAGC
>albimanus_KB672331_2076633-2076719 Terminal stem (Target used:28S rDNA albimanus)
GAUAAUGAUGAUGCUGCUGCUGCUGCUGCUCCUGCUCUUGCUGCUGAUGAUUCUUCGGUUGCAGUUGCCGUAGCUCUGCUUCUGAUC
>albimanus_KB672331_2271484-2271592 Terminal stem (Target used:28S rDNA albimanus)
GAUAAUGAUGACGCUGCCGUUCUGUGGACGCUGAGCUGGCAUCGACCAGCGCCCGGUGAUCAUGCUGCUGCUGCUGCUGCUGCUGCUCCUGCUGCUCCUGCUGCUGAUG
>albimanus_KB672331_336536-336637 Terminal stem (Target used:28S rDNA albimanus)
UGCCAUGAUGAACGAACGAAAGCGCUCUACAUGCGCUUCACUAGACUGAGCGCGCGGAGUUGUCUGUUACUGCGAACCGGCCUCGCACCGCGUGCACUGAGA
>albimanus_KB672331_727525-727398 Terminal stem (Target used:28S rDNA albimanus)
CACGAUGAUGAGAAAAGCCGACUCAGCCGUGGUGAGGAUCACCUCCGACGGGCACAGACACCCCGUACCACAAAACCAUGACGUCGGUGUCGUCGGCUUCAAAAGGAGAAAAGGGAUCCACGCUGAUG
>albimanus_KB672342_1101207-1101107 No terminal stem (Target used:28S rDNA albimanus)
GUUUGUGAUGAUAGCGUAAGACACCCGGGGACAUGAAGUGAUUCUUCACCAAAGGACCUAUUUAUAACAUGAGUCAGGCUUUCACCAGUCCGUGGCUGAGU
>albimanus_KB672342_1160235-1160151 Terminal stem (Target used:28S rDNA albimanus)
UGGAAUGAAGAAUGUUAAUUAUUUACGGGCUAAUUGCUCAGACAAGCCUCCUCACUGGGACGCGUCUUUGUUCAUUGUACUGAUC
>albimanus_KB672342_1623342-1623411 Terminal stem (Target used:28S rDNA albimanus)
AAAAAUGAUGAUGCAUCGGCAAAAGCAUCGUACUGAGUCGAACGCCAAAAGCCAUGGAAGCCAAAUGAUU
>albimanus_KB672342_1929599-1929511 No terminal stem (Target used:28S rDNA albimanus)
ACUAAUGAUGAUGGUGGAUGGCGGUGCGUUGUGGUUGGUGGUGGGCUGAACCUGUCAACAGCAGCAGCAGCACUAAGGCCAGGCUGAAC
>albimanus_KB672342_843758-843885 Strong terminal stem (Target used:28S rDNA albimanus)
GAAAGUGAUGAUUUGUUGGCGCGCUUGUUCCGGAAGUUGUUUGGAAGGGUUAGAGCACAGUCAGACAACGAGUGGAAGCCCCUUGUAAGAGUCCUGUAGCAGUACUCGGGAUUGAUAGUUUUCUGAGU
>albimanus_KB672353_1428364-1428447 Terminal stem (Target used:28S rDNA albimanus)
CACAAUGAUGAAUAUUAACGCGCUAGUUUGUGUUUUCUGCCCGCUUUUCUUCCAGCUAUGGUCACUACUCUUGCGCCCCUGAGG
>albimanus_KB672353_211609-211711 No terminal stem (Target used:28S rDNA albimanus)
CGGGAUGAUGAGGCGGUUGUCGACAAGCCAACCAGCCAGCCAGCCAGCCAACGACGACAGCAUAGUGAUUACAAUGCACCGCUCUUUAUUGAGAUGUCUGAUG
>albimanus_KB672353_36964-37098 No terminal stem (Target used:28S rDNA albimanus)
GACGAUGAUGAGGAUGGUGUAACCGAGGGAGCCAACGGUCCGUUCGGAACUGUCGCAAUCUUCGAAGGGUAGAAAUAGGAGAACGGCAUAGGUGGAAUCCCGGGCAUUCCGUACGCCAUCUGUAUCUGAAUGAAG
>albimanus_KB672353_680950-681069 Terminal stem (Target used:28S rDNA albimanus)
UCAAAUGAUGAAUGCUUAUGAUAAGCCAAUGACAGCUAUCCUCAGUUGAAUGUUGCAUUCUUUGAUUAGCUUAAGAAAAUAGAAUCGUUUGGCUAACUAUUUUGUGCGGUAGGACUGAUG
>albimanus_KB672353_831969-832074 Terminal stem (Target used:28S rDNA albimanus)
UCAAAUGAUGGAAACGUCUGUUGUUGAUGUUUGAAUCGCGUUUGUGAACUGCCGUGCUCUGUGUCUGUCGCGUGUGUCAAUUAAUCCGAAUGACGUUUGGCUGAGG
>albimanus_KB672364_1216608-1216468 No terminal stem (Target used:28S rDNA albimanus)
UUCGAUGAUGAUCCUACUGAUUGGCUUGCGCCACAACUGCACUGACUAACGGUCGCAUACCUGCUUUAUCUCAAUGUGAUCGUCUCCCGAGGGGGUUACUACACCUCCCACCUCCUCUUCGGAUUUGUUGUUCUCCUGAGU
>albimanus_KB672364_881792-881653 Terminal stem (Target used:28S rDNA albimanus)
AGCAAUGAUGAGCAGCCACCGAUCAACCAUGCAGACCGUGUAGUUCGUUUGUUUUACGUCCAGCGCGGACAUCCAGCGAAGCGCGAACACAACACCAAACGUACAAUUAUAACAUGCCAGCCAGCCGGCCAGAACUGAUU
>albimanus_KB672375_1200928-1201022 Strong terminal stem (Target used:28S rDNA albimanus)
CCCGAGGAUGAUUUACCUAUACGCUCCCUCCCUUUCCCGUGGUCCUGAAGGUGGAAGCAGUUAUUGACAGUUCAUGAUAGUGUGAUCGCCUGAAG
>albimanus_KB672386_662273-662139 Terminal stem (Target used:28S rDNA albimanus)
GAUGAUGAUGAUGGGCAUGCUGGGCCAUUUGUUGCCCGGAAUCGUCUCCGGAGCUGCGUGUUGAAGGCAAAUGAGGUGCCGAGUUGAGGGCACUGGGUAUCGCGUUGACGAGAGUGGCCAGUUGACGUGCUGACG
>albimanus_KB672397_11112681-11112795 No terminal stem (Target used:28S rDNA albimanus)
GAUGAUGAUGAUGUUGCUCGCGGCGAUCGUGAGCGAUCGGCACGCGAAGCACAAACCAAUGAUCAGCGGCAACCAGCGGCGCCGUGUGAGCUGCGCAGCGACGAUCGUUCUGACA
>albimanus_KB672397_11989952-11990054 Terminal stem (Target used:28S rDNA albimanus)
GUGAAUGAUGAAGCGAUCCGGCUCGUACGACCGGCUGCGCCCAUCACCGACGUAAAGGCGCGUCCGGCCGACCUGCACCGACAGACGGUCCACCGCGAUGAAG
>albimanus_KB672397_14482433-14482541 No terminal stem (Target used:28S rDNA albimanus)
CAGGUUGAUGAUAAAGGUGUGAAGGCUAGCGUGACGUAGGGCAACGCGUGGUGGCAUUGAAGGUUGUGUCAGCUAUCGCUGAAUCACGGCUGGAUGGUUGGCGCUGAGG
>albimanus_KB672397_15183166-15183349 Terminal stem (Target used:28S rDNA albimanus)
ACGAGUGAUGAACACCUCGCGGAAGCUUACCGAUACCAGCUCCUGCUUGGUCUGCAGCGAAUCGAUCGUCAGAUCGUACGCCGAGGCUUCUUGCAGUGCAAACUUGACGGCGGCGCCCGAGGACGAAUGACCCGAGACGGCCACCUGCAGUCCGGUCAUCACGUUGAAGGCAUCGACACU
>albimanus_KB672397_15239507-15239628 No terminal stem (Target used:28S rDNA albimanus)
AAGAAUGAUGAAUGUUGGCUCGAGGAUGGCGCUCCAAGAAGAGAUGAUAGGUAUUGUGAUUCACGUACCAUUACCAAUAAGCUAGUCACAUUCAUUCCGUUAUUGUCGCACAUUUGCUGAUU
>albimanus_KB672397_15509234-15509150 Terminal stem (Target used:28S rDNA albimanus)
GGAAAUGAUGAUCUGAACGGAUCCGGUGAGCUGAACGAGAUUACUGGCAACGAAUCGGCUCAGGGAGGCAGCCGUGAUGCUGAUC
>albimanus_KB672397_15734332-15734210 Terminal stem (Target used:28S rDNA albimanus)
GCCGAUGAUGAUCGCCACGCCAGCCGGCCAGCCGGCCAGCCGGCCAGCCAGCCAGGAGAACCGGCAACUGGUCCAAAGCCAUCCAACCGGCGCAGCUCAACCGGGGCUCAGUCAGGCAUGAAC
>albimanus_KB672397_1581787-1581679 Strong terminal stem (Target used:28S rDNA albimanus)
CCCGUUGAUGAGACGCUCGAUGUCUUGAGAGGUUGCCGAGGUGGCGUGGGCUGUGCGGUAUUACGACUUCCGUUUUAUGGUCGUACUUCGAGCCUCACCUGGGCUGACG
>albimanus_KB672397_17068884-17069008 Terminal stem (Target used:28S rDNA albimanus)
UUGUAUGAGGAGCUGGAUAUUUGCCGCUAUCUGCCGCAGUCUGCCGGCCGGCCGGCCGGCACCUACUGCUACAUGGACCACUGCAAUUCAAAGCAAUAUCUUCCAGCAACAGAAUAUUGCUGAAG
>albimanus_KB672397_17454356-17454452 Terminal stem (Target used:28S rDNA albimanus)
UCUGAUGAUGAAUGUGAAGGUGUCGGAGCUGCUCGGACUGAACCAGAAGCACAUUGGCGAAUGCUUCCUGCCCCUGCAAAAAGUGCCCAUCCUGACC
>albimanus_KB672397_17530152-17530033 Terminal stem (Target used:28S rDNA albimanus)
CUCGAUGAUGAAUAUGAUGCACGCUUUCGCCGCGAAAGGGUUUCACGUACGCUGACCGAGCGCUGAGCUGCACCACGAAAACGGGUUCUAUCGCCUGCGAUCGCGCAACGACAACUGAAA
>albimanus_KB672397_17606070-17605931 No terminal stem (Target used:28S rDNA albimanus)
AACGAUGAUGAUGGUGUUAUUGUUGAUUAUUAUGGCGCAGAUUGAACAAACGGGAUGAAGACAGACAGACACCCGGGGAUCCCGAAACCGGUGGUCGCAAGUUGGCAACGGUGGCUCUAGCUCGAGCUCCGGAUCUGAAA
>albimanus_KB672397_1778216-1778333 Terminal stem (Target used:28S rDNA albimanus)
CCGCGUGAUGACGCGUGCAUUGUGAGUCCAUCCCGGUUCUGACCGAUCGAUCCAUGCCCGCAGCUCCGGUUCGAUCUUUGGUAGAUCGAGGAAGAAUUGGUUCGAUUCGCGCAUGAUC
>albimanus_KB672397_18348565-18348490 Terminal stem (Target used:28S rDNA albimanus)
UCAAAUGAUGAUAUCAAAACAACACCAUCUUUCGAAUGAGAAUAUUGUGAUUUUAAAAUGUCUUUCACAACUGAUC
>albimanus_KB672397_18349448-18349380 Terminal stem (Target used:28S rDNA albimanus)
AAAAAUGAUGAUUUAACCUUAACCAUCUUUCGGAUGACAAUAUUGUGAUUUGACACGUAACAACUGAUU
>albimanus_KB672397_19736545-19736667 Terminal stem (Target used:28S rDNA albimanus)
CAAAAUGAUGAAACUAGAUGACGAGACUGAGGCAGAACUUUGUAACGAUGUCAACCACACUGCUACGUUUUGUAGUAGUUUGAUAUUUUAAAGUUUGGCUAGAGAUGCUAACGGCACCUGAUU
>albimanus_KB672397_19879865-19879771 Terminal stem (Target used:28S rDNA albimanus)
AUUUAUGAAGAAAGAGUUGCUUGGGAUUUUCCAGCUGCACACCCGAAUGGACACGCUGUUCCAGCAGAUUCCGCAACGCUGUCUCCCAGCUGAGU
>albimanus_KB672397_20110703-20110590 Terminal stem (Target used:28S rDNA albimanus)
UGGUGUGAUGAUGGUUUGUGGCCAGCAAGCCGAGAGAUGGGGUUUGGGGGAUGAGGGAUGAAGUGGUGGAAUCCAAAGAAGCGGGCUCGAUCACGCUUGUUGUUUGUUCUGAUC
>albimanus_KB672397_20236642-20236723 Terminal stem (Target used:28S rDNA albimanus)
GGUGAUGAUGAAGACGACGGGCGCCACACCGCUCCUGAUCGCCUGCCGGAACGGGCACUUCGAUGUGGUGCAGUAUCUGAUC
>albimanus_KB672397_20295829-20295705 Possible terminal stem (Target used:28S rDNA albimanus)
UUUGAUGAUGAAUCAAAUCAACCAUUACGGUUUCCCCUGGCAGCAACAGAACGGUGGAGCGUUGGUGGCUGAUUAUUACAUGAUUAAUCUGUUGCCAGUAAUCGGAUUUAUGUUUCGCGCUGAGC
>albimanus_KB672397_2106735-2106637 Terminal stem (Target used:28S rDNA albimanus)
CGAUAUGAUGAUCGGCGACACAAUGAGUGGGGCGGUCUGCACUUUUUCCAACCCACUUCGCAACCAUCUGUGACCCGUCUGGCACCAGAGGAGCUGAUG
>albimanus_KB672397_21218876-21218781 No terminal stem (Target used:28S rDNA albimanus)
GAUGAUGAUGAUGGAUCGUUUGUAGCAGCGGCUUCAGCGCGCCCUGAACUGAUCACCGAUAACGUGGCGUGUGCGUGUGCGUACGUGCGUCUGACG
>albimanus_KB672397_2165874-2165963 No terminal stem (Target used:28S rDNA albimanus)
UGCGAUGAUGACGCAGAUUAGCGGGAGCGAGGUGGUCCUGACACGCACCAGCCCUUCGAUCCGAUCCGAGCCCUAACUCUUAAUCUGAGA
>albimanus_KB672397_22278141-22278035 Possible terminal stem (Target used:28S rDNA albimanus)
GCAAAUGAUGAUUAUGAUUAUGGAUGAUGGACGCGCCACUCUUGCGCCAAAUGAUGGCUAAUGAAUUGCACUUUUACGUCGCGUGAGGUUCCUUUCGGCCGCUGAAG
>albimanus_KB672397_22407915-22407759 Strong terminal stem (Target used:28S rDNA albimanus)
UAAGAUGAUGACGGUGAUGACGGUUGGUAGCAGAUGGUUGCCUUAGAGGCGAAUCGCGCAGCAAACCAUGAGGCUCUUACCAUGUAGGAACGGAACCGGGAGUCACCGGAGUCGGCCGAUGUAGCGUUGUUGACCUUCGCCACUGUCGGCGAUGAAU
>albimanus_KB672397_23812867-23812768 Terminal stem (Target used:28S rDNA albimanus)
GUUUGUCAUGAUUGGCGCAUCGCGCGCGCCAACCGCCGAGACCGCGGGCCAUUCACACACGUGUGCCCAGACGUACGUGUCGCGAGCGUAAAAAAUGAAC
>albimanus_KB672397_3536676-3536573 Terminal stem (Target used:28S rDNA albimanus)
UUGUAUGAUGAUACUGGGGUCAUCUUCUAGAACGAGUGCGCGGCGUGAUGUGUCCACUGGAUCAUUGUGAGCAAAAGACAGCGGCACUCACCCUUCUUCUGAGC
>albimanus_KB672397_3652719-3652633 Possible terminal stem (Target used:28S rDNA albimanus)
GGUGGUGAUGAUGUUUCGACAGGGCCCCGCCAGGGUGACGGUUGACGCAACAUAAUGCGCCUCGACCGCGCGAGAUGUUCGCUGAUU
>albimanus_KB672397_4003510-4003604 Terminal stem (Target used:28S rDNA albimanus)
UCUAAUGAUGAGAAAAUGGAUCUGAAACAGAAUGAAAGAUACCCACAUUUCAAAAGUUUACAACCAAAAGGAUUCUGAAACUUGGAUUUCUGAUG
>albimanus_KB672397_4003789-4003873 No terminal stem (Target used:28S rDNA albimanus)
AAAAAUGAUGACGCAUAGUUCAGUUGAUCCAACUGUGAUAACUAACUUACUUAAAUUGAAAUUGGUCUUUCACCCCUACCUGACA
>albimanus_KB672397_4004314-4004436 Possible terminal stem (Target used:28S rDNA albimanus)
UUCCAUGAUGAAGGAAUGAAUCUGAAACAGUGUGAAAGAUACCCACAUUUCAAUAGUUUACAACCAAAAGGAUUCUGACUUUCGUUUUCAUUUUGUACACUCUAUCCCGCAUUAAUACUGACG
>albimanus_KB672397_4004607-4004691 No terminal stem (Target used:28S rDNA albimanus)
CAAAAUGAUGACGCAUAGUUCAGUUGAUUCAACUGUGAUAACUAAAUUACUUAAAUUGAAAUUGGUCUUUCACCCCUACCUGACA
>albimanus_KB672397_4005146-4005225 Possible terminal stem (Target used:28S rDNA albimanus)
AUUUAUGAUGAGAGAAUGAAUCUGAAACAGAAUGAAUGAUAUCCACAUUUCAAAAGUUUACAACCAAAAGGAUUCUGAAA
>albimanus_KB672397_4005419-4005503 Possible terminal stem (Target used:28S rDNA albimanus)
CAAAAUGAUGACGCAUAGUUCAGUUGAUCAAACUGUGAUAACUAAUCAACUUAAAUUGAAAUUGGUCUUUCACCCCUACCUGACA
>albimanus_KB672397_4133344-4133259 Terminal stem (Target used:28S rDNA albimanus)
ACAUGUGAUGAAGUAAACCGUCCGUUCGAAACUGAUUCUAAAAACUAUUUCAACGACGAUAAGAACUAAAAUGUUUUAGACUGAUG
>albimanus_KB672397_4164957-4164871 No terminal stem (Target used:28S rDNA albimanus)
UUGUAUGAUGAUACCCUUUUCACGAUGGUCUUCCGACUACGAAACUGAGGAUACCCCUUCACUAAACCCAAUACAAUUUAUCUGACC
>albimanus_KB672397_4165326-4165241 Terminal stem (Target used:28S rDNA albimanus)
CGAAAUGAUGAAAAUAUCAUGACGGUCUACUGAUACAAACGUGAAGAUUGUCAGAUUAAACCCAAACUAUAAAAUCAUCUCUGAAC
>albimanus_KB672397_4392108-4392019 Possible terminal stem (Target used:28S rDNA albimanus)
GAUGAUGAUGACUCGAAUCAAAUUUAAAAUUUGAAUAUUCAACGGUGAAGAGGGAGGAGGAGCUACGGGGGGAACCGAGCGUCGCUGAGA
>albimanus_KB672397_4504706-4504614 Possible terminal stem (Target used:28S rDNA albimanus)
AUCCGUGAUGGUAUCGCGCGCAUCAUCUCGGGUGCCCGCACCGGUGCCUGGAAGAAUCUGACGGUCCGCGAAGCUUGGCUCAACACCCUGAUC
>albimanus_KB672397_4637019-4637111 Terminal stem (Target used:28S rDNA albimanus)
CGUGAUGAUGAGCUCGGUUUGUCUCGGCCGAGCGUUUUCGCCACCGCGAGGAACUCCAAUAUAUUCCUCCAUCCGGAACACAAUGGCCUGACG
>albimanus_KB672397_5164158-5164246 No terminal stem (Target used:28S rDNA albimanus)
ACAAAUGAUGAUGGCCUGUAUGGGGCGCGCACAGGUGAGCUGACCUACUGCAGGUCGUGUACAGGAAGCGAGACGGGUAAGUCAUGACC
>albimanus_KB672397_5230116-5230005 Possible terminal stem (Target used:28S rDNA albimanus)
GGUGAAGAUGAAUUUCUUCAUAACGAUCGUCACCUUCGACGCGCACCCGAAGACAUAAUCGGUUGAUCCGCCGGCGACGUGAGAGAUUGAUGUUGCAUUCACGCCGCUGAUG
>albimanus_KB672397_5407356-5407449 Possible terminal stem (Target used:28S rDNA albimanus)
GAAGGUGAUGAAGUUCUCGGUGUCGCCUGUGGUGCGCGUGGCCGUUGAGCCGAAGAACCCGGCCGAUCUGCCGAAGCUGGUCGAGGGUCUGAAG
>albimanus_KB672397_5408027-5408101 No terminal stem (Target used:28S rDNA albimanus)
AUUAAUGAUGAAUUAUUUUAAAAAUGAAAUACGUUGAUGAUCGUGAAACGAAUAUCAAGCUCAACAGGACUGACU
>albimanus_KB672397_5440651-5440817 No terminal stem (Target used:28S rDNA albimanus)
GAUGAUGAUGAGCUGAAGAGAGUGGUGCCUGGCGCUUGGCGCGUCCGUCCUCAUCGUCACAAACUUUGUGUGCUCGCUCGGCCAAGUUGCUCGUUCAGCCAGCCGGGCAGCCAGCCGGCCAGUCCAGGGUAGUUUUAUUCGCAGACCAGGCCCGCGCGGUGCUGAAU
>albimanus_KB672397_5491392-5491483 Possible terminal stem (Target used:28S rDNA albimanus)
CGAGUUGAUGACGAUAGCAGCCGGCCAGCCGAGCGACUAGAGCCAUUCGAUUACGGUAGUAAAGCGGUAAAAUCCUUGAUAUUAUGCUGAUU
>albimanus_KB672397_553358-553227 Terminal stem (Target used:28S rDNA albimanus)
GGAUAUGAUGACUGUCUGGCAUUUCGGACCAUGGGCGGCAGGAUCGCCUGAUAACUGUAUACUGUGCUCUGAACAAUGGUCAGCGCAAGACGACGAUCAGAAAAAACGAGAAACAAACGGCGCUUCAUGAUC
>albimanus_KB672397_6422611-6422739 No terminal stem (Target used:28S rDNA albimanus)
GACGAUGACGACGACGACGACGACCACGUCUGCGCACACUUAAUGGCAUUCCGAGACACCGGGGACAAAAAAUUGGCUCAAAACGAGCAGCAGAAGCAGCAGUAGUAGCGGUCAGCUCGCUAGCUGAUU
>albimanus_KB672397_8091392-8091489 Strong terminal stem (Target used:28S rDNA albimanus)
CCAGAUGACGACGGCGACGAUGGCGACGACGUGGACGAUGGGAAAAGCCGAGCCGAGUUCGAAGUAAUCAAAGAGUAAUUAAAAGGCAAAGUCUGAUG
>albimanus_KB672397_8397212-8397315 Terminal stem (Target used:28S rDNA albimanus)
AACGAUGAUGAGAGGAGCAGCAGCUCGAGCGCGAGACCGAUGCCAGAGGCCGCUUGGAGGAAGUAGACGGUUCGACCUGUUCGGCUGCCGGCGAGUUUCUGAGC
>albimanus_KB672397_8431194-8431332 No terminal stem (Target used:28S rDNA albimanus)
GGAGAUGAUGAAGAACGUGUCACCGCGAGCGCCCUGGCGGAUGAUGUAGUCACCUUUCUGGUAAUAGCACUCCUCCAGCACAUCGGAUAUCUUGCAAAGCGUAUCCUCUGGGAGAUUUUUGAAGAUCGGUACACUGAAA
>albimanus_KB672397_8765321-8765397 Possible terminal stem (Target used:28S rDNA albimanus)
UUUGAUGAUGAAUGCUGCUGAGAGAUAAGUGCUGAUUCGACGGUGAAACGUCGCGAUCGCGAUCGAUGCCGCUGAAG
>albimanus_KB672397_9636664-9636787 No terminal stem (Target used:28S rDNA albimanus)
GGCGAUGAUGAGGUAAUGCGCCGUUCGGAUGCCGAGGAGCGGCUGAGCAGGAGUAGUAAGAGGCGAAGCAGCACACCUUUCGCUUCCCUUUCCCUUCGUCAGGUUCCCACCACCUUUGCUGAAA
>albimanus_KB672397_9736791-9736885 No terminal stem (Target used:28S rDNA albimanus)
UCCGAUGAUGAUCACUGCAUCACAAUGCGAGCGAGCUGCAACACUCGAAGGUGGCGCGUUCUUGGUGAUGAUGCUGGCCGUGCCGGUCGCUGAUC
>albimanus_KB672397_9783011-9782876 Strong terminal stem (Target used:28S rDNA albimanus)
ACUCGUGAUGACGACGCUCGUACAGUUCCGUGCUCCGCGUUUCCGAGCGGAUAAAAUAUGGAGUGAAAGUUGCCAACCAGCAGCACCCCUGCCAGUUGCGCCGGAAACAGGUUCGUGAGUUGUACUCGCUCUGAGU
>albimanus_KB672404_167695-167785 Strong terminal stem (Target used:28S rDNA albimanus)
CGCGAUGAUGAACUACCUGCGGCAGGAGCGCGACUACAUACCGUGGAAGUCGGCGCUGACCAACCUGAACGGUAUCCAUCGGCUGCUGAAG
>albimanus_KB672404_341859-341745 Terminal stem (Target used:28S rDNA albimanus)
CUGGAUGAUGAUACUGAAGCCGAGGCUGUCGAGCGCCAGCCUGAGAUACACGAAAUCUGUGCAGCAGUCCCGAUCGAGGCGCCGAUAAGUGGAGAAGAACUGCUCGCUGCUGAAC
>albimanus_KB672407_55950-55806 Terminal stem (Target used:28S rDNA albimanus)
AAAUAUGAUGAGCCAGCCAGCCAGCCAGCCAGCCAGCCAGCCAGGGGGGCGACCGAGCUAGCCGCAGACAAAAGGUGCUCCUGGGAUGAUGUGCGGGAAGCUAGAAGCGAGCAGCGUGCUGAUGGUGCCGGGCUGGCUUCUGAGU
>albimanus_KB672413_11582322-11582232 Terminal stem (Target used:28S rDNA albimanus)
CGAGAUGCUGAUGCUCGAGGCCACGACGGCCCUGUCGGAUCGGUUGGCCGACAAUCGGGAGAGCCUCUGCAACUACGUCCCCGUUCUGACG
>albimanus_KB672413_11691015-11690917 No terminal stem (Target used:28S rDNA albimanus)
UUCCGUGAUGACUCGCCGCUCCCGAAUCGACUGACGCCAAGCAGGGAGGCCAGCAAUCGAAUCGCGAUCGGUGAGGAUAGCAAACAAUUUCGACUGAUA
>albimanus_KB672413_11842733-11842650 Strong terminal stem (Target used:28S rDNA albimanus)
GCCCGGGAUGAAAAUGUUAGCAAAUUAGUCAAAGUGUCCCCCGCUGAGAACGUACCGAAGAGCGCACGGGAAAUGCCGCUGACC
>albimanus_KB672413_12199349-12199260 Terminal stem (Target used:28S rDNA albimanus)
CGGCAUGAUGAAGCAACGGCGGGCCGCACUGUCGAUGAUGCCGGACUGGUUGAACUUGAAGUCGUGCAGGAAACGGGCGGGACGCUGACC
>albimanus_KB672413_12790927-12790829 Terminal stem (Target used:28S rDNA albimanus)
AUCGAUGAUCAUACCGCACCGUUUCUCCUCUAUCUUGCACCGGAAAAUACGCGCAAUCUGAAGAUCUUCCUCCAGGAACCAGUUGCCCGUACACUGACC
>albimanus_KB672413_13582216-13582091 No terminal stem (Target used:28S rDNA albimanus)
AUCGAUGAUGAACCCGAGCUAGGAACGAGCUACGAGCUGAAGCUAAAUCUAUCGCAAGCGGAAGAAGCACUCGAGGAGGGUACGGUGGCCGAGGUUGCUGGUGGAAGUGGGAGCCAGGAGCUGAAA
>albimanus_KB672413_14104926-14105066 Terminal stem (Target used:28S rDNA albimanus)
GCUGAUGAUGAAUGAUCGUUUACGGUGGCCGGAUGGCUGGUAUGGUCCGCAUUCUGGGCGCUCAACGGGUUGCAACUGGCAAGGACGUGACGGAUAUUAAUGAAAACACGCCAUGAAUACAUCGGUGCUGGUCAGCUGAUG
>albimanus_KB672413_15651618-15651743 No terminal stem (Target used:28S rDNA albimanus)
GAAGGUGAUGAUAUUCGGUGUUAACGAGAUCGGCCUUUUGCGCGCCACUGCGGUGCUGGCCCGUUAUUGGCCGCGCCGUAAAGAAUAGAAUAAUAGGAAUCCUUGUGGCCUCUUGCAGUCCUGAAC
>albimanus_KB672413_15928572-15928474 Terminal stem (Target used:28S rDNA albimanus)
CUUGAUGAUGAACCGCUCGGUCGGUUCGGUUCGGUUGGUCGAUUGACGCAACGAGGGCUAGGACGCAGCAUAUGCGCAACAAUGCUGCUCGACCUGAAG
>albimanus_KB672413_16671126-16671226 Terminal stem (Target used:28S rDNA albimanus)
GAUGAUGAUGAUGCUGCUGCUGCUGCUGCUGAUGCUGAUGAGCUGAGUUCAAUGUGCAAAGCAAGCAGUCGUUGGGAUGCCCUCGAUGCGCCGGUCUGAUC
>albimanus_KB672413_16994152-16994033 Strong terminal stem (Target used:28S rDNA albimanus)
CGGUGUGAUAAAUAUGUUCGCUCUCGUCUCGAGCACCUCUUUGCUAGGUGCAGCAGAGGAACACCAGGACGAAUAGAAGAUAUAUGUACCAAAAACACGAGCUCCGUCCAUCAGCUGACG
>albimanus_KB672413_17089733-17089638 Terminal stem (Target used:28S rDNA albimanus)
CGUCGUGAUGAUAAUUCAUUUUCAACAGUCCGAGCCGGACGGGCCACGAGAGCCGAACUUUUGCAAUUAAUCAAACGCCACCGUGGCGCAAUGAGC
>albimanus_KB672413_17111574-17111503 Strong terminal stem (Target used:28S rDNA albimanus)
CGCCAUGAUGAUGGACGGGAGCGCGCCAGCAGCAGCCGGACAACCGCCAGUGACCCAAUUAUGGAGAUGAUG
>albimanus_KB672413_17362995-17362869 No terminal stem (Target used:28S rDNA albimanus)
AAAUAUGAUGACAGCUGCACGGAACGCUGACCGUCCGAGCCGAUCGCCAAUAGAAGGGUUCGCGCAAUACGCCGCCAUAACGGCAUUAAUGUCGAUCAUCUUGAGUCGGUUGGCGGGCGCACUGAAA
>albimanus_KB672413_17849074-17849237 No terminal stem (Target used:28S rDNA albimanus)
GUUGAUGAUGACGUCGAGCGUGCGGAGCGCACCCUUGAUCCGCUACUCACCUUGAAGCCAUCGUCCAACUGUUCGCGUUCGGCCAACUGGAGCUGCUUUUGGAACUGGCCGUUGAGCUGAUCGAGCAACUGCUGAUUUAGGGCUGGACCGGCCAGCUGCUGAGC
>albimanus_KB672413_1826393-1826285 Terminal stem (Target used:28S rDNA albimanus)
UCUAAUGAUGACCCACGGGGUUGGUUCGGCUAAGCCUCCGAGAAGGUCAACACAGGCAGUGGACGAGAACGACGACGUGUUGUCCGUUGUUGACGUCGUCGCUCUGAGA
>albimanus_KB672413_19706348-19706246 No terminal stem (Target used:28S rDNA albimanus)
CGAAGUGAUGAAAAUACCUGCCAUAGGUUGGGUUUCGGGUGCUGACUACACCUUUGCUCGGGGGCUGUUCGAAGUUUGUAGAAGUUCAAUUGUUAUGCUGAUC
>albimanus_KB672413_20234469-20234562 Terminal stem (Target used:28S rDNA albimanus)
CCGUGUGAUGAUCCGAAGACGUCGGAUCCGGUGUCGGAACCGGGAUGAACGUGCCCCUUUUGUCAUAGAAGUGCGGCCGUACCUGAACCUGAAC
>albimanus_KB672413_20565156-20565036 Terminal stem (Target used:28S rDNA albimanus)
GAUGAUGAUGAUGGUGAUGCGCGUGGCCGAUGGCAGGGUGCGGAGGCCCAUGGCCGUGUGCGGUACCGGACGUGCAGGGCUGCUCGCCGAACGCGAACUUGUGGUGCGGAUGCUGCUGAUC
>albimanus_KB672413_20574430-20574528 No terminal stem (Target used:28S rDNA albimanus)
CAUUUUGAUGAAUGUUUUCCCAGUCUACGAUCUUCACAAUGAGUCGCUAGCGGAGGUAGCCGAGCAUACUUUUGACCUUUUUCACCCGAGUUGCUGAAA
>albimanus_KB672413_21749514-21749398 No terminal stem (Target used:28S rDNA albimanus)
GCUGCUGAUGACGCACGCGAUUACUCCUCUCGUUGGCGUCACCGACGUUCUCUGCAAAAUAGGAGUCAGAACGCUUUCGACGGAAGGAAACGUUAGUCAAAAUCACUCAAACUGAAC
>albimanus_KB672413_21873677-21873854 Terminal stem (Target used:28S rDNA albimanus)
AAGGAUGAUGAUGCGGCUGUCCACCCUCUCUCCGCGAGCUAGUGAUCGAGAUCGCGCCUGAUGGUGGACGUCACGGUAAGUGCAGCCAAUUACAUAACCAUCAACCGCUCGCUCGCUCGCUCGCUCGCUGCUGGGCGCUGAAACAUGCUGUUGAACAUGGAGCAAGCAAUGGCUGAGG
>albimanus_KB672413_2211684-2211785 Terminal stem (Target used:28S rDNA albimanus)
AGAUAUGAUGAAGUCCGGAGCUGGCAUGGCCUGAGGACCAUCGGACUACGAGCCGUUCAGCCGUAAACCCGGGGGAAGCGCCUAGUGAGGCGCAUACUGAUG
>albimanus_KB672413_22234924-22234837 Terminal stem (Target used:28S rDNA albimanus)
UUAGAUGAUGAUCCAAUGUUUUGGGAACUGGCUGGCCGAGCAUAAACGCUACGCGGCGCACUGUCACUGACCGCUUCUGAUGCUGACG
>albimanus_KB672413_2275489-2275369 Terminal stem (Target used:28S rDNA albimanus)
CCCCAUGAGGACAAUGGCCGGGGGGGGAGGGGACCGAUUUGCGAUCUGGCAUUUAUUUGUCUCCUGCUUGAGAAGUGAUUUCUGGCGCCUUUUUGUGACUUCAUGCUCCCCUGGUCUGAAG
>albimanus_KB672413_2277018-2276867 No terminal stem (Target used:28S rDNA albimanus)
AUCAAUGAUGAAUCGAAUUCCCGGGUGGCCGGGAUGCUGCGAUGCGAUGCCACUUCAACACUUCAGCUCCGUGUGAUGUGGCUUCGCGAGUCGAGCACCCAAUUGUCGCCCAACGCAUUGUUCGCGCACCGUUCGCCUGGCUGUGGCUGAGC
>albimanus_KB672413_2868257-2868341 No terminal stem (Target used:28S rDNA albimanus)
UUGAAUGAUGAAACUACUCACAAAUAAGUAGAUAGGGACAUCUGAUUCCAUUUUUAUGAUUGAUUUGUGUUACAUUUUUCUGACG
>albimanus_KB672413_2868885-2869011 Terminal stem (Target used:28S rDNA albimanus)
GAAUAUGAUGAGUUGAUACUUUUUAAGUAGAUAGGGACAACUGAGUCAUGGCCAGUGACGAUAUGUUAUCAAAAACUGAUUUCGAUUUUGGUUUAACCGAGAUAUCAGGGGCAUUUUCUCAAUGAAA
>albimanus_KB672413_2870206-2870343 Terminal stem (Target used:28S rDNA albimanus)
GAGGAUGAUGAUCGUUGCCUGAGCGAAUCGUCGUAAUCCCGCUGUAUGAUGUGGUCCAGGCAGAGGCGUUGAGGAAUGGUGCAACUCGCCUCUCUGUUCCCCGAGCCACACAGCAACAUAGCAGCAUCGAAUCUGAAG
>albimanus_KB672413_2935369-2935461 No terminal stem (Target used:28S rDNA albimanus)
UGUCAUGCUGAUUUGUGGCACCCAGCAGCCCAGCAGCGCCGAGUAGUAUCGCGUAUGUGCGAAAGGUUUGCUAGUGACAUGUCUCACAUGAUA
>albimanus_KB672413_4075860-4075940 Possible terminal stem (Target used:28S rDNA albimanus)
UUGAGUGAUGACCGUUUUGAUUUUAUGGUGGACCACUCCAAUACGCGGAACCACGAGUUCACGUCUCCCUACGAGCUGAAU
>albimanus_KB672413_4657580-4657494 Terminal stem (Target used:28S rDNA albimanus)
AUUAAUGAUGAGGCUCACCGACCGACCGACGGGCCCCGAUUGGUGCGGAGGGAAAUGCAAAAGUGCACAAGAAGCUGACAACUGAUU
>albimanus_KB672413_5044799-5044713 Terminal stem (Target used:28S rDNA albimanus)
ACAGAUGAUGAGCAGCGGCCACUGUCGUCUGAGCCCUGCUCCGAGAAACCGCACGAAUCAUCGUCCUCCUCCUCCGCUUCGAUGAUC
>albimanus_KB672413_5133777-5133913 Terminal stem (Target used:28S rDNA albimanus)
UCAUAUGAUGAUCAACCUAUUUUCCUUUACCUACAUUGUCUGAUAAAAAUCAUGACAGAAAAACGAGAACUGAAUUGAACGAGCAUAUUUGAAUCCUAACCAAAACCUUUGGAUGUAACAAAGAACAUUUUCUGAAA
>albimanus_KB672413_6152410-6152503 Terminal stem (Target used:28S rDNA albimanus)
UCCGAUGAUGAUCGACGGCAACAGCAUGUCCCUGAUAUGGGGCCCCUAGCAAGGACGUACAUGGCCACGGUACGUCAUGCUGCUCAUGCUGACG
>albimanus_KB672413_6933429-6933510 Terminal stem (Target used:28S rDNA albimanus)
AACGAUGAUGAUAAGGAUGUUUUCUGCGAAUGAUCGAGCUUACAGUAAUCAUAAUGUUGCGCAUGUGCAAGUGCGACUGAAU
>albimanus_KB672413_7195941-7196035 Possible terminal stem (Target used:28S rDNA albimanus)
GAAAGUGAUGACCCACGGAGAGCGAAUGGCCACCUUGCAGACCGACCUUGAGUGUGAUCAUCAGUGCUCGGAGAUAGCGAUACGCCACGCUGACG
>albimanus_KB672413_7716416-7716499 No terminal stem (Target used:28S rDNA albimanus)
GCUUAUGAUGAGCAGGCAGAUGAAGUGACGGUGGCUGAUGAGGUGAAGUGGUUUCGCAGGACAGUCCACAUAGAGUCCCUGAUC
>albimanus_KB672413_8901708-8901794 No terminal stem (Target used:28S rDNA albimanus)
CACGAUGAUGAUGGUUUGUGGCCGGAUGACUGAUUGCUUUAAGUGCACACACGCACACACUCACGCCCGUCGCGCGGCGAGCUGACC
>albimanus_KB672413_9277578-9277475 Strong terminal stem (Target used:28S rDNA albimanus)
GGUGAUGAUGAAGAAGCUGCCCAUGUCCUGGCUGAGGGGCAAGAUGGAUCACUCAGUGCCGGAAUUUUAAAGUAGCCUACCCUAUUAGAUGCCAAACAAUGAAG
>albimanus_KB672418_3728-3863 Possible terminal stem (Target used:28S rDNA albimanus)
UUUCAUAAUGAUCGUGGUGUUCAGCUACUAGAUGGUUCGAUUGGUCUUUCGCCCCUAUGCCCAACUCUGACAAUCGAUUUGCACGUCAGAAUUGCUUCGGUCCUCCAUCAGGGUUUCCCCUGACUUCAACCUGAUA
>albimanus_KB672424_10427470-10427394 Terminal stem (Target used:28S rDNA albimanus)
CAACAUCAUGAUUCAUCCUCCGAGCGUGGAGGCUCCGUGCUGAGUCGCGUUUUUGAACGAAUUCUGCGUAGCUGAUG
>albimanus_KB672424_10858611-10858533 Terminal stem (Target used:28S rDNA albimanus)
GUACAUGAUGAGGCACGCGUUGCCGACACGCCGAUCCAGCUUGAACUUGUUCAGCGAGAAGGCAAUGUACAGCAUGAGG
>albimanus_KB672424_11866987-11867075 Terminal stem (Target used:28S rDNA albimanus)
GAGCAUGAUGAGGAUCGUAAAAAAUUUGUCCAACGUUCGGUCGCUGGUCGGACGAUGUCACGGCAUCGGCCGAUGGGUCGCAACUGAAU
>albimanus_KB672424_12180916-12180802 Possible terminal stem (Target used:28S rDNA albimanus)
AAUGAUGAUGAUCGCAUUCGGGCAAGCUUCCCAAUGAUAGGUUCGAAAUUGAUUUGCCCCUGCUCUCGGUUUGUGCGUUCUGCACGAUACUAAGUUCGAUACUAAGGUGCUGAAA
>albimanus_KB672424_12943955-12943808 Strong terminal stem (Target used:28S rDNA albimanus)
GGCGGUGAUGAAGACGAUCAUGGGGUACGACUCACCGAUCGUACCGCCGCCGGCCGACUAUAAGGGGGACUUUUUCAAGGACGUCGCCGCCGCCCUGGUCGGCGUGGGGCUGAUCGUCAACAGUGAGCAGAUGCCGGGCGUGCUGAGC
>albimanus_KB672424_14593982-14593848 No terminal stem (Target used:28S rDNA albimanus)
GAGGAUGAUGAAGACAGUCCUUCUGUCUCCAGGGUGCGUGGUGGCUCGAUCCUGACCUAUGGAUCCUGGCAGAAGGGCAGAGAAACGAAGGAGAAUUGCCCCAAGGAUUUUUGGGACGGUGACCAUACCCUGAGC
>albimanus_KB672424_1467925-1468003 Terminal stem (Target used:28S rDNA albimanus)
GAGGAUGAUGACGAUGAGAUGUCACUUUUUCUGCGCGCUUAUCUGCGCCAUCCAUCGCAACGGUGCUUGGACGCUGAAG
>albimanus_KB672424_15004358-15004249 No terminal stem (Target used:28S rDNA albimanus)
GGUGAUGAUGAUGGUGAUGAUUGUUAACCAGCCGUUGCCGCCGACGGUGACGGUUCGACAAACAAACAAUACCAACACACCCCCAGGCGAACAAAUGGGCUGCGCUGACG
>albimanus_KB672424_16250675-16250772 Terminal stem (Target used:28S rDNA albimanus)
GACGAUGAUGACGACAAUGGCAGUCAGUCCACCGGUGUGCUCAGCUCUUGCACCGAGCACCGAGGAACGCGGACCGGUGACCGGACCGAAAACUGAAA
>albimanus_KB672424_16327137-16327033 Terminal stem (Target used:28S rDNA albimanus)
AACGAUGAGGAAAAGGCGAUGAGUGUGUUGGGCGCGCGACCGAAGGACUCUUAUCCCUUUUUUCCUGCUCCAGCACUCUUCUCUUCCUUCCACCCUACGCUGAGU
>albimanus_KB672424_1657897-1657798 Terminal stem (Target used:28S rDNA albimanus)
UCGGAUGAUGAGGUCCAAGGCCUCGCGGCUGAACUCACCACUAACUAACGUCCUCUUCUCACAUUUGCAGAAGGGCUCCACUGGGACGCUCAUCCUGACG
>albimanus_KB672424_1988668-1988595 Strong terminal stem (Target used:28S rDNA albimanus)
AGAUAUGAUGAAGCACAAAAGCAUCUAGACCAAGCCACCGGACCUGCCGUGCCGUGAUGAUGAAGCUGCUGACA
>albimanus_KB672424_2856142-2856246 No terminal stem (Target used:28S rDNA albimanus)
AUUCAUGAUGAGACGAAUCCGCGCGCGAGACAGCCAGAGAGCGAGCGGUGCGCGGUGCGGCGAGAGAGAGAGAGAGAGAGAAGGGUGAGUUUUAUUUUUCUGACC
>albimanus_KB672424_3136934-3136853 No terminal stem (Target used:28S rDNA albimanus)
UAAAAUGAUGAUUUGAAUUACAGAGCCAAUCCCAUGAGACACGAUAGUGUCGGUGAAAUUAACAAUUUCCCUUUUUCUGACC
>albimanus_KB672424_5577465-5577372 Terminal stem (Target used:28S rDNA albimanus)
CUGGGUGAUGAUAUCCUGCGAUGGUAGCACCGGUUGCUUCCAACCGAUCGUGCUGGACAGCUUCCGAGUGACGACGUCACUGACGUUGCUGAGA
>albimanus_KB672424_5612153-5612291 No terminal stem (Target used:28S rDNA albimanus)
GGACAUCAUGAGCGGUGGCCGCUUACCUUCGAGCUCGAUCUGCCCGAGCAGACACGAGAUUUGCAUCGUGUUCACGGUCGAACCCUUGGCACCGGAUUGUACCAUUAGCUGUAGAUUGUUGGCCGGAAAUUUGCUGAUC
>albimanus_KB672424_5832919-5832817 Terminal stem (Target used:28S rDNA albimanus)
CGAUGUGAUGAUGCGCCGUCACGUAGCGCACCGUCCUGCCGUACCGUGGCUUACAGAGGGUGUUUGUUAAUCCAAGUCUGUUGCUAAUUACAACGACCUGAUG
>albimanus_KB672424_5846118-5846218 Terminal stem (Target used:28S rDNA albimanus)
GUGGAUGAUGAAGGUUUAACGAAUGUUGUUGCGUGUAUUGUUCUGUGGCUCCUAUCUAUAUACCAUUCUAUAGUGGCUGAACGCUAAGGGAGAAAAUGAAC
>albimanus_KB672424_689345-689442 Strong terminal stem (Target used:28S rDNA albimanus)
CAAGAUGAUGCAAAUGCUGGAAGACUUUGGAGCGUUUUAGAGUGCUUUUACUGAUAACUCGUGGGAGCGUGGCUUCUGAAGGAAGUAACUGGCUGAUG
>albimanus_KB672424_6984794-6984705 Terminal stem (Target used:28S rDNA albimanus)
AUCGGUGAUGAGGAGAUUCGGGCUCUUGGGCCGGCUAGCGGGGGGACUCCGGUCGUUCAGCAUACCGGACGGUGAACGGCGGCCCUGACU
>albimanus_KB672424_9594789-9594641 Possible terminal stem (Target used:28S rDNA albimanus)
UGUGAUGAUGAUCCAAGGAUUUUUAUGAGUUAGUGAGUGAGUUUUGCUUCUGACCACUUAGAGCCCAUCAUCACACGUGAGCUAACGUUAAAAGCUGAAUCUCGUGAGCAAUAUUGUACCAUAGCUUCUAUCCUAUCAAAAGGCUGAUG
>albimanus_KB672424_9736083-9735986 No terminal stem (Target used:28S rDNA albimanus)
UGUAAUGAUGACAUUUAGUGUACGCCACGCUCGGCGCUGAUAACGGUGAACGAUCGGUGUUCGCGUAGUGGUCGCGGUACGGUGCAGAGUCUCUGAUU
>albimanus_KB672424_9765435-9765333 Terminal stem (Target used:28S rDNA albimanus)
GCGAAUGUUGAUUGAGUGGCUUCGAAGAAAGCGGAUCCUGCGAAGGACUGACUGCUAUUAAUAGCGAAUUUGGAAGGCGCUCGUGCGUGAAACUACACUGAGC
>albimanus_KB672424_9987619-9987527 Terminal stem (Target used:28S rDNA albimanus)
AUCGAUGAUGAGUGCCACUUCAACCCGAAGGCCGUCGGUGCGACCGACAAGGGUUUCGUCGACAUUCCGCAAGGAGAUGAGAAGGCACUGAAG
>albimanus_KB672435_10121655-10121796 Terminal stem (Target used:28S rDNA albimanus)
CACACUGAUGAGAGUUUGCACUCAUUCACGCGCAACGAGUGCGCUCAUUUACCGGAUCUCUGAGGAAACGCUGUGGAGUAUCUCGUAAUUCAUUAGCAUCGGUAAAUGAACCGAGAUGAAGAGUACAGAAUAAAUUCUGAAU
>albimanus_KB672435_10691590-10691719 Terminal stem (Target used:28S rDNA albimanus)
CCACAUGAUGAGUUUCAUGUAAAGUAUCAUGUGUCGUGAAGGCGGUUGACCUGAAUGCAGCAUCGAAUUGUCCCCGCUUGGCUCAGAUCACAUUCAACACCCCUCCUGCAGGAUCACGUGAGAACUGAUA
>albimanus_KB672435_1071927-1071839 No terminal stem (Target used:28S rDNA albimanus)
GGUGAUGAUGAGCACCUACCACACCUAUCUAGCUGGAGCUGGCUGCUCAUUUCCAACUCGGCUCCAGUCGGUUACGGGACGGCCUGAGC
>albimanus_KB672435_10909467-10909390 Possible terminal stem (Target used:28S rDNA albimanus)
GAUGAUGAUGAUGCGAACGCAGCGGUCGCUGAUUGCUGUUGCUGCUGCUGCUGCUGCUGCUGCUGCCCAUUUCUGAUU
>albimanus_KB672435_10953573-10953476 No terminal stem (Target used:28S rDNA albimanus)
AAAAAUGAUGAAGCUGCUUUUACACCUAACUUAUAGCCAAUCGCCACGACCGUCUGCCCACCUGAGCCAAAAACUCUUGAGCACCUUACCCGCUGAGG
>albimanus_KB672435_11147872-11148000 No terminal stem (Target used:28S rDNA albimanus)
AGGAAUGAUGAAAAUGGAAUAUAACCUCGCUAGUGUUUCCAUCGGAAUGGGUGCUGUGUUCUGACUGUUUAAAGAUCUCUUCCAUGGGCUGGCAGCAUGGAACAGCAGCUCCAAGAAUUCCUGAUGAAG
>albimanus_KB672435_11241470-11241395 Terminal stem (Target used:28S rDNA albimanus)
GGGAAUGGUGAGCCGAUGGAGAAUUUCACAAACGGCGGCCUGUGGCUAGGUGUCGCUUCUGAACUCCCCACUGACU
>albimanus_KB672435_1171326-1171506 Possible terminal stem (Target used:28S rDNA albimanus)
UAUUGUGAUGCAGUUCAAUACCAAAACCGACUCCACUACUUGAAUCACUUCAUAGUCUAUUGGCGGCUACACACCAUCGUCGAAGAAAUUUAUACAAAUCUUUCGUUUGGUUAGUUGAUAAAAUGCGACCGCCCCAGUCAAACUCCGCACCUGGCAAUGUUCAUGGACCUGGAGCCUGAA
>albimanus_KB672435_11978903-11978993 Terminal stem (Target used:28S rDNA albimanus)
AAGCGUGAUGAAGUGACACGAAAUGUCCUGCCGCGUGUGCGCGUCACUGGGAUGAAGUCUUUCAUCAGUUAUGACAUCAGCCGUGCUGACG
>albimanus_KB672435_12061861-12062034 Terminal stem (Target used:28S rDNA albimanus)
AGUGAUGAUGAAAAGAUCGUGGAAGAGCCACCUCUGGUUCGUCUGCUGAUCGGUGAUCUAAUGUCGGGUGUAAUGUACAACUUUAAGAUACAAACCAUCUCGUACGGUUUGACAAGCGAUUUGACGAAACUGCAGACCCGCACGAUGCCGCUGAUCCAAUCGGAGGUGCUGAUC
>albimanus_KB672435_12392453-12392363 Terminal stem (Target used:28S rDNA albimanus)
CUGCGUGAUGAGCAAGCGGCCUCUGCUGGUGCUGGGUGCGCUGGGUGCGCGCGCUCACGUGAAUGACGAUUUCCAGCGAAAAAUCCUGACC
>albimanus_KB672435_13067195-13067095 Terminal stem (Target used:28S rDNA albimanus)
CAUGAUGAUGAAAGUUCCUUGGAUUACAGUACCGCCCCGGACACUGGCUGUAAACGAUUGGCAAUCAGAUUGUUCCCGGGAAAUGAAGACACAAUCUGAUU
>albimanus_KB672435_13870199-13870061 No terminal stem (Target used:28S rDNA albimanus)
CAUGAUGAUGAGCCGCAACGGGUUCGUACCCCGUUUGGCACGCAGCCGAACGAUGCGCGAUAGCAAUCCCAUCAGGAUGUCGGUAUAGACGCUACGCUCAUGCGCCUCGUCUAGUAUGACGCAGGAGUACUUACUGAGA
>albimanus_KB672435_14058599-14058676 Strong terminal stem (Target used:28S rDNA albimanus)
UUCGAUGAUCACCAGCAUGAACUAAGGGAAUCCUUUUGAAAUGCUCCAUAUUAUGCUCUAUCAACAUGGCAUCUGAGA
>albimanus_KB672435_15188350-15188470 No terminal stem (Target used:28S rDNA albimanus)
GGCCAUGAUUACCGAUCCCGAGGAGGUGGACAAUACGCUGAGCAAGGUGAGUAACUGAUCCCCGCUAUAAGCACCUGGUUUAGUGCCCGCCAGUAGAAGUAUUGGGAUGAUGUUACUGAUC
>albimanus_KB672435_2188652-2188554 No terminal stem (Target used:28S rDNA albimanus)
UUCCGUGAUGAUUCGAGGGGGGCCUUGAAUAUGGGCCGUGUUUCCUGAGAACAUCGAGCACCGAAGUCGAGACCAUUUCCGGCAUUUAGCAAUCUGAAG
>albimanus_KB672435_2420718-2420852 Terminal stem (Target used:28S rDNA albimanus)
GAUGAUGAUGACCUAACGCUCCGAACGCCAACCGCCGACUGAAGGAUUCUAUCGGCUGCGUAUGGCACUUAACCCCCCCUAGGGGCUAAAGCCGCCCGAUCGGUCGCGCGGUUGGUCUUUGUGCUGCUGCUGACC
>albimanus_KB672435_2850893-2851009 Possible terminal stem (Target used:28S rDNA albimanus)
UGUAAUGAUGAUCUUCCGGUGAACACCCGCCAUCGCUGAACGCCUGAACGCUCCUUAGACCUUUUAGGACGCGGCGAUCCUCUCCGAAGACCCGAAAAUGCAUUUUACGACCUGAGA
>albimanus_KB672435_3578668-3578549 Strong terminal stem (Target used:28S rDNA albimanus)
GAUGAUGAUGACGGGCCUGCUCCGCUCCUCUGACUUUUUUACUACUACUUGAGAGUCCUUUCAACCAGAUACACAGGCGCCAGGCAAUCGUAUUAAGCAAUCUGAAAACGUCUACUGAAC
>albimanus_KB672435_3785395-3785495 No terminal stem (Target used:28S rDNA albimanus)
CCUAAUGAUGAUCUGGACCCGCCGGGUCCGAGCUGAGGAAUCGGGAUCGGACGUCGAAGUUUUGUGUGGGCGCUGCGGAAAGUAAAAUAAUUGAAAUGAGA
>albimanus_KB672435_4729043-4728977 Terminal stem (Target used:28S rDNA albimanus)
AUGGAUGAUGAAUGUGGUACGGUACAUUCUGGCGCCGGCCUUCCGCCAGCCGGCCACCCGGCUGACC
>albimanus_KB672435_4866965-4866876 Terminal stem (Target used:28S rDNA albimanus)
GACGAUGAUGAGCUAACCGUGAACCGGCCGCCGCCCGAUCUGACGCUGAUCACAGACCACGGUCAGCCAUCUACCGGAGCGCUGCUGAAC
>albimanus_KB672435_6187833-6187712 No terminal stem (Target used:28S rDNA albimanus)
AUCGAUGAAGAUCAACCCGGACAGCCAGGCGGCCAGCCCGAAUGGCCAGGCAUAGAAGAGUUCCCGCUUCGCGAUCACCGUGCACUUAUCCAUUAGGUGCCAGAAGUCAAACAUGCCUGAUA
>albimanus_KB672435_6651125-6651212 Terminal stem (Target used:28S rDNA albimanus)
CAUGAUGAUGACGCCUGCUCCAUUCUUGCCUGCUGCACGUGACCAAGGGAUGGUCAUCCGGGUGUAGGUGAUGCUGCUGCUGCUGAUG
>albimanus_KB672435_7314968-7315099 No terminal stem (Target used:28S rDNA albimanus)
AAGAGUGAUGAGUAUUUGGUGGCUCAUUAGAAGCAUCCCGUGGCGUGUCAGCGUUAACGUUCUCCAGAUGACACGGCUUGGUGCAGCAUCCGUUAUGACGCAAGAAAAGAAGCAAAACCCCCGAGCCUGACA
>albimanus_KB672435_7735124-7735031 Possible terminal stem (Target used:28S rDNA albimanus)
GGUGAUGAUGAUAGGACAUGAAGGGCAAAUAGGGGCACAGGGAUUGAGAACGAGAAGUUAAUAAAAAAUGAGACCAUACAGGAAUGCGCUGAAC
>albimanus_KB672435_8185545-8185653 Terminal stem (Target used:28S rDNA albimanus)
CCGGUUGAUGACCGUCGGUCGCGACUACGGUGUACGCGAUGUCGGCACUCUGACCCAGCGCUUUCUGCGCAUCGACCGGUUCAUUCCGUUCUGGGGUGACGAGCUGACG
>albimanus_KB672435_90489-90608 Terminal stem (Target used:28S rDNA albimanus)
GGGGAUGAUGAACUAACUCGUUUGGUGCAUUCGCCAUGCCUGAUCGAAUGACCAAGCAAACGAAGAAAACCCUUACCUUACAGAUUCUGAUCCUGUGCCGAGGUGAAUGUGUUUCUGAUG
>albimanus_KB672435_9074514-9074672 Terminal stem (Target used:28S rDNA albimanus)
UCCGACGAUGACUCGGCAGGAUGGUCAGCACCGGUUGCCGCCGACAGGUUUUGCUGCCUGCAAGCACGUUCUCGUUCACUCGCUGCAUAAACAACCUCGCGUGUCCUUCGUUGUCGUGCCGGUCCGCAAAUAGGACACACGGCCAGCUGCACCCUGACA
>albimanus_KB672435_9777456-9777545 Terminal stem (Target used:28S rDNA albimanus)
CUUGAUGCUGAAGUUCUGAGAGAGGUAUCUCCAGCCAGCCGGCCUCCGGUGUGCGGAUGUCAAAAUAGAGUGAUUGAAGGUUAUCUGAUC
>albimanus_KB672435_9849731-9849825 Terminal stem (Target used:28S rDNA albimanus)
ACCGAUGAUGACGAUGAUUUGUGUCGUUGUCGCGGGACCGUCGCAGACCCGUGAGCUUCUGUGCUCUCUCCCGUGUCCCCGUAGAUGAGCUGAUA
>albimanus_KB672435_9911455-9911540 Possible terminal stem (Target used:28S rDNA albimanus)
UGGGAUGAUGAAUCGCUUCACGGCAUUCCCGGGAGGGGCCCGAUCGAGAUAAGCUGAUGUCCAAUCAACCGGAGUGCUCUCUGAUU
>albimanus_KB672446_2016668-2016764 Terminal stem (Target used:28S rDNA albimanus)
ACACACGAUGAUACAUCCGAUUGAAUCCGGCCAGCCAGCCAGCCAGCUGAUCAUCUGGCUGGAAAGCCAACGCCUCACAGCGCCAGGCGCCAUGAUG
>albimanus_KB672446_2592032-2591942 Possible terminal stem (Target used:28S rDNA albimanus)
GAUGAUGAUGAUGGUACACUCCUUUGCAUCGCCGAUGGCGAGAGUGUGCUGUGUGUUUCUGUCGGUGCGUAGUGGAAGGUAAGGCAUGACA
>albimanus_KB672446_3293903-3293807 Strong terminal stem (Target used:28S rDNA albimanus)
CAUAGUGAUGAAUCAAUAAUAUCCUUGUCCCUAAUUCCUGCGAGCCAACCCAUCGGUGGUGGCCCAAUAGGAUAGCAAAUUAUAAUUCCCUCUGAAG
>albimanus_KB672446_3544227-3544361 No terminal stem (Target used:28S rDNA albimanus)
GAUAAUGAUGAAGACGAUGACGCCAUGACAGUGCUUGGUUGCUGACGAGGAUACAUCCACACACUUUCAGGCCGACUACUGUCCGGGACCAGUGUGCGUUGAGUGCCUUGGCACCAACCACUUGAUUUACUGAUC
>albimanus_KB672446_4187372-4187286 Possible terminal stem (Target used:28S rDNA albimanus)
CGGGGUGAUGAAGCAGAAGCAAUUCUGUUCGCGAAGGACCGACUGCCAGUCGGGAAUAAACUGGAAUCGAUACGUUGGUUACUGAGG
>albimanus_KB672446_444670-444579 Terminal stem (Target used:28S rDNA albimanus)
CUCGAUGAUGACAUCCGCUCGAAUGCCACUGUCACCGCCGGCCACUGCUGCUGUGUCUCCCUAUCCGACCAUCGACGGUGACGGCAAUGACC
>albimanus_KB672446_4657866-4657770 No terminal stem (Target used:28S rDNA albimanus)
GAUAGUGAUGAUUCCAAUUCAACGCUCUCGCAACCCUCCUCGACUUUACUGAACUCCAACGGAACGUUCCCGUAUGACGAUGAGGAGGAGGAUGACG
>albimanus_KB672446_4716684-4716575 Strong terminal stem (Target used:28S rDNA albimanus)
AUUCGUGAUGAUCGUGCAGUCCCGCCCGUACCCUGUACUGAGGCUGCACUCGGGUUCAUCUCUGGGGACAAUAGUUUCCCUAAUCUCGUCGCUAUAAAGAUUAACUGAUU
>albimanus_KB672446_5384698-5384784 Terminal stem (Target used:28S rDNA albimanus)
GAUGAUGAUGAAGCCCCCGCUCCCACAGCUCCAGCUGAUGACGAAGACGAUGUCCCGCCCAGUGUGGCUUUGUGGAGCUUUAUGAAC
>albimanus_KB672446_5575332-5575439 Terminal stem (Target used:28S rDNA albimanus)
UCGGAUCAUGACGUUCCUUGCAUUUCCACUUUGGCGCGUCCCCGCGGGGCUGCAACAGGAUGUCCCGGGGGGACCGCUGCUUGACGACCGCCAGCCCGCAUGCUGAUG
>albimanus_KB672446_6064340-6064459 No terminal stem (Target used:28S rDNA albimanus)
GGGAGUGAUGAUAAUAAUUAUUUUCCGUUCGUGUUUUUUUUCCCUUUGGGUUUCGUUUCGUCGACACCAUACAGCCUACAGCAUCUGUCCCAUCAUACGGCAGACCGUAUGAAAAUGAAA
>albimanus_KB672446_6723593-6723496 Strong terminal stem (Target used:28S rDNA albimanus)
GAUUAUGAUGACGAUGGGGACCGGGAACUGAGGCCGGCCGGCCGGCCGGCUUGAAUCAACGAGAUGUGCUUCUGGGUCGUGGUGACCGUGUCCUGAUC
>albimanus_KB672446_6902126-6902006 Terminal stem (Target used:28S rDNA albimanus)
GUCCAUGAUGACCAUGGUGGUGACCUUCAUCGCUACUACCACCACCGAAGCCGAACGUCGAGAACAGUUGCUCCAGGAACGAGGCCGACUUCUUCGGAUGGCCAGGCGGUGGUCCAUGAUA
>albimanus_KB672446_7205953-7205836 Possible terminal stem (Target used:28S rDNA albimanus)
GAAAAUGAUGAACUGUUCGUGACUGUUCGGUAACCGACCCCCGGGGAUGGGGGCUGGUAACGGCACUGGCACUCUUUCUCUCUCGUGCUCGUGACGUCUCGCAUUGUUAACAAUGAUG
>albimanus_KB672446_7405520-7405431 No terminal stem (Target used:28S rDNA albimanus)
CGACAUGAUGAAGGAGGUUGAGCAGGGAAGGAAACUGAGACACGUUGAGUGUAACGACAGGUACACGACGAUCGCUCACGAUCGCUGAUG
>albimanus_KB672446_8759097-8758962 No terminal stem (Target used:28S rDNA albimanus)
GUAAAUGAUGAUGUGGCCGUCUCUAGAGAGGAGACGGUGGCCUCUUAGGCAGCGUACCCGUGUGUCCCGUUCACUGCAAUCCGAUCCGAUAGCGCGAGUCACCUUUUUAUUGCUAUUUGUUGUCGCUUAACUGACU
>albimanus_KB672446_8973976-8974087 Strong terminal stem (Target used:28S rDNA albimanus)
CAGCGUCAUGAGACACAAUAGCCAGCCGGCCAACUGGUCAAUCAACCAGUGUGGUCGGAGAGCACAACAUGAGCAUAUUGUACCCUUCAAUAAGCCGCUCUUGGUGCUGAGC
>albimanus_KB672457_1310570-1310494 Terminal stem (Target used:28S rDNA albimanus)
GGGGAUGAUGACCUACGGCACACCACGCGGAUCGACGUGUUAGGGCGAUGUUGAUGCUGCUGCUGCUGAUGCUGAUG
>albimanus_KB672457_1372381-1372275 Terminal stem (Target used:28S rDNA albimanus)
CGCAAUGAUGAUGUGUUUACAAACGGGGGCGGUCGUUUCUGACCCUUGCCCUUGCUUGAUAGCCCUCCCUAGCCGCGCGCGAUUGUCUGCGGUGGAUGGGGCUGAUC
>albimanus_KB672457_1378919-1378826 Terminal stem (Target used:28S rDNA albimanus)
GAUGAUGAUGAUGGCCGUCAAGGAUCUCGGCCUCGGCCGUGCCUUGAUUUGGUGAUUAAAAAUCGAUCGAAUCGAGGGUCUGCAGCAGCUGAAG
>albimanus_KB672457_2053777-2053863 Possible terminal stem (Target used:28S rDNA albimanus)
CACGAUGGUGAGCGAGCUGCCGGCCAGCAGCGCGAUCGCCACGUUCUGGUGGAACUGUUCGCGCUGCUGCUGUUGCUGCGGCUGAAC
>albimanus_KB672457_2762211-2762103 Possible terminal stem (Target used:28S rDNA albimanus)
AACAACGAUGAGCGAACUGGUCGGUGCUGGGGGGCCGAUGGCAGAAGGGAAAAGGCAGUAGGAGAGAGCGUCGUGGCGGGCGAUACGAGCGAUCGGCUGGCCUCUGAAC
>albimanus_KB672457_5046543-5046675 Terminal stem (Target used:28S rDNA albimanus)
CCAGGUGAUGAAGGGUUACGUGCGGGAUGAGGCCGCCACCCGGCAGACGAUCGAUGCGGACGGUUGGUUGCACUCCGGUGACAUCGGUUACUACGACAGUGACGGCGAGUUCUACGUCAUCGAUCGGCUGAAG
>albimanus_KB672457_6486510-6486596 Terminal stem (Target used:28S rDNA albimanus)
GAAGAUGACGAAUGUUGUUGCACCGGCUGCACCGCCUGAUGCUGCGCAUGAUGGUGGCCACUGCUACUAUUGUUGCUGUUGCUGAUG
>albimanus_KB672457_6693012-6693098 Strong terminal stem (Target used:28S rDNA albimanus)
GUAAAUGAUGAUACUCCUGAACAGUUCUGCUUAUGACAGUGUUAUGAUUAGAACUUAACCAAAUCUAAGCACAAUAUAAUUCUGAAG
>albimanus_KB672457_6980094-6980287 Possible terminal stem (Target used:28S rDNA albimanus)
GAUGAUGAUGACAUCGGCUCGCGCGCUCGAUGAAGAUGGAUGACGUAAAGGCCUUUUCGGGCGAACUCGAACGGGGGGACUAGCUCUGGUGCUGGCCUUCGCCAGUUAUCUAACCAGCCAGCUAGUCAGCCAGCCAGCCAGCUGAAGGAAGAGAAGGGGGAGAGGGACGGGAUGGUGGAG
>albimanus_KB672457_713242-713364 Terminal stem (Target used:28S rDNA albimanus)
GAAGAUGAUGAGCAUGACGCCGACAGCGAUCGGUAGCGUCAGGCAGAUGAGAAUCUGUAGGCGAAAUAGGGAAACGAAGCAGCGAGUGAGCCAAACGGGUGUAAUAGGUGCCCUGUACUGAUU
>albimanus_KB672457_7149329-7149183 Terminal stem (Target used:28S rDNA albimanus)
CGUUAUGAUGAUCCCGAUGAUUUCUGUGCGAAAUUGAUUUGAUUUCCAGGGAGCGCGCCAGUAGAACAAUACGUCGGCGCAGCCGCCGAGCAGCAGGGCCUGUUUACGGUUAAGAAAAUUGGCAUCGGCGCCGGCGAAGGGCUGAGC
>albimanus_KB672457_7669318-7669460 No terminal stem (Target used:28S rDNA albimanus)
GAUGAUGAUGAGACGAUGAUGGUGACGGUAGCGCGAGGCGCCGGCUCGGAUCGGUCGCGUAUCCUGGAUCCCGUUGCACAACAAGCAACAAUCCUCACGCACACACACAAACGCACGCACGCACACGCACGCUCUGCAUGAAA
>albimanus_KB672457_8065800-8065696 Terminal stem (Target used:28S rDNA albimanus)
GUGCGUGAUGAUCUCCACCUGCGACAGCCAACGAUCGUCAUGAUCACCACCGAUGUGGAUGCUGCCGGUGCUCCCACGAUGCUGAUGGUGGUGAGGAUGCUGAUG
>albimanus_KB672457_8608561-8608479 Terminal stem (Target used:28S rDNA albimanus)
GGUGAUGAUGAUGCGAGUAAGCAUGCUGCAGCUGAUGCAGGUGAUGAUGAUGCGAGUGUGCUUUAGCCGCUGCUGGGCUGAAU
>albimanus_KB672460_18020-17940 No terminal stem (Target used:28S rDNA albimanus)
CAUAAUGAUGACCAGGAACAGUGACUCCCGCCCGAACAGUAGCGGAUCGUUGUAGAACAGUGGGUACGGGAAGCGCUGAAG
>albimanus_KB672468_1916167-1916238 Terminal stem (Target used:28S rDNA albimanus)
GAUGAUGAUGACGAGGCUCGUUCCCUUGAUAGAAUGAAAUUAAAAUGAAAAUACAGAAAAAUCCCACUGACC
>albimanus_KB672468_3695587-3695675 No terminal stem (Target used:28S rDNA albimanus)
AGAAAUGAUGAACAGCAUAUGGCGCUCCCGUCACGCACCUGACGCACGGUGACAUCAUCAUCAUCAUCAACUCCAUCAUCGACAUGAAA
>albimanus_KB672468_3765914-3765785 Terminal stem (Target used:28S rDNA albimanus)
AUGUGUGAUGCGCUCGUUUAUUCGAGAGCUCGCUGAAGGGUUUAGACAGCUUUUUUUUUUCUUUUGCUCACCCGUGCCAACAUUAGAACGCUUCACGCUUCAUUCCAUUUCUCGACCAUGGCGGCUGAGC
>albimanus_KB672468_4140950-4140834 Terminal stem (Target used:28S rDNA albimanus)
CAUCACGAUGAUCUGGCCCUGGGUCGUGCCGAAGUACACCUGCUGAUCGUCCGGCGUCCAGAUGCCGCAGGUGAUGGUGGCAUCGAGGUUCAGCAUCGACGACCAGUACCGCUGACC
>albimanus_KB672468_4757410-4757311 Strong terminal stem (Target used:28S rDNA albimanus)
GACGAUGAUGACGAGGUGAAGCUUCUGAACCAACCGGUCUUCCUUACGGAGCUGCAGAGGGCCUAUUCCCCGUCGAUCUACCAGCCGUCGGACGAUGAGU
>albimanus_KB672468_4889847-4889925 Possible terminal stem (Target used:28S rDNA albimanus)
GUGUAUGAUGAUGCGAGCCAUCGGCUCGCGGUGAUCGACAUUGAACGAAAUGAUGCUUUUGCAAAUGUACUAGCUGAAG
>albimanus_KB672468_5590504-5590614 Possible terminal stem (Target used:28S rDNA albimanus)
AGUGAUGAUGACUGCAGCACCAGCCAGCCAGCCAGCCAGCCAGCCAGCCAGCCAGCCAGCCAGCAGAAGCGUACGAUUCAUUCCCGUAUUUUGCCGUGUCAACGGCUGAUA
>albimanus_KB672468_5846926-5847043 Terminal stem (Target used:28S rDNA albimanus)
GAUGAUGAUGAUGGACCAAGCAGCACGAUCACGCUGAUACGGCGCAGGUGGCAUGACCGGUUUUGCACCGGUUAUUACUUGGAGGUCUCAAACCAACAUCAAACCAACAACACUGACG
>albimanus_KB672479_1304013-1304133 Terminal stem (Target used:28S rDNA albimanus)
CCGGAUGAUGAGUGCCCCGAAGGCACCAUCACCACGCUGCAUGCCCGUAUGCGAAUGCCAGAAGUGCGUUCCCGGAUUAUCGGCCAAAAACGUGUACCGGAAGGUAGUGCCCGGGCUGAUC
>albimanus_KB672479_3106673-3106589 Possible terminal stem (Target used:28S rDNA albimanus)
GAUGAUGAUGAUGCCACGGAGAUCGGAGUCGUCGCUGCUGAGCGCCUUUGACCAGGCUCCUUCACAUCAAGUGGCGUUGCUGACG
>albimanus_KB672479_3460803-3460870 Terminal stem (Target used:28S rDNA albimanus)
CACAAUGAUGAUAUCAAUGGUCCGUGUUUAUGACUUUAUUUGAUUAUUAAACUCAACCAUCUCUGAUU
>albimanus_KB672479_3462205-3462332 Terminal stem (Target used:28S rDNA albimanus)
CUAUAUGAUGAUACUAUUUAAAUUUUGUCUUCUUUUCCCGACUGAAUGACAAUGAUCGACAAUAUUUUAUUCUGAAAAAGCUAGCCGAUACCUAGCAAAAAUAACAUGCACGGCUCCUUGCGCUGAUG
>albimanus_KB672479_3671494-3671399 Terminal stem (Target used:28S rDNA albimanus)
UGAGAUGAUGAUCAAAAUGAGAAGAUCGUUGCGUGCUGAGCUGUGAUCGUGCAGCAGAACCACCAAGGCUAUCCACGCACUAUCCAGCUGCUGAUU
>albimanus_KB672479_3896660-3896738 Strong terminal stem (Target used:28S rDNA albimanus)
CCAGGAGAUGAAACCCGCGAAAGGCCAACCACCGUACCACCAUCCGCACUAUCCGUACGGCCAUCACCAUGCACUGAUG
>albimanus_KB672479_709205-709108 No terminal stem (Target used:28S rDNA albimanus)
GACCGUGAUGAGCAGCAUACCGUGAGCGCGAGCAUCGCGGGGAAAACUCAAUAGCGCACACCGGUACACCGGUGAACCGGUGGCCGAUGGCUCUGAUG
32 genes with Strong terminal stem 158 genes with terminal stem 43 genes with possible terminal stem and 80 genes with no terminal stem found
>arabiensis_KB704125_14642338-14642210 Terminal stem (Target used:28S rDNA arabiensis)
CGGGAUGAUGCGCUGUCCAUCCUUAAACCAGGACAGACGCGGACGCGGAUUAGCAAGCACACGCGUGCUGAACACCGCAUCGGAACCCUCCGAAAGCUUCGAGUUGCGCGGCUUCUGACCGAUCUGAGG
>arabiensis_KB704125_15185103-15185235 No terminal stem (Target used:28S rDNA arabiensis)
AAUGAUGAUGAAACUCAAUACGCGAACACUUACCACCGACCCAACCGAGCAGCUCGGGUUGUGUUGGGGUGUUUUGAGCCGGGAAAAUGGAAAAGAAGAAAAAGUGAGCCUUUUUUGCUCGUUGCUUCUGAAA
>arabiensis_KB704125_2404547-2404666 Terminal stem (Target used:28S rDNA arabiensis)
UGACAUGAUGAUGGGAAGAACUGCUUCUUCUUGUGCCGGAGCCGCACCCGCGAUCCCGCGCUGGCGGAAGACAAAUUGAGGUCUCGAAGGUUGGAGGAGCGGAACAGUUCAACACUGAAC
>arabiensis_KB704125_5888113-5888005 No terminal stem (Target used:28S rDNA arabiensis)
GAUGAUGAUGAUGGGGUGCCGCAACUCGAGGUGGUAGAGGGGAUGGUGUAUUUGAGAGAGAGAAAGAGAGAGAGAGCAACAAGAGCGAGAGAGAUGUUUGCGCCUGAUU
>arabiensis_KB704126_1268672-1268750 No terminal stem (Target used:28S rDNA arabiensis)
GGUGAUGAUGAAGCGGCGGGACGAUCUCGCCUUCCGGCAGGAGAUGAAGUUCCGCAACAAGCUGGUGGAGUAUCUGACC
>arabiensis_KB704126_2746501-2746397 Terminal stem (Target used:28S rDNA arabiensis)
AGCCACGAUGAGUUCAUGGCGUUCGUCAAGGGAGGUGCCUCGCUGGACCUGAACGGGGUCGCCCCGAAGCCUUUCCGAUGGAUUUUGGACAUCACGUGGCUGAAC
>arabiensis_KB704126_5418053-5417973 Terminal stem (Target used:28S rDNA arabiensis)
GAGAAGGAUGACAAAUACCUGUUGCUGGGUGUGCUGAGUGCGCCGCUGUGCUGGGUGGAUUCGCUGGGCGAGUUUCUGACC
>arabiensis_KB704237_5726914-5726846 Possible terminal stem (Target used:28S rDNA arabiensis)
GAUGAUGAUGAUCAUGGCGAACGUGGCUACCGACCGACCGUGGGGUACACUUUUUCCUCGCCACUGAUU
>arabiensis_KB704348_238265-238331 Strong terminal stem (Target used:28S rDNA arabiensis)
AUGGAUGAUGACAACCCGAACGAAAGACCCGAAUGAGAUGAUAAUGAAGGCGAUCAUUUACCUGAUU
>arabiensis_KB704348_5084161-5084065 No terminal stem (Target used:28S rDNA arabiensis)
AACGGUGGUGAAAAAACAGGACACUUUCUGGGAGCCGACCGUCCGAGCCAGCACACACGCACACAAAGCGAUUCCAAGAUGGCGGCGUGGGCUGAAG
>arabiensis_KB704385_5496249-5496353 No terminal stem (Target used:28S rDNA arabiensis)
CUUAAUGAUCACGCGCCACCAGGCCAGCGCAGUAGGAGGUCUACCUUUCGAAACCACCACCCCCCACCCAAUUGCCUACCUUCUCUUCCUCCCCUUGUACUGAAC
>arabiensis_KB704407_2407108-2407177 No terminal stem (Target used:28S rDNA arabiensis)
UGCUAUGAUGAAACAUUUUGGUCCGUGUUUAUGAAAUUCUAUGAUUAUUCAAGAACCUAUUUUUCUGAUU
>arabiensis_KB704407_2413714-2413783 Terminal stem (Target used:28S rDNA arabiensis)
UUCUGUGAUGAAAAUAUUUGGUCCGUGUUUAUGAAAUUGUAUGAUUUUAUAGCAAUCCAUAUUUCUGAUA
>arabiensis_KB704407_261545-261636 Terminal stem (Target used:28S rDNA arabiensis)
GAGGAUGAUGAUUGGUGGUGGUCCGAGAGGUGCACUGCAGCAGUAUCUAAACGAUGGGAACCUGGAACCCGAAACUUUGGGAUAAACUGAGA
>arabiensis_KB704407_3600117-3600196 No terminal stem (Target used:28S rDNA arabiensis)
GGAUAUGAUGACAAAGGAGUCGAAUUCGGUCCGAACAGGUUUUGUUUUCUCUUUUUCGGGCCCAACUCUGACAGCUGAAG
>arabiensis_KB704418_1539577-1539679 No terminal stem (Target used:28S rDNA arabiensis)
CGGCAUGAUGAACGGCAUUGGCCUCGGGCCCGGCUCGGUCGGCCCGAACGGCGCCAACCAGGCCAGCACCAACCAGAUACAUCAGUUCGUGGGCAAUCUGAUC
>arabiensis_KB704420_18664-18760 Terminal stem (Target used:28S rDNA arabiensis)
AAAAAUGAUGAUCAAUCGCUGCAUGUUUCAAGACGUUUGAAUUGUAUAUAUUCCUGAUAAUGUGUAAGUCCCAAAGAUUUUUUACUUAGUCCUGAAA
>arabiensis_KB704429_2627626-2627712 Terminal stem (Target used:28S rDNA arabiensis)
UAUGAUGAUGACGGUUCCAGAUAAUUUGUCGGAUCGAUAAAUGAGCAACGCCAUUACGGCAUCCGUCGUACAGUAAUUUACCUGACA
>arabiensis_KB704429_4398764-4398677 Possible terminal stem (Target used:28S rDNA arabiensis)
AAAAAUGAUGAAUAAUUAAAUUCCAACCCUGCCCGCUGGCCAGAACGAUAAGCUGCAAGCCCGGCCGGUUCGAUUCCACCACCUGAUG
>arabiensis_KB704440_3642780-3642882 Terminal stem (Target used:28S rDNA arabiensis)
GCCAAUGAUGCUGAAAUCGCCGGCCGCCAUCCAGAAGCAGCUGAGCGAUGCGGUCAGCAUUAUUGGCAAGUACGAUUUUCCCACCAAGUGGCCGGAGCUGAUG
>arabiensis_KB704451_12350533-12350348 Strong terminal stem (Target used:28S rDNA arabiensis)
UGGAGUGAUGACACCAUCCGAAAGGUGGUCCGCACUGACUGGGCCGUGCGGGACGGUACGAUCAAUCGGACGAUCGAUAUGUUCGUGACGCCGCGUGUGGUGCGGGAGGUUCGCGAUCAUUUCGCCUGCCAGAAGCUGGAGGGUGCCGAGCUAGAGGACCAGGGUGGCGAAGGUACCGCG
>arabiensis_KB704451_13462321-13462248 No terminal stem (Target used:28S rDNA arabiensis)
UCAAAUGAUGAAUUUUUAUUAUUUACACCAUCUUUCGGAUGAGUAACAGUGAUUUAAAAGCUUUUUUCCUGAAU
>arabiensis_KB704451_13462522-13462427 No terminal stem (Target used:28S rDNA arabiensis)
GCUAAUGAUGAUUUCGCUACAUCUAACCAUCUUUCGGGAAUGAUAUCCAUGAUUUCGAUUGCUCUCACUGACUUCAUUAAACCAUAUAAGCUGAAC
>arabiensis_KB704451_5075372-5075262 Strong terminal stem (Target used:28S rDNA arabiensis)
CUGAAGGAUGACUUCCGGUGUCUGUUCACCACGAGCGAGCGGUUGAAGCAGGACUACAAAAACUGCCACGAUCAGUAUCGCGCGUUCCGGACGGAGAACAGCCGGCUGAAG
>arabiensis_KB704451_6310903-6311008 Terminal stem (Target used:28S rDNA arabiensis)
ACGAAUGAUGACGAUGGCUUUAUGUUAAUUUAUUGAUGCGAUAUAGGAAAUAUUAAUUGAAAUAGAAUUGUCCCUUUUCGGUCGUCCUGCGCCCUCCAGCCUGACG
>arabiensis_KB704451_6696291-6696216 No terminal stem (Target used:28S rDNA arabiensis)
ACAGAUGAUGAAGAGCAAUCUGCGCGGAGAGCUCACCUGUGAAAAGCCGCCGGAAAUGCAAGAGUACGAUCUGAUC
>arabiensis_KB704451_7296987-7296877 No terminal stem (Target used:28S rDNA arabiensis)
GAAAAUGAUGAUUUAUAUACAGUGUGCCAGUGCCAAAUCGCUGAAGGUUGUAAGUUUCUUCUGCAACUGCCAGCAAUCGCGUGGUAUUGCAGUUUAAAUGAAUAACUGAGC
>arabiensis_KB704452_1721990-1721888 Possible terminal stem (Target used:28S rDNA arabiensis)
GGUGAUGAUGAUGCGCGCCGCUUGUUGGCAACGGUUUCACGACCGUUUAGUAGCAAUUUGAACAAUUCUUUCUCACCUCUUUGCAGCUCACCAGAGGCUGACA
>arabiensis_KB704452_3872677-3872791 Strong terminal stem (Target used:28S rDNA arabiensis)
CAUGAUGAUGAUCCCGUCCUGCCCCGGCAGUCGUAGCCUUGCUGAAGCUAGCAUUCCGGCUCAGUCCGCGCGUUGGUACGGUGGGCGGCGGCGAAGACUCCGAGCUGUCCUGAUG
>arabiensis_KB704485_2943329-2943262 Terminal stem (Target used:28S rDNA arabiensis)
GAUGAUGAUGAGGUUUGGCUAGUUUACUGACGAUUACGAUUAUCGGGUUUUGUGUCAUCAUGCUGAUC
>arabiensis_KB704496_446461-446389 Terminal stem (Target used:28S rDNA arabiensis)
UGAAAUGAUGAUCCUACAUGAUAGCAAGAUAGACUAAUGAAUUACAUUGAUCGAAACUAAUGUACAACUGACU
>arabiensis_KB704518_836392-836311 Strong terminal stem (Target used:28S rDNA arabiensis)
GGAAAUGGUGAAAUAUUUGUACCCGUUAUCCCGGAACCAGAAUGUGCAUUCAAUCAACCACCCUCCCACCCCACUUCUGAAU
>arabiensis_KB704562_2839566-2839662 Possible terminal stem (Target used:28S rDNA arabiensis)
GAUGAUGAUGAUGGUGGGCGGAUAGCUAAUGACUAAGGGGAUGCGCUGAUGCAAAUACAGUGCAGUCUCUCUAAUCUAUAGUCAUUUCAAGCUGAUU
>arabiensis_KB704562_2843671-2843581 No terminal stem (Target used:28S rDNA arabiensis)
GGUGAUGAUGAUGGUGGUGGUGGCAGGGAAAAAGCGCGCCUUUCGCUUAUUUGUGUUGUGCCUGGCAGUAUUCUGCGCUGUCUAGCUGAAA
>arabiensis_KB704562_3610876-3610751 No terminal stem (Target used:28S rDNA arabiensis)
UUAGACGAUGACCACGAUUCUUCGCCCGUAGCUUCGGUCCUUCAUCAGCGCCGAACGCCGUAAACAAACCGGAACUAAAUCCUUUUAUGCCCGCCCCAUCCGCUUAGCAAAGGGGGCACGCUGAAC
>arabiensis_KB704562_5850328-5850494 No terminal stem (Target used:28S rDNA arabiensis)
ACCAAUGAUGAUUUGGCGGCGCAAGUGCAACGGCCACGAUCGUACCGAUUGCAGUUUGAAGGUACCCCGAUUCGCAGGUUGUUAAAUUAGCCAAGCACACACCCUAUCGGGACGGAUGGACGGGUGCAUUCGCGGGGCCGGAUAUGGUAGCGCAAAGUAAGCUGAUU
>arabiensis_KB704562_9886047-9885948 Terminal stem (Target used:28S rDNA arabiensis)
AAAAAUGAUGAUUUUGCUGUAGUGCUGUAGUGCUUUGCUACUCACUCUUAUCGUACCUUACAGCUCGUGUUCGGUAAACGGAGCCGCCCGUCUGCUGAUU
>arabiensis_KB704585_1866354-1866243 No terminal stem (Target used:28S rDNA arabiensis)
CCUAAUGAUGAAGUACAACUGCGGACGCCCGGUGGGUUCUGAGUCUGUGGCUCGCACAGUCAACGAGAUAAGCAAGGUGGAAAUUAUUUCAUUUUCGCAGCAUGCUAUGAUA
>arabiensis_KB704596_1403443-1403568 Strong terminal stem (Target used:28S rDNA arabiensis)
CAUGAUGAUGAGUAAACGCCCCGGCGAACGGUGGCCUGAAGGCAGGAUUCGUGUGGUCGAUUCCCGACGGGCUGGGAAGACCAGCCGCACCCAUACCGUACGGACUGGCCUUAUAAGCAGCUGAGG
>arabiensis_KB704607_967768-967672 Terminal stem (Target used:28S rDNA arabiensis)
GAAGAUGAUGAACUCGAAAAAUCUCGCCGAACGAACGAUGCUGAUCGAUUCGCUUGGCUGCUCGAACAAUAAGGAGUUCCUGAAGGCAUUCCUGACG
>arabiensis_KB704618_185286-185372 Terminal stem (Target used:28S rDNA arabiensis)
GAUAAUGAUGACAAUGGAGCGAAGGAGCGCACCACCCGAACUGGGUGGUGGGCGAUAACGCAAAUAAGUUAAGUAAUUUAUCUGACU
>arabiensis_KB704651_962736-962838 No terminal stem (Target used:28S rDNA arabiensis)
CGCUAUGAGGAGUUGCAUUUUCCGAGCAGUAAGAACGAACCGUUCUGACCGGGUAUUAUCUCCGUACUGACACAACGAGCAGCACACCAGCGCGCGUCUGAUC
>arabiensis_KB704673_2713694-2713595 Terminal stem (Target used:28S rDNA arabiensis)
CAGGAUGAUGAAGUUUUCCGCCCGCAUCAUCAUGAACCGGGUGAACUUGUGGCAGAGGAUCUUCUCAAUCUCGUCCGCCUGCUUGACGGCGAUGCUGAUG
>arabiensis_KB704673_675555-675622 Terminal stem (Target used:28S rDNA arabiensis)
UCUGAUGAUGACCUUUACACCUUUCCAGCUGCUGGAUGAACGAAAGCCAUGCCAUGUGGCUGCUGACG
>arabiensis_KB704673_732703-732768 Terminal stem (Target used:28S rDNA arabiensis)
AGGGAUGAUGACGGAAAAUCAAAUCAACGUUUCCGCCGAAGCCAGCACACCACAGUUCGGCUGAUU
>arabiensis_KB704674_495634-495713 Terminal stem (Target used:28S rDNA arabiensis)
CGGGAUGAUGAUUGUACCACCCGACCGGCUCUACUGAACGGCUGGAAUUGGUGUAAAUAGUAAACAGAAUAUAUCUGAUU
>arabiensis_KB704685_300364-300264 Terminal stem (Target used:28S rDNA arabiensis)
CGCAAUGAUGAUGCUGCUGCUGCUGUCGGUCCGGUCCCUGACGACGACGACGACGACGGUGGGGAUGGUGAUGAUGGUGGCGGCUGUAAUCAGAACUGAAG
>arabiensis_KB704696_298480-298596 Strong terminal stem (Target used:28S rDNA arabiensis)
GAACAUGAUGAUAAAACACAAGCUGAACCUGCGCCAGCCGAAUUUACGAUGGAUCAACCUGCGGAUGAAGCGCCAACAAAACCGGGAAGAAAAUCUAUGCCCGCCGUACCGCUGAUU
>arabiensis_KB704784_7995292-7995406 Strong terminal stem (Target used:28S rDNA arabiensis)
GCAGAUGAUGAUGGUGGUGCUGAUGCUGGUGCUGAUGCUGGUGCUGAUGCGAGUGCGAAUGCUGAUGCUGGUGGUGGUGCUGCUGCAGCUGAUGGUACUGGAACAUUUGCUGAUG
>arabiensis_KB704784_8410557-8410683 Possible terminal stem (Target used:28S rDNA arabiensis)
GAAGAUGAUGAUGUUGACGAGCGCGCAGGAUAGGCUGCCGAGCCUGCGUAGGGAAAUUGAUAGAGAAGAACAAAAACUGCAUAAAAACCAGACAAACACACACGUUAAUUAGGACACGCGGCUGAUG
>arabiensis_KB704895_3218365-3218258 Possible terminal stem (Target used:28S rDNA arabiensis)
AUAAAUGAUGAUUGCUGCUGCUGUUACCCACCGAUUGGUUUGCCGAUGCGCCACUGUUUCAGCGUCAGAUCCAUCAGCUUCGUGCCAUCGACGAACUCUUUGCUGAGC
>arabiensis_KB704925_12527-12368 Possible terminal stem (Target used:28S rDNA arabiensis)
CUACGUGCUGAGCUCUUCCCGUUUCGCUCGCAGCUACUCAGGGAAUCCCGGUUGGUUUCUCUUCCUCCCCUUAUUAAUAUGCUUAAAUUUAGGGGGUAGUCACACAUCACUUGAGGCCUACGUGAUCAUCGGGGUUCGGGUGAUCGUGCGCUCGAUGAGU
>arabiensis_KB705006_2819760-2819654 Possible terminal stem (Target used:28S rDNA arabiensis)
AUCGAUGAUGUUGAUUGAUGGCUGCCACCGUGGCCACCGAGCCGAGGACGCAUUUCGCAACAAUUUCGUACACCAACUUCACCUUCAUUCGGUUCUGCGGACUGAAC
>arabiensis_KB705228_2870158-2870082 Terminal stem (Target used:28S rDNA arabiensis)
AAGUAUGAUGAUGGUAUUGUUGCCCCUGCCGUCCCCCUGCCCCGGUGGGCUGCCCUGGGCUGCUGAUUAUGCUGAUU
>atroparvus_AXCP01007967_7135-7018 Strong terminal stem (Target used:28S rDNA sinensis)
CGUCGUGAUGAAGACGUGCCAGGAGGAGAAGCUGAUGGGCCAUCUCGGCGUGGUGCUGUACGAGUAUCUCGGCGAAGAGUAUCCGGAGGUGCUCGGCUCGAUCCUGGGGGCGCUGAAG
>atroparvus_KI421882_10049982-10049859 Terminal stem (Target used:28S rDNA sinensis)
CGCUAUGAUGGCCGUCUGCAGGGCAAGGAAUGACGUAUCGCCCCAGGCACUGAAUGGAAAUCCGUUGACGAAGCUGUACGCCAUGUGGAUCGUGAUGGCAAACAGGUCCAGGCAGACGCUGAAC
>atroparvus_KI421882_10958572-10958646 No terminal stem (Target used:28S rDNA sinensis)
UCUUCUGAUGAAUUUCAAUAUUCCUUACCUACAUUGUCUGAAUGAGAUAGUGACAGAAAUUGAAUUGAACUGAUU
>atroparvus_KI421882_13418949-13418865 Terminal stem (Target used:28S rDNA sinensis)
AAACAUGACGAGGUAGCUGAAACAUGAUGGGGGGGCGUCUGAAGUGGUGCUUGAUGCGACCUUGAGUUAAUAUUUUCCUCUGAUC
>atroparvus_KI421882_1387277-1387372 Terminal stem (Target used:28S rDNA sinensis)
CUUCAUGAUGAAUUAGGAUAUCUGGCGAAUCGCACAGGAAACUGAUGCUGGCGCUGAUCCGUUCCGAUAGCUGUUUGGCUACGAAGAUUUCUGAAG
>atroparvus_KI421882_13951017-13951161 Strong terminal stem (Target used:28S rDNA sinensis)
GGCGAUGAAGAAGGGCACCAAGCCAGCCGGCAGUAAGACGGGUGGGCCGAUGAAGCUGCGAGCGAAGAACUACGCCGCGCCCGAGUGCGGCGCCAAGAUUAUCGCCUCGAAUCCGGAAGCGCAGAGCACGGGCUCGGUGCUGACG
>atroparvus_KI421882_14130573-14130483 Possible terminal stem (Target used:28S rDNA sinensis)
UAACAUGAUGAUACAAAGGCCGCCUAUAAAAACCGAUAAACCUCAUUCAACUCUCUUUUAUUAACCUUUCUACGAAAGGCUUCCUCUGAGC
>atroparvus_KI421882_14216566-14216641 No terminal stem (Target used:28S rDNA sinensis)
GCGGAUGAUGAGUGAUGGAAAUCCGUUUUCCUGACGGCUCCGCUGGGUGGCCGAGAACCUUGGGAUUCAGCUGAUU
>atroparvus_KI421882_17613200-17613126 No terminal stem (Target used:28S rDNA sinensis)
UUGUAUGAUGAUUUAAAAUUUCCAAUGAUUAUCCUAUGAUAAAAAACAACAAUUUCAAGCUCAACAGGUCUGAUG
>atroparvus_KI421882_19731252-19731346 Terminal stem (Target used:28S rDNA sinensis)
CCGGAUGAUGACGGAUCAGUCGUACGAAGAAUUGUAGCCCGCUGAUGUUCUGUUCCCAGUUGGGACUCUCGAGGUGGGUCAGGCAGUUGCUGAGG
>atroparvus_KI421882_2457533-2457625 Terminal stem (Target used:28S rDNA sinensis)
CGCUAUGAUGAAAAGCCAAUCUUACAAAUUGCGCCAAAACACUUUAGAUGGCAUUAUCGAGACGAGACGGAUCCACCGUCCAACCACCUGACA
>atroparvus_KI421882_2556532-2556448 Terminal stem (Target used:28S rDNA sinensis)
GCAGAUGAUGGGCCUCGACCCGGAGGCGUUCCUGAAGCAGAAGCCGCGCUCCAUCCGCCACAAGCUGGUCUCGUUGACGCUGAAG
>atroparvus_KI421882_2600863-2600761 Possible terminal stem (Target used:28S rDNA sinensis)
UCCGAUGAUGAUCGCGCACGUCACACCGCUGACAGCGAGAGACUCCACAACUUCAAACCGCUCUCACUCCCGCGGAAACGUCGGCGGACUCCGAACCCUGAAA
>atroparvus_KI421882_296756-296669 No terminal stem (Target used:28S rDNA sinensis)
GAGGGUGAUGACUUUUAUCCUUCUUUUCCUCCCUUGAUUAGCGUCCUUGCCAACCCCCUUUCAUUGAUGUGAUGCGAUUAAACUGAAA
>atroparvus_KI421882_3025484-3025401 Terminal stem (Target used:28S rDNA sinensis)
GUCGAUGAUGAAGAUGAUUCAUGAAAAAUUUCCUCCCGGCUGACGGUUCCGUUUACUUAUGCGGGAAAAGAAUUUAAGCUGAAU
>atroparvus_KI421882_479698-479774 Terminal stem (Target used:28S rDNA sinensis)
GUGGAUGAUGAGGUUUUUUUUCCUACCCACUGAUCGCCAUUUUCUAUCCACGUCCUCGUCUCCUUCACCACCUGAUA
>atroparvus_KI421882_5865240-5865122 No terminal stem (Target used:28S rDNA sinensis)
GAUGAUGAUGAUGGUGCUGAUGGUCCCUCGCGGGUACUGAUGGGAUGGAAUGUUUUCGGUCGAUAUUUUCCGUGCCCUCACCCUUCCGUCGUUGGUUUUUCGGAAGCAUGACGCUGAUG
>atroparvus_KI421882_5997294-5997214 Possible terminal stem (Target used:28S rDNA sinensis)
AGAUAUGAUGAUAUUGAUCCAUUUAGUAGAUAGGGACAACCGAGUCGUGGCUAGUGAGCGACUAAAUAUCAAACACUGAAA
>atroparvus_KI421882_5997924-5997843 Possible terminal stem (Target used:28S rDNA sinensis)
UCUUGUGAUGAGAUGCACACCAUUUAGUAGAUAGGGACAUCUGAUACAAAUGUAUGAUUGAAAUGUGCAGUACGAACUGAAC
>atroparvus_KI421882_6056830-6056754 Possible terminal stem (Target used:28S rDNA sinensis)
CGCAAUGAUGACGCCAAGGUUAAACUCUCCGGGAAAAAACGGAGGCGCCCAGUAGGCGACGGGCCGGCGGCCUGAAC
>atroparvus_KI421882_6091526-6091624 Terminal stem (Target used:28S rDNA sinensis)
CGGGAAGAUGAGACCUGGUCGCGGUUUGCCUUGUGAAGUGAAUUUCGAGCCAGGGAACUCAACCCAUCCCGUUACACACCGACCCGGCCCGGGCUGACG
>atroparvus_KI421882_6093179-6093277 Terminal stem (Target used:28S rDNA sinensis)
CGGGAAGAUGAGACCUGGUCGCGGUUUGCCUUGUGAAGUGAAUUUCGAGCCAGGGAACUCAACCCAUCCCGUUACACACCGACCCGGCCCGGGCUGACG
>atroparvus_KI421882_6815381-6815295 No terminal stem (Target used:28S rDNA sinensis)
GCCGGUGAUGAAUGGCUGUCCAUCAAUCGCUUGCGCUGAAAAUAAACGCAUUCCGAUUCAUUCAGUUAAUUCGAUCCUCAACUGAAU
>atroparvus_KI421882_7359299-7359374 Terminal stem (Target used:28S rDNA sinensis)
AUGGAUGAUGAUUAGUCGACGAAAGACUGAAGCGUCCCUGGAAGCGUCAUCUGAUCCUUGUGCGUCUAGGCUGAUC
>atroparvus_KI421882_8605593-8605506 Terminal stem (Target used:28S rDNA sinensis)
UAUUAUGAUGACUGCAUAGUUCAUAUGAUCUUACUAUGAUAUUUAUAAUGUUUCUAUGUUGAAAUUGGUCUUUCACCCCUAUCUGAAU
>atroparvus_KI421882_8605852-8605778 Possible terminal stem (Target used:28S rDNA sinensis)
UUAUAUGAUGAUAAAAUGGGUCUGAAAAAUAAUGAUCGAUUCCAACAAACAAAUUAAACCAAAAGGAUUCUGAAA
>atroparvus_KI421883_10715370-10715258 Strong terminal stem (Target used:28S rDNA sinensis)
CCAAGUGAUGAGCUGUGGGUCAUUAGAGAGGGCCUCGUGUUCGCUCUUUGAUUAGAACCUGCUCGUCCUCCUUCACCCUGCCAGGGGAAGAAGGAGGGUUCGAAUAUCUGAUG
>atroparvus_KI421883_107923-107830 Terminal stem (Target used:28S rDNA sinensis)
CCACAUGAUGAAGCACGCCGACACGCACCGGAAGAGCGCGGCGGCCGCGAUCGAGCGCGCCAACCAGAAGGCGGCCGGCAAGGCCGGGCUGAAG
>atroparvus_KI421883_11285093-11284973 Terminal stem (Target used:28S rDNA sinensis)
AGCGAUGAUGAUGCUGCUUAUGCAAUGUCUAAGGACGGUUUAAAGCCAAUGACGAAGACAUCAGCGGAUCAUUAUGGAAUCGAAUCUUUUAGAUAAACACAUUUUCAGCAUUGAACUGAUU
>atroparvus_KI421883_11610562-11610443 Terminal stem (Target used:28S rDNA sinensis)
CGCGAUGAUGAAUCGACACUGCGGAAUCUGAUAGCGAAAACAGGAAAAAUCGUUAUCUGCAAGCUUGAUGAGAAGCUUUCGUUCGGCAAACGCAACAUAACUGUUUUUGAAAAACUGAGU
>atroparvus_KI421883_13978976-13979125 Terminal stem (Target used:28S rDNA sinensis)
CACUUUGAUGAAUGCACACGCUCGUGGCAUGGAGGAUCCCGGGGAUGGAGGUCUGAAACUUGUGGGCUCACGGGCUAAUGAACAUCAACAAAGUUAUUCUCGAAGAAGUCUGGCAAGACUGGGAAAAGGAUUGCACGGUGGCGGCUGACG
>atroparvus_KI421883_13984367-13984516 Terminal stem (Target used:28S rDNA sinensis)
CACGUUGAUGAAUGCACACGCUCGUGGCAUGGAGGAUCCCGGGGAUGGAGGUCUGAAACUUGUGGGCUCACGGGCUAAUGAACAUCAACAAAGUUAUUCUCGAAGAAGUCUGGCAAGACUGGGAAAAGGAUUGCACGGUGGCGGCUGACG
>atroparvus_KI421883_14448441-14448359 Possible terminal stem (Target used:28S rDNA sinensis)
UAUAAUGAUGAUGGAGGCGUGAUUCGCUUUCACUGAAUCGCUCGUCAAGAUAGUUAUAACUUUGUCUUGUUUAUAAACUGAAA
>atroparvus_KI421883_15354772-15354669 Terminal stem (Target used:28S rDNA sinensis)
UCUAAUGAUGAUCGACCGACGCGUUGUCAGCACUGCACUGUGUUGGUUCGAUAUUUUAACGUUCGCGGUCGGAAGCUUUGCACACCCGGAACGCUCGACUGACG
>atroparvus_KI421883_15421707-15421851 No terminal stem (Target used:28S rDNA sinensis)
AGCUAUGAUGACAUUCGACGAUAUGGAGAGGACUCCGACACGGCACGCGGUCACCGUCAAACCCCAUCAAACGGCAGUAAAUCUUAUUCCUGCCAAGCGACCGUCAGGAAAACGAUCAUUGCGAUCACAAUCGAUUCAUCUGAGG
>atroparvus_KI421883_1625013-1625102 Terminal stem (Target used:28S rDNA sinensis)
GACGAUGACGACCACCAGAUGGAGGGGCCGACGGGAAGCGCCAAGCGCGGCGCCGAGGAUCCGGUGUCCAUCCAGCGGCCGCCCCUGACC
>atroparvus_KI421883_1772798-1772714 Terminal stem (Target used:28S rDNA sinensis)
GCCGAUGAUGAAGAAGGAGAGCAAACUCCGCAACGACACGUGCGAGUUCUGCGGGAAGGUGUUCAAGAACUGCUCCAACCUGACG
>atroparvus_KI421883_2112780-2112696 Possible terminal stem (Target used:28S rDNA sinensis)
GGGAAUGAUGAUUAUGGAAAAUGUCGGCUUCCGCAGGGUGAUGGGAAAUUUGUCUCUAAAUCCCUUCCACUUUCUGCUGCUGAAU
>atroparvus_KI421883_3437733-3437622 Possible terminal stem (Target used:28S rDNA sinensis)
GAUGAUGAUGAUGCACUAUCCACCGGGGAUGGACGGGGCGGAGCAUGCGCCCCACCUGACCCAUCCCCCGCACGCGAUCCACCCGGGCCAGACGGACAUUACGCUGCUGAAC
>atroparvus_KI421883_4604944-4605022 Terminal stem (Target used:28S rDNA sinensis)
GAUGAUGAUGAUGGUGAUGGUGGUGGUGGUGCAGCUGAUGAUUGCGAAACAGCGACAUGAUCGACUUGUUGCUCUGAUC
>atroparvus_KI421883_6534469-6534589 Strong terminal stem (Target used:28S rDNA sinensis)
ACCGAAGAUGACUCAAUUUCUCUAUGGCACCGUUCCCUCCAGCUGACUCUAUUCUAUUUAUCUUUUAUUGGUUCACCAAGUACUGUAUAUUGAACGUUCCUCGCUUAUUCAGCUGCUGAAG
>atroparvus_KI421883_667217-667314 Terminal stem (Target used:28S rDNA sinensis)
UACAAUGACGAUGCACUUUUCGCCGCCGGCCACCGAAACGAAUCCGCCCGAUUCACCCUCCGGGCUUGGAGGGACUUUCGCUUGGGAGUUGCCUGAUU
>atroparvus_KI421883_7037027-7036956 No terminal stem (Target used:28S rDNA sinensis)
AUCCGUGAUGAUCUUAAUUACACCAUCUUUCGGAUGAUAUUCUGUGAUUUUAUUAUACCGUAAUUACUGACA
>atroparvus_KI421883_7086992-7087121 No terminal stem (Target used:28S rDNA sinensis)
GCCCGUGAUGACUCCCUCGCUGGGUGGCUUUCUGACGCCGUUGGACGCCACUCCUGGGGUGGCCGGUGGUGCUUCAAUUGAGCUGGUCGGGCCCAGCUUCAUUCCGACGAAGAAGAGUGAACUGCUGAAC
>atroparvus_KI421883_7831756-7831851 Strong terminal stem (Target used:28S rDNA sinensis)
GCGUGUGAUGACGAUGGCUUUGCCUGUGCUGGUGGAGGCGUUGAGGGGAGCCUGGUAGCUAGCUCUGGAAUGCACAUGCAAGCGGGGGUGCUGAGC
>atroparvus_KI421883_906175-906259 Possible terminal stem (Target used:28S rDNA sinensis)
UUUAAUGAUGACAUAAAUUCUUGGACAAUCCUUCUUUCCCCGCCAGUGCUCGACGUCGCCGGCCGAUGACCGCGCGAGGCUGAAA
>atroparvus_KI421884_11276187-11276271 Terminal stem (Target used:28S rDNA sinensis)
GUAAAUGAUGAUCAAAUAAGCAUUCCUAAUCUGACACCUCUAAUGAAUUUCCAAUGAUUCGUAACGCUAAUUUUAAAAACUGAUA
>atroparvus_KI421884_12005201-12005086 Possible terminal stem (Target used:28S rDNA sinensis)
CCAGAUGAUGAAGCAAGUGAUUUGCCUGACCUUCUUUUCCUCCCCUCCCCCCCUCAGAUACACCAACACUCUUUAACAUCGGCGAGGUCAAGAAGCGUCACUGUGCCAACCUGAAC
>atroparvus_KI421884_13118633-13118505 Terminal stem (Target used:28S rDNA sinensis)
ACCGAUGAUGAAAACUCGGUGGGUGAACACGAUGAGGAAGACAUUUCGCCCGAGUUCUCCCAGUUACUGAAUGAAACGAAAAAUCUGUCUAAGGAGGAAAAAAUCAAAAUCUUUCAAGCCAAACUGAAA
>atroparvus_KI421884_1679501-1679411 Terminal stem (Target used:28S rDNA sinensis)
CUCAAUGAUGAGUCAAUAGUCGAAGACCUUUGGACACCUCAAAGAAAAUAACUUUGGUUUACUUACAAUCGUUUACUGAAAACAACUGAUU
>atroparvus_KI421884_1682422-1682344 No terminal stem (Target used:28S rDNA sinensis)
UUAUAUGAUGAUACUUUCAAACAUUGACCUUUGGACACCUAUGAAUAUAGUUGAUUAAAAAUAACCGAGAAACCUGAUC
>atroparvus_KI421884_1682695-1682616 Terminal stem (Target used:28S rDNA sinensis)
CUCAAUGAUGAGUCAAUAGUCGAAGACCUUUGGACACCUCAAAGAAAAUAACUUUGGUUUACUUACAAUCGUUUCUGAAA
>atroparvus_KI421884_1682999-1682875 Possible terminal stem (Target used:28S rDNA sinensis)
UUAUAUGAUGAUAUUCUUCAAACAUUGACCUUUGGACACCUAUGAAUAUAAUUGAUUAAAAAUAACCGAAAAAUCUGAAGUAUUAUUUACUGUCUUAUUUGUUUUAAAAUAUAUUAGUCAUGAAG
>atroparvus_KI421884_1683271-1683191 Terminal stem (Target used:28S rDNA sinensis)
CUUAAUGAUGAGUCAAUAGUCGAAGACCUUUGGACACCUCAAAGAAAAUAACUUUGGUUUACUUACAAUCGUAUGCUGAAA
>atroparvus_KI421884_1683587-1683466 No terminal stem (Target used:28S rDNA sinensis)
UACUAUGAUGAUACUCCAAACAUUGACCUUUGGACACCUAUGAAUAUAUUUGAUUAAAAUAACCGAAAAAAUCUGAUAUUUUACUGCCAUACUACAUUUCUUUCAAUAUAUUAACCAUGAAG
>atroparvus_KI421884_3355469-3355383 Strong terminal stem (Target used:28S rDNA sinensis)
GUCGAUGAUGAUCGUUGGCCCUUCAACGUCCGCAGUCGCGCUUUGAUCGCUUCGUUCACGCUUUACCGGAGCAGCAGCAAACUGAUC
>atroparvus_KI421884_3360952-3360824 No terminal stem (Target used:28S rDNA sinensis)
AGAUAUGAUGAGAUGAUGUAAAUCUGACUGGCCCUGUCGGGCCGAGGGUGGAGGAAAUUUGAUGCUUUGACGCGCUUUUAUGACGGAUUGCGGCUGUUUUUCCCUCGUCGUUGCCCGUGCCUCCUGAAA
>atroparvus_KI421884_3826624-3826493 Terminal stem (Target used:28S rDNA sinensis)
CGAGAGGAUGAAUCAAGCAACGGUAGCGUGACGGGAACGGAGGCUGGCGGAACGGAGGAGGGUGGUGAUAAGUAUCCACCCCCGGUAUCGAAACGCCGCCGGGUGGAAGAUUCACACGCCAGCGGGCUGACG
>atroparvus_KI421884_5180892-5180815 Terminal stem (Target used:28S rDNA sinensis)
UCUAAUGAUGAAAUUUUGAAGAGGGAAUCUCAUUGAUGCUGCAAGCAUAUGAAAUCAAUUAAUUACUUCCAACUGAAG
>atroparvus_KI421884_5181798-5181614 Possible terminal stem (Target used:28S rDNA sinensis)
UUCGAUGAUGAUUUGUUUACUAGAGGGAAUCUCACUGAAAAUUCGCUAUGAACGAGAAACUUUAUUUCUAGUUACUGAUAAUAUUGGGAAGGAUUCAACCCCCCUUCCCAUAGCAUCGAUAUCUGAGCUUAGCAGACGACAACUUGAGAGCGUACAUUAAUGCAGUUUUGUUUUCUCCUC
>atroparvus_KI421884_5223917-5223787 Possible terminal stem (Target used:28S rDNA sinensis)
CAUGAUGAUGAUGGUGAUUGUGGCCACCAUUGGCGACCGGAAUCGAUUGAACGCUUCCACCGCCCGCUCCAGCGACGGUUGUCACCGCACUGCCGAGUGGCAUUACCAACGGUUGCUGCGUGGGACUGACG
>atroparvus_KI421884_6083595-6083667 No terminal stem (Target used:28S rDNA sinensis)
UAGCAUGAUGACUACUUACACAGAUUUGCCACAAUUUUGUUUUGAUGACGUUUAUGUUUGGUUCAUUCUGAUG
>atroparvus_KI421884_6383885-6383769 Terminal stem (Target used:28S rDNA sinensis)
UUAUAUGAUGAAGAUGCUGCUGCUGUUGCUGCUCCGGGACCGGACUGAUGUGUUCAUCCUACCGCGGUCUCGCAUCGACUGAGCGCGGAGCGAAGCGGUCUGUUUCCUUUUAUGAAA
>atroparvus_KI421884_6408290-6408366 Terminal stem (Target used:28S rDNA sinensis)
GUUAGUGAUGAACUUUGAACCCCUGGCUAGGACUGAUCCUUCUUUGCCUCUUUCUCCUUUCCUACCUGCCACUGAUU
>atroparvus_KI421884_7829576-7829492 No terminal stem (Target used:28S rDNA sinensis)
CCAUAUGAUGAAACUUAACACAAUAAUUCUGACACCUCUUGGCAGAAUACAUUUUGUUGAAACACUGUAAACACGAAAACUGAUC
>atroparvus_KI421884_8716136-8716056 Terminal stem (Target used:28S rDNA sinensis)
UCGAAUGAUGAGCUCUGCGGCUCGGGCGCCCUUCAGCGUCGGAAGAGGAUAAAAAGAUGGUCAUGUCGCGAUACGCUGACC
>atroparvus_KI421884_9521193-9521299 Strong terminal stem (Target used:28S rDNA sinensis)
CGGUAUGAUGAUGGAAGAAAUCUGUCAACUUGUCUCCUACUCCCGUUUCUCCGAAAGCAUCUAAAGAAGGGAGAAACUCUUCUCUAAACAUACUGCCGGUAAUGACC
>atroparvus_KI421885_11204634-11204551 Possible terminal stem (Target used:28S rDNA sinensis)
CCCAAUGAUGAGCAGUAGGCAUCUUUCCUCCAUGGAACCCCCUCCUUUUCGCAGCCAUUUUUACACCCCGGGGGGUGACUGAUU
>atroparvus_KI421885_3658777-3658919 No terminal stem (Target used:28S rDNA sinensis)
UGCGAUGAUGAAUGAUGCUGCUGUCGAAGGUGAUUUUGCAGUUGCUGAAUUUGUUGCUGCUGCUGCUGCUGUUGCUGCUGUUGGAGCUGCUGCUGCUGCUGCUGCUGCUGGCUCUGCUCGAACAGGAACUUCUGGUGCUGACG
>atroparvus_KI421885_4363792-4363885 No terminal stem (Target used:28S rDNA sinensis)
GCGCAUGAUGAUGCGGCGGUGGUGGCGGCGGCGGCUGCUGCUGCUGCUGAUGAUGGUGGUGCGGAUGGUGGUGGGGGUGAUGGGGCGGCUGAUG
>atroparvus_KI421885_4564023-4564149 Terminal stem (Target used:28S rDNA sinensis)
GGAAAUGAUGACCGCCCAGAUCGAGAACCGCGAGAAGAAUCCGCUGGCCAGCCGGAAGGAUUUCGUACAACUGCUGAUCGAUCUGCGCCGUUCGAAGGCGGAGGGUGACGAUGAGGAUCGCCUGACC
>atroparvus_KI421885_4981962-4982053 Terminal stem (Target used:28S rDNA sinensis)
CGCGAUGAUGACCGAUAGGACGGUCUAUUCAUUCGCCCGAACGAACGUACCGUUGGGCCACUGAAUGAAAAGGGCGCAUUAUGUGACUGAUG
>atroparvus_KI421885_7564639-7564511 Terminal stem (Target used:28S rDNA sinensis)
UGGCAUGAUGAGUCAAUCGAUAGCCCGUUGCCUGACUUAUCCCGGUCCGGACUUUGCUAUGAAAUGUACAAUGCAACAGGAUAGUCGCAUUGUGCGUGCCGGCAGUACAUAAAGCCUGCAAUCCUGACA
>atroparvus_KI421885_7738967-7738883 Terminal stem (Target used:28S rDNA sinensis)
GGCCAUGAUGAUGGCGCCCCAGUACGCGACGCUGCAGCAUCCGCGCACCAGCAAGAAGAAGAAGGACAAGAGCAAGGCGCUGAAC
>atroparvus_KI421885_833008-833116 Strong terminal stem (Target used:28S rDNA sinensis)
CGUCAUGACGACGAACGCACUCGCAUUCCUCCUGCUGAAUCGGUUCCGCGACGGAGCACCUCUGUCGAUCCUUAUCGAAGCGCUCGACGAGUUGCGCGCUGUGCUGAAC
>atroparvus_KI421885_8740318-8740434 Terminal stem (Target used:28S rDNA sinensis)
UGCGAUGAUGAAGAUUCUACCCACCGUUCGGCACGCUGGCGGAAGUUAACGGUAGCCCGGCAGCCGCUCGCGGUUCACUUGCGAACACAAGGACAAGCGCAGGCAAGGAACCUGAGC
>atroparvus_KI421886_2834175-2834352 Terminal stem (Target used:28S rDNA sinensis)
GCCGAUGAUGAAGUGGGGCCGACCAGGACCACCGUACCCUCCGCCGGUGGACAGUGGCAGCGUGGAGUACGACGGCGAGUACGGCGGCCAGCCGGAUGUGGACCAGGGCGGAAGUGCGCCGCUCUCGAUCGUCAAACGCUCGCAUGCCCGCCAGCCGGUCUGCGAGGUGUUGCUGAAC
>atroparvus_KI421886_3423233-3423122 Strong terminal stem (Target used:28S rDNA sinensis)
GCGAAUGAUGAUCCGACGCGUGGAGGGCUCUGGCUACUGAACGCGCCAAACUCGACACUCUUUAGUUAUAAUACACAACAUGCAAACACAAAUCGUUCAAUAAAUACUGACG
>atroparvus_KI421886_5922938-5923037 No terminal stem (Target used:28S rDNA sinensis)
AUAAAUAAUGAAUGACAUACGCGCGUCAUGGUACGCUGGGUCCGUUUCCGAUAAAUCAUCCCCGGGGGCGGAUCGUGCCCAAGCCCCACGGACGCUGACG
>atroparvus_KI421886_7196983-7196886 Strong terminal stem (Target used:28S rDNA sinensis)
CUUGAUGAUGAUCGUGGCCGCGACACUAAUUCCGCGGAGUUCCAACCGAGAAUACGAGCGAGCAAGAGCACAAGCGGGAAUGUGAGAGAACUCUGAAC
>atroparvus_KI421886_8969359-8969291 Terminal stem (Target used:28S rDNA sinensis)
AGGCAUGAUGACACUCUCGUACCGGUAGCGGCACUGCUUCGGCAGCCGGUACGUGCGCGACGUCUGAUU
>atroparvus_KI421886_9792489-9792565 Terminal stem (Target used:28S rDNA sinensis)
GAUGAUGAUGAUGCUGAUGAUGGCCGCCGUCCCGAUGAGAUGCCACCCCGAGGGGAAGGGAACGAAUCCCCCUGACU
>atroparvus_KI421887_2264230-2264322 Possible terminal stem (Target used:28S rDNA sinensis)
AGCGAUGAUGAGCGAUGACUGCUGCCCAUUCCGACCAUCGUCGCCCGGUGUGGCCAGCGCGUAGUGCUGUUGUGGUUGCUGCUGCUGCUGAUG
>atroparvus_KI421887_332429-332319 Possible terminal stem (Target used:28S rDNA sinensis)
AGGAAUGAUGAUGCAGCUUAGCUCAGACGGAAAUUUUCUGCGCCUAUAAAGUAUUUUCAACCUUUGAUAAGGAUUUUCGAUUCGCCAUAUUUGUUACUACCCCCUCUGAGC
>atroparvus_KI421887_3841931-3841849 Terminal stem (Target used:28S rDNA sinensis)
UGCGAUGAUGAGUCAAGCGGAUUUUGCAUCCGGCGGUUGAGUUUUCGGUAUCCGUUUAUUGACCCGUCCGACAAAACCUGACG
>atroparvus_KI421887_4465166-4465087 Terminal stem (Target used:28S rDNA sinensis)
AAUCAUGAUGGCCGAGCGCUGCCGGGUCCGCCGAUAUACACCACCCUUCAGCCCUCCCUGGACCCUGAAGCGGGCUGACA
>atroparvus_KI421887_5941802-5941673 No terminal stem (Target used:28S rDNA sinensis)
GACUGUGAUGAGUUAUGACCGCUCGCCGGGUGCCGAUGAAUAAGUCCAAUUCAUUUCGCGCAGACCGACCCUACGGCUUGGUACUCUCGCUCGCUCGGACGUGCCAUUCUGACCGAUGCUGCUGCUGAAG
>atroparvus_KI421887_6585102-6585182 Strong terminal stem (Target used:28S rDNA sinensis)
CUCCAUGAUGAACUCGCCGGGCGCGACCGGCGUGCUGGCCUGAAUCCCGAAGCCCUUCUUCUCCGUCCGAAACACCUGACA
>atroparvus_KI421887_7223451-7223537 Possible terminal stem (Target used:28S rDNA sinensis)
CGUAAUGAUGAUAAUUGGGCUUCGGCAGGUCGUGAGCACGUUAUGCGCGUGUGGUAGCGGGAGGGUUCUGGUGACGGGCUGCUGAUG
>atroparvus_KI421887_7238352-7238450 No terminal stem (Target used:28S rDNA sinensis)
GAAGAUGAUGACCGAUUAGUUGAAGGCUUGCUGAAGGGUCUGCGGCAGCAGAGCAACAACGACCAAGCGAAGGAAAGAAAUAAAAAUGCAACGCUGACG
>atroparvus_KI421887_7531377-7531513 Terminal stem (Target used:28S rDNA sinensis)
UUUGAGGAUGAGUCGAACACAUUUGCCUAUCGUACGCGUUUGAAUCAGGUUUACGAGUGUUCACGAACGAUUUGUCAAGGCAUUUGUGUGCAAUUCGGGGCACCGUCGUGUCUGAUCAUGGCGUCCUCAUGCUGACU
>atroparvus_KI421888_2341405-2341324 Terminal stem (Target used:28S rDNA sinensis)
GAUCGUGAGGACGCUAGAUUUUUUGGUCCGGGUUAGAAGAUGACCGAACCAUGGCUUCGGUUGAAUGUUUCGUCGGCUGAAU
>atroparvus_KI421888_2811662-2811544 Terminal stem (Target used:28S rDNA sinensis)
CCCGAUGAUGAUUGAUCGCCUUCGGCUGACUCACUGACUGUAAGUACACGUAUGUUCCCCUCGUUGCCCCUCGUAAUCCGCCUUCAUCAAUUCGCCAGCGUCUUGCAAUAACGCUGACA
>atroparvus_KI421888_2996007-2995920 Possible terminal stem (Target used:28S rDNA sinensis)
GUAGGUGAUGAUGCUGCUGCUGCUGUUGGAGAUGCUGCUGCUGGUGGUGGUUUUGCUGCUGCUGCUGCUGCUGCUGUACUUGCUGAUG
>atroparvus_KI421888_3149923-3149800 No terminal stem (Target used:28S rDNA sinensis)
AUUCAUGAUGAGGGCCGUUCUGGUCGCGGUGGGCGCUUUCGCCAACCGACGCACACCACUCUGCUAACUGGACGAAAAACUAUUGUCGCACGCGGCGACGAACACAACGGCGACGCUGCUGACG
>atroparvus_KI421888_6643976-6644064 Possible terminal stem (Target used:28S rDNA sinensis)
GUAAAUGAUGAGUUUGAUAAAUAAGCGGAUAUAUACUUUGUUAUAUUAUGAAGAAAAAAACAAAUCAUUCGCGCUUGCUUGAACUGAAA
>atroparvus_KI421888_6644271-6644416 Possible terminal stem (Target used:28S rDNA sinensis)
GUAAAUGAUGAAUUUGAUUAAUGAGCGGAUAUAUACUUUGUUAUAUUAUGAAGAAAAAAACAAAUCAUUCGCGCUUGCUUGAACUGAAAUGUGUGUUGAAUUCAAUUUGAUAUUCAAAAUGUAGUACUAGAAGGAGAGAACUGAUG
>atroparvus_KI421888_7766178-7766256 Possible terminal stem (Target used:28S rDNA sinensis)
ACAAAUGCUGAACGAAUCUUUCCCCCCCGGGGGGGUUCCGGAACGGUACGCUAGAGGUUCCGACCGAGGUUUGCUGAUC
>atroparvus_KI421888_9250688-9250568 No terminal stem (Target used:28S rDNA sinensis)
CGCGAUGAUGCCGACGAAGGAGAGCGGCGGCGGCUCCGUGCGGGCCGGACUGCAGAACGUCCUGCAGGUGUUCGUGACGAACGCGGUGAACGUGUUCAUGGUCAACACGGCCCACCUGAAU
>atroparvus_KI421889_1278017-1277938 Terminal stem (Target used:28S rDNA sinensis)
GAAAAUGAUGAUGUUGGUUGCACUCGCAGUAACCAUGAACGGCACACCAUCGGUGUCGGUCGGACGAUGCAGCCCUGAGG
>atroparvus_KI421889_2823519-2823439 Strong terminal stem (Target used:28S rDNA sinensis)
UUCGAUGAUGAGUUCUUCUUUCGCCCUUUAUUGCUUCUUCAUAACCAUUCCCAAAUCAAAAAAUCCAAAGCCAGACUGACU
>atroparvus_KI421889_3439253-3439114 Terminal stem (Target used:28S rDNA sinensis)
CCUGGUGAUGACCAUUCUUGAUAACUUUCUCGUCGCGUUGCCCUGAAUGGCGAUUGUUCAUCGACAACACACGCGGUUGCAGUUGCAGUUGGCCAAACUCGAAUGUCCGGGUUCGUGUUUCACUUUUUUGUUUACUGACU
>atroparvus_KI421889_9087268-9087175 Terminal stem (Target used:28S rDNA sinensis)
CACGAUGAUGAGGGCGGCGUGCGGAUCGAUGCCGGUGCCGGACUUCUGGAAGAUCGUGCCAGCGUACGUGAGGAUGGCAAAGAUACCGCUGAAC
>atroparvus_KI421889_9233928-9234007 Possible terminal stem (Target used:28S rDNA sinensis)
UAUGAUGAUGAUUGCAGUUAUGAAAUUGCUCGCUUGCUUGAUCAGAUGACAUUUAUUCGAACAAUCGAUUCGAACUGAUU
>atroparvus_KI421891_1558888-1558809 Possible terminal stem (Target used:28S rDNA sinensis)
UCGUAUGAUGAUAGAUUUUAUCACCAAGAUCUCUGAAUGCUCGCAUUGAGCAGGUGUUGUUUCAUUUGCUACUACUGAUU
>atroparvus_KI421891_2651584-2651702 Possible terminal stem (Target used:28S rDNA sinensis)
GCGAAUGAUGAACAUUCCACAAAGGCGAAGGUUGUGCGCUGUGUUUUGUUCUUCUUCUUUUAGUUUCGUUUGCCACACAACCCGAGAAAAAAAAAGCAACACGACUGCGUGGACUGAAU
>atroparvus_KI421891_2929598-2929669 Terminal stem (Target used:28S rDNA sinensis)
GUUCAUGAUGACGUUGCCAUCGUACUGCACAAGACUGCACAGAAGCUGGGGGAUCCACGGAACCCACUGACC
>atroparvus_KI421891_2952772-2952867 Strong terminal stem (Target used:28S rDNA sinensis)
CCCGAUGAUGACGAUCCGCAGCAGCGGUUUCCCUUACCACCGGUACCAGGUGGCGCACUGGAGAGCCGUUUCAAUGGCCGCGGUCCACCUCUGAGC
>atroparvus_KI421891_4454723-4454599 No terminal stem (Target used:28S rDNA sinensis)
UUUUAUGAUGCAAUUUCCCAAGUGAAACGCACACGCACUUCCCAGUUCAGGUCCCGCGACGGGAACGUGUGUGCCGGUGUGGCGUUGCUGUUUAGCUUCUUUUUUAUUAUUAUUAUCGCCUGACC
>atroparvus_KI421891_6378395-6378298 Possible terminal stem (Target used:28S rDNA sinensis)
GGCGAUGAUGAUCCAUCACGCACGCGUUCCCGGCUGGCCUGGGAAAAUUGAUUGAAACCACCUCAUCGGCGUCAUCGCGCUCUCGGCCCACGCUGAUG
>atroparvus_KI421891_6818890-6818984 Possible terminal stem (Target used:28S rDNA sinensis)
UACGAUGGUGAUUCAAGGCAGAUUGCCUGUCCGCACCGGGCCCUCUGAAGAAACCAGAAUUUGAAUACGCCUGCCGCCGGCUGUUAAAUCUGACA
>atroparvus_KI421891_834910-835001 No terminal stem (Target used:28S rDNA sinensis)
GGGAAUGAUGAUUGUUCUCCCGAGUUGGUCCGUGUGAGCAGAAGGGCAGUCAGCUUCUCGUACGCUACCGACCAGGCACUUUUACUCUGAUU
>atroparvus_KI421892_4263427-4263350 No terminal stem (Target used:28S rDNA sinensis)
CUGUUUGAUGAUACUAUCUCAAAUUAUGUCUUCUUUUCCCGACUGAAAAAUUGUGAUAGAUGACUUUACUUUCUGAAA
>atroparvus_KI421892_4263708-4263641 Terminal stem (Target used:28S rDNA sinensis)
AUCAAUGAUGAAAUUAAUUGGUCCGUGUUGAUGAUGUUAUUUGAUUAGAACUUCUCCAAUUGCUGAGC
>atroparvus_KI421892_4264294-4264226 No terminal stem (Target used:28S rDNA sinensis)
CUCAAUGAUGAAAUUAAUUGGUCCGUGUUGAUGAUGUUUUUUUGAUUAAAAUUUCUCCAAUUACUGAGU
>atroparvus_KI421892_6708749-6708865 Terminal stem (Target used:28S rDNA sinensis)
GAGUAUGAUGAGCGAAACACUACCCUAACACUAACUGACUGAAUGGUGAUUGACUGAGUGAAGAUGAAAUCUCUACGGUUGACAAAUCUUGGGCCGCUAUACUGCUGACCUCUGACU
>atroparvus_KI421893_498742-498610 No terminal stem (Target used:28S rDNA sinensis)
GCUCAAGAUGAAAAAUAAGCGCAUCCUUGCUUGGCCUGCACGCCAGCAUGAAAUGGAGCAAAUUUGAUAUGGGUUUAAGUCGUAUCGCUUCCGGGAAAUGUAAGUAUGUUUACGUGCGCCCGAGCAGCUGAGU
>atroparvus_KI421893_6306095-6305989 No terminal stem (Target used:28S rDNA sinensis)
CCUUACGAUGAUUCCUCGUCACACAGAACCGUUCCCGAUUCGAAUUUGAUCCGUCACUGCGGCGACCACGUUGAUCGAGCUGUGAUCUACCCGACCAACACCUGAGC
>atroparvus_KI421894_2067105-2067209 Terminal stem (Target used:28S rDNA sinensis)
UUCAUUGAUGACAUUUUUCUUCCAUCACGAAUCACUGAUAUAUAAUUAGAAUUUUCUAAUUGCUGCCAAGCUGUUCCCAAUAAAACCAUUUAUAAGUCCCUGAAA
>atroparvus_KI421894_2127302-2127408 No terminal stem (Target used:28S rDNA sinensis)
AAAGGUGAUGAAUAUUUUCGGCGCCCUCAACCCUCACACUUAUCAACAGGUGAACGGAGGCGAUGCUAUGGAAGAAUUUUCCCGCCGUCGACCUGCGCUUUCUGAGA
>atroparvus_KI421895_1134213-1134296 Possible terminal stem (Target used:28S rDNA sinensis)
AUUGAUGAUGAUAUGCGCUCAUCGGGUCCAACGGCACCGAGAUGAGCUGCUUUUCCGAGGGGAGGAGCGCGCGUCGGGCUGACU
>atroparvus_KI421895_1770921-1771053 Terminal stem (Target used:28S rDNA sinensis)
GCCGCUGAUGAAGGUGCUGCAGGGCAUCUUCGCCGGCAGCUACCUGAAGGGCGACAACAGCCCGAGCGGCGCGAACGCCGAGGCCGGCGCACUGCACAGCGCCGCGCUCAGUGCGUGGGCCCUGCUGCUGACG
>atroparvus_KI421895_2061670-2061764 No terminal stem (Target used:28S rDNA sinensis)
AAAGAUGAUGAUAAGAAAAGAUGUACCGCCACAGAUACGCCACAGCAUCCUUCACUGCGGUGGUGUGGGUGGACCAACAAUUGUUUCGCCUGACU
>atroparvus_KI421895_2081476-2081341 Strong terminal stem (Target used:28S rDNA sinensis)
CGGCAUGCUGAACGGCGUCCAGUACAGCACCGAGCUGUCCGCGGGCGACUGCUUCGAGCUCGGGCGGCAGAGCUACCUGAACGGGGACUACUACCACACGGUGCUGUGGAUGCGCGAGGCGAUGGACCGGCUGACG
>atroparvus_KI421895_4504248-4504335 Terminal stem (Target used:28S rDNA sinensis)
GCUGGUGAUGAUGGUCGGCGAGCUCGACCUGGAGCUGCUGAUCAACGACCCGGACGGCAAGGACCCACCGUUCAUGCUCGAGCUGAGC
>atroparvus_KI421896_1304298-1304208 No terminal stem (Target used:28S rDNA sinensis)
CGGGUUGAUGAUGCUCGGUCCGGGUCCGCCGGACCGUCCGAGGGAGGCAAAAUUUAAUUUCGAUAUUUAUUGCCAGACCGUGGCCCUGAUA
>atroparvus_KI421896_1529757-1529838 Terminal stem (Target used:28S rDNA sinensis)
UAUAAUGAUGACACUGCCCCGGAUCCUGGUGAACGAUCCUGAGCCACCAUGCGGGAUUAUAAAACUCAUUAAAAUCCUGAAG
>atroparvus_KI421896_3373644-3373711 Terminal stem (Target used:28S rDNA sinensis)
AAAGAUGAUGAUCGCCCGACUCGCCGACUCGGAGGCAAAAUGGAAAGUAAAAAAUUUGAUUCCUGAUU
>atroparvus_KI421896_3706519-3706632 Terminal stem (Target used:28S rDNA sinensis)
CACGAUGAUGACGCUCGCUGAUGAGCUCGUUCGGUGGAGGCGCCUGAUGCUUGGUUCCCAGAAACCUAACCCCACUUUCAACCAAGAUCAAAAGCCCUUGGAAGGAAACUGAGA
>atroparvus_KI421897_1064928-1064799 No terminal stem (Target used:28S rDNA sinensis)
GAAGGUGACGAUCGGCAGCUCGAUGCGGUUCUCGCACAUCACCGCCACCACCGUGCCCUGCUUGAUGCCCACUCGGUGGAACCGGUUCGCUAGCCGCACCGAACGCUCCAGCACGUCGCCGUAACUGAAC
>atroparvus_KI421897_2092311-2092202 Terminal stem (Target used:28S rDNA sinensis)
CUGGAUGAUGAGGAGGGGCCACCGGAUGACCGGGAGGGUUGACGAAAUGAUAAAAAGCACAACAUUGGAUUGGAAAUACAGCGAGAAAAUGUAAGAAACGUUAUCUGAAA
>atroparvus_KI421897_2855216-2855350 No terminal stem (Target used:28S rDNA sinensis)
GAGAAUGAUGAAAAGUAGAUUUCACCACGAAGCCGACGAUAGCCAUUCGAUACUGCUGUUGACAGCUGACACGGGAAAAGGUUUUACAUCUUCCGAACGGCCCUCGAUCGCUUGCCCUUGGCCCUGGGACUGAGG
>atroparvus_KI421897_3566511-3566621 No terminal stem (Target used:28S rDNA sinensis)
GACGAUGAUGAUGUGAUUGGAACAGUACGGGUUUUCUUUCCCUGCACCAGCAGCCAUCAGUACUCAUACUCCACGGGAACUUUGCUGUGGAAAAGUUUCUUGUUUCUGAUU
>atroparvus_KI421898_1689398-1689285 Terminal stem (Target used:28S rDNA sinensis)
GCAGAUGAUGACUGAGUUAAGAGAUUGAUUUCACCGGCUCGCGAUUUGUUCCCUUCAUUCUCGCAACGCAGGCACGGAGACCUUUCAAGUGGUUCGAUUUUAAUUUUAAUGAGC
>atroparvus_KI421898_1851810-1851992 Terminal stem (Target used:28S rDNA sinensis)
GGAGGUGAUGAUGGCGCGGGGGCAGCAGUAAGCUGCGGCCGGCGAGGCCGGACCUCUGUCUGUUCGUUGGCCACAUGGCGUGGCAGUGCAGUGUUGUUCUGUCGGCGAUCUGUGUCAGUUAGUGGGCGAUGGUACACGCUGUUUCUACGCUGUUCGAUCGUCUGUCGAUCUUCUGGUCUG
>atroparvus_KI421898_1890177-1890288 Strong terminal stem (Target used:28S rDNA sinensis)
CGUGAUGAUGAACCUGUCCGGCUUGUUCGUCGGACCGCUGCUGAAGGAGUUCUCCUACCGCAAGGUGGCCAUCGCCGGCUCGCUGCUGUGCGGGCUCGGGCUCGCCCUGACG
>atroparvus_KI421898_2507163-2507044 Terminal stem (Target used:28S rDNA sinensis)
GAAGAUGAUGAAGAAGAAGAAAUAAGAGGAUGAGGGGAAGCAAAGCACACACAAACACACAGGCAUACAAAACAAGAAUCAUAAAUAAAAGUAGAAGUUAUCCGGUUCGAACGGCUGAGC
>atroparvus_KI421898_3466699-3466800 Strong terminal stem (Target used:28S rDNA sinensis)
CAGCAUGAUGAUAGUGUGGGUGGAGCAAGGAAGAGGCGAAGCUGAGAGGCUGGGGUGGUAGGGGGAUGGAAAGUGACAGAUCCUGCCCGGCGGUGACUGAUG
>atroparvus_KI421898_954244-954160 No terminal stem (Target used:28S rDNA sinensis)
GAACAUGAUGAUAACCCUAUUCAGUUCUGCUUAUGAGAGCUAUGAUUAAAACUCUACCAAAUCUAAGCACAAUAAUCUACUGACG
>atroparvus_KI421898_955894-955810 No terminal stem (Target used:28S rDNA sinensis)
GAACAUGAUGAUAACCCUAUUCAGUUCUGCUUAUGAGAGCUAUGAUUAAAACAUUACCAAAUCUAAGCACAAUAAUCUACUGACG
>atroparvus_KI421899_1228601-1228487 Terminal stem (Target used:28S rDNA sinensis)
CGAAAUGAUGAAGAAAUAAAUCAUUCAUCAAGCUGAUGGGAACAUUGACAAACAUUAAGAUUUUAUAACUCAUCCAAUCUGCCAUAAACUCGUCCAGCAGUGUCCAUCACUGACU
>atroparvus_KI421899_305335-305436 Strong terminal stem (Target used:28S rDNA sinensis)
GACAAUGGUGAGUGCCAUUCUGCAGCCGGCGCCUUCCGCCCCCGAAACGACAAAAAGGACGUCGCGACGACACAGUAGUGGCCGGUCCAGCUGGAACUGACA
>atroparvus_KI421899_3210626-3210551 Possible terminal stem (Target used:28S rDNA sinensis)
UUCCAUGAUGAUUUAAUGCAACUUCAGAGCUAAUCCAUUGAGCCGAACUAUGAUAUUAAACCUACUCUAACUGACA
>atroparvus_KI421899_3211109-3211034 Possible terminal stem (Target used:28S rDNA sinensis)
AUCCAUGAUGAUUUAAUGCAACUUCAGAGCUAAUCCAUUGAGCUGAACUAUGAUAUCAAACCUACUUUAACUGACA
>atroparvus_KI421899_3882786-3882690 Terminal stem (Target used:28S rDNA sinensis)
GCUGAUGAUGAUAGUGUUGCUGCUGCUGCUGUUGUUGCUGAGCUUGCUGGUACUGCUGUUGCUGAGCUUGCUGCUGCUGCUGUUGCUGCUGCUGAAG
>atroparvus_KI421899_552915-552821 Terminal stem (Target used:28S rDNA sinensis)
UGCCUUGAUGAGCGAGGCAGGCAGCAAAGCUAGCGCUGGGAGUCUGAGACACCUGGGCACCGUUCGCGUUGGGAGAUGCGCGCGGGAACCUGAGG
>atroparvus_KI421900_1860764-1860661 Terminal stem (Target used:28S rDNA sinensis)
CAGUGUGAUGAAACAUUUCCUUGGCUCUGCUCUGAAGCGGUCCUUCGGCUAUUGGUAGAACCCGUGGAAAUGGAGCUCUUUUCCCCCGUUUCGGUGCGCUGAUG
>atroparvus_KI421900_2992874-2992753 Possible terminal stem (Target used:28S rDNA sinensis)
AAUGAUGAUGACGUGAUCUUUCUGCUGCACUAUCGAUGACUAAUCGCUCCGUUAACGCCAAUGAAGCAUGCAAAUAAAGCCGGUUAGUUAGUCAUACCCGUGUUUAUGGUUAAACGAUGACA
>atroparvus_KI421900_779185-779262 No terminal stem (Target used:28S rDNA sinensis)
AUGGAUGAUGAUCAAGUCGGAAGUACGGACCGUACCCUCAUUGAUGUUGUUCGUACCGACGCGAACCGUGAACUGAAU
>atroparvus_KI421901_1614648-1614727 Possible terminal stem (Target used:28S rDNA sinensis)
CAUGAUGAUGAUUUAUGUUGACCGUCGAACCGCGCGCCGGAUGCUGAUUGUUUCUAAGUAGACACGAUAACCCAAUGAUC
>atroparvus_KI421901_1617339-1617456 Terminal stem (Target used:28S rDNA sinensis)
CUUCAUGAUGGACGACGGUCAGCUCACGUUCGCGGAGGUGAAGCGACUGGCGGAGUGCAUCGCGGCCCACUUCUACGCCCGCGGCUUCCGGAAGGGCGACACCAUAGCGCUGCUGAUG
>atroparvus_KI421901_2833383-2833247 Terminal stem (Target used:28S rDNA sinensis)
AAAUGUGAUGAGAAGGCGGUUGUUGACCGCAUUGAGCGGGAAGGCUGCUGGCGAUGGAUGGGAAACGUGUGCUGCCGGAUGUGGAUCGGGCGGUGGUGCGUUCAGGUGGCGAUGGGCGGCGUUUCGGUGGUCUGAAA
>atroparvus_KI421901_651051-650921 Strong terminal stem (Target used:28S rDNA sinensis)
GCCGGUGAUGAUGCUGAUGAUGCCGAUGGUGCUGAUGCUUCUGCUGAUGAUGGUGACGAUAAGAUUGGUUAGAAUGCUCCGUUCUGCCGUGGCUGCGUUCCGCCUCUCUUAUCGCUGGCCCGGUGCUGAAG
>atroparvus_KI421903_684624-684743 Terminal stem (Target used:28S rDNA sinensis)
UGUCAUGAUGAAAUGCAAACACAAAUGUGAACGAUAAAAAAAAAUUUGAGAAAAACUUCAUCAAUGUGACAUUUUAAACCAUUAAUUGAGAAAACCAGCACCCUUGGUUGGCUUCUGAAC
>atroparvus_KI421906_896064-895935 No terminal stem (Target used:28S rDNA sinensis)
GACCAUGAUGAGACCGGUGCGGCCCUGUCUGCAGACGGCGAGGCGGCUAAGCUCGAUCCUGCUACGGACGCUAGUCAAUGCUCAACCUCUUCAUCGACGGUAUCCGCCAGUGAGCGUCCCGACGAUGACA
>atroparvus_KI421907_1067156-1067279 Terminal stem (Target used:28S rDNA sinensis)
GGAGAUGAUGAGCGAGCUGGAGGAGAUCGCCGGCUCGCGCCCGCUGCAGUCCAUCACCAGUCUCAACAUGGAGGUGAAGGCGGACCGUAGCUGCCGGCUGAUAGCGCUCCGCGCGCUGCUGAAC
>atroparvus_KI421907_394292-394413 Terminal stem (Target used:28S rDNA sinensis)
GGUGAUGAUGAUGGUGGUGGUGCCCGGACAGGUCCGGCGCACCGUGGUGCAGAUGGCCGAGCCCGGCGCUGUUGAUGCCACCCGGCGACAUCAGGCUCGUAAUGGCGGACGACACGCUGACG
>atroparvus_KI421907_44157-44253 No terminal stem (Target used:28S rDNA sinensis)
UUCGAUGAUGAGCUCGAGCGUGCGGGCGGUGGUGCGCUGCAGCUGGUGCGGCGUCACGCUCGUGAUCGUCGUGCACUUGCCCGACUUGUAGCUGAGC
>atroparvus_KI421907_458520-458628 Terminal stem (Target used:28S rDNA sinensis)
GACCAUGAUGACGGCCAUCUUCCCGCCGGUCACCCUGGUGAUGCUGGCUAUUGUCGCCCUCGCCGUGCUGGCAUUCAAGGCGCGCCGAGCCAAGAUGAUCAAGCUGAUC
>atroparvus_KI421908_1097330-1097461 No terminal stem (Target used:28S rDNA sinensis)
CGUGGUGGUGAGGGUGGUGGCCGCCGCUGCCGCCGCCGAGGCCGCUGCUAGCAGGGACGAGGUGGGUGCAUAGUCAGCGGCGUACGGUGACACGUUAUCGCUUCCGUUGAGUGCGACGUCGUAGCUCUGAAG
>atroparvus_KI421908_486784-486877 Terminal stem (Target used:28S rDNA sinensis)
ACAGAUGAUGAUUUUUUUUUUCUUCAUCCGCCACAUACGGCUCUGAAUACACAGGAUUCACCGUUGGGAGGAACCGAAACACGAGGAGCUGAAU
>atroparvus_KI421908_777089-776961 Possible terminal stem (Target used:28S rDNA sinensis)
AGCAAUGAUGAUGGAAAUAAAAGUAAAACAAACAUGCCGGCUUGUCUGAGGCUUUUCGCGUGUUCACAUUCAAAAGCAUAACAAUCGCCCCGUACUGGAACAAAUUUCCAUGCUCAAGGAUGUCUGAGA
>atroparvus_KI421909_851147-851252 No terminal stem (Target used:28S rDNA sinensis)
AUGUAUGAUGAAUUCUGCUCUCCUACCGCCCGCCCCCACCAGAUUGCAUGGAUCAUACGAAGCAUUGAAGUAUGGUACACUACUCGACGGAUUGGCAGAUCUGACC
>atroparvus_KI421910_1129559-1129652 Strong terminal stem (Target used:28S rDNA sinensis)
GCUGAUGGUGAGGGGUCUGCUGUGGAUGGUGCUGCUGAGAAUGCUGCUGCAUGUGCUGCUGCGCCUGCUGAUGGGGCUGCAUGUGCUGCUGAUG
>atroparvus_KI421910_1240209-1240340 Strong terminal stem (Target used:28S rDNA sinensis)
CACUAUGAUGAAAUCUCCCAAAACUUCGACGGGCAGACCUCCAUGUCCGCGGUCUGCGUUUGUUGGCUGUAAUAUAGCAAGGUUCCAUUUCGGCCACUUGCAGAUCGUGGCUGAGCCGUGUCUCGCCUGAUG
>atroparvus_KI421912_249651-249564 Strong terminal stem (Target used:28S rDNA sinensis)
GAUAAUGAUGAAAUAAUCAUGACGGUCUGCUGACACAAACGUGAAGAUUGUCAGAUUCUAACCCAAUUACUAUAAAUCAUUUCUGACC
>atroparvus_KI421916_174103-174011 Terminal stem (Target used:28S rDNA sinensis)
CCGGAUGAUGAUAGAGCAAUGGAUGUUGAGAGGGCCCAGCUAGGCCGACGUGCUGUAACCGGCUCUCGUGAUAACCAACCUAAAUAGCUGAUG
>atroparvus_KI421922_363403-363530 Possible terminal stem (Target used:28S rDNA sinensis)
UGACAUGAUGAAAGCUGUGGAGAAAAACUUUGGCCGACCCGACGUUCUGAUAAACUCAUUGCUGUCAUGCAUUGCUACAACUGCGCAGUACACCCCCAUCGAAACCCGAUCGUUUCGACAUGCUGAUC
>atroparvus_KI421923_27054-26928 Terminal stem (Target used:28S rDNA sinensis)
AAAGAUGAUGACAUUUAGUGCCCGGCAAAAAUGGACGGUGGGGGGGAGGGGUUUGAGGCUUUGUCUAGACUCCAUGCGCGGCUCCAUGCCGACGAAGGGACGAUUUUCCACGUGAUUUCACCUGAUU
>atroparvus_KI421927_34711-34567 Strong terminal stem (Target used:28S rDNA sinensis)
GCUGAUGCUGAGGCUUAGGCUGAGGCUGAGGCUGAGGCUGAGACUGAGACUGAGGCUGAGGCUGAGGCUGAGGCUGAGGCUGAGGCUGAGACUGAGACUGAGACUGAGGCUGAGGCUGAGGCUGAGGCUGAGGCUGAGGCUGAGG
>atroparvus_KI421940_114587-114701 Terminal stem (Target used:28S rDNA sinensis)
GCUGGUGAUGAUGGGCAGAUGGCGGGGCGGCACGGGCGGCAGUCCGGCAGCGGCGGCAGCGGCGGCCGCAGCGGCGCUCGGCGGCGUCAUCUGCGUCAGGUCGGUCAUGCUGAUC
>atroparvus_KI421954_24391-24491 Terminal stem (Target used:28S rDNA sinensis)
UGAUGUGAUGAUAGAACCAACAAGAUUAAUGAGUCGUAAUUUCAACUUUCCCACAGAUUUUGAACAUAGUGCACCAUGAAUUUCCCUUUACUCGGCUGAUG
>atroparvus_KI422033_11697-11580 Possible terminal stem (Target used:28S rDNA sinensis)
UGACGUGAUGAAAGCUCUGGAGAAAAACUUUGGCCGACCCGACGUUCUGAUAAACUCAUUGCUAGAACAACUGCGCAGUACACCCCCACCGAAACCCGAUCAUUUCGACAUGCUGAUC
>christyi_KB675939_3311-3228 Possible terminal stem (Target used:28S rDNA christyi)
CUUGGUGAUGAUGUAGUUCACACAGAUCACCGUCUGAUCGCUCAUGUUCUUCGUCUGGCACACCAUGGUGCAACAGGACUGAAU
>christyi_KB676313_29094-29169 Terminal stem (Target used:28S rDNA christyi)
ACGAAUGAGGAGCACCAUGAUAGUAGGCGGCCGGGGCCGGAGCAGGGGCAGGAGCCUGGUUCCAGCUGGGCUGAGC
>christyi_KB676823_2279-2176 Strong terminal stem (Target used:28S rDNA christyi)
CAGUGUGAUGACCAGACCUCAUAACCAGACCGGUCCAUCCAUCCGGCACUACUGAGCAGUACCGGAAACUGCUCACCCGUCCCAUCGUGCGGGAGGGACUGAAC
>christyi_KB677588_3200-3334 No terminal stem (Target used:28S rDNA christyi)
CCGGAUGAUGAGGCGGCUCUGCGUCCGUGGCCCGGGCGUCGUUUCGAUGGUAAUGUCUCGCCUCGAAUCGUCGUAGUUGAUCAUCCGAUCGUUACGCUGCCAGUACACGUACUGUGGUGGUUGUGGGCUCUGAAU
>christyi_KB685114_16289-16213 Possible terminal stem (Target used:28S rDNA christyi)
CUGGCUGAUGAGUUAACACCUCCGGGCAUGGUUGCUGAAGUUCCAACCCGAACGGCACCUUACACGUCCCACUGACC
>christyi_KB687602_5443-5319 No terminal stem (Target used:28S rDNA christyi)
GAUGAUGAUGAUGUUGAUGAUGGUCCCGCAACUGACUGAAUGAAUGUACAGAACAAGCAAUGUGUGCUUUUCCUCAAACCGUGUGGAAAAACUGUAUCAAACUGAAUGCCACUCCAUUUCUGACC
>christyi_KB688646_36455-36611 Terminal stem (Target used:28S rDNA christyi)
AGGGAUGAUGAGACACUUGCCUUCAUUUUUACACUUGAGCAUGGUCACUUCCGCUCCCCCCACGCUGCCCGGCUGGCCCGGACUGAUUAGGCUUCCCGUGGCCAACUUUUUCACCAUCUUUGAGAUGAACUUACGGCACACAUCACAGCAGCUGACA
>christyi_KB695679_9413-9505 No terminal stem (Target used:28S rDNA christyi)
CAUGAUGAUGAUGUUGCGAAUGAUGGGGAUGGUGAUGGUGAUGAUGGUGGUGGUGAUGGCUAUGGGCUAAUAAAUUACCCAAGCCACCUGAUA
>christyi_KB696397_9086-9014 Terminal stem (Target used:28S rDNA christyi)
CAUAAUGAUGAUGCUGAUGCUGCACCUGAUGCUGAUUACCAUUGUUACCGUGAUGGUGCUGAUGGUGCUGAUG
>christyi_KB696782_2450-2381 Terminal stem (Target used:28S rDNA christyi)
AAGAAUGAUGAUGUGCGUCACCUCCGAUGCUGAGUACGAAAAAUGUAUCAAGAUGCGUACGGCGCUGAAA
>christyi_KB697138_273-176 Possible terminal stem (Target used:28S rDNA christyi)
GUCGGUGAUGAUGGCUGCCCGCUUGCCUAAAGAGCACGUCAUGCUGACGGGAUAAAGCAUUAGCCUGGCUAACUGGAAGUGGCUCCAACCGAAUGAAU
>christyi_KB697515_6336-6444 Terminal stem (Target used:28S rDNA christyi)
GCGAAUGAUGAUCUCGAUCGGUUGUGGUUUCGGUAUGGUGUCUGAUUCUUAGAUGUUGAUGCUGCCGAUGGAGGGCGGUAACGAUGGUGGUGCAUCCUGGUGGCUGACC
>christyi_KB697930_1844-1742 Strong terminal stem (Target used:28S rDNA christyi)
AUGAAUGAUCACUUUUGAUUUGCAGCACGGCUGCAACUGACCUUUUUGGCAAAGGGACUAGCAUAUAGUGGGAUGCUGUACUUGUUUUCUCUGUACACUGAUG
>christyi_KB697990_2903-3002 Terminal stem (Target used:28S rDNA christyi)
GCGCAUGAUGACCUACAUAAAGCACCCUUAUGGCACAUGCGCUACUGUACUGAUCUAGCCCAAUAAUAAAAGGAACUAAAACUGGUUGCUGCACAUGAUC
>christyi_KB698238_26846-26739 No terminal stem (Target used:28S rDNA christyi)
GGACGUGAUGAGUUUAGCAGUUCGCGCAUGCUGCUGAUCAAGAUGCUGAUGAAGUUGUUCGGGGACCGGCUGCUGGAGCGCUUCCUGUGCCAUAUGAAGCGACUGAUC
>christyi_KB698474_6719-6797 Terminal stem (Target used:28S rDNA christyi)
GAUGAUGAUGAUGGCGGCGAUGAUAGCGCAAUGAUUUCACUUGUGAUGCUUAACACAACACAAACUCGCGCAUCUGACG
>christyi_KB698728_471-571 Strong terminal stem (Target used:28S rDNA christyi)
UUAAAUGCUGAAGCUGAUACACGCGCGAACCUGGCUGAGUCUAUUUCAAAGGAGACGCAUGGUCACUGACGACACCAAGUAAUGUUAGUUUCUUUCUGAAG
>christyi_KB701957_4663-4757 Terminal stem (Target used:28S rDNA christyi)
CUAGAUGAUGAGAUGCGCCGCAACUUUCACGGAUCGGUGAUGGGUGAGUGGGUGAACAGGAGUGCAAGAUUUCAAGUCAGGAGAAAACGCUGAUA
>christyi_KB702373_5708-5792 Terminal stem (Target used:28S rDNA christyi)
UUCAAUGAUGAUCACUUCAAUCUCGGCCGACCGACGAUGAAGCCACGUACACACACACACACACACACACACACACACACUGAGC
>coluzzii_scf_1925488542_5957-5871 Terminal stem (Target used:28S rDNA gambiae)
CUAUACGAUGAGUUACUUAUUGUACUAUUGCUUGAAUUUCUUCAACCGAUAGUUUGUUAACCUGUAAGGAAUUUUUGUUCACUGAUA
>coluzzii_scf_1925488542_6229-6143 Strong terminal stem (Target used:28S rDNA gambiae)
CUAUAUGAUGAGUUACUUAUUGUACAAUUGCUUGAAUUUCUUCAACCGAUGGUGUAUUAACCAGUGGGGAAUUUUUGUUCUCUGAUA
>coluzzii_scf_1925488542_6518-6432 Strong terminal stem (Target used:28S rDNA gambiae)
CUAUAUGAUGAGUUACUUAUUGUACAAUUGCUUGAAUUUCUUCAACCGAUGGUGUAUUAACCAGUGGGGAAUUUUUGUUCUCUGAUA
>coluzzii_scf_1925488542_6807-6721 Strong terminal stem (Target used:28S rDNA gambiae)
CUAUAUGAUGAGUUACUUAUUGUACAAUUGCUUGAAUUUCUUCAACCGAUGGUGUAUUAACCAGUGGGGAAUUUUUGUUCUCUGAUA
>coluzzii_scf_1925488548_1292-1403 Strong terminal stem (Target used:28S rDNA gambiae)
GCAUGUGAUGAGUAUGGUUGUGCGAGUUUACAGCUGUAUACUAACUCAUUUCUAUAUACGUCAAAGACAAAAGAAAAAAGAGAACGCACUUGAGAUGACGUCUCUACUGAAG
>coluzzii_scf_1925488738_41133-41220 No terminal stem (Target used:28S rDNA gambiae)
AAUUAUGAUGAAUUAUUCGUUGCGCCAGUACCGGUACCGGCCGAUCAAAUUUCACUCCUCUCCUUCUUCCCUGGUAAGCAUGCUGAUA
>coluzzii_scf_1925488817_3691-3595 Terminal stem (Target used:28S rDNA gambiae)
AAAAAUGAUGAUCAAUCGCCGCAUGUUUCAAGACGUUUGAAUUGAAUACAUCCCUUAUAAUGCGUAAGUUCUGAAGAUCUUUUACAUAGUCCUGAAA
>coluzzii_scf_1925488839_18432-18309 No terminal stem (Target used:28S rDNA gambiae)
AUCGAUGAUGAACCCAUACGGGUCCUGGAACUGAUAUUGAACCCAUAUCGGUCUUGGAAUCUGGAACCGAACCUAUACCAGUCCCGGAACUAAUAUUGAACCUACCCCGGACCUGGAACUGAAA
>coluzzii_scf_1925488933_13777-13696 Terminal stem (Target used:28S rDNA gambiae)
GGUUAUGAUGACGGGUCCCACUGUGCAGGCUGAUUUAUUCUCAGUUCAGCUGAGGUUUCGGAUGCACAGAUACGUACUGAGU
>coluzzii_scf_1925489813_2901-3012 Strong terminal stem (Target used:28S rDNA gambiae)
GAUGAUGAUGAUGGUGCUGAUGCUGAUGCUGGUGCUGAUGCUGAUGCGAGUGCGAAUGCUGAUGCUGGUGGUGGUGCUGCUGCAGCUGAGCGAACUGGAACAUUUGCUGAUG
>coluzzii_scf_1925489876_2868-2958 Strong terminal stem (Target used:28S rDNA gambiae)
CAGCAUGAUGCCAGAGCAGCACACUGAGCACGGCACAUUGUGUCACCGAGGCGUGGCCGUGUGGACGGCAGCAGAAGAAAUGCGCCUGAAA
>coluzzii_scf_1925489933_83-164 Possible terminal stem (Target used:28S rDNA gambiae)
GUCAAUGAUGAUACCCAUUUACCAGUUCUGCUUAUGAAAAAUCAAUGAUUAUAAGCUUUUUACCCACAAUUCUUAUCUGAUG
>coluzzii_scf_1925490251_203315-203210 Terminal stem (Target used:28S rDNA gambiae)
AUCGGUGAUGUAAGCUACCCCGUCCAGCACGAGCUGGGCCGAAUGGGUCGGGCCCUGCAGCUGCAGCCCGCCAUCGUUCCAGACGUGCACAAUUUCCGUCCUGAAA
>coluzzii_scf_1925490326_38682-38565 Strong terminal stem (Target used:28S rDNA gambiae)
CGUCGUGAUGAAGACGUGCCAGGAGGAGAAGCUGAUGGGCCAUCUCGGCGUGGUGCUGUACGAGUACCUCGGCGAGGAGUACCCGGAGGUGCUCGGCUCGAUACUGGGCGCGCUGAAG
>coluzzii_scf_1925490613_886-790 No terminal stem (Target used:28S rDNA gambiae)
GGUCAUGACGAGUCUUUGAAGACUAAAACAGCUUUAAAAGGAGUUUACCAGAUUUUCAAAACAAGUGAAGCAAGAUAAUCGGUUAUCUUGUCUGAGU
>coluzzii_scf_1925490675_895-802 Possible terminal stem (Target used:28S rDNA gambiae)
UUAAGUGAUGAAAUACUGAAAAAAAACUGCUCCAUGCCGCGUUUAUGAGAAAGACACUAAGUUUUGUGCACAAAAUGAACAAUUAGCCCUGAAA
>coluzzii_scf_1925490967_4338-4255 Terminal stem (Target used:28S rDNA gambiae)
AAUAAUGAUGAGUGCGACUGCGUUCCGUGUAUCUGUUUCAAUAAAAGCAUCCCCAUUUUGUUAGCGCAGGACCGGGGCCUGAAU
>coluzzii_scf_1925491258_4688-4614 Strong terminal stem (Target used:28S rDNA gambiae)
CGGGAUGAUGAUCCCAAUAUGGUCCAAUGCGACGAAUGCGAUCGCUGGUUCCAUAUGGCAUGCGCCAAACUGAGC
>coluzzii_scf_1925491294_137309-137442 Possible terminal stem (Target used:28S rDNA gambiae)
CUAAAUGAUGAUUAUGAUCAUCAUGCCGGUGAUGACGAGUUCCGCCGACGCAAGCAGUCCAAAGCGUCCAAACAGUGGUCGGUCUCCGGUAAGACGUUAGGCCAAAAAACGUGGUGGCGCACGUUGCACUGAUU
>coluzzii_scf_1925491294_367782-367686 No terminal stem (Target used:28S rDNA gambiae)
AACGGUGGUGAAAAAACAGGACACUUUCUGGGAGCCGACCGUCCGAGCCAGCACACACGCACACAAAGCGAUUCCAAGAUGGCGGCGUGGGCUGAAG
>coluzzii_scf_1925491306_158759-158680 Possible terminal stem (Target used:28S rDNA gambiae)
CGGCGUGAUGAAACGCUUCGGGUGCGCACACUGAGUUGGGGUGCCGGAGCGCAGAAUGGCUUUCUUUAAGCGCUCUGAAG
>coluzzii_scf_1925491306_256701-256824 No terminal stem (Target used:28S rDNA gambiae)
UCAUUUGAUGAGUGCAUUUUACCGUUUAUCGCCAUCCGCAGACGCGUCCACCGACCCGAGGCUGCUGCAGUAUCGGGACCUGUUUUGUCGAAUAUGCCUCCAGUACAGCAAAGGGGCGCUGAUC
>coluzzii_scf_1925491316_1322893-1322991 No terminal stem (Target used:28S rDNA gambiae)
GAUGAUGAUGAGAUGGUGGCGGACUUGCGGUGGUGGUGUUGCGCUCUUGUGGCUUUUGGGAGUCCGGCCAGCCCGUUUGGAGUGGUAGUAUCUCUGAUG
>coluzzii_scf_1925491316_137246-137353 Terminal stem (Target used:28S rDNA gambiae)
UUCCACGAUGACUCAACCAGCAUCAUCACCGAGCCGAUCAGUGUGCUGAAGGGCAGAUCGCGACGCAUCAUUACCGAUCUCGAUCGUUCGAGUGCUAGCACGCUGAAG
>coluzzii_scf_1925491316_43502-43601 Strong terminal stem (Target used:28S rDNA gambiae)
CAAUAUGGUGACAACGAUCACGAUGUGCUUGAUCGUGAGCCAGGCGGCUGAUCUGGUGCGCAUCUUCACCGAGUUCAGCAAUCACGUGAGUUUCCUGAUU
>coluzzii_scf_1925491317_4168-4038 Strong terminal stem (Target used:28S rDNA gambiae)
GGCCAUGAUGAACGACAGGCGCGACAGGCUGUUGCCGCCGCCACCGUGCUAUCUUUCCAAGUGUAGUGUAUCCCACUGGCAAGCAGGGUAAAGCAUUUGGCGGAGCAAAAAUCGAUACUCCAUCGCUGAGC
>coluzzii_scf_1925491319_1582475-1582605 Terminal stem (Target used:28S rDNA gambiae)
GAUCAUGGUGAGCAGCCGCCACCGCCGCCACCGCUGAAUGGGGCUGGGUAAAUGGGAACGAAAGUGAAAUGAAAGAAAGGCUCGAAAGCCUUCUUUCCACAGCGGUGCUGCGGUAAACGAGGCCACUGAAA
>coluzzii_scf_1925491322_1026357-1026486 Terminal stem (Target used:28S rDNA gambiae)
CUGGAUGAUGGUGUGGGAGCAUGACUCGCGCGCCAUCCUGAUGUUGAACAAGCUGAUCGAACAAACGACCGUCAAAUGUCACCAGUACUGGCCGGCCAAGAUCGGCGAGAAGCAUCGGCUCGAGCUGACG
>coluzzii_scf_1925491325_1297054-1296952 No terminal stem (Target used:28S rDNA gambiae)
CGCUAUGAGGAGUUGCAUUUUCCGAGCAGUAAGAACGAACCGUUCUGACCGGGUAUUAUCUCCGUACUGACACAACGAGCAGCACACCAGCGCGCGUCUGAUC
>coluzzii_scf_1925491328_115290-115182 Possible terminal stem (Target used:28S rDNA gambiae)
GACGGUGCUGAACCACUUCCGGGCGGCGCGCGGCAUGAACACGUUCGUGCUGCGGCCGCACUGCGGCGAGGCCGGCCCGGUCCAGCACCUCGUCUGCGGCUACCUGAUG
>coluzzii_scf_1925491329_109547-109648 Strong terminal stem (Target used:28S rDNA gambiae)
GUCUAUGAUGAACUACAAUCAAUUAAAAUUGUGUUUGACCCCUAGUAUGCCCUCAUGCCAUAGUAAGUAAAUAAUUUUUGUCGGUCAGUUCACCAUCUGAGG
>coluzzii_scf_1925491336_34332-34468 Terminal stem (Target used:28S rDNA gambiae)
GUUAAUGAUGAGUUUAACGAACAGCUAGAUGCUCCACUAGCUGAUAGCAUUAUGUUAGUGUCACCUAGCAUCCCGAAAAACUAUCAGUUGACUGAAAAACAACAAAGCACCCGGAUCCAACGGAAUCGCAGCUGAAC
>coluzzii_scf_1925491337_770632-770798 No terminal stem (Target used:28S rDNA gambiae)
ACCAAUGAUGAUUUGGCAGCGCAAGUGCAACGGCCACGAUCGUACCGAUUGCUGUUUGAAGGUACCCCGAUUCGCAGGUUGUUAAAUUAGCCAAGCACACACCCUAUCGGGACGGAUGGACGGGUGCAUUCGCGGGGCCGGAUAUGGUAGCGCAAAGUGAGCUGAUC
>coluzzii_scf_1925491338_26130-26232 Terminal stem (Target used:28S rDNA gambiae)
GGGCGUGAUGACGAUGGGCAUGAUCGGCGCGGAGGAGGCCCUGAUGGAGCAGCUGCGCAAGGAGCGCAAGGAGAAGAAGGAAAAGCGCAAGGAGAAGCUGAAG
>coluzzii_scf_1925491339_1823563-1823638 Terminal stem (Target used:28S rDNA gambiae)
CCGCAUGGUGAGGCUGCUGCUGUUGCGGCGGCUGAUACGGCGACGAGUGGUUGCGCGUAUGCGAACCCUGCUGAUG
>coluzzii_scf_1925491339_2128217-2128286 No terminal stem (Target used:28S rDNA gambiae)
UGCUAUGAUGAAACAUUUUGGUCCGUGUUUAUGAAUUUCUAUGAUUAUUCAAGAACUUAUUUUUCUGAUC
>coluzzii_scf_1925491339_2129602-2129671 Terminal stem (Target used:28S rDNA gambiae)
UUCUGUGAUGAAAAUAUUUGGUCCGUGUUUAUGAAAUUGUAUGAUUUUAUAGCAAUCCAUAUUUCUGAUA
>coluzzii_scf_1925491339_2130454-2130526 No terminal stem (Target used:28S rDNA gambiae)
UUAUGUGAUGAACAUUCAAUUGGUCCGUGUUUAUGACUUUGUUUGAUUAUUUUACUUAUCCAAUAUUCUGAUA
>coluzzii_scf_1925491339_2130751-2130891 No terminal stem (Target used:28S rDNA gambiae)
UACUAUGAUGAAAUGCAACAAAAAAUUAAUGUCUUCUAUCCCCGGCUGAAAUUAAUGAUUGACAACAUGUUUCUGACAAAUCAAUGGUCGCAUGUAGCCUGCAAAUUAUGCUUAUUUGGAAUACUAUUUUGAUUAAUGAUU
>coluzzii_scf_1925491339_2131057-2131177 No terminal stem (Target used:28S rDNA gambiae)
GCGAAUGAUGAAAUUUAUUUCUAUUAUAUCAAAGUCUUCUUUUCCCGACUGAUACAACAGUGAUCGAUAAGAUUUCUUUCUGAUAACGCUUUACGUACCUUCAGCCCACGUUGUACUGAUU
>coluzzii_scf_1925491339_2348454-2348543 Strong terminal stem (Target used:28S rDNA gambiae)
CCAAAUGAUGAUAAAACCUUGCAAACUUAUGCGGUUUCCUCGGAUCGGUGCGCAGUUAGCGGCUGAAAAGAUGGCCUUACACGUCUGAUG
>coluzzii_scf_1925491339_239016-239107 Terminal stem (Target used:28S rDNA gambiae)
GAGGAUGAUGAUUGGUGGUGGUCCGAGAGGUGCACUGCAGCAGUAUCUAAACGAUGGGAACCUGGAACCCGAAACUUUGGGAUAAACUGAGA
>coluzzii_scf_1925491341_588770-588871 Possible terminal stem (Target used:28S rDNA gambiae)
ACAGAUGAUGAUAAAGGUCAGCCAGGCUCGGGAAGGGGUUGAGGUGAGAAAUGGUGAGAUUUAUGAAAAAAACAUACACACAUUUCGGCCCACACGCUGACG
>coluzzii_scf_1925491341_816535-816376 Strong terminal stem (Target used:28S rDNA gambiae)
CAUGGUGAUGACGUUCGACGAGUACAAACAGUGCACCCAUCUGACGGACUUUACGCUCUGCAACGCGCACCACCUGAUGCGCAACCUGUCCACCACCGACGACUGCAUCGUGGCGACGUACUUCAACGCCACGGAGCGCGAUUCGGACUGCCGGCUGACG
>coluzzii_scf_1925491343_280781-280897 Strong terminal stem (Target used:28S rDNA gambiae)
GAACAUGAUGAUAAAACACAAGCUAAACCUGCGCCAGCCGAAUUUACGCUGGAUCAACCUGCGGAUGAAGCGCCAACAAAACCGGGAAGAAAAUCUAUGCCCGCCGUACCGCUGAUU
>coluzzii_scf_1925491344_143163-143070 No terminal stem (Target used:28S rDNA gambiae)
UCCUAUGAUGAACACAUACCGGUUCUGAAACUGAUACUGAAUCUAUACCGGUCCUGGAACUGAUACUGCACCUAUACCGGUCCUGGCACUGAUA
>coluzzii_scf_1925491347_1052384-1052280 No terminal stem (Target used:28S rDNA gambiae)
UACCGUGAUGAUGGUGAUGGUGGCCACCGCCAGCGGUAAUGUGAUGCUGGCCAGUAGUAGUCAUUCCCGUCGGCGAACUGUGCUGCGAGUGUCCUUGCCCUGAGA
>coluzzii_scf_1925491347_1126501-1126607 Possible terminal stem (Target used:28S rDNA gambiae)
AUCGAUGAUGUUGAUUGAUGGCUGCCACCGUGGCCACCGAGCCGAGGACGCAUUUCGCAACAAUUUCGUACACCAAGUUCACCUUCAUUCGGUUCUGCGGACUGAAC
>coluzzii_scf_1925491350_293592-293437 Terminal stem (Target used:28S rDNA gambiae)
CCAUAUGAUGAGCGUACAGUUGUACAUCAAGUAUCGUCGCGGCAGGUCAGUUUUUACUGACAUGAGCCAAGGUGGAAUAACACUUUGUUCGAAGCGGACUUUUCAACACUUGAUCGUCCAGGCGAUCAUAAAAACUUUUAGGAGGUUUCCCUGACU
>coluzzii_scf_1925491351_1650824-1650949 Strong terminal stem (Target used:28S rDNA gambiae)
CAUGAUGAUGAGUAAACGCUCCGGCGAACGGUGGCCUGAAGGCAGGAUUCGUGUGGUCGAUUCCCGACGGGCUGGGAAGACCAGCCGCACCCAUACCGUACGGACUGGCCUUAUAAGCAGCUGAGG
>coluzzii_scf_1925491353_128474-128575 No terminal stem (Target used:28S rDNA gambiae)
ACAGAUGAUGAUAGCAUAUACCUUCCAACAGCACCUGCUGCUAGCCGCUGAAUGGUUGGUUGCAUAAUGAGACCGUUGCAGUGAAUAGAAAACUAGCUGAAA
>coluzzii_scf_1925491353_230435-230310 No terminal stem (Target used:28S rDNA gambiae)
UUAGACGAUGACCACGAUUCUUCGCCCGUAGCUUCGGUCCUUCAUCAGCGCCGAACGCCGUAAACAAACCGGAACUAAAUCCUUUUAUGCCCGCCCCAUCCGCUUAGCAAAGGGGGCACGCUGAAC
>coluzzii_scf_1925491354_155919-155798 No terminal stem (Target used:28S rDNA gambiae)
GAUGAUGAUGAACCCAACUGGGUGGGGGAGAGGGACAGACGGACGGACCAUCAGGGGUCGACUGUAAGGCGCGGGCGACUUCAAUCCAAUCCUGUCCGUACCGUUAGUCACAUAAGCUGACC
>coluzzii_scf_1925491355_164768-164651 Terminal stem (Target used:28S rDNA gambiae)
GUCCGUGAUGAAGGCGGAGGGCUUCUGCAGCGACCACGGGCUGAACAACUGCCAGAACAAGGCGCCCGUCCCGGACGACCUGAUGCUGGUGGCGGAGGCGAUGAUGCCGCGGCUGAUC
>coluzzii_scf_1925491358_84313-84392 Terminal stem (Target used:28S rDNA gambiae)
GGCAAUGAUGAUGCCUUUGCACGCCCUCCACUCCAGCCCGACUGCUCGACGAGCUGCAUUCUCGGGCCUAGUAGCUGAGG
>coluzzii_scf_1925491360_1600389-1600282 Terminal stem (Target used:28S rDNA gambiae)
GAUAAUGAUGACAAUGGAGCGAAGGAGCGCACCACCCGAACUGGGUGGUGGGCGAUAACGCAAAUAAGUUAAGUAAUUUAUCUGACUCCUUUUCCGGUAGUGCUGAAC
>coluzzii_scf_1925491360_1847512-1847638 Terminal stem (Target used:28S rDNA gambiae)
AAAAAUGAUGAAGAAAUUGAAACUGCCGUUAAAGAUGCUGAGCCAGCUGAGCAGGAUCAAAUCAUCGUUAGUGAAAUACCAGUUAAAGAUGAGCAAGACACUCUAUUAAAUUUGAAUUUACCUGAAC
>coluzzii_scf_1925491360_474860-474970 No terminal stem (Target used:28S rDNA gambiae)
GAUAAUGAUGAAUCAAGGAUCACACCAAGAUCCCUGACUGAUGACACGCGAGACAAAUUGUAAUUGUGCAAUGAGUUACAAAAGUUUAAAGGGUUUCGUUUCCUGCUGAAU
>coluzzii_scf_1925491361_680849-680771 No terminal stem (Target used:28S rDNA gambiae)
GCGGAUGAUGAUGCCCUGCAGACAGUCGCAUUCUUGAAAGACCGUGGCACUACAACCAUUUGCUCACGCCUGCCUGAAA
>coluzzii_scf_1925491362_120365-120469 No terminal stem (Target used:28S rDNA gambiae)
CAGAAUGAUGAGAUAGUUCGUGACGGCGGCCGCAAUCUGAAAACGAUACAAUCAACCUUCUUUACACUGGCUGGCAAUAGAAAAUCUUCAAAAUUGAAACUGAAA
>coluzzii_scf_1925491362_1924198-1924087 Terminal stem (Target used:28S rDNA gambiae)
GAUAGUGAUGAUUCAAGGAUCACACCAAGAUCCCUGACUGAUGACACGCGAGACAACUUGUAACUGUGUAAUUUAGUAACAAAAGUUUAAAGGGUUUCGUUGCUUGCUGAAU
>coluzzii_scf_1925491362_490478-490668 No terminal stem (Target used:28S rDNA gambiae)
GAUGAUGAUGAUACGGAUACGGGGUUUUCCGAGCACUGAACCCACUCGGUAAGCUUACACGCUUUGUUUGCUUCACCCCCACUGAUGCAAACAUUUAAACAAAUAGGGCUGGAAACAGUUCCCGGGGCCAUCACGGACAGGAAACACGUUUGCUUCACCUGAAGAAAGCUACCCAUCCAG
>coluzzii_scf_1925491363_1022151-1022230 Terminal stem (Target used:28S rDNA gambiae)
UACAAUGAUGAGAAACCAAAGAGCCAAUCCAAUGAGCUUUCUUUAACGGUGAUGCAAACCCAAGUCCAAAAUAUCUGAGU
>coluzzii_scf_1925491363_3030101-3029999 No terminal stem (Target used:28S rDNA gambiae)
CGGCAUGAUGAACGGCAUUGGCCUCGGGCCCGGCUCGGUCGGCCCGAACGGGGCCAACCAGGCCAGCACCAACCAGAUACAUCAGUUCGUGGGCAAUCUGAUC
>coluzzii_scf_1925491364_2149173-2149069 Terminal stem (Target used:28S rDNA gambiae)
GGGAAUGAUGAGGUCAGCUUUCUCGUUCGCUUCCCUCCGACGCCGACGGAGGAACCGACGGAAGGGAUGGGGGAAAAAUAUGAUGACAUCAAACCUUUGCUGACG
>coluzzii_scf_1925491365_771446-771584 Strong terminal stem (Target used:28S rDNA gambiae)
CGGCAUGAUGAAACAAACAAUGCCGAAUCAACCCCGCUCCGUUCUGAUGUUUGUUUCCCGUGCCGUUAGUUGCAUAGCCAGCAUAAAGUUGCUUUGCUAGCAAAACGCAUCAUCCAAAGCAGAAAGGGAGGACCUGAGG
>coluzzii_scf_1925491367_190531-190622 No terminal stem (Target used:28S rDNA gambiae)
GUUUAUGAUGAUGUAGCACACAGUGCGUGGCUGACACCGAAUCGUUCGAGCAUUUGCAACUAUCGGUUGCAUUUUGUCAUUCGUAGCUGAUC
>coluzzii_scf_1925491367_2342194-2342098 No terminal stem (Target used:28S rDNA gambiae)
CAAUAAGAUGAGCGGAGCGAUUCAGGUAGUUCUUUCGCUCUUGACCCAACACUAGUCAUCUACCACCAAGAUCUGUGCCAGUGGCGGCUCCAUGACG
>coluzzii_scf_1925491367_3438154-3438235 Terminal stem (Target used:28S rDNA gambiae)
CGUGAUGGUGAAGGACGCUUCCCGGCCGCACCUGAACGCAUCGCACGUAACGGAGAAGGCCAAGAACUACCUGAUGCUGAUU
>coluzzii_scf_1925491367_4840944-4840866 Terminal stem (Target used:28S rDNA gambiae)
UUUUAUGAUGAUACAGAUAACACACACACCCACACGCCGAACAUUUGGGUUUGGGGGAGCCAAGGGUUAUUUGCUGAAA
>coluzzii_scf_1925491367_5028052-5027944 Terminal stem (Target used:28S rDNA gambiae)
AAACAUGAUUAGGGAUUUCAAUAUAUAAAUCGGACGGAACCGGCUGCUGAUCGUCACAUGCUACAAGCUAUCCUGCUGGUAUCAAACAGAAGGCUAUUUCUUGCUGAGC
>coluzzii_scf_1925491367_5240421-5240507 No terminal stem (Target used:28S rDNA gambiae)
UCAGAUGAUGAGCCUAUUGAUUUGCACGAGCUCGGUGCCCGAGUGCUUAGAUGUUCAUGUGUAGCACGGUAGUGAUCAUAGCUGAAA
>coluzzii_scf_1925491367_5834360-5834425 Terminal stem (Target used:28S rDNA gambiae)
AAAAAUGAUGAAAACCUAUUCGGUUGAAUCAGGCUUAGUAGCAAAAACCGAAACGCUACGCUGAAU
>coluzzii_scf_1925491368_2003330-2003413 Terminal stem (Target used:28S rDNA gambiae)
GAGUAUGAUGAAACAAGGAAGAGAUGGGGCCAGAGAAUGAGGAAGAUGGCGAGAGAGAGAGAGAGAGAGAGAGAGGAUCUGAUC
>coluzzii_scf_1925491368_3209763-3209683 Possible terminal stem (Target used:28S rDNA gambiae)
GUGUAUGAUGAGGACUUUACCUUCUACGGACUGACGCUGAGCGAGCUGGCCGGCAUGUCGCUGCACUUCGUGGUGCUGAGC
>coluzzii_scf_1925491368_416434-416517 Terminal stem (Target used:28S rDNA gambiae)
UACGAUGAUGCUACUGGCGCCCCGGAACCGGCGGCCGAUGAUACCAACGCGAGCGCUAAGCUGCGCCGCCGCCAGCAGCUGAAC
>coluzzii_scf_1925491369_1640710-1640588 Strong terminal stem (Target used:28S rDNA gambiae)
CACGAUGAUGAGGUGUAGUGGCUGUCCUGGAGCGUGAAACUGUCGGAUCUCGGCUGCGUCUCUGACGCGUCGAUCCGUGCUUGAUGAUCGUAUCCAAUUGCAAAGGGCAGACACAUUCUGAGU
>coluzzii_scf_1925491369_1743028-1743116 Terminal stem (Target used:28S rDNA gambiae)
GAAGGUGAUGAAGGUGAUGGUGAUGGUGGUGGCCGGCCGUGCGCUGGCCCGCGAGCAAACUGCUGCCGCCGCCGCCGCCGGCACUGAAG
>coluzzii_scf_1925491369_197078-197180 Strong terminal stem (Target used:28S rDNA gambiae)
ACCGAUGAUGAACUGGCGACAUUAAAUUUUGAGACCGGCCGCUGCUGAUCCAAUUAGACAGAACAGCAAACCAUCAGCCCCCAACCCGCCCCCUGCGCUGACG
>coluzzii_scf_1925491369_2907423-2907325 Terminal stem (Target used:28S rDNA gambiae)
GCAUGUGAUGAAUAAUUCCCUCAGCCAUUGACAUGCAUCGGCGCGCCACUGUGCGGUCGAAUGUGUGUAUGAUGCUAACUUACAGCCUAUUUUCUGACG
>coluzzii_scf_1925491369_3941634-3941551 Possible terminal stem (Target used:28S rDNA gambiae)
UUACAUGAUGAUUUGAUUACUAUUUAGUAGAUAGGGACAACUGAGUCACGACAGUGAUCGAUUUUGUUUUAUCACGCACUGAAC
>coluzzii_scf_1925491369_3942288-3942204 Strong terminal stem (Target used:28S rDNA gambiae)
UCACAUGAUGAGACUUUCACAAUAUUUUAGUAGAUAGGGACAUCUGAUCUAACGAAGUGAUCGAUUUGUGUUCAUUUAUCUGAUG
>coluzzii_scf_1925491371_1355978-1355877 No terminal stem (Target used:28S rDNA gambiae)
GUUGAUGAUGAUAGUGUUGGUGGUGUUAAUAAUGACGAGGCUGAUUCUAGCCGACCUGAAAGCCUGAAACACGCAUUGUUGGGUGUAUAGGUUGUGCUGAGC
>coluzzii_scf_1925491371_2159809-2159622 No terminal stem (Target used:28S rDNA gambiae)
CAUAAUGAUGAUUCAGAUGAAAUUAUGACCUUUGGACACCUCAAAGAAUAAAUCUUUGGUUACCUCAUAAAAUCGUACUGAAAAAAAAAACCCCUUAGUCCUUAGUUGGUGCCAUAUUAUAACAUAAAAAUUAAUACCUAAAUUCCUUUUGAUAAUAUUUCAGAUUGGACGCAAUACUUU
>coluzzii_scf_1925491371_2160124-2159982 Terminal stem (Target used:28S rDNA gambiae)
CAUAAUGAUGAUUCAGAUUAAGUCAUGACCUUUGGACACCUCAAAGAACAAAUCUUUGGUUACUUCAUAAGAUCGUACUGACCGCAAAAUAAACAUAUUCCGAACUAAUUGUGUUUUUUUCGCAUUAUAGUCUAAUCAUGAUG
>coluzzii_scf_1925491371_2160929-2160857 Terminal stem (Target used:28S rDNA gambiae)
UGGAAUGAUGAUCCUACAUGACAGCAAGAUAGACUAAUGAAUUACAUUGAUCGAAACUAAUGUACAACUGACU
>coluzzii_scf_1925491371_2161538-2161460 Possible terminal stem (Target used:28S rDNA gambiae)
UUAUAUGAUGAAUUUACUAAUCAUGACCUUUGGACACCAAUGAAUAUGUCUUUGAUUAUGUCUACGUACCUUACUGAAG
>coluzzii_scf_1925491371_3109037-3109133 No terminal stem (Target used:28S rDNA gambiae)
GAUGAUGAUGAUGGUGAUGCUGCGGCGGCUGUGUGUGAUGCUGCUGAUGCUGCUGCUGGUGCUGAUGCCUUGGUACAUGCUGCUGCAGAUGCUGAUG
>coluzzii_scf_1925491371_3687530-3687459 No terminal stem (Target used:28S rDNA gambiae)
AAACAUGAUGAACAUUUUCCACCAAGAUCGCUGAACAAUUGUGAUGCGAAUUUUUAUUUGCUACUUCUGAUG
>coluzzii_scf_1925491371_3897428-3897332 Terminal stem (Target used:28S rDNA gambiae)
GAAGCUGAUGAACCAGGCGUCCAAAGCGAUGGUGGAGUGCUUCAACGCGCAGUACGUCUCGCUGCACGUGCGCAAAUCGAACCGGGCGGCGCUGAAU
>coluzzii_scf_1925491372_2102824-2102684 Terminal stem (Target used:28S rDNA gambiae)
CAGAAUGAUGAAGGAGCCAAGGAUCAUCGCCGGCCACAAGCCUGACCAAUGCUGCAGAUUGCUUGAAGUUGUGAUUAUCUGAUAAAUGGACUUUUCUCCACUUCUUUUGUCGCUCCCCUCAUUUCUCCUCCCUCACUGAGU
>coluzzii_scf_1925491372_534464-534554 No terminal stem (Target used:28S rDNA gambiae)
GGUGAUGAUGAUGGUGGUGGUGGCAGGGAAAAAGCGCGCCUUUCGCUUAUUUGUGUUGUGCCUGGCAGUAUUCUGCGCUGUCUAGCUGAAA
>coluzzii_scf_1925491374_1142493-1142391 Terminal stem (Target used:28S rDNA gambiae)
GCCGAUGAUGCUGAAAUCGCCGGCCGCCAUCCAGAAGCAGCUGAGCGAUGCGGUCAGCAUUAUUGGCAAGUACGAUUUUCCCACCAAGUGGCCGGAGCUGAUG
>coluzzii_scf_1925491374_2154328-2154234 Terminal stem (Target used:28S rDNA gambiae)
UCCAAUGAUGAUCGCCGCAUAACCAGCAUGGACCCGGUGGUUUCGCUGCUGGUGCGCUUCUGUCUGCUUGCUGAGGAUGCUGCUGUUUGCUGAAG
>coluzzii_scf_1925491374_400283-400170 No terminal stem (Target used:28S rDNA gambiae)
GACCAGGAUGAGCUGCUUCACAUCUAACCCGCGAGCGGCAACUGAGGUAGCGAUCAACAGUUUUACACGGCCCUGUUUAAAAUCUACCAUUGUCGAGUCUCGAUCGAACUGAUC
>coluzzii_scf_1925491375_1361928-1361802 Possible terminal stem (Target used:28S rDNA gambiae)
AAAAAUGAGGAAUAGAAUCAUGCUUGCGCAAACGGGCCGACAUUCUACGCCGUGAUUUGUAAUUUCCUAACUAUUUCCACCGGGCAAGAAAAUUGCAUCCUUUUCAUUGCAACCUCUUCCACUGAAC
>coluzzii_scf_1925491375_153724-153627 Possible terminal stem (Target used:28S rDNA gambiae)
AAAAAUGAUGAUAUAAAUUAGAAUGAUUCCAUGAUCGUAAUCUAUCUCAAGCUCAACAGGACUGAAAGUAUAAAAAAUUAGUGAAAAUAGUCCUGACU
>coluzzii_scf_1925491375_154026-153927 Possible terminal stem (Target used:28S rDNA gambiae)
UAAAAUGAUGAUAUAAACUAGAAUGAUUCUCUAUGAUCGUAAACUAUCUCAAGCUCAACAGGACUGAAAAUAUUAAAAAUUAGUCAACAUAGUCCUGACU
>coluzzii_scf_1925491375_182536-182439 Possible terminal stem (Target used:28S rDNA gambiae)
UAAAAUGAUGAUAUAAACUAAAAUGAUUCCAUGAUCGUAAUCUAUCUCAAGCUCAACAGGACUGAAAGUAUAAAAAAAUACCGAAAAUAGUCCUGACU
>coluzzii_scf_1925491375_3407918-3407812 Terminal stem (Target used:28S rDNA gambiae)
CGCAAUGAUGAUGCUGCUGCUGCUGCUGCUGUCGGUCCGGUCCCUGACGACGACGACGACGACGGUGGGGAUGGUGAUGAUGGUGGCGGCUGUAAUCAGAACUGAAG
>coluzzii_scf_1925491376_1828529-1828413 Terminal stem (Target used:28S rDNA gambiae)
CUGCAUGAUGUGUUUCGUCUCGACGGGGCCGGCCUUGCGCGAAGGCGAGCCGCCCUGAAUCGGAGGCUCUCGGUGCAUCCGUUCCCAUACCCGCUGAUUGCGGAGCACCCGCUGAAC
>coluzzii_scf_1925491376_2739292-2739193 Terminal stem (Target used:28S rDNA gambiae)
CAGGAUGAUGAAGUUUUCCGCCCGCAUCAUCAUGAACCGGGUGAACUUGUGGCAUAGGAUCUUCUCAAUCUCGUCCGCCUGCUUGACGGCGAUGCUGAUG
>coluzzii_scf_1925491376_5944263-5944338 No terminal stem (Target used:28S rDNA gambiae)
GAUGAUGAUGACCCAUCCAUCUAGCCGGUCGAAUCGAUUUUCUGCCCAACCCAAGGAUCCCCAUGCGGCACUGAGA
>coluzzii_scf_1925491376_701350-701417 Terminal stem (Target used:28S rDNA gambiae)
UCUGAUGAUGACCUUUACACCUUUCCAGCUGCUGGAUGAACGAAAGCCAUGCCAUGUGGCUGCUGACG
>coluzzii_scf_1925491376_7386208-7386279 Strong terminal stem (Target used:28S rDNA gambiae)
CGGUAUGAUGAAACUUUCCGGCUGGUACAGAUUGCUGCCAUGCUGCCGUUUAUGCCGCGCGCCGAACUGACA
>coluzzii_scf_1925491376_759474-759607 Terminal stem (Target used:28S rDNA gambiae)
AGGGAUGAUGACGGAAAAUCAAAUCAACGUUUCCGCCGAAGCCAGCACACCACAGUUCGGCUGAUUCUUCAUUCUCCCUUCAUUCGGCGGACGCGUACGGCCGUCUCCCAGGAGACUCGACAUGGGGGCUGACU
>coluzzii_scf_1925491376_7978150-7978056 Possible terminal stem (Target used:28S rDNA gambiae)
CCAUAUGAUGAAAUGUCAUGUCAACGUUUGAACGCUGGAGUUAAUGAAGUUGUUCAUCAAGUGACUCCUGCCGGCGCUUCUUCCUCCCCCUGAAA
>coluzzii_scf_1925491376_8430579-8430512 No terminal stem (Target used:28S rDNA gambiae)
GCGAAUGAUGAAUUCGAUGAAGCCCUCUCACCUGACGAAGGAUGAAAGUUUGGAACACAUUUCUGACC
>coluzzii_scf_1925491377_1179035-1179122 Strong terminal stem (Target used:28S rDNA gambiae)
CGAGCUGAUGAAGAAAUCGACCGGCUUCUACAUCGAUCUGUCGGACGACGGGAGCGAAAGUGCGCGCAGCGCCACACCCAAGCUGAGC
>coluzzii_scf_1925491377_2562460-2562330 No terminal stem (Target used:28S rDNA gambiae)
AAAUAUGAUGCCCGACGGCCGCCGCCACAGCCCGUGGCCGUGUUAAUGUGACAAUUAAUUUCAUUAGACACGUUUCGUUAAUUGGACCGGAUCGUGUUCGAUUAUGCUUCGUUUCGUAAUGCCCGCUGAAG
>coluzzii_scf_1925491377_3415426-3415555 No terminal stem (Target used:28S rDNA gambiae)
UUAAAUGAUGAACACCAACGCCCCGGAGGAGGAGCGUCAGAGUUGUUUCCUUCCUGGUGUGAAGUUUAGGAAGCUUCUAUGUACCACUUAUCACGUUUACGCGCUACUGGCUGGGGGCUAACGGAUGACG
>coluzzii_scf_1925491377_4600597-4600699 Possible terminal stem (Target used:28S rDNA gambiae)
GGUGAUGAUGAUGCGCGCCGCUUGUUGGCAACGGUUUCACGACCGUUUAGUAGCAAUUUGAACAAUUCUUUCUCACCUCUUUGCAGCUCACCAGAGGCUGACA
>coluzzii_scf_1925491377_912752-912842 Strong terminal stem (Target used:28S rDNA gambiae)
UGUUAUGAUGAUUUUGGUGCAUUGCGUUGCCCCCUGGAGGGUUGUCACAAAAGUAUGAUUCCCCUCACGGAACAUGCAUGUUUGCCUGAUC
>coluzzii_scf_1925491377_993656-993749 No terminal stem (Target used:28S rDNA gambiae)
CGCCAUGUUGAAUAGGAGACAGACAAGCCCGUCCCCCUGGCGCAGACCUUUGGUGGUAGCAAAAGGUUCUGAAAGUUUUCCAUCCAUCCUGACC
>coluzzii_scf_1925491378_1882697-1882835 Terminal stem (Target used:28S rDNA gambiae)
GCUGAUGAUGAGGAUGAUGCGGACUGGGAGUUUGCUGUGCCGAAUGUCCAUGGCUAUGCUGCAUCUGACCAUGGCCAUGAGGGAUUCCCAUCGAAUGGCCCAUCGUACCGGUAUGAUGAGAAUGUGGUACCUGCUGAUG
>coluzzii_scf_1925491378_734061-734152 Possible terminal stem (Target used:28S rDNA gambiae)
GAUUGUGAUGAUUUUUUUUUAAAUUUCUGAUACCUCUUGUCAGAAUAGUUCUUUGUUGAAAAUAUAAAAUCCCGCACACGCCGGGACUGAAC
>coluzzii_scf_1925491379_10890718-10890643 Terminal stem (Target used:28S rDNA gambiae)
GUGUAUGAUGCGGUUUGACCGGUCUCGGCAGGACGCACUCGAGCUCGAACACGGCACGACACGGUCCCCUCUGAAC
>coluzzii_scf_1925491379_11046937-11046846 Terminal stem (Target used:28S rDNA gambiae)
CGUAAUGAUGGUUGCGAUAUGACAGUGUGCGUUAUUACAUUGUUAGAAUUAUAUCACUGUAAUGAGAUGGUGGUGGGGACACCUAUCUGAUG
>coluzzii_scf_1925491379_11848147-11848251 Terminal stem (Target used:28S rDNA gambiae)
AGCCAUGAUGAUGGAAGAUUCGUGUGCUUUCAGUCCACUGUUCACUUGGUCGAAGAUUUGCUGCGAGUACGCAAUGACCGCCUGACUGCCACAAAGCUGCUGAAG
>coluzzii_scf_1925491379_12086883-12087020 Possible terminal stem (Target used:28S rDNA gambiae)
GAUGAUGAUGAUAAUGUGGACGAUAAGGUUCUUCCCAAACGCUUCGACCUCUGAUUUGGCGAUGGAGGAAUUCCUGGGAUUUUCCCACCCUAAUCGACCCGAUGCCGUGGUUACAUUUUACACAGGGCUUUACUGAGU
>coluzzii_scf_1925491379_12189474-12189337 Terminal stem (Target used:28S rDNA gambiae)
GACGAUGAUGAUGCGCAGCGAAAGAAGCGGGACACACACGCACACGCGAUCCGUUCGCUGGCAGGUUCAAAAUUUAAAUGAAAAAAAGCUGCACCGUUCGUGCCGACACAACCACCGCGCGAGCACGGGCAUCUGAGA
>coluzzii_scf_1925491379_12632144-12632016 Terminal stem (Target used:28S rDNA gambiae)
[truncated: 245,326 more chars]
