# Supplementary material for: Non-coding RNA gene families in the genomes of anopheline mosquitoes
Source: BMC Genomics. 2014 Nov 28;15(1):1038. doi: 10.1186/1471-2164-15-1038 (PMC4300560; doi:10.1186/1471-2164-15-1038)
Supplement: Supplementary file 4 — Additional file 4: tRNA genes identified in the anopheline genomes. This txt file is essentially a FASTA-formatted file that contains all sequences determined and listed in Table 3. The sequences are listed alphabetically following the names of the taxa. The coordinates of the scaffold in which the sequence was detected are indicated in the description line, followed by a short description of the tRNA encoded. (TXT 1019 KB) [file 12864_2014_6849_MOESM4_ESM.txt]

>albimanus_KB672346_1009-938 tRNA Glu codon CTC reverse strand is reported
TCCCATATTGTCTAGTGGTTAGGATATCCGGCTCTCACCCGGAAGGCCCGGGTTCGATTCCCGGTATGGGAA
>albimanus_KB672286_154547-154618 tRNA His codon GTG
GCCGTGATCGTCTAGTGGTTAGGACCCTACGTTGTGGCCGTAGTAACCCAGGTTCGAATCCTGGTCACGGCA
>albimanus_KB672286_192477-192548 tRNA His codon GTG
GCCGTGATCGTCTAGTGGTTAGGACCCTACGTTGTGGCCGTAGTAACCCAGGTTCGAATCCTGGTCACGGCA
>albimanus_KB672286_290237-290309 tRNA Val codon AAC
GTTTCCGTGGTGTAGTGGTTATCACATCCGCCTAACACGCGGAAGGCCCCCGGTTCGATCCCGGGCGGAAACA
>albimanus_KB672286_1520433-1520504 tRNA Asp codon GTC
TCCTCGATAGTATAGTGGTAAGTATCCCCGCCTGTCACGCGGGAGACCGGGGTTCGATTCCCCGTCGGGGAG
>albimanus_KB672286_6771226-6771297 tRNA Asp codon GTC
TCCTCGATAGTATAGTGGTCAGTATCCCCGCCTGTCACGCGGGAGACCGGGGTTCGATTCCCCGTCGGGGAG
>albimanus_KB672286_6965670-6965743 tRNA Asn codon GTT
GCCTTCGTGGCGCAATCGGTTAGCGCGTTCGGCTGTTAACCGAAAGGTTGGTGGTTCGAGTCCACCCGGGGGCG
>albimanus_KB672286_6967068-6967150 tRNA Leu codon CAG
GTCAGGATGGCCGAGCGGTCTAAGGCGCTACGTTCAGGTCGTAGTCTTCTCTGAAGGCGTGGGTTCGAATCCCACTTCTGACA
>albimanus_KB672286_7468495-7468567 tRNA Val codon TAC
GGTTCCATGGTGTAGCGGTTATCACGTCTGCTTTACACGCAGAAGGTCTCCAGTTCGATCCTGGATGGAACCA
>albimanus_KB672286_11064152-11064223 tRNA Glu codon TTC
TCCCATATCGTCTAGTGGCTAGGATATCTGGCTTTCACCCAGAAGGCCCGGGTTCGATTCCCGGTGTGGGAA
>albimanus_KB672286_12808347-12808420 tRNA Asn codon GTT
GCCTTCGTGGCGCAATCGGTTAGCGCGTTCGGCTGTTAACCGAAAGGTTGGTGGTTCGAGTCCACCCGGGGGCG
>albimanus_KB672286_16257791-16257886 tRNA Tyr codon GTA
CCTTCGATAGCTCAGTTGGTAGAGCGGTGGACTGTAGCGGGACTCTGACAAGTCATAGTAATCCATAGGTCACTGGTTCAAATCCGGTTCGAAGGA
>albimanus_KB672286_16281820-16282033 tRNA Tyr codon GTA
CCTTCGATAGCTCAGCTGGTAGAGCGGTGGACTGTAGAAGACGTTCGATTGTGTGAGGATTAGTTGTGGATCATTGCGCCCCCCATAAAGCATCCTTCCTTTCTCTCCATAAACCTACACTTTAAAACACCTCGAGTGTGTAGCTGGTGGAGCCTAATCTCACGGGAAAACAATAGACATCCATAGGTCACTGGTTCAAATCCGGTTCGAAGGA
>albimanus_KB672286_16282994-16283157 tRNA Tyr codon GTA
CCTTCGATAGCTCAGTTGGTAGAGCGGTGGACTGTAGTACGACAGTTGCAGTTGTTGTTGAGCTGGGGTCGAGGATCATTAATCGATCATCGCTCTCTTCCACAGCAGCAGCTTCATAAACAATAGCTATCCATAGGTCACTGGTTCAAATCCGGTTCGAAGGA
>albimanus_KB672286_16283635-16283886 tRNA Tyr codon GTA
CCTTCGATAGCTCAGATGGTAGAGCGGTGAACTGTAGTTTCGGAAGTCGATAATGTGTGATGGATGACCGTTAAAGTGTGTGTCCGTGGGCTGTGTCCGGGTAGAGTACGTTTGCGCCCTCCAAAAGAAGCGCCAGTGTCTTAGACCGAGCACATCCTTAAAGAGCCACACTCTCGATCGGTCAGTCATCGTCATCATTGAATTGCCTTTAGAGCTATCCATAGGTCACTGGTTCAAATCCGGTTCGAAGGA
>albimanus_KB672286_16284281-16284461 tRNA Tyr codon GTA
CCTTCGATAGCTCAGTTGGTAGAGCGGTGGACTGTAGTACGAAACGTCAGAGGAAGTATATGGTTGAAGATCACCTTCTATACATAGCGTGTGGCATCTGATCTATATCTGTTGTCTCTCTTCTACATCATCAAAAACACAAGCTATCCATAGGTCACTGGTTCAAATCCGGTTCGAAGGA
>albimanus_KB672286_16293379-16293564 tRNA Tyr codon GTA
CCTTCGATAGCTCAGTTGGTAGAGCGGTGGACTGTAGCTGGATTGTGGAGCGAAGGTTGATCATTGAAGTGAGCGATGATCAGGTGCAGCCCAAGACTCCCTGATAAGACCACTCTTGAACGATCAGCCAGCTGCACAGAAACAATAGATATCCATAGGTCACTGGTTCAAATCCGGTTCGAAGGA
>albimanus_KB672286_16294011-16294177 tRNA Tyr codon GTA
CCTTCGATAGCTCAGTTGGTAGAGCGGTGGACTGTAGTACGACAGATGCAGTTGTTGGGTTGGGGCCGAGGATCATCCATTAATCGATCATCGCGCTCTCTCTTTCAGCAGCAGCTTCATAAACAATAGCTATCCATAGGTCACTGGTTCAAATCCGGTTCGAAGGA
>albimanus_KB672286_16315279-16315351 tRNA Arg codon TCT
GTCCCTCTGGCGCAGCGGATAGCGCGTTGGACTTCTAATCCAAAGGTCGTGGGTTCGATCCCCACGAGGGATG
>albimanus_KB672286_16324012-16324114 tRNA Tyr codon GTA
CCTTCGATAGCTCAGTTGGTAGAGCGGTGGACTGTAGCGGCATCTCCACGAAAGTGGACATAGAGTAATCCATAGGTCACTGGTTCAAATCCGGTTCGAAGGA
>albimanus_KB672286_16324571-16324666 tRNA Tyr codon GTA
CCTTCGATAGCTCAGTTGGTAGAGCGGTGGACTGTAGCGGGACTCTGACAAGTCATAGTAATCCATAGGTCACTGGTTCAAATCCGGTTCGAAGGA
>albimanus_KB672286_16331779-16331850 tRNA Glu codon TTC
TCCCATATGGTCTAGTGGCTAGGATATCTGGCTTTCACCCAGAAGGCCCGGGTTCGATTCCCGGTATGGGAA
>albimanus_KB672286_16828951-16829022 tRNA Glu codon CTC
TCCCATATTGTCTAGTGGTTAGGATATCCGGCTCTCACCCGGAAGGCCCGGGTTCGATTCCCGGTATGGGAA
>albimanus_KB672286_17582201-17582274 tRNA Asn codon GTT
GCCTTCGTGGCGCAATCGGTTAGCGCGTTCGGCTGTTAACCGAAAGGTTGGTGGTTCGAGTCCACCCGGGGGCG
>albimanus_KB672286_17795329-17795400 tRNA Cys codon GCA
GGGGGTATAGCTCAGCGGTAGAGCAATCGACTGCAGATCGAAAGGTCCCTGGTTCAACTCCGGGTACCCCCT
>albimanus_KB672286_21046252-21046324 tRNA Thr codon TGT
GCCTCTTTAGCTCAGTTGGCAGAGCGCTGGTCTTGTAAACCAGCGGTCGTGAGTTCGATTCTCACAGGAGGCA
>albimanus_KB672286_21558304-21558385 tRNA Ser codon CGA
GCAGTCGTGGCCGAGCGGTTAAGGCGTCTGACTCGAAATCAGATTCCCTCTGGGAGCGTAGGTTCGAATCCTACCGGCTGCG
>albimanus_KB672286_23855736-23855879 tRNA Tyr codon GTA
CCTTCGATAGCTCAGTTGGTAGAGCGGTGGACTGTAGAGCGGTGAGCCAAGCATCAACTCTCCTTGCTTTGAGGTTTGTGATGATTGGTTTCGGTCAAAAGTATAGTAATCCATAGGTCACTGGTTCAAATCCGGTTCGAAGGA
>albimanus_KB672286_25914292-25914364 tRNA Val codon AAC
GTTTCCGTGGTGTAGTGGTTATCACATCCGCCTAACACGCGGAAGGCCCCCGGTTCGATCCCGGGCGGAAACA
>albimanus_KB672286_27602545-27602617 tRNA Arg codon TCG
GGCCGTGTGGCCTAATGGAGAAGGCGTCGGACTTCGGATCCGAAGATTGCAGGTTCGAGTCCTGTCACGGTCG
>albimanus_KB672286_27607770-27607840 tRNA Gly codon GCC
GCATCGGTGGTTCAGTGGTAGAATGCTCGCCTGCCACGCGGGCGGCCCGGGTTCGATTCCCGGCCGATGCA
>albimanus_KB672286_27608076-27608147 tRNA Met codon CAT
AGCAGAGTGGCGCAGTGGAAGCGTGCTGGGCCCATAACCCAGAGGTCCGTAGATCGAAACTACGTTCTGCTA
>albimanus_KB672286_27609175-27609247 tRNA Val codon AAC
GTTTCCGTGGTGTAGTGGTTATCACATCCGCCTAACACGCGGAAGGCCCCCGGTTCGATCCCGGGCGGAAACA
>albimanus_KB672286_27615344-27615416 tRNA Val codon AAC
GTTTCCGTGGTGTAGTGGTTATCACATCCGCCTAACACGCGGAAGGCCCCCGGTTCGATCCCGGGCGGAAACA
>albimanus_KB672286_29957418-29957499 tRNA Leu codon AAG
GGTAGCGTGGCCGAGCGGTCTAAGGCGCTGGTTTAAGGCACCAGTCACTTCGGTGGCGTGGGTTCGAATCCCACCGCTGCCA
>albimanus_KB672286_27616621-27616551 tRNA Gly codon CCC reverse strand is reported
GCATCGGTGGTTCAATGGTAGAATGCTCGCCTCCCACGCGTGTGACCCGGGTTCGATTCCCGGCCGATGCA
>albimanus_KB672286_27615030-27614960 tRNA Gly codon GCC reverse strand is reported
GCATCGGTGGTTCAGTGGTAGAATGCTCGCCTGCCACGCGGGCGGCCCGGGTTCGATTCCCGGCCGATGCA
>albimanus_KB672286_27608875-27608805 tRNA Gly codon GCC reverse strand is reported
GCATCGGTGGTTCAGTGGTAGAATGCTCGCCTGCCACGCGGGCGGCCCGGGTTCGATTCCCGGCCGATGCA
>albimanus_KB672286_27607470-27607398 tRNA Val codon AAC reverse strand is reported
GTTTCCGTGGTGTAGTGGTTATCACATCCGCCTAACACGCGGAAGGCCCCCGGTTCGATCCCGGGCGGAAACA
>albimanus_KB672286_27602932-27602860 tRNA Arg codon TCG reverse strand is reported
GGCCGTGTGGCCTAATGGAGAAGGCGTCGGACTTCGGATCCGAAGATTGCAGGTTCGAGTCCTGTCACGGTCG
>albimanus_KB672286_27602175-27602103 tRNA Arg codon TCG reverse strand is reported
GGCCGTGTGGCCTAATGGAGAAGGCGTCGGACTTCGGATCCGAAGATTGCAGGTTCGAGTCCTGTCACGGTCG
>albimanus_KB672286_26320959-26320878 tRNA Ser codon AGA reverse strand is reported
GCAGTCGTGGCCGAGCGGTTAAGGCGTCTGACTAGAAATCAGATTCCCTCTGGGAGCGTAGGTTCGAATCCTACCGACTGCG
>albimanus_KB672286_24476013-24475823 tRNA Tyr codon GTA reverse strand is reported
CCTTCGATAGCTCAGTTGGTAGAGCGGTGGACTGTAGTACGACAGATTGCGGTGGTTGTTGTTGTTGTTGGGTCGATGATCAACCATCGATCAGGGAGAGAGAGGACCCCTCACCCTCTTCAACAACAATGCTGCCGCTTCAAAGCGCAATAGCTATCCATAGGTCACTGGTTCAAATCCGGTTCGAAGGA
>albimanus_KB672286_24017044-24016973 tRNA Pro codon TGG reverse strand is reported
GGCTCAATGGTCTAGGGGTATGATTCTCGCTTTGGGTGCGAGAGGTCCCGGGTTCAAATCCCGGTTGAGCCC
>albimanus_KB672286_21023068-21022996 tRNA Val codon CAC reverse strand is reported
GTTTCCGTAGTGTAGCGGTTATCACGTCTGCTTCACACGCAGAAGGTCCCCGGTTCGAACCCGGGCGGAAACA
>albimanus_KB672286_19291715-19291644 tRNA Met codon CAT reverse strand is reported
AGCAGAGTGGCGCAGTGGAAGCGTGCTGGGCCCATAACCCAGAGGTCCGTAGATCGAAACTACGCTCTGCTA
>albimanus_KB672286_19288394-19288322 tRNA Met codon CAT reverse strand is reported
GCCTCGATAGCGCAGTAGGTAGCGCGTAAGTCTCATAATCTTAAGGTCGTGAGTTCGATCCTCACTCGGGGCA
>albimanus_KB672286_19286808-19286737 tRNA Met codon CAT reverse strand is reported
AGCAGAGTGGCGCAGTGGAAGCGTGCTGGGCCCATAACCCAGAGGTCCGTAGATCGAAACTACGCTCTGCTA
>albimanus_KB672286_19286476-19286404 tRNA Met codon CAT reverse strand is reported
GCCTCGATGGCGCAGTAGGCAGCGCGTAAGTCTCATAATCTTAAGGTCGTGAGTTCGAGCCTCACTCGGGGCA
>albimanus_KB672286_16277168-16276939 tRNA Tyr codon GTA reverse strand is reported
CCTTCGATAGCTCAGTTGGTAGAGCGGTGGACTGTAGAAGACGTTCGATTGTGAAGATTAGTTGTGGATCGTTGCGCCTCCCGGTAATGCAATCCTTCCTTTCTCTCCATATATCACTTACAACACTTCGAGTAAAAGAAAGCTAAGCTAAGCTGCCTAGCTTTGGAGCCTAATCTCACGAGAAAACAATAGACATCCATAGGTCACTGGTTCAAATCCGGTTCGAAGGA
>albimanus_KB672286_16267201-16267015 tRNA Tyr codon GTA reverse strand is reported
CCTTCGATAGCTCAGTTGGTAGAGCGGTGGACTGTAGCTGGATTGTGGAGCGAAGGTTGATCGTTGAAGTTGAGCGATGATCAGGTTCAGTCAAAGACTCCCTGATAAGACCACTCTTCAACGATCAGCCAGCTGCACAGAAACAATAGATATCCATAGGTCACTGGTTCAAATCCGGTTCGAAGGA
>albimanus_KB672286_11760205-11760134 tRNA Met codon CAT reverse strand is reported
AGCAGAGTGGCGCAGTGGAAGCGTGCTGGGCCCATAACCCAGAGGTCCGTAGATCGAAACTACGTTCTGCTA
>albimanus_KB672286_10298534-10298462 tRNA Thr codon TGT reverse strand is reported
GCCTCTTTAGCTCAGTTGGCAGAGCGCTGGTCTTGTAAACCAGCGGTCGTGAGTTCGATTCTCACAGGAGGCA
>albimanus_KB672286_7531068-7530983 tRNA SeC(e) codon TCA reverse strand is reported
GCCCAGTCGAGCCTCGGTGGTCCGGGGTGCAGGCTTCAAACCTGTAGTCGATTAGCGTCGAAGTGGTTCAATTCCACCTACTGGGC
>albimanus_KB672286_7470811-7470739 tRNA Val codon TAC reverse strand is reported
GGTTCCATGGTGTAGCGGTTATCACGTCTGCTTTACACGCAGAAGGTCTCCAGTTCGATCCTGGATGGAACCA
>albimanus_KB672286_6954010-6953937 tRNA Asn codon GTT reverse strand is reported
GCCTTCGTGGCGCAATCGGTTAGCGCGTTCGGCTGTTAACCGAAAGGTTGGTGGTTCGAGTCCACCCGGGGGCG
>albimanus_KB672286_6481847-6481776 tRNA Asp codon GTC reverse strand is reported
TCCTCGATAGTATAGTGGTCAGTATCCCCGCCTGTCACGCGGGAGACCGGGGTTCGATTCCCCGTCGGGGAG
>albimanus_KB672286_2662318-2662246 tRNA Ala codon AGC reverse strand is reported
GGGGATGTAGCTCAGATGGTAGAGCGCTCGCTTAGCATGTGAGAGGTACCGGGATCGATACCCGGCATCTCCA
>albimanus_KB672286_2597020-2596948 tRNA Ala codon AGC reverse strand is reported
GGGGATGTAGCTCAGATGGTAGAGCGCTCGCTTAGCATGTGAGAGGTACCGGGATCGATACCCGGCATCTCCA
>albimanus_KB672286_1518339-1518268 tRNA Asp codon GTC reverse strand is reported
TCCTCGATAGTATAGTGGTAAGTATCCCCGCCTGTCACGCGGGAGACCGGGGTTCGATTCCCCGTCGGGGAG
>albimanus_KB672286_189515-189444 tRNA His codon GTG reverse strand is reported
GCCGTGATCGTCTAGTGGTTAGGACCCTACGTTGTGGCCGTAGTAACCCAGGTTCGAATCCTGGTCACGGCA
>albimanus_KB672286_73529-73458 tRNA His codon GTG reverse strand is reported
GCCGTGATCGTCTAGTGGTTAGGACCCTACGTTGTGGCCGTAGTAACCCAGGTTCGAATCCTGGTCACGGCA
>albimanus_KB672286_61222-61151 tRNA His codon GTG reverse strand is reported
GCCGTGATCGTCTAGTGGTTAGGACCCTACGTTGTGGCCGTAGTAACCCAGGTTCGAATCCTGGTCACGGCA
>albimanus_KB672397_2429599-2429671 tRNA Arg codon TCG
GGCCGTGTGGCCTAATGGAGAAGGCGTCGGACTTCGGATCCGAAGATTGCAGGTTCGAGTCCTGTCACGGTCG
>albimanus_KB672397_5208978-5209051 tRNA Thr codon AGT
GGCGCCGTGGCTTAGTTGGTTAAAGCGCCTGTCTAGTAAACAGGAGATCGTGAGTTCGAATCTCGCCGGAGCCT
>albimanus_KB672397_5226644-5226714 tRNA Gly codon GCC
GCATCGGTGGTTCAGTGGTAGAATGCTCGCCTGCCACGCGGGCGGCCCGGGTTCGATTCCCGGCCGATGCA
>albimanus_KB672397_10509739-10509811 tRNA Lys codon CTT
GCCCGGCTAGCTCAGTCGGTAGAGCATGAGACTCTTAATCTCAGGGTCGTGGGTTCGAGCCCCACGTTGGGCG
>albimanus_KB672397_11756707-11756778 tRNA Thr codon CGT
GCCTCTTTAGCTCAGTGGTAGAGCGCTGGTCTCGTAAACCAGCGGTCGTGAGTTCAATCCTCACAGGAGGCA
>albimanus_KB672397_11938332-11938404 tRNA Lys codon TTT
GCCCGGATAGCTCAGCCGGTAGAGCGTTGGACTTTTAATCCAACGGTCAAGGGTTCAAGTCCCTTTTCGGGCG
>albimanus_KB672397_11938750-11938823 tRNA Ile codon AAT
GGCCCCATAGCTCAGTTGGTTAGAGCGTCGTGCTAATAACGCGAAGGTCGTGAGTTCGATCCTCTCTGGAGCCA
>albimanus_KB672397_11939609-11939682 tRNA Ile codon AAT
GGCCCCATAGCTCAGTTGGTTAGAGCGTCGTGCTAATAACGCGAAGGTCGTGAGTTCGATCCTCTCTGGAGCCA
>albimanus_KB672397_11940437-11940508 tRNA Gly codon TCC
GCGTCGGTGGTGTAATGGTCAGCATAGTTGCCTTCCAAGCAGTTGATCCGGGTTCGATTCCCGGCCGACGCA
>albimanus_KB672397_11941018-11941091 tRNA Ile codon AAT
GGCCCCATAGCTCAGTTGGTTAGAGCGTCGTGCTAATAACGCGAAGGTCGTGAGTTCGATCCTCTCTGGAGCCA
>albimanus_KB672397_11942072-11942145 tRNA Ile codon AAT
GGCCCCATAGCTCAGTTGGTTAGAGCGTCGTGCTAATAACGCGAAGGTCGTGAGTTCGATCCTCTCTGGAGCCA
>albimanus_KB672397_11943305-11943376 tRNA Gly codon TCC
GCGTCGGTGGTGTAATGGTCAGCATAGTTGCCTTCCAAGCAGTTGATCCGGGTTCGATTCCCGGCCGACGCA
>albimanus_KB672397_11968463-11968534 tRNA Trp codon CCA
GACTCCGTGGCGCAACGGTAGCGCGTCTGACTCCAGATCAGAAGGTTGCGTGTTCAAATCACGTCGGGGTCA
>albimanus_KB672397_12229976-12230058 tRNA Leu codon CAG
GTCAGGATGGCCGAGCGGTCTAAGGCGCTACGTTCAGGTCGTAGTCTTCTCTGAAGGCGTGGGTTCGAATCCCACTTCTGACA
>albimanus_KB672397_15257629-15257702 tRNA Lys codon TTT
GCCCGGATAGCTCAGTCGGTAGAGCGTTGGACTTTTAATTCCAACGGTCTAGGGTTCAAGTCCCTATTCGGGCG
>albimanus_KB672397_15373064-15373145 tRNA Ser codon AGA
GCAGTCGTGGCCGAGCGGTTAAGGCGTCTGACTAGAAATCAGATTCCCTCTGGGAGCGTAGGTTCGAATCCTACCGACTGCG
>albimanus_KB672397_15404033-15404105 tRNA Arg codon ACG
GGTCCTGTGGCGCAATGGATAACGCGTCTGACTACGGATCAGAAGATTCCAGGTTCGACTCCTGGCAGGATCG
>albimanus_KB672397_15405684-15405756 tRNA Arg codon ACG
GGTCCTGTGGCGCAATGGATAACGCGTCTGACTACGGATCAGAAGATTCCAGGTTCGACTCCTGGCAGGATCG
>albimanus_KB672397_15420967-15421038 tRNA Ala codon TGC
GGGGATGTAGCTCAGTGGTAGAGCGTTCGCTTTGCATGTGAAAGGCCCCGGGTTCGATCCCCGGCATCTCCA
>albimanus_KB672397_15429853-15429934 tRNA Ser codon AGA
GCAGTCGTGGCCGAGCGGTTAAGGCGTCTGACTAGAAATCAGATTCCCTCTGGGAGCGTAGGTTCGAATCCTACCGACTGCG
>albimanus_KB672397_15433128-15433209 tRNA Ser codon AGA
GCAGTCGTGGCCGAGCGGTCAAGGCGTCTGACTAGAAATCAGATTCCCTCTGGGAGCGTAGGTTCGAATCCTACCAACTGCG
>albimanus_KB672397_15445226-15445297 tRNA Pro codon TGG
GGCTCAATGGTCTAGGGGTATGATTCTCGCTTTGGGTGCGAGAGGTCCCGGGTTCAAATCCCGGTTGAGCCC
>albimanus_KB672397_15446966-15447038 tRNA Ala codon AGC
GGGGATGTAGCTCAGATGGTAGAGCGCTCGCTTAGCATGTGAGAGGTACGGGGATCGATACCCCGCATCTCCA
>albimanus_KB672397_15484334-15484415 tRNA Ser codon TGA
GCTGTGGTGTCCGAGCGGTTAAGGAGATGGACTTGAAATCCATTGGGTTTTACCCGCACAGGTTCGAATCCTGTCTACAGCG
>albimanus_KB672397_15485116-15485189 tRNA Thr codon AGT
GGCGCCGTGGCTTAGTTGGTTAAAGCGCCTGTCTAGTAAACAGGAGATCGTGAGTTCGAATCTCGCCGGAGCCT
>albimanus_KB672397_15486290-15486363 tRNA Thr codon AGT
GGCGCCGTGGCTTAGTTGGTTAAAGCGCCTGTCTAGTAAACAGGAGATCGTGAGTTCGAATCTCGCCGGAGCCT
>albimanus_KB672397_15493929-15494000 tRNA Glu codon TTC
TCCCATATGGTCTAGTGGCTAGGATATCTGGCTTTCACCCAGAAGGCCCGGGTTCGATTCCCGGTATGGGAA
>albimanus_KB672397_15494431-15494503 tRNA Arg codon ACG
GGTCCTGTGGCGCAATGGATAACGCGTCTGACTACGGATCAGAAGATTCCAGGTTCGACTCCTGGCAGGATCG
>albimanus_KB672397_15494981-15495052 tRNA Asp codon GTC
TCCTCGATAGTATAGTGGTCAGTATCCCCGCCTGTCACGCGGGAGACCGGGGTTCGATTCCCCGTCGGGGAG
>albimanus_KB672397_15499323-15499394 tRNA Asp codon GTC
TCCTCGATAGTATAGTGGTCAGTATCCCCGCCTGTCACGCGGGAGACCAGGGTTCGATTCCCCGTCGGGGAG
>albimanus_KB672397_15499657-15499728 tRNA Glu codon TTC
TCCCATATGGTCTAGTGGCTAGGATATCTGGCTTTCACCCAGAAGGCCCGGGTTCGATTCCCGGTATGGGAA
>albimanus_KB672397_15500531-15500603 tRNA Arg codon ACG
GGTCCTGTGGCGCAATGGATAACGCGTCTGACTACGGATCAGAAGATTCCAGGTTCGACTCCTGGCAGGATCG
>albimanus_KB672397_15500915-15500986 tRNA Ala codon TGC
GGGGATATAGCTCAGTGGTAGAGCGTTCGCTTTGCATGTGAAAGGCCCCGGGTTCGATCCCCGGTATCTCCA
>albimanus_KB672397_18219602-18219683 tRNA Ser codon GCT
GACGAGGTGGCCGAGAGGTTAAGGCGTTGGACTGCTAATCCAATGTGCTCTGCACGCGTGGGTTCGAATCCCATCCTCGTCG
>albimanus_KB672397_19185256-19185327 tRNA Thr codon CGT
GCCTCTTTAGCTCAGTGGTAGAGCGCTGGTCTCGTAAACCAGCGGTCGTGAGTTCAATCCTCACAGGAGGCA
>albimanus_KB672397_19529707-19529779 tRNA Met codon CAT
GCCTCGATAGCGCAGTCGGTAGCGCGTAAGTCTCATAATCTTAAGGTCGTGAGTTCGATCCTCACTCGGGGCA
>albimanus_KB672397_19533475-19533547 tRNA Met codon CAT
GCCTCGATAGCGCAGTCGGTAGCGCGTAAGTCTCATAATCTTAAGGTCGTGAGTTCGATCCTCACTCGGGGCA
>albimanus_KB672397_20379547-20379618 tRNA Pro codon CGG
GGCTCGTTGGTCTAGGGGTATGATTCTCGCTTCGGGTGCGAGAGGTCCCGGGTTCAAATCCCGGACGAGCCC
>albimanus_KB672397_20880907-20880978 tRNA Met codon CAT
AGCAGAGTGGCGCAGTGGAAGCGTGCTGGGCCCATAACCCAGAGGTCCGTAGATCGAAACTACGTTCTGCTA
>albimanus_KB672397_22015766-22015838 tRNA Ala codon AGC
GGGGATGTAGCTCAGATGGTAGAGCGCTCGCTTAGCATGTGAGAGGTACGGGGATCGATACCCCGCATCTCCA
>albimanus_KB672397_22103079-22103007 tRNA Arg codon TCT reverse strand is reported
GTCCCTTTGGCGCAGCGGATAGCGCGTTGGACTTCTAATCCAAAGGTCGTGGGTTCGATCCCCACAAGGGATG
>albimanus_KB672397_20394825-20394754 tRNA Pro codon CGG reverse strand is reported
GGCTCGTTGGTCTAGGGGTATGATTCTCGCTTCGGGTGCGAGAGGTCCCGGGTTCAAATCCCGGACGAGCCC
>albimanus_KB672397_20247590-20247509 tRNA Ser codon GCT reverse strand is reported
GACGAGGTGGCCGAGTGGTTAAGGCGTCGGACTGCTAATCCGATGTGCTCTGCACGCGTGGGTTCGAATCCCATCCTCGTCG
>albimanus_KB672397_19533812-19533740 tRNA Met codon CAT reverse strand is reported
GCCTCGATAGCGCAGTCGGTAGCGCGTAAGTCTCATAATCTTAAGGTCGTGAGTTCGATCCTCACTCGGGGCA
>albimanus_KB672397_19529947-19529876 tRNA Trp codon CCA reverse strand is reported
GACTCCGTGGCGCAACGGTAGCGCGTCTGACTCCAGATCAGAAGGTTGCGTGTTCAAATCACGTCGGGGTCA
>albimanus_KB672397_18219958-18219877 tRNA Ser codon GCT reverse strand is reported
GACGAGGTGGCCGAGAGGTTAAGGCGTTGGACTGCTAATCCAATGTGCTCTGCACGCGTGGGTTCGAATCCCATCCTCGTCG
>albimanus_KB672397_17246204-17246133 tRNA Pro codon AGG reverse strand is reported
GGCTCAATGGTCTAGGGGTATGATTTTCGCTTAGGGTGCGAGAGGTCCCGGGTTCAAATCCCGGTTGAGCCC
>albimanus_KB672397_17243765-17243694 tRNA Pro codon TGG reverse strand is reported
GGCTCAATGGTCTAGGGGTATGATTCTCGCTTTGGGTGCGAGAGGTCCCGGGTTCAAATCCCGGTTGAGCCC
>albimanus_KB672397_15501248-15501169 tRNA Leu codon TAG reverse strand is reported
GGCAGCGTGGCCGAGTGGTCTAAGGCGCTGGTTTTAGGCACCAGTCAGAAATGGCGTGGGTTCGAATCCCACCGCTGTCA
>albimanus_KB672397_15496436-15496365 tRNA Asp codon GTC reverse strand is reported
TCCTCGATAGTATAGTGGTCAGTATCCCCGCCTGTCACGCGGGAGACCGGGGTTCGATTCCCCGTCGGGGAG
>albimanus_KB672397_15493686-15493615 tRNA Ala codon TGC reverse strand is reported
GGGGATGTAGCTCAGTGGTAGAGCGTTCGCTTTGCATGTGAAAGGCCCCGGGTTCGATCCCCGGCATCTCCA
>albimanus_KB672397_15492929-15492858 tRNA Glu codon TTC reverse strand is reported
TCCCATATGGTCTAGTGGCTAGGATATCTGGCTTTCACCCAGAAGGCCCGGGTTCGATTCCCGGTATGGGAA
>albimanus_KB672397_15491161-15491089 tRNA Arg codon ACG reverse strand is reported
GGTCCTGTGGCGCAATGGATAACGCGTCTGACTACGGATCAGAAGATTCCAGGTTCGACTCCTGGCAGGATCG
>albimanus_KB672397_15485679-15485606 tRNA Thr codon AGT reverse strand is reported
GGCGCCGTGGCTTAGTTGGTTAAAGCGCCTGTCTAGTAAACAGGAGATCGTGAGTTCGAATCTCGCCGGAGCCT
>albimanus_KB672397_15449327-15449255 tRNA Ala codon AGC reverse strand is reported
GGGGATGTAGCTCAGATGGTAGAGCGCTCGCTTAGCATGTGAGAGGTACGGGGATCGATACCCCGCATCTCCA
>albimanus_KB672397_15448820-15448749 tRNA Pro codon TGG reverse strand is reported
GGCTCAATGGTCTAGGGGTATGATTCTCGCTTTGGGTGCGAGAGGTCCCGGGTTCAAATCCCGGTTGAGCCC
>albimanus_KB672397_15447850-15447779 tRNA Pro codon TGG reverse strand is reported
GGCTCAATGGTCTAGGGGTATGATTCTCGCTTTGGGTGCGAGAGGTCCCGGGTTCAAATCCCGGTTGAGCCC
>albimanus_KB672397_15443468-15443395 tRNA Thr codon AGT reverse strand is reported
GGCGCCGTGGCTTAGTTGGTTAAAGCGCCTGTCTAGTAAACAGGAGATCGTGAGTTCGAATCTCGCCGGAGCCT
>albimanus_KB672397_15443043-15442962 tRNA Ser codon TGA reverse strand is reported
GCTGTGGTGTCCGAGTGGTTAAGGAGATGGACTTGAAATCCATTGGGTTCTACCCGCACAGGTTCGAACCCTGTCTACAGCG
>albimanus_KB672397_15439307-15439236 tRNA Gln codon TTG reverse strand is reported
GGTTCCATGGTGTAATGGTTAGCACTCAGGACTTTGAATCCTGCGATCCGAGTTCAAATCTCGGTGGAACCT
>albimanus_KB672397_15403147-15403075 tRNA Arg codon ACG reverse strand is reported
GGTCCTGTGGCGCAATGGATAACGCGTCTGACTACGGATCAGAAGATTCCAGGTTCGACTCCTGGCAGGATCG
>albimanus_KB672397_15353661-15353589 tRNA Arg codon ACG reverse strand is reported
GGTCCTGTGGCGCAATGGATAACGCGTCTGACTACGGATCAGAAGATTCCAGGTTCGACTCCTGGCAGGATCG
>albimanus_KB672397_13290383-13290312 tRNA Met codon CAT reverse strand is reported
AGCAGAGTGGCGCAGTGGAAGCGTGCTGGGCCCATAACCCAGAGGTCCGTAGATCGAAACTACGTTCTGCTA
>albimanus_KB672397_12288940-12288859 tRNA Ser codon GCT reverse strand is reported
GACGAGGTGGCCGAGAGGTTAAGGCGTTGGACTGCTAATCCAATGTGCTCTGCACGCGTGGGTTCGAATCCCATCCTCGTCG
>albimanus_KB672397_12230492-12230410 tRNA Leu codon CAG reverse strand is reported
GTCAGGATGGCCGAGCGGTCTAAGGCGCTACGTTCAGGTCGTAGTCTTCTCTGAAGGCGTGGGTTCGAATCCCACTTCTGACA
>albimanus_KB672397_12015016-12014943 tRNA Ile codon AAT reverse strand is reported
GGCCCCATAGCTCAGTTGGTTAGAGCGTCGTGCTAATAACGCGAAGGTCGTGAGTTCGATCCTCTCTGGAGCCA
>albimanus_KB672397_11968891-11968794 tRNA Tyr codon GTA reverse strand is reported
CCTTCGATAGCTCAGTTGGTAGAGCGGTGGACTGTAGAAAGTACTTTAAATGAGATAGAGAAATCCATAGGTCGCTGGTTCAAATCCGGCTCGAAGGA
>albimanus_KB672397_11966535-11966462 tRNA Ile codon AAT reverse strand is reported
GGCCCCATAGCTCAGTTGGTTAGAGCGTCGTGCTAATAACGCGAAGGTCGTGAGTTCGATCCTCTCTGGAGCCA
>albimanus_KB672397_11965945-11965872 tRNA Ile codon AAT reverse strand is reported
GGCCCCATAGCTCAGTTGGTTAGAGCGTCGTGCTAATAACGCGAAGGTCGTGAGTTCGATCCTCTCTGGAGCCA
>albimanus_KB672397_11937809-11937738 tRNA Trp codon CCA reverse strand is reported
GACTCCGTGGCGCAACGGTAGCGCGTCTGACTCCAGATCAGAAGGTTGCGTGTTCAAATCACGTCGGGGTCA
>albimanus_KB672397_11034656-11034584 tRNA Lys codon CTT reverse strand is reported
GCCCGGCTAGCTCAGTCGGTAGAGCATGAGACTCTTAATCTCAGGGTCGTGGGTTCGAGCCCCACGTTGGGCG
>albimanus_KB672397_10505847-10505775 tRNA Lys codon CTT reverse strand is reported
GCCCGGCTAGCTCAGTCGGTAGAGCATGAGACTCTTAATCTCAGGGTCGTGGGTTCGAGCCCCACGTTGGGCG
>albimanus_KB672397_9198153-9198082 tRNA Trp codon CCA reverse strand is reported
GACTCCGTGGCGCAACGGTAGCGCGTCTGACTCCAGATCAGAAGGTTGCGTGTTCAAATCACGTCGGGGTCA
>albimanus_KB672397_9155762-9155690 tRNA Lys codon CTT reverse strand is reported
GCCCGGCTAGCTCAGTCGGTAGAGCATGAGACTCTTAATCTCAGGGTCGTGGGTTCGAGCCCCACGTTGGGCG
>albimanus_KB672397_5222631-5222558 tRNA Thr codon AGT reverse strand is reported
GGCGCCGTGGCTTAGTTGGTTAAAGCGCCTGTCTAGTAAACAGGAGATCGTGAGTTCGAATCTCGCCGGAGCCT
>albimanus_KB672413_1001897-1001968 tRNA Gln codon CTG
GGTTCCATGGTGTAACGGTTAGCACTCAGGACTCTGAATCCTGCGATCCGAGTTCAAATCTCGGTGGAACCT
>albimanus_KB672413_1002473-1002544 tRNA Cys codon GCA
GGGGGTATAGCTCAGTGGTAGAGCATTCGACTGCAGATCGAGAGGTCCCCGGTTCAAACCCGAGTGCCCCCT
>albimanus_KB672413_1034670-1034741 tRNA Glu codon CTC
TCCCATATTGTCTAGTGGTTAGGATATCCGGCTCTCACCCGGAAGGCCCGGGTTCGATTCCCGGTATGGGAA
>albimanus_KB672413_1069267-1069338 tRNA His codon GTG
GCCGTGATCGTCTAGTGGTTAGGACCCTACGTTGTGGCCGTAGTAACCCAGGTTCGAATCCTGGTCACGGCA
>albimanus_KB672413_1112070-1112141 tRNA Pro codon AGG
GGCTCGTTGGTCTAGGGGTATGATTTTCGCTTAGGGTGCGAGAGGTCCCGGGTTCAAATCCCGGACGAGCCC
>albimanus_KB672413_1457106-1457178 tRNA Ala codon AGC
GGGGATGTAGCTCAGATGGTAGAGCGCTCGCTTAGCATGTGAGAGGTACGGGGATCGATACCCCGCATCTCCA
>albimanus_KB672413_1459858-1459930 tRNA Lys codon CTT
GCCCGGCTAGCTCAGTCGGTAGAGCATGAGACTCTTAATCTCAGGGTCGTGGGTTCGAGCCCCACGTTGGGCG
>albimanus_KB672413_1460419-1460491 tRNA Lys codon CTT
GCCCGGCTAGCTCAGTCGGTAGAGCATGAGACTCTTAATCTCAGGGTCGTGGGTTCGAGCCCCACGTTGGGCG
>albimanus_KB672413_1495761-1495833 tRNA Lys codon CTT
GCCCGGCTAGCTCAGTCGGTAGAGCATGAGACTCTTAATCTCAGGGTCGTGGGTTCGAGCCCCACGTTGGGCG
>albimanus_KB672413_2070504-2070574 tRNA Gly codon GCC
GCATCGGTGGTTCAGTGGTAGAATGCTCGCCTGCCACGCGGGCGGCCCGGGTTCGATTCCCGGCCGATGCA
>albimanus_KB672413_5598285-5598356 tRNA Gln codon TTG
GGTTCCATGGTGTAACGGTTAGCACTCAGGACTTTGAATCCTGCGATCCGAGTTCAAATCTCGGTGGAACCT
>albimanus_KB672413_5598955-5599026 tRNA Cys codon GCA
GGGGGTATAGCTCAGTGGTAGAGCATTCGACTGCAGATCGAGAGGTCCCCGGTTCAAACCCGGGTGCCCCCT
>albimanus_KB672413_5600076-5600147 tRNA Gln codon TTG
GGTTCCATGGTGTAATGGTTAGCACTCAGGACTTTGAATCCTGCGATCCGAGTTCAAATCTCGGTGGAACCT
>albimanus_KB672413_8625679-8625750 tRNA Gly codon TCC
GCGTCGGTGGTGTAATGGTCAGCATAGTTGCCTTCCAAGCAGTTGATCCGGGTTCGATTCCCGGCCGACGCA
>albimanus_KB672413_9078325-9078406 tRNA Ser codon AGA
GCAGTCGTGGCCGAGCGGTTAAGGCGTCTGACTAGAAATCAGATTCCCTCTGGGAGCGTAGGTTCGAATCCTACCGACTGCG
>albimanus_KB672413_11399537-11399609 tRNA Lys codon CTT
TCCCGGCTAGCTCAGTCGGTAGAGCATGAGACTCTTAATCTCAGGGTCGTGGGTTCGAGCCCCACGTTGGGCG
>albimanus_KB672413_19466396-19466467 tRNA Met codon CAT
AGCAGAGTGGCGCAGTGGAAGCGTGCTGGGCCCATAACCCAGAGGTCCGTAGATCGAAACTACGTTCTGCTA
>albimanus_KB672413_19664438-19664509 tRNA His codon GTG
GCCGTGATCGTCTAGTGGTTAGGACCCTACGTTGTGGCCGTAGTAACCCAGGTTCGAATCCTGGTCACGGCA
>albimanus_KB672413_20675479-20675550 tRNA Pro codon AGG
GGCTCGTTGGTCTAGGGGTATGATTTTCGCTTAGGGTGCGAGAGGTCCCGGGTTCAAATCCCGGACGAGCCC
>albimanus_KB672413_22488000-22488072 tRNA Ala codon AGC
GGGGATGTAGCTCAAATGGTAGAGCGCTCGCTTAGCATGTGAGAGGTACCGGGATCGATACCCGGCATCTCCA
>albimanus_KB672413_21400576-21400505 tRNA Gly codon TCC reverse strand is reported
GCGTCGGTGGTGTAATGGTCAGCATAGTTGCCTTCCAAGCAGTTGATCCGGGTTCGATTCCCGGCCGACGCA
>albimanus_KB672413_19663937-19663866 tRNA His codon GTG reverse strand is reported
GCCGTGATCGTCTAGTGGTTAGGACCCTACGTTGTGGCCGTAGTAACCCAGGTTCGAATCCTGGTCACGGCA
>albimanus_KB672413_17917065-17916993 tRNA Arg codon TCG reverse strand is reported
GACCGTGTGGCCTAATGGAGAAGGCGTCGGACTTCGGATCCGAAGATTGCAGGTTCGAGTCCTGTCACGGTCG
>albimanus_KB672413_15751357-15751285 tRNA Lys codon CTT reverse strand is reported
GCCCGGCTAGCTCAGTCGGTAGAGCATGAGACTCTTAATCTCAGGGTCGTGGGTTCGAGCCCCACGTTGGGCG
>albimanus_KB672413_11590918-11590847 tRNA Trp codon CCA reverse strand is reported
GACTCCGTGGCGCAACGGTAGCGCGTCTGACTCCAGATCAGAAGGTTGCGTGTTCAAATCACGTCGGGGTCA
>albimanus_KB672413_11399097-11399025 tRNA Lys codon CTT reverse strand is reported
GCCCGGCTAGCTCAGTCGGTAGAGCATGAGACTCTTAATCTCAGGGTCGTGGGTTCGAGCCCCACGTTGGGCG
>albimanus_KB672413_9804936-9804864 tRNA Lys codon TTT reverse strand is reported
GCCCGGATAGCTCAGCTGGCAGAGCGTTGGACTTTTAATCCAACGGTCTAGGGTTCAATTCCCTATTCGGGCG
>albimanus_KB672413_5861073-5861003 tRNA Gly codon GCC reverse strand is reported
GCATCGGTGGTTCAGTGGTAGAATGCTCGCCTGCCACGCGGGCGGCCCGGGTTCGATTCCCGGCCGATGCA
>albimanus_KB672413_5600416-5600345 tRNA Cys codon GCA reverse strand is reported
GGGGGTATAGCTCAGTGGTAGAGCATTCGACTGCAGATCGAGAGGTCCCCGGTTCAAACCCGGGTGCCCCCT
>albimanus_KB672413_5599273-5599202 tRNA Gln codon TTG reverse strand is reported
GGTTCCATGGTGTAACGGTTAGCACTCAGGACTTTGAATCCTGCGATCCGAGTTCAAATCTCGGTGGAACCT
>albimanus_KB672413_5068592-5068494 tRNA Ile codon TAT reverse strand is reported
GCTCCAGTGGCGCAATTGGTTAGCGCACGGTACTTATACGACAGTAACGATGCCTGATGAGCGATGCCGTGGTTGTGAGTTCGAGCCTCACCTGGAGCA
>albimanus_KB672413_2625274-2625202 tRNA Ala codon AGC reverse strand is reported
GGGGATGTAGCTCAGATGGTAGAGCGCTCGCTTAGCATGTGAGAGGTACCGGGATCGATACCCGGCATCTCCA
>albimanus_KB672413_1494764-1494692 tRNA Ala codon AGC reverse strand is reported
GGGGATGTAGCTCAGATGGTAGAGCGCTCGCTTAGCATGTGAGAGGTACGGGGATCGATACCCCGCATCTCCA
>albimanus_KB672413_1490472-1490399 tRNA Asn codon GTT reverse strand is reported
GCCTCCGTGGCGCAATTGGTTAGCGCGTTCGGCTGTTAACCGAAAGGTTGGTGGTTCGAGCCCACCCGGGGGCG
>albimanus_KB672413_1472855-1472783 tRNA Lys codon CTT reverse strand is reported
GCCCGGCTAGCTCAGTCGGTAGAGCATGAGACTCTTAATCTCAGGGTCGTGGGTTCGAGCCCCACGTTGGGCG
>albimanus_KB672413_1464799-1464727 tRNA Ala codon AGC reverse strand is reported
GGGGATGTAGCTCAGATGGTAGAGCGCTCGCTTAGCATGTGAGAGGTACGGGGATCGATACCCCGCATCTCCA
>albimanus_KB672413_1456613-1456541 tRNA Lys codon CTT reverse strand is reported
GCCCGGCTAGCTCAGTCGGTAGAGCATGAGACTCTTAATCTCAGGGTCGTGGGTTCGAGCCCCACGTTGGGCG
>albimanus_KB672413_1191024-1190953 tRNA Pro codon AGG reverse strand is reported
GGCTCGTTGGTCTAGGGGTATGATTTTCGCTTAGGGTGCGAGAGGTCCCGGGTTCAAATCCCGGACGAGCCC
>albimanus_KB672413_1161804-1161731 tRNA Asn codon GTT reverse strand is reported
GCCTCCGTGGCGCAAATGGTTAGCGCGTTCGGCTGTTAACCGAAAGGTTGGTGGTTCGAGCCCACCCGGGGGCG
>albimanus_KB672413_1149499-1149420 tRNA Leu codon TAG reverse strand is reported
GGCAGCGTGGCCGAGCGGTCTAAGGCGCTGGTTTTAGGCACCAGTCAGAAATGGCGTGGGTTCGAATCCCACCGCTGTCA
>albimanus_KB672413_1068658-1068587 tRNA His codon GTG reverse strand is reported
GCCGTGATCGTCTAGTGGTTAGGACCCTACGTTGTGGCCGTAGTAACCCAGGTTCGAATCCTGGTCACGGCA
>albimanus_KB672413_1035032-1034961 tRNA Glu codon CTC reverse strand is reported
TCCCATATTGTCTAGTGGTTAGGATATCCGGCTCTCACCCGGAAGGCCCGGGTTCGATTCCCGGTATGGGAA
>albimanus_KB672413_1026122-1026043 tRNA Leu codon TAG reverse strand is reported
GGCAGCGTGGCCGAGCGGTCTAAGGCGCTGGTTTTAGGCACCAGTCAGAAATGGCGTGGGTTCGAATCCCACCGCTGTCA
>albimanus_KB672413_999129-999058 tRNA Gln codon CTG reverse strand is reported
GGTTCCATGGTGTAACGGTTAGCACTCAGGACTCTGAATCCTGCGATCCGAGTTCAAATCTCGGTGGAACCT
>albimanus_KB672413_998661-998590 tRNA Glu codon CTC reverse strand is reported
TCCCATATTGTCTAGTGGTTAGGATATCCGGCTCTCACCCGGAAGGCCCGGGTTCGATTCCCGGTATGGGAA
>albimanus_KB672413_998083-998012 tRNA Gln codon CTG reverse strand is reported
GGTTCCATGGTGTAACGGTTAGCACTCAGGACTCTGAATCCTGCGATCCGAGTTCAAATCTCGGTGGAACCT
>albimanus_KB672413_997507-997436 tRNA Cys codon GCA reverse strand is reported
GGGGGTATAGCTCAGTGGTAGAGCATTCGACTGCAGATCGAGAGGTCCCCGGTTCAAACCCGAGTGCCCCCT
>albimanus_KB672342_1272968-1273041 tRNA Ile codon AAT
GGCCCCATAGCTCAGTTGGTTAGAGCGTCGTGCTAATAACGCGAAGGTCGTGAGTTCGATCCTCTCTGGAGCCA
>albimanus_KB672342_1273520-1273593 tRNA Ile codon AAT
GGCCCCATAGCTCAGTTGGTTAGAGCGTCGTGCTAATAACGCGAAGGTCGTGAGTTCGATCCTCTCTGGAGCCA
>albimanus_KB672342_1994707-1994635 tRNA Val codon TAC reverse strand is reported
GTTTCCGTGGTGTAGTGGTTATCACGTCCGCTTTACACGCGGAAGGCCCCCGGTTCGATCCCGGGCGGAAACA
>albimanus_KB672342_1308319-1308237 tRNA Leu codon CAG reverse strand is reported
GTCAGGATGGCCGAGCGGTCTAAGGCGCTACGTTCAGGTCGTAGTCTTCTCTGAAGGCGTGGGTTCGAATCCCACTTCTGACA
>albimanus_KB672342_1272409-1272336 tRNA Ile codon AAT reverse strand is reported
GGCCCCATAGCTCAGTTGGTTAGAGCGTCGTGCTAATAACGCGAAGGTCGTGAGTTCGATCCTCTCTGGAGCCA
>albimanus_KB672342_868957-868885 tRNA Ala codon AGC reverse strand is reported
GGGGGTGTAGCTCAAATGGTAGAGCGCTCGCTTAGCATGTGAGAGGTACCGGGATCGATACCCGGCATCTCCA
>albimanus_KB672353_408837-408908 tRNA Glu codon CTC
TCCCATATTGTCTAGTGGTTAGGATATCCGGCTCTCACCCGGAAGGCCCGGGTTCGATTCCCGGTATGGGAA
>albimanus_KB672353_433870-433941 tRNA His codon GTG
GCCGTGATCGTCTAGTGGTTAGGACCCTACGTTGTGGCCGTAGTAACCCAGGTTCGAATCCTGGTCACGGCA
>albimanus_KB672353_509897-509968 tRNA Glu codon CTC
TCCCATATTGTCTAGTGGTTAGGATATCCGGCTCTCACCCGGAAGGCCCGGGTTCGATTCCCGGTATGGGAA
>albimanus_KB672353_544765-544836 tRNA Glu codon CTC
TCCCATATTGTCTAGTGGTTAGGATATCCGGCTCTCACCCGGAAGGCCCGGGTTCGATTCCCGGTATGGGAA
>albimanus_KB672353_868613-868684 tRNA Glu codon CTC
TCCCATATTGTCTAGTGGTTAGGATATCCGGCTCTCACCCGGAAGGCCCGGGTTCGATTCCCGGTATGGGAA
>albimanus_KB672353_870965-870894 tRNA Glu codon CTC reverse strand is reported
TCCCATATTGTCTAGTGGTTAGGATATCCGGCTCTCACCCGGAAGGCCCGGGTTCGATTCCCGGTATGGGAA
>albimanus_KB672353_517876-517795 tRNA Leu codon AAG reverse strand is reported
GGTAGCGTGGCCGAGCGGTCTAAGGCGCTGGTTTAAGGCACCAGTCTCCTCGGAGGCGTGGGTTCGAATCCCACCGCTGCCA
>albimanus_KB672353_517395-517314 tRNA Leu codon AAG reverse strand is reported
GGTAGCGTGGCCGAGCGGTCTAAGGCGCTGGTTTAAGGCACCAGTCTCCTCGGAGGCGTGGGTTCGAATCCCACCGCTGCCA
>albimanus_KB672353_429199-429128 tRNA Gly codon TCC reverse strand is reported
GCGTCGGTGGTGTAATGGTCAGCATAGTTGCCTTCCAAGCAGTTGATCCGGGTTCGATTCCCGGCCGACGCA
>albimanus_KB672353_427887-427816 tRNA His codon GTG reverse strand is reported
GCCGTGATCGTCTAGTGGTTAGGACCCTACGTTGTGGCCGTAGTAACCCAGGTTCGAATCCTGGTCACGGCA
>albimanus_KB672353_427413-427341 tRNA Arg codon TCG reverse strand is reported
GACCGTGTGGCCTAATGGAGAAGGCGTCGGACTTCGGATCCGAAGATTGCAGGTTCGAGTCCTGTCACGGTCG
>albimanus_KB672353_407042-406971 tRNA Gly codon TCC reverse strand is reported
GCGTCGGTGGTGTAATGGTCAGCATAGTTGCCTTCCAAGCAGTTGATCCGGGTTCGATTCCCGGCCGACGCA
>albimanus_KB672353_406549-406478 tRNA His codon GTG reverse strand is reported
GCCGTGATCGTCTAGTGGTTAGGACCCTACGTTGTGGCCGTAGTAACCCAGGTTCGAATCCTGGTCACGGCA
>albimanus_KB672331_1958335-1958264 tRNA Glu codon CTC reverse strand is reported
TCCCATATTGTCTAGTGGTTAGGATATCCGGCTCTCACCCGGAAGGCCCGGGTTCGATTCCCGGTATGGGAA
>albimanus_KB672287_1161183-1161264 tRNA Ser codon CGA
GCAGTCGTGGCCGAGCGGTTAAGGCGTCTGACTCGAAATCAGATTCCCTCTGGGAGCGTAGGTTCGAATCCTACCGGCTGCG
>albimanus_KB672287_1399638-1399709 tRNA Met codon CAT
AGCAGAGTGGCGCAGTGGAAGCGTGCTGGGCCCATAACCCAGAGGTCCGTAGATCGAAACTACGCTCTGCTA
>albimanus_KB672287_2038638-2038711 tRNA Asn codon GTT
GCCTTCGTGGCGCAATCGGTTAGCGCGTTCGGCTGTTAACCGAAAGGTTGGTGGTTCGAGTCCACCCGGGGGCG
>albimanus_KB672287_2365300-2365372 tRNA Arg codon ACG
GGTCCTGTGGCGCAATGGATAACGCGTCTGACTACGGATCAGAAGATTCCAGGTTCGACTCCTGGCAGGATCG
>albimanus_KB672287_2394395-2394476 tRNA Leu codon AAG
GGTAGCGTGGCCGAGCGGTCTAAGGCGCTGGTTTAAGGCACCAGTCACTTCGGTGGCGTGGGTTCGAATCCCACCGCTGCCA
>albimanus_KB672287_2389560-2389489 tRNA Gln codon CTG reverse strand is reported
GGTTCCATGGTGTAATGGTTAGCACTTTGGACTCTGAATCCAACGATCCGAGTTCAAATCTCGGTGGGACCT
>albimanus_KB672287_2338329-2338258 tRNA Pro codon CGG reverse strand is reported
GGCTCGTTGGTCTAGGGGTATGATTCTCGCTTCGGGTGCGAGAGGTCCCGGGTTCAAATCCCGGACGAGCCC
>albimanus_KB672287_2109910-2109839 tRNA Gln codon CTG reverse strand is reported
GGTTCCATGGTGTAATGGTTAGCACTTTGGACTCTGAATCCAACGATCCGAGTTCAAATCTCGGTGGGACCT
>albimanus_KB672287_2107231-2107160 tRNA Gln codon CTG reverse strand is reported
GGTTCCATGGTGTAATGGTTAGCACTTTGGACTCTGAATCCAACGATCCGAGTTCAAATCTCGGTGGGACCT
>albimanus_KB672287_2065568-2065495 tRNA Asn codon GTT reverse strand is reported
GCCTTCGTGGCGCAATCGGTTAGCGCGTTCGGCTGTTAACCGAAAGGTTGGTGGTTCGAGTCCACCCGGGGGCG
>albimanus_KB672287_1023923-1023840 tRNA Leu codon TAA reverse strand is reported
GTCAGGATGGCCGAGCGGTCTAAGGCGCCAGATTTAAGCTCTGGTTCCCGTAAGGGAGCGTGGGTTCGAACCCCACTTCTGACA
>albimanus_KB672298_2850154-2850226 tRNA Arg codon TCG
GGCCGTGTGGCCTAATGGAGAAGGCGTCGGACTTCGGATCCGAAGATTGCAGGTTCGAGTCCTGTCACGGTCG
>albimanus_KB672298_2550217-2550146 tRNA Glu codon CTC reverse strand is reported
TCCCATATTGTCTAGTGGTTAGGATATCCGGCTCTCACCCGGAAGGCCCGGGTTCGATTCCCGGTATGGGAA
>albimanus_KB672298_2156174-2156102 tRNA Lys codon TTT reverse strand is reported
GCCCGGATAGCTCAGCTGGCAGAGCGTTGGACTTTTAATCCAACGGTCTAGGGTTCAATTCCCTATTCGGGCG
>albimanus_KB672298_2084999-2084928 tRNA Glu codon CTC reverse strand is reported
TCCCATATTGTCTAGTGGTTAGGATATCCGGCTCTCACCCGGAAGGCCCGGGTTCGATTCCCGGTATGGGAA
>albimanus_KB672298_439138-439065 tRNA Thr codon AGT reverse strand is reported
GGCGCCGTGGCTTAGTTGGTTAAAGCGCCTGTCTAGTAAACAGGAGATCGTGAGTTCGAATCTCGCCGGAGCCT
>albimanus_KB672424_6500482-6500553 tRNA Glu codon TTC
TCCCATATGGTCTAGTGGCTAGGATATCTGGCTTTCACCCAGAAGGCCCGGGTTCGATTCCCGGTATGGGAA
>albimanus_KB672424_8612627-8612699 tRNA Arg codon TCG
GGCCGTGTGGCCTAATGGAGAAGGCGTCGGACTTCGAATCCGAAGATTGCAGGTTCGAGTCCTGTCACGGTCG
>albimanus_KB672424_8629293-8629374 tRNA Ser codon CGA
GCAGTCGTGGCCGAGTGGTTAAGGCGTCTGACTCGAAATCAGATTCCCTCTGGGAGCGTAGGTTCGAATCCTACCGGCTGCG
>albimanus_KB672424_11549488-11549560 tRNA Val codon CAC
GTTTCCGTAGTGTAGTGGTTATCACGTCTGCTTCACACGCAGAAGGTCCCCGGTTCGAACCCGGGCGGAAACA
>albimanus_KB672424_11550098-11550170 tRNA Val codon CAC
GTTTCCGTAGTGTAGCGGTTATCACGTCTGCTTCACACGCAGAAGGTCCCCGGTTCGAACCCGGGCGGAAACA
>albimanus_KB672424_11552620-11552692 tRNA Phe codon GAA
GCCGAAATAGCTCAGTTGGGAGAGCGTTAGACTGAAGATCTAAAGGTCCCCGGTTCAATCCCGGGTTTCGGCA
>albimanus_KB672424_11553580-11553652 tRNA Phe codon GAA
GCCGAAATAGCTCAGTTGGGAGAGCGTTAGACTGAAGATCTAAAGGTCCCCGGTTCAATCCCGGGTTTCGGCA
>albimanus_KB672424_11554297-11554369 tRNA Phe codon GAA
GCCGAAATAGCTCAGTTGGGAGAGCGTTAGACTGAAGATCTAAAGGTCCCCGGTTCAATCCCGGGTTTCGGCA
>albimanus_KB672424_11565770-11565842 tRNA Phe codon GAA
GCCGAAATAGCTCAGTTGGGAGAGCGTTAGACTGAAGATCTAAAGGTCCCCGGTTCAATCCCGGGTTTCGGCA
>albimanus_KB672424_12429489-12429560 tRNA Glu codon CTC
TCCCATATTGTCTAGTGGTTAGGATATCCGGCTCTCACCCGGAAGGCCCGGGTTCGATTCCCGGTATGGGAA
>albimanus_KB672424_12540300-12540371 tRNA His codon GTG
GCCGTGATCGTCTAGTGGTTAGGACCCTACGTTGTGGCCGTAGTAACCCAGGTTCGAATCCTGGTCACGGCA
>albimanus_KB672424_13136716-13136788 tRNA Val codon AAC
GTTTCCGTGGTGTAGTGGTTATCACATCCGCCTAACACGCGGAAGGCCCCCGGTTCGATCCCGGGCGGAAACA
>albimanus_KB672424_13137273-13137344 tRNA His codon GTG
GCCGTGATCGTCTAGTGGTTAGGACCCTACGTTGTGGCCGTAGTAACCCAGGTTCGAATCCTGGTCACGGCA
>albimanus_KB672424_14473031-14473102 tRNA Glu codon CTC
TCCCATATTGTCTAGTGGTTAGGATATCCGGCTCTCACCCGGAAGGCCCGGGTTCGATTCCCGGTATGGGAA
>albimanus_KB672424_17487505-17487576 tRNA Asp codon GTC
TCCTCGATAGTATAGTGGTCAGTATCCCCGCCTGTCACGCGGGAGACCGGGGTTCGATTCCCCGTCGGGGAG
>albimanus_KB672424_17497850-17497922 tRNA Ala codon AGC
GGGGGTGTAGCTCAAATGGTAGAGCGCTCGCTTAGCATGTGAGAGGCACCGGGATCGATACCCGGCATCTCCA
>albimanus_KB672424_17963136-17963064 tRNA Ala codon AGC reverse strand is reported
GGGGGTGTAGCTCAAATGGTAGAGCGCTCGCTTAGCATGCGAGAGGTACTAGGATCGACGCCTAGCATCTCCA
>albimanus_KB672424_14544902-14544821 tRNA Ser codon CGA reverse strand is reported
GCAGTCGTGGCCGAGTGGTTAAGGCGTCTGACTCGAAATCAGATTCCCTCTGGGAGCGTAGGTTCGAATCCTACCGGCTGCG
>albimanus_KB672424_13135925-13135853 tRNA Val codon AAC reverse strand is reported
GTTTCCGTGGTGTAGTGGTTATCACATCCGCCTAACACGCGGAAGGCCCCCGGTTCGATCCCGGGCGGAAACA
>albimanus_KB672424_13135368-13135297 tRNA His codon GTG reverse strand is reported
GCCGTGATCGTCTAGTGGTTAGGACCCTACGTTGTGGCCGTAGTAACCCAGGTTCGAATCCTGGTCACGGCA
>albimanus_KB672424_11549796-11549724 tRNA Val codon CAC reverse strand is reported
GTTTCCGTAGTGTAGTGGTTATCACGTCTGCTTCACACGCAGAAGGTCCCCGGTTCGAACCCGGGCGGAAACA
>albimanus_KB672424_11549186-11549114 tRNA Val codon CAC reverse strand is reported
GTTTCCGTAGTGTAGCGGTTATCACGTCTGCTTCACACGCAGAAGGTCCCCGGTTCGAACCCGGGCGGAAACA
>albimanus_KB672424_11263974-11263903 tRNA Glu codon TTC reverse strand is reported
TCCCATATGGTCTAGTGGCTAGGATATCTGGCTTTCACCCAGAAGGCCCGGGTTCGATTCCCGGTATGGGAA
>albimanus_KB672424_8639504-8639423 tRNA Ser codon CGA reverse strand is reported
GCAGTCGTGGCCGAGTGGTTAAGGCGTCTGACTCGAAATCAGATTCCCTCTGGGAGCGTAGGTTCGAATCCTACCGGCTGCG
>albimanus_KB672424_8629579-8629498 tRNA Ser codon CGA reverse strand is reported
GCAGTCGTGGCCGAGTGGTTAAGGCGTCTGACTCGAAATCAGATTCCCTCTGGGAGCGTAGGTTCGAATCCTACCGGCTGCG
>albimanus_KB672424_8627862-8627790 tRNA Arg codon CCT reverse strand is reported
GCCCCAGTGGCCTAATGGACAAGGCACCGGCCTCCTAAGCCGGGGATTGTGGGTTCGAGTCCCATCTGGGGTA
>albimanus_KB672424_8626016-8625945 tRNA Pro codon CGG reverse strand is reported
GGCTCGTTGGTCTAGGGGTATGATTCTCGCTTCGGGTGCGAGAGGTCCCGGGTTCAATTCCCGGACGAGCCC
>albimanus_KB672424_7308261-7308190 tRNA Gln codon CTG reverse strand is reported
GGTTCCATGGTGTAACGGTTAGCACTCAGGACTCTGAATCCTGCGATCCGAGTTCAAATCTCGGTGGAACCT
>albimanus_KB672424_513852-513780 tRNA Phe codon GAA reverse strand is reported
GCCGAAATAGCTCAGTTGGGAGAGCGTTAGACTGAAGATCTAAAGGTCCCCGGTTCAATCCCGGGTTACGGCA
>albimanus_KB672446_454-525 tRNA Glu codon TTC
TCCCATATGGTCTAACGGCTAGGATATCTGGCTTTCACCCAGAAGGCCCGGGTTCGACTCCCGGTATGGGAA
>albimanus_KB672446_5259-5331 tRNA Phe codon GAA
GCCGAAATAGCTCAGTTGGGAGAGCGTTAGACTGAAGATCTAAAGGTCCCCGGTTCAATCCCGGGTTTCGGCA
>albimanus_KB672446_10922-10994 tRNA Phe codon GAA
GCCGAAATAGCTCAGTTGGGAGAGCGTTAGACTGAAGATCTAAAGGTCCCCGGTTCAATCCCGGGTTTCGGCA
>albimanus_KB672446_234152-234223 tRNA Asp codon GTC
TCCTCGATAGTATAGTGGTCAGTATCCCCGCCTGTCACGCGGGAGACCGGGGTTCGATTCCCCGTCGGGGAG
>albimanus_KB672446_234872-234943 tRNA Asp codon GTC
TCCTCGATAGTATAGTGGTCAGTATCCCCGCCTGTCACGCGGGAGACCGGGGTTCGATTCCCCGTCGGGGAG
>albimanus_KB672446_235475-235546 tRNA Asp codon GTC
TCCTCGATAGTATAGTGGTCAGTATCCCCGCCTGTCACGCGGGAGACCGGGGTTCGATTCCCCGTCGGGGAG
>albimanus_KB672446_236226-236297 tRNA Asp codon GTC
TCCTCGATAGTATAGTGGTCAGTATCCCCGCCTGTCACGCGGGAGACCGGGGTTCGATTCCCCGTCGGGGAG
>albimanus_KB672446_6692168-6692266 tRNA Ile codon TAT
GCTCCAGTGGCGCAATTGGTTAGCGCACGGTACTTATAAGACAGTAACGTTGCCTGATGAGCGATGCCGTGGTTGTGAGTTCGAGCCTCACCTGGAGCA
>albimanus_KB672446_7814879-7814798 tRNA Ser codon AGA reverse strand is reported
GCAGTCGTGGCCGAGCGGTTAAGGCGTCTGACTAGAAATCAGATTCCCTCTGGGAGCGTAGGTTCGAATCCTACCGACTGCG
>albimanus_KB672446_6990278-6990206 tRNA Phe codon GAA reverse strand is reported
GCCGAAATAGCTCAGTTGGGAGAGCGTTAGACTGAAGATCTAAAGGTCCCCGGTTCAATCCCGGGTTTCGGCA
>albimanus_KB672446_484416-484344 tRNA Lys codon CTT reverse strand is reported
GCCCGGCTAGCTCAGTCGGTAGAGCATGAGACTCTTAATCTCAGGGTCGTGGGTTCGAGCCCCACGTTGGGCG
>albimanus_KB672446_235943-235872 tRNA Asp codon GTC reverse strand is reported
TCCTCGATAGTATAGTGGTCAGTATCCCCGCCTGTCACGCGGGAGACCGGGGTTCGATTCCCCGTCGGGGAG
>albimanus_KB672446_233666-233595 tRNA Asp codon GTC reverse strand is reported
TCCTCGATAGTATAGTGGTCAGTATCCCCGCCTGTCACGCGGGAGACCGGGGTTCGATTCCCCGTCGGGGAG
>albimanus_KB672468_487770-487851 tRNA Ser codon GCT
GACGAGGTGGCCGAGTGGTTAAGGCGTTGGACTGCTAATCCAATGTGCTCTGCACGCGTGGGTTCGAATCCCATCCTCGTCG
>albimanus_KB672468_488066-488137 tRNA Ala codon CGC
GGGGATGTAGCTCAGTGGTAGAGCGCTCGCTTCGCATGTGAGAAGTCCCGGGTTCAATCCCCGGCATCTCCA
>albimanus_KB672468_561774-561845 tRNA Pro codon CGG
GGCTCGTTGGTCTAGGGGTATGATTCTCGCTTCGGGTGCGAGAGGTCCCGGGTTCAATTCCCGGACGAGCCC
>albimanus_KB672468_635050-635121 tRNA Ala codon CGC
GGGGACGTAGCTCAGTGGTAGAGCGCTCGCTTCGCATGTGAGAAGTCCCGGGTTCAATCCCCGGCGTCTCCA
>albimanus_KB672468_804526-804597 tRNA Ala codon CGC
GGGGATGTAGCTCAGTGGTAGAGCGCTCGCTTCGCATGTGAGAAGTCCCGGGTTCAATCCCCGGCATCTCCA
>albimanus_KB672468_1823034-1823106 tRNA Met codon CAT
GCCTCGATAGCGCAGTCGGTAGCGCGTAAGTCTCATAATCTTAAGGTCGTGAGTTCGATCCTCACTCGGGGCA
>albimanus_KB672468_5186422-5186493 tRNA Ala codon CGC
GGGGATGTAGCTCAGTGGTAGAGCGCTCGCTTCGCATGTGAGAAGTCCCGGGTTCAATCCCCGGCATCTCCA
>albimanus_KB672468_5570505-5570434 tRNA Gln codon CTG reverse strand is reported
GGTTCCATGGTGTAACGGTTAGCACTCAGGACTCTGAATCCTGCGATCCGAGTTCAAATCTCGGTGGAACCT
>albimanus_KB672468_5205735-5205664 tRNA Ala codon TGC reverse strand is reported
GGGGATGTAGCTCAGTGGTAGAGCGCTCGCTTTGCATGTGAGAAGTCCCGGGTTCAATCCCCGGCATCTCCA
>albimanus_KB672468_2748955-2748884 tRNA Trp codon CCA reverse strand is reported
GACTCCGTGGCGCAACGGTAGCGCGTCTGACTCCAGATCAGAAGGTTGCGTGTTCAAATCACGTCGGGGTCA
>albimanus_KB672468_2355857-2355784 tRNA Asn codon GTT reverse strand is reported
GCCTTCGTGGCGCAATCGGTTAGCGCGTTCGGCTGTTAACCGAAAGGTTGGTGGTTCGAGTCCACCCGGGGGCG
>albimanus_KB672468_1451392-1451322 tRNA Gly codon GCC reverse strand is reported
GCATCGGTGGTTCAGTGGTAGAATGCTCGCCTGCCACGCGGGCGGCCCGGGTTCGATTCCCGGCCGATGCA
>albimanus_KB672468_1298561-1298480 tRNA Leu codon AAG reverse strand is reported
GGTAGCGTGGCCGAGCGGTCTAAGGCGCTGGTTTAAGGCACCAGTCTCCTCGGAGGCGTGGGTTCGAATCCCACCGCTGCCA
>albimanus_KB672468_581621-581550 tRNA Thr codon CGT reverse strand is reported
GCCTCTTTAGCTCAGTGGTAGAGCGCTGGTCTCGTAAACCAGCGGTCGTGAGTTCAAACCTCACAGGAGGCA
>albimanus_KB672468_515794-515723 tRNA Thr codon CGT reverse strand is reported
GCCTCTTTAGCTCAGTGGTAGAGCGCTGGTCTCGTAAACCAGCGGTCGTGAGTTCAAACCTCACAGGAGGCA
>albimanus_KB672468_409654-409582 tRNA Lys codon CTT reverse strand is reported
GCCCGGCTAGCTCAGTCGGTAGAGCATGAGACTCTTAATCTCAGGGTCGTGGGTTCGAGCCCCACGTTGGGCG
>albimanus_KB672404_844056-844129 tRNA Asn codon GTT
GCCTTCGTGGCGCAATCGGTTAGCGCGTTCGGCTGTTAACCGAAAGGTTGGTGGTTCGAGTCCACCCGGGGGCG
>albimanus_KB672479_342271-342341 tRNA Gly codon GCC
GCATCGGTGGTTCAGTGGTAGAATGCTCGCCTGCCACGCGGGCGGCCCGGGTTCGATTCCCGGCCGATGCA
>albimanus_KB672479_4078590-4078661 tRNA Ala codon CGC
GGGGATGTAGCTCAGTGGTAGAGCGCTCGCTTCGCATGTGAGAAGTCCCGGGTTCAATCCCCGGCATCTCCA
>albimanus_KB672479_4102308-4102175 tRNA Leu codon CAA reverse strand is reported
GTCAGGATGGCCGAGCGGTCTAAGGCGCCAGACTCAAGAGCAATCTTGCCTACTGCGGGCGCGCACCGCCCCAGGGTACACGTCGAGCGTTCTGGTCCTCTCTGAGGGCGTGGGTTCGAATCCCACTTCTGACA
>albimanus_KB672479_2726360-2726288 tRNA Ala codon AGC reverse strand is reported
GGGGATGTAGCTCAGATGGTAGAGCGCTCGCTTAGCATGTGAGAGGTACCGGGATCGATACCCGGCATCTCCA
>albimanus_KB672479_476951-476880 tRNA Gly codon TCC reverse strand is reported
GCGTCGGTGGTGTAATGGTCAGCATAGTTGCCTTCCAAGCAGTTGATCCGGGTTCGATTCCCGGCCGACGCA
>albimanus_KB672479_342616-342546 tRNA Gly codon GCC reverse strand is reported
GCATCGGTGGTTCAGTGGTAGAATGCTCGCCTGCCACGCGGGCGGCCCGGGTTCGATTCCCGGCCGATGCA
>albimanus_KB672364_810078-810007 tRNA Ala codon AGC reverse strand is reported
GGAATGTAGCTCAAATGGTAGAGCACTCGCTTAGCATGCGAGAGTTACCGAGATCGACACCCAGCAGCTCCA
>albimanus_KB672364_181173-181101 tRNA Lys codon CTT reverse strand is reported
GCCCGGCTAGCTCAGTCGGTAGAGCATGAGACTCTTAATCTCAGGGTCGTGGGTTCGAGCCCCACGTTGGGCG
>albimanus_KB672435_3032099-3032171 tRNA Ala codon AGC
GGGGGTGTAGCTCAAATGGTAGAGCGCTCGCTTAGCATGTGAGAGGTACCGGGATCGATACCCGGCATCTCCA
>albimanus_KB672435_6768956-6769028 tRNA Ala codon AGC
GGGGATGTAGCTCAGATGGTAGAGCGCTCGCTTAGCATGTGAGAGGTACCGGGATCGATACCCGGCATCTCCA
>albimanus_KB672435_10550465-10550547 tRNA Leu codon CAG
GTCAGGATGGCCGAGCGGTCTAAGGCGCTACGTTCAGGTCGTAGTCTTCTCTGAAGGCGTGGGTTCGAATCCCACTTCTGACA
>albimanus_KB672435_10550931-10551013 tRNA Leu codon CAG
GTCAGGATGGCCGAGCGGTCTAAGGCGCTACGTTCAGGTCGTAGTCTTCTCTGAAGGTGTGGGTTCGAATCCCACTTCTGACA
>albimanus_KB672435_10552895-10552977 tRNA Leu codon CAG
GTCAGGATGGCCGAGCGGTCTAAGGCGCTACGTTCAGGTCGTAGTCTTCTCTGAAGGCGTGGGTTCGAATCCCACTTCTGACA
>albimanus_KB672435_14189740-14189811 tRNA Thr codon CGT
GCCTCTTTAGCTCAGTGGTAGAGCGCTGGTCTCGTAAACCAGCGGTCGTGAGTTCAATCCTCACAGGAGGCA
>albimanus_KB672435_14344623-14344745 tRNA Leu codon CAA
GTCAGGATGGCCGAGCGGTCTAAGGCGCCAGACTCAAGAGCAATCTTGCCCGCTACACAACGGGTGCGCCCCCGAGCATTCTGGTCCTCTCTGAGGGCGTGGGTTCGAATCCCACTTCTGACA
>albimanus_KB672435_14343997-14343925 tRNA Lys codon TTT reverse strand is reported
GCCCGGATAGCTCAGTCGGTAGAGCGTTGGACTTTTAATCCAACGGTCTAGGGTTCAAGTCCCTATTCGGGCG
>albimanus_KB672435_14343181-14343109 tRNA Lys codon TTT reverse strand is reported
GCCCGGGTAGCTCAGTCGGTAGAGCGTTGGACTTTTAATCCAACGGTCTAGGGTTCAAGTCCCTATTCGGGCG
>albimanus_KB672435_10553299-10553217 tRNA Leu codon CAG reverse strand is reported
GTCAGGATGGCCGAGCGGTCTAAGGCGCTACGTTCAGGTCGTAGTCTTCTCTGAAGGCGTGGGTTCGAATCCCACTTCTGACA
>albimanus_KB672435_8666670-8666599 tRNA Met codon CAT reverse strand is reported
AGCAGAGTGGCGCAGTGGAAGCGTGCTGGGCCCATAACCCAGAGGTCCGTAGATCGAAACTACGTTCTGCTA
>albimanus_KB672435_7461521-7461448 tRNA Ile codon AAT reverse strand is reported
GGCCCCATAGCTCAGTTGGTTAGAGCGTCGTGCTAATAACGCGAAGGTCGTGAGTTCGATCCTCTCTGGAGCCA
>albimanus_KB672435_6770813-6770741 tRNA Ala codon AGC reverse strand is reported
GGGGATGTAGCTCAGATGGTAGAGCGCTCGCTTAGCATGTGAGAGGTACCGGGATCGATACCCGGCATCTCCA
>albimanus_KB672435_3351195-3351123 tRNA Ala codon AGC reverse strand is reported
GGGGGTGTAGCTCAAATGGTAGAGCGCTCGCTTAGCATGTGAGAGGTACCGGGATCGATACCCGGCATCTCCA
>albimanus_KB672435_3069172-3069100 tRNA Lys codon CTT reverse strand is reported
GCCCGGCTAGCTCAGTCGGTAGAGCATGAGACTCTTAATCTCAGGGTCGTGGGTTCGAGCCCCACGTTGGGCG
>albimanus_KB672309_344882-344954 tRNA Phe codon GAA
GCCGAAATAGCTCAGTTGGGAGAGCGTTAGACTGAAGATCTAAAGGTCCCCGGTTCAATCCCGGGTTTCGGCA
>albimanus_KB672457_2496182-2496100 tRNA Leu codon TAA reverse strand is reported
GTCAGGATGGCCGAGTGGTTAAGGCGCCAGATTTAAGCTCTGGTTCTCGTAAGAGATCGTGGGTTCGAACCCCACTCCTGACA
>albimanus_KB672457_201288-201216 tRNA Thr codon TGT reverse strand is reported
GCCTCTTTAGCTCAGATGGCAGAGCGCTGGTCTTGTAAACCAGCGGTCGTGAGTTCGATTCTCACAGGAGGCA
>arabiensis_KB704685_1006916-1006845 tRNA Met codon CAT reverse strand is reported
AGCAGAGTGGCGCAGTGGAAGCGTGCTGGGCCCATAACCCAGAGGTCCGTAGATCGAAACTACGTTCTGCTA
>arabiensis_KB704348_3082603-3082675 tRNA Arg codon TCG
GGCCGTGTGGCCTAATGGAGAAGGCGTCGGACTTCGAATCCGAAGATTGCAGGTTCGAGTCCTGTCACGGTCG
>arabiensis_KB704348_3109832-3109913 tRNA Ser codon CGA
GCAGTCGTGGCCGAGTGGTTAAGGCGTCTGACTCGAAATCAGATTCCCTCTGGGAGCGTAGGTTCGAATCCTACCGGCTGCG
>arabiensis_KB704348_3190434-3190517 tRNA Leu codon TAA
GTCAGGATGGCCGAGCGGTCTAAGGCGCCAGATTTAAGCTCTGGTTCCCGTAAGGGAGCGTGGGTTCGAACCCCACTTCTGACA
>arabiensis_KB704348_3191336-3191408 tRNA Arg codon ACG
GGTCCTGTGGCGCAATGGATAACGCGTCTGACTACGGATCAGAAGATTCCAGGTTCGACTCCTGGCAGGATCG
>arabiensis_KB704348_3375309-3375390 tRNA Ser codon CGA
GCAGTCGTGGCCGAGTGGTTAAGGCGTCTGACTCGAAATCAGATTCCCTCTGGGAGCGTAGGTTCGAATCCTACCGGCTGCG
>arabiensis_KB704348_4877106-4877177 tRNA Glu codon TTC
TCCCATATGGTCTAGTGGCTAGGATATCTGGCTTTCACCCAGAAGGCCCGGGTTCGATTCCCGGTATGGGAA
>arabiensis_KB704348_4883705-4883598 tRNA Tyr codon GTA reverse strand is reported
CCTTCGATAGCTCAGTTGGTAGAGCGGTGGACTGTAGACAGCGATAGCGTGCGCGCATCATCGGTAGAAGTAATCCATAGGTCACTGGTTCAAATCCGGTTCGAAGGA
>arabiensis_KB704348_4742278-4742197 tRNA Ser codon CGA reverse strand is reported
GCAGTCGTGGCCGAGTGGTTAAGGCGTCTGACTCGAAATCAGATTCCCTCTGGGAGCGTAGGTTCGAATCCTACCGGCTGCG
>arabiensis_KB704348_3172540-3172457 tRNA Leu codon TAA reverse strand is reported
GTCAGGATGGCCGAGCGGTCTAAGGCGCCAGATTTAAGCTCTGGTTCCCGTAAGGGAGCGTGGGTTCGAACCCCACTTCTGACA
>arabiensis_KB704348_3148673-3148601 tRNA Arg codon ACG reverse strand is reported
GGTCCTGTGGCGCAATGGATAACGCGTCTGACTACGGATCAGAAGATTCCAGGTTCGACTCCTGGCAGGATCG
>arabiensis_KB704348_3139319-3139247 tRNA Arg codon ACG reverse strand is reported
GGTCCTGTGGCGCAATGGATAACGCGTCTGACTACGGATCAGAAGATTCCAGGTTCGACTCCTGGCAGGATCG
>arabiensis_KB704348_3122318-3122237 tRNA Ser codon CGA reverse strand is reported
GCAGTCGTGGCCGAGTGGTTAAGGCGTCTGACTCGAAATCAGATTCCCTCTGGGAGCGTAGGTTCGAATCCTACCGGCTGCG
>arabiensis_KB704348_3107844-3107772 tRNA Arg codon CCT reverse strand is reported
GCCCCAGTGGCCTAATGGACAAGGCACCGGCCTCCTAAGCCGGGGATTGTGGGTTCGAGTCCCATCTGGGGTA
>arabiensis_KB704348_3104711-3104640 tRNA Pro codon CGG reverse strand is reported
GGCTCGTTGGTCTAGGGGTATGATTCTCGCTTCGGGTGCGAGAGGTCCCGGGTTCAATTCCCGGACGAGCCC
>arabiensis_KB704696_458497-458568 tRNA Gly codon TCC
GCGTCGGTGGTGTAATGGTCAGCATAGTTGCCTTCCAAGCAGTTGATCCGGGTTCGATTCCCGGCCGACGCA
>arabiensis_KB704696_458836-458907 tRNA His codon GTG
GCCGTGATCGTCTAGTGGTTAGGACCCTACGTTGTGGCCGTAGTAACCCAGGTTCGAATCCTGGTCACGGCA
>arabiensis_KB704696_903133-903203 tRNA Gly codon GCC
GCATCGGTGGTTCAGTGGTAGAATGCTCGCCTGCCACGCGGGCGGCCCGGGTTCGATTCCCGGCCGATGCA
>arabiensis_KB704696_908638-908710 tRNA Met codon CAT
GCCTCGATAGCGCAGTCGGTAGCGCGTAAGTCTCATAATCTTAAGGTCGTGAGTTCGATCCTCACTCGGGGCA
>arabiensis_KB704696_914981-915053 tRNA Met codon CAT
GCCTCGATAGCGCAGTCGGTAGCGCGTAAGTCTCATAATCTTAAGGTCGTGAGTTCGATCCTCACTCGGGGCA
>arabiensis_KB704696_1200998-1201070 tRNA Arg codon TCG
GGCCGTGTGGCCTAATGGAGAAGGCGTCGGACTTCGGATCCGAAGATTGCAGGTTCGAGTCCTGTCACGGTCG
>arabiensis_KB704696_1218538-1218456 tRNA Leu codon CAG reverse strand is reported
GTCAGGATGGCCGAGCGGTCTAAGGCGCTACGTTCAGGTCGTAGTCTACTCTGTAGGCGTGGGTTCGAATCCCACTTCTGACA
>arabiensis_KB704696_915595-915524 tRNA Trp codon CCA reverse strand is reported
GACTCCGTGGCGCAACGGTAGCGCGTCTGACTCCAGATCAGAAGGTTGCGTGTTCAAATCACGTCGGGGTCA
>arabiensis_KB704696_910130-910059 tRNA Trp codon CCA reverse strand is reported
GACTCCGTGGCGCAACGGTAGCGCGTCTGACTCCAGATCAGAAGGTTGCGTGTTCAAATCACGTCGGGGTCA
>arabiensis_KB705117_1030146-1030217 tRNA Met codon CAT
AGCAGAGTGGCGCAGTGGAAGCGTGCTGGGCCCATAACCCAGAGGTCCGTAGATCGAAACTACGCTCTGCTA
>arabiensis_KB705117_2516428-2516499 tRNA Pro codon CGG
GGCTCGTTGGTCTAGGGGTATGATTCTCGCTTCGGGTGCGAGAGGTCCCGGGTTCAAATCCCGGACGAGCCC
>arabiensis_KB705117_2597086-2597167 tRNA Leu codon AAG
GGTAGCGTGGCCGAGCGGTCTAAGGCGCTGGTTTAAGGCACCAGTCACTTCGGTGGCGTGGGTTCGAATCCCACCGCTGCCA
>arabiensis_KB705117_2835137-2835209 tRNA Arg codon ACG
GGTCCTGTGGCGCAATGGATAACGCGTCTGACTACGGATCAGAAGATTCCAGGTTCGACTCCTGGCAGGATCG
>arabiensis_KB705117_3109381-3109452 tRNA Glu codon TTC
TCCCATATGGTCTAGTGGCTAGGATAACTGGCTTTCACCCAGTAGGCCCGGGTTCGATTCCCGGTATGGGAA
>arabiensis_KB705117_4064554-4064626 tRNA Arg codon ACG
GGTCCTGTGGCGCAATGGATAACGCGTCTGACTACGGATCAGAAGATTCCAGGTTCGACTCCTGGCAGGATCG
>arabiensis_KB705117_6275493-6275565 tRNA Phe codon GAA
GCCGAAATAGCTCAGTTGGGAGAGCGTTAGACTGAAGATCTAAAGGTCCCCGGTTCAATCCCGGGTTTCGGCA
>arabiensis_KB705117_5146856-5146775 tRNA Leu codon AAG reverse strand is reported
GGTAGCGTGGCCGAGCGGTCTAAGGCGCTGGTTTAAGGCACCAGTCACTTCGGTGGCGTGGGTTCGAATCCCACAGCTGCCA
>arabiensis_KB705117_2630371-2630300 tRNA Gln codon CTG reverse strand is reported
GGTTCCATGGTGTAATGGTTAGCACTTTGGACTCTGAATCCAACGATCCGAGTTCAAATCTCGGTGGAACCT
>arabiensis_KB705117_2589034-2588963 tRNA Gln codon CTG reverse strand is reported
GGTTCTATGGTGTAATGGTTAGCACTTTGGACTCTGAATCCAACGATCCGAGTTCAAATCTCGGTAGAACCT
>arabiensis_KB705117_2586226-2586154 tRNA Val codon AAC reverse strand is reported
GTTTCCGTGGTGTAGTGGTTATCACATCCGCCTAACACGCGGAAGGCCCCCGGTTCGATCCCGGGCGGAAACA
>arabiensis_KB705117_2572332-2572260 tRNA Arg codon ACG reverse strand is reported
GGTCCTGTGGCGCAATGGATAACGCGTCTGACTACGGATCAGAAGATTCCAGGTTCGACTCCTGGCAGGATCG
>arabiensis_KB705117_2150730-2150659 tRNA Gln codon CTG reverse strand is reported
GGTTCCATGGTGTAATGGTTAGCACTTTGGACTCTGAATCCAACGATCCGAGTTCAAATCTCGGTGGAACCT
>arabiensis_KB705117_2147661-2147590 tRNA Gln codon CTG reverse strand is reported
GGTTCCATGGTGTAATGGTTAGCACTTTGGACTCTGAATCCAACGATCCGAGTTCAAATCTCGGTGGAACCT
>arabiensis_KB705117_1838542-1838471 tRNA Met codon CAT reverse strand is reported
AGCAGAGTGGCGCAGTGGAAGCGTGCTGGGCCCATAACCCAGAGGTCCGTAGATCGAAACTACGCTCTGCTA
>arabiensis_KB705117_201007-200936 tRNA Met codon CAT reverse strand is reported
AGCAGAGTGGCGCAGTGGAAGCGTGCTGGGCCCATAACCCAGAGGTCCGTAGATCGAAACTACGCTCTGCTA
>arabiensis_KB704507_3002942-3003013 tRNA His codon GTG
GCCGTGATCGTCTAGTGGTTAGGACCCTACGTTGTGGCCGTAGTAACCCAGGTTCGAATCCTGGTCACGGCA
>arabiensis_KB704507_3014655-3014727 tRNA Val codon AAC
GTTTCCGTGGTGTAGTGGTTATCACATCCGCCTAACACGCGGAAGGCCCCCGGTTCAATCCCGGGCGGAAACA
>arabiensis_KB704507_3015099-3015170 tRNA His codon GTG
GCCGTGATCGTCTAGTGGTTAGGACCCTACGTTGTGGCCGTAGTAACCCAGGTTCGAATCCTGGTCACGGCA
>arabiensis_KB704507_3071487-3071559 tRNA Val codon AAC
GTTTCCGTGGTGTAGTGGTTATCACATCCGCCTAACACGCGGAAGGCCCCCGGTTCAATCCCGGGCGGAAACA
>arabiensis_KB704507_3071889-3071960 tRNA His codon GTG
GCCGTGATCGTCTAGTGGTTAGGACCCTACGTTGTGGCCGTAGTAACCCAGGTTCGAATCCTGGTCACGGCA
>arabiensis_KB704507_3100627-3100699 tRNA Val codon AAC
GTTTCCGTGGTGTAGTGGTTATCACATCCGCCTAACACGCGGAAGGCCCCCGGTTCAATCCCGGGCGGAAACA
>arabiensis_KB704507_3101229-3101300 tRNA His codon GTG
GCCGTGATCGTCTAGTGGTTAGGACCCTACGTTGTGGCCGTAGTAACCCAGGTTCGAATCCTGGTCACGGCA
>arabiensis_KB704507_2935890-2935819 tRNA His codon GTG reverse strand is reported
GCCGTGATCGTCTAGTGGTTAGGACCCTACGTTGTGGCCGTAGTAACCCAGGTTCGAATCCTGGTCACGGCA
>arabiensis_KB704396_932852-932923 tRNA Glu codon CTC
TCCCATATTGTCTAGTGGTTAGGATATCCGGCTCTCACCCGGAAGGCCCGGGTTCGATTCCCGGTATGGGAA
>arabiensis_KB704396_3839065-3839137 tRNA Met codon CAT
GCCTCGATAGCGCAGTAGGTAGCGCGTAAGTCTCATAATCTTAAGGTCGTGAGTTCGATCCTCACTCGGGGCA
>arabiensis_KB704396_3949721-3949792 tRNA Met codon CAT
AGCAGAGTGGCGCAGTGGAAGCGTGCTGGGCCCATAACCCAGAGGTCCGTAGATCGAAACTACGTTCTGCTA
>arabiensis_KB704396_3951990-3952061 tRNA Met codon CAT
AGCAGAGTGGCGCAGTGGAAGCGTGCTGGGCCCATAACCCAGAGGTCCGTAGATCGAAACTACGTTCTGCTA
>arabiensis_KB704396_3953319-3953392 tRNA Asn codon GTT
GCCTTCGTGGCGCAATCGGTTAGCGCGTTCGGCTGTTAACCGAAAGGTTGGTGGTTCGAGTCCACCCGGGGGCG
>arabiensis_KB704396_3953968-3953895 tRNA Asn codon GTT reverse strand is reported
GCCTTCGTGGCGCAATCGGTTAGCGCGTTCGGCTGTTAACCGAAAGGTTGGTGGTTCGAGTCCACCCGGGGGCG
>arabiensis_KB704396_3838723-3838652 tRNA Glu codon CTC reverse strand is reported
TCCCGTATTGTCTAGTGGTTAGGATATCCGGCTCTCACCCGGAAGGCCCGGGTTCGATTCCCGGTACGGGAA
>arabiensis_KB704396_2900097-2900025 tRNA Lys codon CTT reverse strand is reported
GCCCGGCTAGCTCAGTCGGTAGAGCATGAGACTCTTAATCTCAGGGTCGTGGGTTCGAGCCCCACGTTGGGCG
>arabiensis_KB704607_1045635-1045563 tRNA Lys codon CTT reverse strand is reported
GCCCGGCTAGCTCAGTCGGTAGAGCATGAGACTCTTAATCTCAGGGTCGTGGGTTCGAGCCCCACGTTGGGCG
>arabiensis_KB704125_165679-165751 tRNA Val codon AAC
GTTTCCGTGGTGTAGTGGTTATCACATCCGCCTAACACGCGGAAGGCCCCCGGTTCGATCCCGGGCGGAAACA
>arabiensis_KB704125_170915-170986 tRNA His codon GTG
GCCGTGATCGTCTAGTGGTTAGGACCCTACGTTGTGGCCGTAGTAACCCAGGTTCGAATCCTGGTCACGGCA
>arabiensis_KB704125_403983-404065 tRNA Leu codon CAG
GTCAGGATGGCCGAGCGGTCTAAGGCGCTACGTTCAGGTCGTAGTCTACTCTGTAGGCGTGGGTTCGAATCCCACTTCTGACA
>arabiensis_KB704125_413690-413762 tRNA Val codon CAC
GTTTCCGTGGTGTAGCGGTTATCACGTCTGCTTCACACGCAGAAGGCCCCCGGTTCGATCCCGGGCGGAAACA
>arabiensis_KB704125_413924-413996 tRNA Val codon CAC
GTTTCCGTGGTGTAGCGGTTATCACGTCTGCTTCACACGCAGAAGGCCCCCGGTTCGATCCCGGGCGGAAACA
>arabiensis_KB704125_419579-419651 tRNA Val codon CAC
GTTTCCGTGGTGTAGCGGTTATCACATCTGCTTCACACGCAGAAGGTCCCCGGTTCGATCCCGGGCGGAAACA
>arabiensis_KB704125_1815178-1815251 tRNA Asn codon GTT
GCCTTCGTGGCGCAATCGGTTAGCGCGTTCGGCTGTTAACCGAAAGGTTGGTGGTTCGAGTCCACCCGGGGGCG
>arabiensis_KB704125_6380448-6380519 tRNA Glu codon TTC
TCCCATATGGTCTAGTGGCTAGGATATCTGGCTTTCACCCAGAAGGCCCGGGTTCGATTCCCGGTATGGGAA
>arabiensis_KB704125_7069572-7069644 tRNA Ala codon AGC
GGGGGTGTAGCTCAGATGGTAGAGCGCTCGCTTAGCATGTGAGAGGTACCGGGATCGATACCCGGCATCTCCA
>arabiensis_KB704125_7135397-7135469 tRNA Ala codon AGC
GGGGGTGTAGCTCAGATGGTAGAGCGCTCGCTTAGCATGTGAGAGGTACCGGGATCGATACCCGGCATCTCCA
>arabiensis_KB704125_7137678-7137750 tRNA Ala codon AGC
GGGGGTGTAGCTCAGATGGTAGAGCGCTCGCTTAGCATGTGAGAGGTACCGGGATCGATACCCGGCATCTCCA
>arabiensis_KB704125_11398343-11398424 tRNA Ser codon CGA
GCAGTCGTGGCCGAGTGGTTAAGGCGTCTGACTCGAAATCAGATTCCCTCTGGGAGCGTAGGTTCGAATCCTACCGGCTGCG
>arabiensis_KB704125_11769048-11769120 tRNA Val codon CAC
GTTTCCGTAGTGTAGCGGTTATCACGTCTGCTTCACACGCAGAAGGTCCCCGGTTCGAACCCGGGCGGAAACA
>arabiensis_KB704125_12514177-12514250 tRNA Asn codon GTT
GCCTTCGTGGCGCAATCGGTTAGCGCGTTCGGCTGTTAACCGAAAGGTTGGTGGTTCGAGTCCACCCGGGGGCG
>arabiensis_KB704125_12515406-12515488 tRNA Leu codon CAG
GTCAGGATGGCCGAGCGGTCTAAGGCGCTACGTTCAGGTCGTAGTCTTCTCTGAAGGCGTGGGTTCGAATCCCACTTCTGACA
>arabiensis_KB704125_13016036-13016108 tRNA Val codon TAC
GGTTCCATAGTGTAGCGGTTATCACGTCTGCTTTACACGCAGAAGGTCTCCAGTTCGATCCTGGATGGAACCA
>arabiensis_KB704125_13066211-13066283 tRNA Val codon TAC
GGTTCCATAGTGTAGCGGTTATCACGTCTGCTTTACACGCAGAAGGTCTCCAGTTCGATCCTGGATGGAACCA
>arabiensis_KB704125_13574301-13574398 tRNA Tyr codon GTA
CCTTCGATAGCTCAGTTGGTAGAGCGGTGGACTGTAGAAGCGCGAGATGCGGTGAAAGAGTAATCCATAGGTCACTGGTTCAAATCCGGTTCGAAGGA
>arabiensis_KB704125_13590066-13590206 tRNA Tyr codon GTA
CCTTCGATAGCTCAGTTGGTAGAGCGGTGGACTGTAGAGAAAATTCGGAGGGTTGCTTTCAAGTCGTTCAAAAACTTGATCAAACCTCCAAGAGTTGTAAAAGAAATCCATAGGTCACTGGTTCAAATCCGGTTCGAAGGA
>arabiensis_KB704125_13590288-13590429 tRNA Tyr codon GTA
CCTTCGATAGCTCAGTTGGTAGAGCGGTGGACTGTAGCGAGGTTGAGGGTCGATCATCTGTTACAATGCATCTCAAAGTGCATCTGATGATCGCCTGTGCATAGAAATCCATAGGTCACTGGTTCAAATCCGGTTCGAAGGA
>arabiensis_KB704125_13590699-13590824 tRNA Tyr codon GTA
CCTTCGATAGCTCAGTTGGTAGAGCGGTGGACTGTAGCGAAAGTTAGGAGAAGTACGATCATGTGATCAAAACTCCAAATCATTGTAGAAATCCATAGGTCACTGGTTCAAATCCGGTTCGAAGGA
>arabiensis_KB704125_13591119-13591260 tRNA Tyr codon GTA
CCTTCGATAGCTCAGTTGGTAGAGCGGTGGACTGTAGCGAGTTTTAGCGTCGATCATCAGTTCCAAAGCATCTCAAAGTGCATCTGATGATCACCTGTTAGTAGAAATCCATAGGTCACTGGTTCAAATCCGGTTCGAAGGA
>arabiensis_KB704125_13591517-13591646 tRNA Tyr codon GTA
CCTTCGATAGCTCAGTTGGTAGAGCGGTGGACTGTAGAGAAAGTTTGGAGTGTGAGCGCTCAAGAAGTGATCAAACCTCCAAATCATTGTAGAAATCCATAGGTCACTGGTTCAAATCCGGTTCGAAGGA
>arabiensis_KB704125_13594909-13595178 tRNA Tyr codon GTA
CCTTCGATAGCTCAGTTGGTAGAGCGGTGGACTGTAGAAGTTGTTTCAGCGCCGCGCGTTTGAGTAGTTGTGTTTACGGGTGTGTTGAGGTTTGTTGTGTTGAGTCAGTAGTCAGTGCGAGAAAGCTTTGTGTTGTAATTGCAAACAATGCACACTTTCACTCCTCCTACTGTCTCAATGCAAAGTTTCTCAGCTCTCCACCAACACACGCTCAGCAGCATGTGTGTTTCAGTAATCCATAGGTCACTGGTTCAAATCCGGTTCGAAGGA
>arabiensis_KB704125_13595687-13595812 tRNA Tyr codon GTA
CCTTCGATAGCTCAGTTGGTAGAGCGGTGGACTGTAGCGAAAGTTAGGAGAAGTACGATCATGTGATCAAAACTCCAAATCATTGTAGAAATCCATAGGTCACTGGTTCAAATCCGGTTCGAAGGA
>arabiensis_KB704125_13596060-13596202 tRNA Tyr codon GTA
CCTTCGATAGCTCAGTTGGTAGAGCGGTGGACTGTAGCGAGGTTGAGGGTCTATCATCTGTTACAATGCATCTCAAAGTGCATTTGATGATCACCCTGTGAATAGAAATCCATAGGTCACTGGTTCAAATCCGGTTCGAAGGA
>arabiensis_KB704125_13612181-13612253 tRNA Val codon AAC
GTTTCCGTGGTGTAGTGGTTATCACATCCGCCTAACACGCGGAAGGCCCCCGGTTCGATCCCGGGCGGAAACA
>arabiensis_KB704125_13620261-13620333 tRNA Arg codon TCT
GTCCCTCTGGCGCAGCGGATAGCGCGTTGGACTTCTAATCCAAAGGTCGTGGGTTCGATCCCCACGAGGGATG
>arabiensis_KB704125_13631530-13631623 tRNA Tyr codon GTA
CCTTCGATAGCTCAGTTGGTAGAGCGGTGGACTGTAGAAGCGAAAGTTCGATAGAGTAATCCATAGGTCACTGGTTCAAATCCGGTTCGAAGGA
>arabiensis_KB704125_13632006-13632096 tRNA Tyr codon GTA
CCTTCGATAGCTCAGTTGGTAGAGCGGTGGACTGTAGAAGCGTCTCTCCATAGTAATCCATAGGTCACTGGTTCAAATCCGGTTCGAAGGA
>arabiensis_KB704125_13638393-13638464 tRNA Glu codon TTC
TCCCATATGGTCTAGTGGCTAGGATATCTGGCTTTCACCCAGAAGGCCCGGGTTCGATTCCCGGTATGGGAA
>arabiensis_KB704125_14214215-14214286 tRNA Glu codon CTC
TCCCATATTGTCTAGTGGTTAGGATATCCGGCTCTCACCCGGAAGGCCCGGGTTCGATTCCCGGTATGGGAA
>arabiensis_KB704125_14551777-14551848 tRNA Glu codon TTC
TCCCATATGGTCTAGTGGCTAGGATATCTGGCTTTCACCCAGAAGGCCCGGGTTCGATTCCCGGTATGGGAA
>arabiensis_KB704125_14572259-14572331 tRNA Arg codon CCT
GCCCCAGTGGCCTAATGGAGAAGGCACCGGCCTCCTAAGCCGGGGATTGTGGGTTCGAGTCCCATCTGGGGTA
>arabiensis_KB704125_16075558-16075630 tRNA Lys codon CTT
GCCCGGCTAGCTCAGTCGGTAGAGCATGAGACTCTTAATCTCAGGGTCGTGGGTTCGAGCCCCACGTTGGGCG
>arabiensis_KB704125_16076054-16075983 tRNA Gln codon CTG reverse strand is reported
GGTTCCATGGTGTAACGGTTAGCACTCAGGACTCTGAATCCTGCGATCCGAGTTCAAATCTCGGTGGAACCT
>arabiensis_KB704125_14560563-14560482 tRNA Leu codon AAG reverse strand is reported
GGTAGCGTGGCCGAGCGGTCTAAGGCGCTGGTTTAAGGCACCAGTCACTTCGGTGGCGTGGGTTCGAATCCCACCGCTGCCA
>arabiensis_KB704125_14548577-14548506 tRNA Glu codon CTC reverse strand is reported
TCCCGTATTGTCTAGTGGTTAGGATATCCGGCTCTCACCCGGAAGGCCCGGGTTCGATTCCCGGTACGGGAA
>arabiensis_KB704125_14214785-14214714 tRNA Glu codon CTC reverse strand is reported
TCCCATATTGTCTAGTGGTTAGGATATCCGGCTCTCACCCGGAAGGCCCGGGTTCGATTCCCGGTATGGGAA
>arabiensis_KB704125_14213731-14213660 tRNA Glu codon TTC reverse strand is reported
TCCCATATGGTCTAGTGGCTAGGATATCTGGCTTTCACCCAGAAGGCCCGGGTTCGATTCCCGGTATGGGAA
>arabiensis_KB704125_13585854-13585700 tRNA Tyr codon GTA reverse strand is reported
CCTTCGATAGCTCAGTTGGTAGAGCGGTGGACTGTAGAAAATTTGAAGCGAAGTGATTTGGTAGAGATAATGTAATCATTACAAAGTTGCATTGAGCTTATCACTTTCAAACAATAGAAATCCATAGGTCACTGGTTCAAATCCGGTTCGAAGGA
>arabiensis_KB704125_13585452-13585310 tRNA Tyr codon GTA reverse strand is reported
CCTTCGATAGCTCAGTTGGTAGAGCGGTGGACTGTAGCGAGTTTGGGGGTCGATCATCTGTTACAATGCATCTCAAAGTGCATCTGATGATCACCCTATGAATAGAAATCCATAGGTCACTGGTTCAAATCCGGTTCGAAGGA
>arabiensis_KB704125_13585057-13584917 tRNA Tyr codon GTA reverse strand is reported
CCTTCGATAGCTCAGTTGGTAGAGCGGTGGACTGTAGAGAAAATTCGGAGGGTTGCTTTCAAGTCAAAATGCACTTGATCCAAACCTCCAAGAGTTGTAAAAGAAATCCATAGGTCACTGGTTCAAATCCGGTTCGAAGGA
>arabiensis_KB704125_13584835-13584694 tRNA Tyr codon GTA reverse strand is reported
CCTTCGATAGCTCAGTTGGTAGAGCGGTGGACTGTAGCGAGGTTGAGGGTAGATCATCTGTTACAATGCATCTCAAAGTGCATCTGATGATCACCTGTGAATAGAAATCCATAGGTCACTGGTTCAAATCCGGTTCGAAGGA
>arabiensis_KB704125_13584433-13584309 tRNA Tyr codon GTA reverse strand is reported
CCTTCGATAGCTCAGTTGGTAGAGCGGTGGACTGTAGCGAAAGTTAGGAGTAGTGCGATCGTGTGATCAAAACTCCGATCATTGTAGAAATCCATAGGTCACTGGTTCAAATCCGGTTCGAAGGA
>arabiensis_KB704125_13018372-13018300 tRNA Val codon TAC reverse strand is reported
GGTTCCATAGTGTAGCGGTTATCACGTCTGCTTTACACGCAGAAGGTCTCCAGTTCGATCCTGGATGGAACCA
>arabiensis_KB704125_13013867-13013795 tRNA Val codon AAC reverse strand is reported
GTTTCCGTGGTGTAGTGGTTATCACATCCGCCTAACACGCGGAAGGCCCCCGGTTCGATCCCGGGCGGAAACA
>arabiensis_KB704125_12511318-12511245 tRNA Asn codon GTT reverse strand is reported
GCCTTCGTGGCGCAATCGGTTAGCGCGTTCGGCTGTTAACCGAAAGGTTGGTGGTTCGAGTCCACCCGGGGGCG
>arabiensis_KB704125_11764295-11764224 tRNA Gly codon TCC reverse strand is reported
GCGTCGGTGGTGTAATGGTCAGCATAGTTGCCTTCCAAGCAGTTGATCCGGGTTCGATTCCCGGCCGACGCA
>arabiensis_KB704125_11736841-11736769 tRNA Lys codon CTT reverse strand is reported
GCCCGGCTAGCTCAGTCGGTAGAGCATGAGACTCTTAATCTCAGGGTCGTGGGTTCGAGCCCCACGTTGGGCG
>arabiensis_KB704125_11735783-11735711 tRNA Thr codon TGT reverse strand is reported
GCCTCTTTAGCTCAGTAGGCAGAGCGCTGGTCTTGTAAACCAGCGGTCGTGAGTTCGATTCTCACAGGAGGCA
>arabiensis_KB704125_7731445-7731347 tRNA Tyr codon GTA reverse strand is reported
CCTTCGATAGCTCAGTTGGTAGAGCGGTGGACTGTAGAGAGAGAGATGACGCAGAATGTAGTAATCCATAGGTCACTGGTTCAAATCCGGTTCGAAGGA
>arabiensis_KB704125_7028050-7027978 tRNA Lys codon CTT reverse strand is reported
GCCCGGCTAGCTCAGTCGGTAGAGCATGAGACTCTTAATCTCAGGGTCGTGGGTTCGAGCCCCACGTTGGGCG
>arabiensis_KB704125_5866601-5866500 tRNA Tyr codon GTA reverse strand is reported
CCTTCGATAGCTCAGTTGGTAGAGCGGTGGACTGTAGAGAGTGAACACCACACGATAGAGCGAGAAATCCATAGGTCGCTGGTTCAAATCCGGCTCGAAGGA
>arabiensis_KB704125_331233-331162 tRNA His codon GTG reverse strand is reported
GCCGTGATCGTCTAGTGGTTAGGACCCTACGTTGTGGCCGTAGTAACCCAGGTTCGAATCCTGGTCACGGCA
>arabiensis_KB704125_224536-224465 tRNA His codon GTG reverse strand is reported
GCCGTGATCGTCTAGTGGTTAGGACCCTACGTTGTGGCCGTAGTAACCCAGGTTCGAATCCTGGTCACGGCA
>arabiensis_KB704125_167898-167826 tRNA Val codon AAC reverse strand is reported
GTTTCCGTGGTGTAGTGGTTATCACATCCGCCTAACACGCGGAAGGCCCCCGGTTCGATCCCGGGCGGAAACA
>arabiensis_KB704125_167461-167390 tRNA His codon GTG reverse strand is reported
GCCGTGATCGTCTAGTGGTTAGGACCCTACGTTGTGGCCGTAGTAACCCAGGTTCGAATCCTGGTCACGGCA
>arabiensis_KB704125_166879-166808 tRNA His codon GTG reverse strand is reported
GCCGTGATCGTCTAGTGGTTAGGACCCTACGTTGTGGCCGTAGTAACCTAGGTTCGAATCCTGGTCACGGCA
>arabiensis_KB704125_166310-166239 tRNA His codon GTG reverse strand is reported
GCCGTGATCGTCTAGTGGTTAGGACCCTACGTTGTGGCCGTAGTAACCCAGGTTCGAATCCTGGTCACGGCA
>arabiensis_KB704125_35448-35376 tRNA Val codon AAC reverse strand is reported
GTTTCCGTGGTGTAGTGGTTATCACATCCGCCTAACACGCGGAAGGCCGCCGGTTCGATCCCGGGCGGAAACA
>arabiensis_KB704385_372605-372675 tRNA Gly codon GCC
GCATCGGTGGTTCAGTGGTAGAATGCTCGCCTGCCACGCGGGCGGCCCGGGTTCGATTCCCGGCCGATGCA
>arabiensis_KB704385_2284162-2284278 tRNA Leu codon CAA
GTCAGGATGGCCGAGCGGTCTAAGGCGCCAGACTCAAGAGCAATCTTGCCCGCTACTGCGCGGGTCCGAGCGTTCTGGTCCTCTCTGAGGGCGTGGGTTCGAATCCCACTTCTGACA
>arabiensis_KB704385_2286689-2286810 tRNA Leu codon CAA
GTCAGGATGGCCGAGCGGTCTAAGGCGCCAGACTCAAGAGCAATCTTGCCCGCCTTCATGCGGGTCTCCCCCGAGCGTTCTGGTCCTCTCTGAGGGCGTGGGTTCGAATCCCACTTCTGACA
>arabiensis_KB704385_2603396-2603468 tRNA Lys codon CTT
GCCCGGCTAGCTCAGTCGGTAGAGCATGAGACTCTTAATCTCAGGGTCGTGGGTTCGAGCCCCACGTTGGGCG
>arabiensis_KB704385_3181519-3181591 tRNA Lys codon CTT
GCCCGGCTAGCTCAGTCGGTAGAGCATGAGACTCTTAATCTCAGGGTCGTGGGTTCGAGCCCCACGTTGGGCG
>arabiensis_KB704385_3203827-3203908 tRNA Ser codon GCT
GACGAGGTGGCCGAGTGGTTAAGGCGTTGGACTGCTAATCCAATGTGCTCTGCACGCGTGGGTTCGAATCCCATCCTCGTCG
>arabiensis_KB704385_3204113-3204184 tRNA Ala codon CGC
GGGGATGTAGCTCAGTGGTAGAGCGCTCGCTTCGCATGTGAGAAGTCCCGGGTTCAATCCCCGGCATCTCCA
>arabiensis_KB704385_3276335-3276406 tRNA Pro codon CGG
GGCTCGTTGGTCTAGGGGTATGATTCTCGCTTCGGGTGCGAGAGGTCCCGGGTTCAATTCCCGGACGAGCCC
>arabiensis_KB704385_3350559-3350630 tRNA Ala codon CGC
GGGGACGTAGCTCAGTGGTAGAGCGCTCGCTTCGCATGTGAGAAGTCCCGGGTTCAATCCCCGGCGTCTCCA
>arabiensis_KB704385_4019999-4020071 tRNA Ala codon AGC
GGGGGTGTAGCTCAGATGGTAGAGCGCTCGCTTAGCATGTGAGAGGTACCGGGATCGATACCCGGCATCTCCA
>arabiensis_KB704385_4847125-4847221 tRNA Tyr codon GTA
CCTTCGATAGCTCAGTTGGTAGAGCGGTGGACTGTAGAAGAGGAAAATATGAAAAAAAGAAATCCATAGGTCGCTGGTTCAAATCCGGCTCGAAGGA
>arabiensis_KB704385_4849568-4849641 tRNA Ile codon AAT
GGCTCCATAGCTCAGCTGGTTAGAGCGTCGTGCTAATAACGCGAAGGTCGTGAGTTCGATCCTCTCTGGAGCCA
>arabiensis_KB704385_4852877-4852950 tRNA Ile codon AAT
GGCTCCATAGCTCAGCTGGTTAGAGCGTCGTGCTAATAACGCGAAGGTCGTGAGTTCGATCCTCTCTGGAGCCA
>arabiensis_KB704385_4863319-4863392 tRNA Ile codon AAT
GGCTCCATAGCTCAGCTGGTTAGAGCGTCGTGCTAATAACGCGAAGGTCGTGAGTTCGATCCTCTCTGGAGCCA
>arabiensis_KB704385_4863773-4863846 tRNA Ile codon AAT
GGCCCCATAGCTCAGCTGGTTAGAGCGTCGTGCTAATAACGCGAAGGTCGTGAGTTCGATCCTCTCTGGAGCCA
>arabiensis_KB704385_4864063-4864134 tRNA Ile codon AAT
GCTCCATAGCTCAGCTGGTTAGAGCGTCGTGCTAATAACGCGAAGGTAGTGAGTTCGATCNNNNNNNNNNCA
>arabiensis_KB704385_4864321-4864394 tRNA Ile codon AAT
GGCTCCATAGCTCAGCTGGTTAGAGCGTCGTGCTAATAACGCGAAGGTCGTGAGTTCGATCCTCTCTGGAGCCA
>arabiensis_KB704385_4865129-4865202 tRNA Ile codon AAT
GGCTCCATAGCTCAGCTGGTTAGAGCGTCGTGCTAATAACGCGAAGGTCGTGAGTTCGATCCTCTCTGGAGCCA
>arabiensis_KB704385_4914154-4914225 tRNA Trp codon CCA
GACTCCGTGGCGCAACGGTAGCGCGTCTGACTCCAGATCAGAAGGTTGCGTGTTCAAATCACGTCGGGGTCA
>arabiensis_KB704385_4913391-4913319 tRNA Lys codon TTT reverse strand is reported
GCCCGGATAGCTCAGTCGGTAGAGCGTTGGACTTTTAATCCAACGGTCAAGGGTTCAAGTCCCTTTTCGGGCG
>arabiensis_KB704385_4911068-4910995 tRNA Ile codon AAT reverse strand is reported
GGCTCCATAGCTCAGCTGGTTAGAGCGTCGTGCTAATAACGCGAAGGTCGTGAGTTCGATCCTCTCTGGAGCCA
>arabiensis_KB704385_4908513-4908440 tRNA Ile codon AAT reverse strand is reported
GGCTCCATAGCTCAGCTGGTTAGAGCGTCGTGCTAATAACGCGAAGGTCGTGAGTTCGATCCTCTCTGGAGCCA
>arabiensis_KB704385_4908230-4908157 tRNA Ile codon AAT reverse strand is reported
GGCTCCATAGCTCAGCTGGTTAGAGCGTCGTGCTAATAACGCGAAGGTCGTGAGTTCGATCCTCTCTGGAGCCA
>arabiensis_KB704385_4907012-4906941 tRNA Gly codon TCC reverse strand is reported
GCGTCGGTGGTGTAATGGTCAGCATAGTTGCCTTCCAAGCAGTTGATCCGGGTTCGATTCCCGGCCGACGCA
>arabiensis_KB704385_4895727-4895656 tRNA Trp codon CCA reverse strand is reported
GACTCCGTGGCGCAACGGTAGCGCGTCTGACTCCAGATCAGAAGGTTGCGTGTTCAAATCACGTCGGGGTCA
>arabiensis_KB704385_4847844-4847773 tRNA Trp codon CCA reverse strand is reported
GACTCCGTGGCGCAACGGTAGCGCGTCTGACTCCAGATCAGAAGGTTGCGTGTTCAAATCACGTCGGGGTCA
>arabiensis_KB704385_4359829-4359758 tRNA Glu codon CTC reverse strand is reported
TCCCATATTGTCTAGTGGTTAGGATATCCGGCTCTCACCCGGAAGGCCCGGGTTCGATTCCCGGTATGGGAA
>arabiensis_KB704385_4133701-4133629 tRNA Arg codon TCT reverse strand is reported
GTCCCTTTGGCGCAGCGGATAGCGCGTTGGACTTCTAATCCAAAGGTCGTGGGTTCGATCCCCACAAGGGATG
>arabiensis_KB704385_3293507-3293436 tRNA Thr codon CGT reverse strand is reported
GCCTCTTTAGCTCAGTGGTAGAGCGCTGGTCTCGTAAACCAGCGGTCGTGAGTTCAATCCTCACAGGAGGCA
>arabiensis_KB704385_3230710-3230639 tRNA Thr codon CGT reverse strand is reported
GCCTCTTTAGCTCAGTGGTAGAGCGCTGGTCTCGTAAACCAGCGGTCGTGAGTTCAAACCTCACAGGAGGCA
>arabiensis_KB704385_2286264-2286192 tRNA Lys codon TTT reverse strand is reported
GCCCGGATAGCTCAGTCGGTAGAGCGTTGGACTTTTAATCCAACGGTCTAGGGTTCAAGTCCCTATTCGGGCG
>arabiensis_KB704385_2285112-2285040 tRNA Lys codon TTT reverse strand is reported
GCCCGGGTAGCTCAGTCGGTAGAGCGTTGGACTTTTAATCCAACGGTCTAGGGTTCAAGTCCCTATTCGGGCG
>arabiensis_KB704385_1685205-1685133 tRNA Arg codon TCG reverse strand is reported
GGCCGTGTGGCCTAATGGAGAAGGCGTCGGACTTCGGATCCGAAGATTGCAGGTTCGAGTCCTGTCACGGTCG
>arabiensis_KB704562_794349-794421 tRNA Ala codon AGC
GGGGGTGTAGCTCAGATGGTAGAGCGCTCGCTTAGCATGTGAGAGGTACCGGGATCGATACCCGGCATCTCCA
>arabiensis_KB704562_798955-799028 tRNA Asn codon GTT
GCCTTCGTGGCGCAATCGGTTAGCGCGTTCGGCTGTTAACCGAAAGGTTGGTGGTTCGAGTCCACCCGGGGGCG
>arabiensis_KB704562_832312-832384 tRNA Ala codon AGC
GGGGATGTAGCTCAGATGGTAGAGCGCTCGCTTAGCATGTGAGAGGTACGGGGATCGATACCCCGCATCTCCA
>arabiensis_KB704562_833579-833651 tRNA Lys codon CTT
GCCCGGCTAGCTCAGTCGGTAGAGCATGAGACTCTTAATCTCAGGGTCGTGGGTTCGAGCCCCACGTTGGGCG
>arabiensis_KB704562_1771307-1771380 tRNA Pseudo codon TAA
GGTCCCGTGGTACAGTTGTCAACCCGTATGACTTAACAACATACGCGTCATGGGTTCAAGCCTCATATGGACCG
>arabiensis_KB704562_4131066-4131137 tRNA Gln codon CTG
GGTTCCATGGTGTAATGGTTAGCACTTTGGACTCTGAATCCAACGATCCGAGTTCAAGTCTCGGTGGAACCT
>arabiensis_KB704562_4956253-4956324 tRNA Asp codon GTC
TCCTCGATAGTATAGTGGTCAGTATCCCCGCCTGTCACGCGGGAGACCGGGGTTCGATTCCCCGTCGGGGAG
>arabiensis_KB704562_5122398-5122469 tRNA Gln codon CTG
GGTTCCATGGTGTAATGGTTAGCACTCAGGACTCTGAATCCTGCGATCCGAGTTCAAATCTCGGTGGAACCT
>arabiensis_KB704562_5123223-5123294 tRNA Cys codon GCA
GGGGGTATAGCTCAGTGGTAGAGCATTCGACTGCAGATCGAGAGGTCCCCGGTTCAAACCCGGGTGCCCCCT
>arabiensis_KB704562_5225770-5225841 tRNA His codon GTG
GCCGTGATCGTCTAGTGGTTAGGACCCTACGTTGTGGCCGTAGTAACCCAGGTTCGAATCCTGGTCACGGCA
>arabiensis_KB704562_5285488-5285559 tRNA Pro codon AGG
GGCTCGTTGGTCTAGGGGTATGATTTTCGCTTAGGGTGCGAGAGGTCCCGGGTTCAAATCCCGGACGAGCCC
>arabiensis_KB704562_5354245-5354316 tRNA Cys codon GCA
GGGGGTATAGCTCAGTGGTAGAGCATTCGACTGCAGATCGAGAGGTCCCCGGTTCAAACCCGGGTGCCCCCT
>arabiensis_KB704562_5354903-5354975 tRNA Val codon AAC
GTTTCCGTGGTGTAGTGGTTATCACATCCGCCTAACACGCGGAAGGCCCCCGGTTCGATCCCGGGCGGAAACA
>arabiensis_KB704562_5391515-5391587 tRNA Val codon AAC
GTTTCCGTGGTGTAGTGGTTATCACATCCGCCTAACACGCGGAAGGCCCCCGGTTCGATCCCGGGCGGAAACA
>arabiensis_KB704562_5712595-5712666 tRNA Pro codon AGG
GGCTCGTTGGTCTAGGGGTATGATTTTCGCTTAGGGTGCGAGAGGTCCCGGGTTCAAATCCCGGACGAGCCC
>arabiensis_KB704562_5912670-5912742 tRNA Ala codon AGC
GGGGGTGTAGCTCAGATGGTAGAGCGCTCGCTTAGCATGTGAGAGGTACTGGGATCGATACCCAGCATCTCCA
>arabiensis_KB704562_6890148-6890221 tRNA Ile codon AAT
GGCTCCATAGCTCAGCTGGTTAGAGCGTCGTGCTAATAACGCGAAGGTCGTGAGTTCGATCCTCTCTGGAGCCA
>arabiensis_KB704562_8481228-8481300 tRNA Arg codon TCG
GACCGTGTGGCCTAATGGAGAAGGCGTCGGACTTCGGATCCGAAGATTGCAGGTTCGAGTCCTGTCACGGTCG
>arabiensis_KB704562_9107348-9107419 tRNA Gly codon TCC
GCGTCGGTGGTGTAATGGTCAGCATAGTTGCCTTCCAAGCAGTTGATCCGGGTTCGATTCCCGGCCGACGCA
>arabiensis_KB704562_7503351-7503279 tRNA Lys codon CTT reverse strand is reported
GCCCGGCTAGCTCAGTCGGTAGAGCATGAGACTCTTAATCTCAGGGTCGTGGGTTCGAGCCCCACGTTGGGCG
>arabiensis_KB704562_5380773-5380702 tRNA Pro codon AGG reverse strand is reported
GGCTCGTTGGTCTAGGGGTATGATTTTCGCTTAGGGTGCGAGAGGTCCCGGGTTCAAATCCCGGACGAGCCC
>arabiensis_KB704562_5329952-5329873 tRNA Leu codon TAG reverse strand is reported
GGCAGCGTGGCCGAGCGGTCTAAGGCGCTGGTTTTAGGCACCAGTCAGAAATGGCGTGGGTTCGAATCCCACCGCTGTCA
>arabiensis_KB704562_5240770-5240699 tRNA Glu codon CTC reverse strand is reported
TCCCATATTGTCTAGTGGTTAGGATATCCGGCTCTCACCCGGAAGGCCCGGGTTCGATTCCCGGTATGGGAA
>arabiensis_KB704562_5236688-5236617 tRNA Glu codon CTC reverse strand is reported
TCCCATATTGTCTAGTGGTTAGGATATCCGGCTCTCACCCGGAAGGCCCGGGTTCGATTCCCGGTATGGGAA
>arabiensis_KB704562_5225229-5225158 tRNA His codon GTG reverse strand is reported
GCCGTGATCGTCTAGTGGTTAGGACCCTACGTTGTGGCCGTAGTAACCCAGGTTCGAATCCTGGTCACGGCA
>arabiensis_KB704562_5161903-5161832 tRNA Glu codon CTC reverse strand is reported
TCCCATATTGTCTAGTGGTTAGGATATCCGGCTCTCACCCGGAAGGCCCGGGTTCGATTCCCGGTATGGGAA
>arabiensis_KB704562_5149713-5149634 tRNA Leu codon TAG reverse strand is reported
GGCAGCGTGGCCGAGCGGTCTAAGGCGCTGGTTTTAGGCACCAGTCAGAAATGGCGTGGGTTCGAATCCCACCGCTGTCA
>arabiensis_KB704562_5132158-5132087 tRNA Asp codon GTC reverse strand is reported
TCCTCGATAGTATAGTGGTCAGTATCCCCGCCTGTCACGCGGGAGACCGGGGTTCGATTCCCCGTCGGGGAG
>arabiensis_KB704562_856706-856538 tRNA Leu codon CAA reverse strand is reported
GTCAGGATGGCCGAGCGGTCTAAGGCGCCAGACTCAAGAGATAATCTTGCTCACAAAAGCGGCGCTTCGTCGTTTGGGTGTGAGTTCGCGCGCCTTCACAGACGCGAGAGAAAGAGAGAGAGCGTTCTGGTCCTCTCTGAGGGCGTGGGTTCGAATCCCACTTCTGACA
>arabiensis_KB704562_833240-833168 tRNA Ala codon AGC reverse strand is reported
GGGGATGTAGCTCAGATGGTAGAGCGCTCGCTTAGCATGTGAGAGGTACGGGGATCGATGCCCCGCATCTCCA
>arabiensis_KB704562_831973-831901 tRNA Lys codon CTT reverse strand is reported
GCCCGGCTAGCTCAGTCGGTAGAGCATGAGACTCTTAATCTCAGGGTCGTGGGTTCGAGCCCCACGTTGGGCG
>arabiensis_KB704562_792734-792662 tRNA Lys codon CTT reverse strand is reported
GCCCGGCTAGCTCAGTCGGTAGAGCATGAGACTCTTAATCTCAGGGTCGTGGGTTCGAGCCCCACGTTGGGCG
>arabiensis_KB704895_241268-241341 tRNA Asn codon GTT
GCCTTCGTGGCGCAATCGGTTAGCGCGTTCGGCTGTTAACCGAAAGGTTGGTGGTTCGAGTCCACCCGGGGGCG
>arabiensis_KB704895_698349-698421 tRNA Phe codon GAA
GCCGAAATAGCTCAGTTGGGAGAGCGTTAGACTGAAGATCTAAAGGTCCCCGGTTCAATCCCGGGTTTCGGCA
>arabiensis_KB704895_5908088-5908159 tRNA Met codon CAT
AGCAGAGTGGCGCAGTGGAAGCGTGCTGGGCCCATAACCCAGAGGTCCGTAGATCGAAACTACGTTCTGCTA
>arabiensis_KB704895_7752419-7752348 tRNA Pro codon TGG reverse strand is reported
GGCTCAATGGTCTAGGGGTATGATTCTCGCTTTGGGTGCGAGAGGTCCCGGGTTCAAATCCCGGTTGAGCCC
>arabiensis_KB704895_7608440-7608369 tRNA Glu codon CTC reverse strand is reported
TCCCATATTGTCTAGTGGTTAGGATATCCGGCTCTCACCCGGAAGGCCCGGGTTCGATTCCCGGTATGGGAA
>arabiensis_KB704895_6681360-6681289 tRNA Ala codon CGC reverse strand is reported
GGGGATGTAGCTCAGTGGTAGAGCGCTCGCTTCGCATGTGAGAAGTCCCGGGTTCAATCCCCGGCATCTCCA
>arabiensis_KB704895_4941496-4941425 tRNA Asp codon GTC reverse strand is reported
TCCTCGATAGTATAGTGGTCAGTATCCCCGCCTGTCACGCGGGAGACCGGGGTTCGATTCCCCGTCGGGGAG
>arabiensis_KB704895_778563-778492 tRNA Pro codon CGG reverse strand is reported
GGCTCAATGGTCTAGGGGTATGATTTTCGCTTCGGGTGCGAGAGGTCCCGGGTTCAAATCCCGGTTGAGCCC
>arabiensis_KB704895_778337-778266 tRNA Pro codon CGG reverse strand is reported
GGCTCAATGGTCTAGGGGTATGATTTTCGCTTCGGGTGCGAGAGGTCCCGGGTTCAAATCCCGGTTGAGCCC
>arabiensis_KB704895_448521-448450 tRNA Gln codon CTG reverse strand is reported
GGTTCCATGGTGTAATGGTTAGCACTTTGGACTCTGAATCCAACGATCAGAGTTCAAATCTCGGTGGAACCT
>arabiensis_KB704529_642991-643063 tRNA Val codon CAC
GTTTCCGTAGTGTAGCGGTTATCACGTCTGCTTCACACGCAGAAGGTCCCCGGTTCGAACCCGGGCGGAAACA
>arabiensis_KB704529_639061-638988 tRNA Pro codon CGG reverse strand is reported
GGCTCAATGGTCTAGGGGTATGATTTTCGCTTCGGGTGCGAGAGGTCCCGGGTTCAAAAATCCCGGTTGAGCCC
>arabiensis_KB704529_625040-624969 tRNA Pro codon AGG reverse strand is reported
GGCTCAATGGTCTAGGGGTATGATTTTCGCTTAGGGTGCGAGAGGTCCCGGGTTCAAATCCCGGTTGAGCCC
>arabiensis_KB704440_624614-624686 tRNA Val codon CAC
GTTTCCGTAGTGTAGCGGTTATCACGTCTGCTTCACACGCAGAAGGTCCCCGGTTCGAACCCGGGCGGAAACA
>arabiensis_KB704440_2912647-2912718 tRNA Glu codon TTC
TCCCATATGGTCTAGTGGCTAGGATATCTGGCTTTCACCCAGAAGGCCCGGGTTCGATTCCCGGTATGGGAA
>arabiensis_KB704440_4267436-4267517 tRNA Ser codon CGA
GCAGTCGTGGCCGAGTGGTTAAGGCGTCTGACTCGAAATCAGATTCCCTCTGGGAGCGTAGGTTCGAATCCTACCGGCTGCG
>arabiensis_KB704440_4521293-4521225 tRNA Ser codon CGA reverse strand is reported
GCAGTCGTGGCCGAGTGGTTAAGGCGTCTGACTCGAAATCAGATTCCCTCTGGGATCCTACCGGCTGCG
>arabiensis_KB704440_4397393-4397323 tRNA Gly codon GCC reverse strand is reported
GCATCGGTGGTTCAGTGGTAGAATGCTCGCCTGCCACGCGGGCGGCCCGGGTTCGATTCCCGGCCGATGCA
>arabiensis_KB704440_4348641-4348570 tRNA Asp codon GTC reverse strand is reported
TCCTCGATAGTATAGTGGTCAGTATCCCCGCCTGTCACGCGGGAGACCGGGGTTCGATTCCCCGTCGGGGAG
>arabiensis_KB704440_4346872-4346801 tRNA Asp codon GTC reverse strand is reported
TCCTCGATAGTATAGTGGTCAGTATCCCCGCCTGTCACGCGGGAGACCGGGGTTCGATTCCCCGTCGGGGAG
>arabiensis_KB704440_4335767-4335696 tRNA Asp codon GTC reverse strand is reported
TCCTCGATAGTATAGTGGTCAGTATCCCCGCCTGTCACGCGGGAGACCGGGGTTCGATTCCCCGTCGGGGAG
>arabiensis_KB704440_245000-244928 tRNA Ala codon AGC reverse strand is reported
GGGGGTGTAGCTCAGATGGTAGAGCGCTCGCTTAGCATGTGAGAGGTACCGGGATCGATACCCGGCATCTCCA
>arabiensis_KB704651_768181-768252 tRNA Ala codon CGC
GGGGATGTAGCTCAGTGGTAGAGCGCTCGCTTCGCATGTGAGAAGTCCCGGGTTCAATCCCCGGCATCTCCA
>arabiensis_KB704651_1444462-1444534 tRNA Arg codon ACG
GGTCCTGTGGCGCAATGGATAACGCGTCTGACTACGGATCAGAAGATTCCAGGTTCGACTCCTGGCAGGATCG
>arabiensis_KB704651_1494073-1494146 tRNA Asn codon GTT
GCCTTCGTGGCGCAATCGGTTAGCGCGTTCGGCTGTTAACCGAAAGGTTGGTGGTTCGAGTCCACCCGGGGGCG
>arabiensis_KB704651_1525816-1525886 tRNA Gly codon GCC
GCATCGGTGGTTCAGTGGTAGAATGCTCGCCTGCCACGCGGGCGGCCCGGGTTCGATTCCCGGCCGATGCA
>arabiensis_KB704651_1518295-1518224 tRNA Asp codon GTC reverse strand is reported
TCCTCGATAGTATAGTGGTCAGTATCCCCGCCTGTCACGCGGGAGACCGGGGTTCGATTCCCCGTCGGGGAG
>arabiensis_KB704651_1517393-1517322 tRNA Asp codon GTC reverse strand is reported
TCCTCGATAGTATAGTGGTCAGTATCCCCGCCTGTCACGCGGGAGACCGGGGTTCGATTCCCCGTCGGGGAG
>arabiensis_KB704651_1515791-1515720 tRNA Asp codon GTC reverse strand is reported
TCCTCGATAGTATAGTGGTCAGTATCCCCGCCTGTCACGCGGGAGACCGGGGTTCGATTCCCCGTCGGGGAG
>arabiensis_KB704651_1514701-1514630 tRNA Asp codon GTC reverse strand is reported
TCCTCGATAGTATAGTGGTCAGTATCCCCGCCTGTCACGCGGGAGACCGGGGTTCGATTCCCCGTCGGGGAG
>arabiensis_KB704651_1513799-1513728 tRNA Asp codon GTC reverse strand is reported
TCCTCGATAGTATAGTGGTCAGTATCCCCGCCTGTCACGCGGGAGACCGGGGTTCGATTCCCCGTCGGGGAG
>arabiensis_KB704651_1388011-1387929 tRNA Leu codon CAG reverse strand is reported
GTCAGGATGGCCGAGCGGTCTAAGGCGCTACGTTCAGGTCGTAGTCTACTCTGTAGGCGTGGGTTCGAATCCCACTTCTGACA
>arabiensis_KB704651_703302-703231 tRNA Met codon CAT reverse strand is reported
AGCAGAGTGGCGCAGTGGAAGCGTGCTGGGCCCATAACCCAGAGGTCCGTAGATCGAAACTACGCTCTGCTA
>arabiensis_KB704651_588705-588632 tRNA Pseudo codon TAA reverse strand is reported
GGTCTCGTAGTACAGTTGTCAACTCGTACGACTTAACAACATGCCCGTCATGGGTTCGATCCCCAACTAGACCG
>arabiensis_KB705006_4403210-4403139 tRNA Pro codon AGG reverse strand is reported
GGCTCGTTGGTCTAGGGGTATGATTTTCGCTTAGGGTGCGAGAGGTCCCGGGTTCAAATCCCGGACGAGCCC
>arabiensis_KB704496_1865890-1865961 tRNA Pro codon CGG
GGCTCGTTGGTCTAGGGGTATGATTCTCGCTTCGGGTGCGAGAGGTCCCGGGTTCAATTCCCGGACGAGCCC
>arabiensis_KB704496_2176355-2176425 tRNA Gly codon GCC
GCATCGGTGGTTCAGTGGTAGAATGCTCGCCTGCCACGCGGGCGGCCCGGGTTCGAGTCCCGGCCGATGCA
>arabiensis_KB704496_2178826-2178896 tRNA Gly codon GCC
GCATCGGTGGTTCAGTGGTAGAATGCTCGCCTGCCACGCGGGCGGCCCGGGTTCGATTCCCGGCCGATGCA
>arabiensis_KB704496_2185610-2185680 tRNA Gly codon GCC
GCATCGGTGGTTCAGTGGTAGAATGCTCGCCTGCCACGCGGGCGGCCCGGGTTCGATTCCCGGCCGATGCA
>arabiensis_KB704496_2190584-2190656 tRNA Arg codon TCG
GGCCGTGTGGCCTAATGGAGAAGGCGTCGGACTTCGGATCCGAAGATTGCAGGTTCGAGTCCTGTCACGGTCG
>arabiensis_KB704496_3037013-3036943 tRNA Gly codon GCC reverse strand is reported
GCATCGGTGGTTCAGTGGTAGAATGCTCGCCTGCCACGCGGGCGGCCCGGGTTCGATTCCCGGCCGATGCA
>arabiensis_KB704496_2177790-2177718 tRNA Val codon AAC reverse strand is reported
GTTTCCGTGGTGTAGTGGTTATCACATCCGCCTAACACGCGGAAGGCCCCCGGTTCGATCCCGGGCGGAAACA
>arabiensis_KB704496_904004-903923 tRNA Ser codon AGA reverse strand is reported
GCAGTCGTGGCCGAGCGGTTAAGGCGTCTGACTAGAAATCAGATTCCCTCTGGGAGCGTAGGTTCGAATCCTACCGACTGCG
>arabiensis_KB704496_413803-413732 tRNA Glu codon TTC reverse strand is reported
TCCCATATGGTCTAGTGGCTAGGATATCTGGCTTTCACCCAGAAGGCCCGGGTTCGATTCCCGGTATGGGAA
>arabiensis_KB704452_2219256-2219327 tRNA Glu codon CTC
TCCCATATTGTCTAGTGGTTAGGATATCCGGCTCTCACCCGGAAGGCCCGGGTTCGATTCCCGGTATGGGAA
>arabiensis_KB704452_4641968-4642040 tRNA Lys codon CTT
GCCCGGCTAGCTCAGTCGGTAGAGCATGAGACTCTTAATCTCAGGGTCGTGGGTTCGAGCCCCACGTTGGGCG
>arabiensis_KB704452_2919943-2919862 tRNA Ser codon GCT reverse strand is reported
GACGAGGTGGCCGAGAGGTTAAGGCGTTGGACTGCTAATCCAATGTGCTCTGCACGCGTGGGTTCGAATCCCATCCTCGTCG
>arabiensis_KB704452_1419562-1419490 tRNA Val codon CAC reverse strand is reported
GTTTCCGTAGTGTAGCGGTTATCACGTCTGCTTCACACGCAGAAGGTCCCCGGTTCGAACCCGGGCGGAAACA
>arabiensis_KB704452_902308-902237 tRNA Gln codon CTG reverse strand is reported
GGTTCCATGGTGTAATGGTTAGCACTTTGGACTCTGAATCCAACGATCCGAGTTCAAATCTCGGTGGAACCT
>arabiensis_KB704418_815999-816071 tRNA Phe codon GAA
GCCGAAATAGCTCAGTTGGGAGAGCGTTAGACTGAAGATCTAAAGGTCCCCGGTTCAATCCCGGGTTTCGGCA
>arabiensis_KB704418_816566-816638 tRNA Phe codon GAA
GCCGAAATAGCTCAGTTGGGAGAGCGTTAGACTGAAGATCTAAAGGTCCCCGGTTCAATCCCGGGTTTCGGCA
>arabiensis_KB704418_817231-817303 tRNA Phe codon GAA
GCCGAAATAGCTCAGTTGGGAGAGCGTTAGACTGAAGATCTAAAGGTCCCCGGTTCAATCCCGGGTTTCGGCA
>arabiensis_KB704418_830136-830208 tRNA Phe codon GAA
GCCGAAATAGCTCAGTTGGGAGAGCGTTAGACTGAAGATCTAAAGGTCCCCGGTTCAATCCCGGGTTTCGGCA
>arabiensis_KB704418_813569-813497 tRNA Val codon CAC reverse strand is reported
GTTTCCGTAGTGTAGTGGTTATCACGTCTGCTTCACACGCAGAAGGTCCCCGGTTCGAACCCGGGCGGAAACA
>arabiensis_KB704673_147425-147527 tRNA Ile codon TAT
GCTCCAGTGGCGCAATTGGTTAGCGCACGGTACTTATAAGACAGTAATCGTTGCTTGGCTATGAGCGATGCCGTGGTTGTGAGTTCGAGCCTCACCTGGAGCA
>arabiensis_KB704673_1117597-1117678 tRNA Ser codon AGA
GCAGTCGTGGCCGAGCGGTTAAGGCGTCTGACTAGAAATCAGATTCCCTCTGGGAGCGTAGGTTCGAATCCTACCGACTGCG
>arabiensis_KB704673_8740872-8740943 tRNA Asp codon GTC
TCCTCGATAGTATAGTGGTCAGTATCCCCGCCTGTCACGCGGGAGACCGGGGTTCGATTCCCCGTCGGGGAG
>arabiensis_KB704673_6538691-6538619 tRNA Met codon CAT reverse strand is reported
GCCTCGATAGCGCAGTCGGTAGCGCGTAAGTCTCATAATCTTAAGGTCGTGAGTTCGATCCTCACTCGGGGCA
>arabiensis_KB704673_6155293-6155222 tRNA Thr codon CGT reverse strand is reported
GCCTCTTTAGCTCAGTGGTAGAGCGCTGGTCTCGTAAACCAGCGGTCGTGAGTTCAATCCTCACAGGAGGCA
>arabiensis_KB704673_5929596-5929525 tRNA Asp codon GTC reverse strand is reported
TCCTCGATAGTATAGTGGTCAGTATCCCCGCCTGTCACGCGGGAGACCGGGGTTCGATTCCCCGTCGGGGAG
>arabiensis_KB704673_489697-489624 tRNA Thr codon AGT reverse strand is reported
GGCGCCGTGGCTTAGTTGGTTAAAGCGCCTGTCTAGTAAACAGGAGATCGTGAGTTCGAATCTCGCCGGAGCCT
>arabiensis_KB704673_488151-488079 tRNA Phe codon GAA reverse strand is reported
GCCGAAATAGCTCAGTTGGGAGAGCGTTAGACTGAAGATCTAAAGGTCCCCGGTTCAATCCCGGGTTTCGGCA
>arabiensis_KB704374_590854-590925 tRNA Trp codon CCA
GACTCCGTGGCGCAACGGTAGCGCGTCTGACTCCAGATCAGAAGGTTGCGTGTTCAAATCACGTCGGGGTCA
>arabiensis_KB704374_640453-640525 tRNA Lys codon CTT
GCCCGGCTAGCTCAGTCGGTAGAGCATGAGACTCTTAATCTCAGGGTCGTGGGTTCGAGCCCCACGTTGGGCG
>arabiensis_KB704374_2501831-2501902 tRNA Thr codon CGT
GCCTCTTTAGCTCAGTGGTAGAGCGCTGGTCTCGTAAACCAGCGGTCGTGAGTTCAATCCTCACAGGAGGCA
>arabiensis_KB704374_2993792-2993864 tRNA Lys codon CTT
GCCCGGCTAGCTCAGTCGGTAGAGCATGAGACTCTTAATCTCAGGGTCGTGGGTTCGAGCCCCACGTTGGGCG
>arabiensis_KB704374_2990534-2990462 tRNA Lys codon CTT reverse strand is reported
GCCCGGCTAGCTCAGTCGGTAGAGCATGAGACTCTTAATCTCAGGGTCGTGGGTTCGAGCCCCACGTTGGGCG
>arabiensis_KB704374_2558501-2558429 tRNA Ala codon AGC reverse strand is reported
GGGGGTGTAGCTCAGATGGTAGAGCGCTCGCTTAGCATGTGAGAGGTACCGGGATCGATACCCGGCATCTCCA
>arabiensis_KB704374_2501322-2501249 tRNA Thr codon AGT reverse strand is reported
GGCGCCGTGGCTTAGTTGGTTAAAGCGCCTGTCTAGTAAACAGGAGATCGTGAGTTCGAATCTCGCCGGAGCCT
>arabiensis_KB704662_619301-619373 tRNA Lys codon TTT
GCCCGGATAGCTCAGTCGGTAGAGCGTTGGACTTTTAATCCAACGGTCTAGGGTTCAAGTCCCTATTCGGGCG
>arabiensis_KB704662_961920-961992 tRNA Lys codon TTT
GCCCGGATAGCTCAGTCGGTAGAGCGTTGGACTTTTAATCCAACGGTCTAGGGTTCAAGTCCCTATTCGGGCG
>arabiensis_KB704126_609802-609874 tRNA Lys codon CTT
GCCCGGCTAGCTCAGTCGGTAGAGCATGAGACTCTTAATCTCAGGGTCGTGGGTTCGAGCCCCACGTTGGGCG
>arabiensis_KB704126_611175-611246 tRNA Met codon CAT
AGCAGAGTGGCGCAGTGGAAGCGTGCTGGGCCCATAACCCAGAGGTCCGTAGATCGAAACTACGTTCTGCTA
>arabiensis_KB704126_620072-620143 tRNA Glu codon CTC
TCCCATATTGTCTAGTGGTTAGGATATCCGGCTCTCACCCGGAAGGCCCGGGTTCGATTCCCGGTATGGGAA
>arabiensis_KB704126_672259-672332 tRNA Ile codon AAT
GGCTCCATAGCTCAGCTGGTTAGAGCGTCGTGCTAATAACGCGAAGGTCGTGAGTTCGATCCTCTCTGGAGCCA
>arabiensis_KB704126_3191802-3191874 tRNA Lys codon TTT
GCCCGGATAGCTCAGTCGGTAGAGCGTTGGACTTTTAATCCAACGGTCTGGGGTTCAAGTCCCCATTCGGGCG
>arabiensis_KB704126_3194894-3194967 tRNA Asn codon GTT
GCCTTCGTGGCGCAATCGGTTAGCGCGTTCGGCTGTTAACCGAAAGGTTGGTGGTTCGAGTCCACCCGGGGGCG
>arabiensis_KB704126_5404774-5404845 tRNA Ala codon CGC
GGGGATGTAGCTCAGTGGTAGAGCGCTCGCTTCGCATGTGAGAAGTCCCGGGTTCAATCCCCGGCATCTCCA
>arabiensis_KB704126_5638501-5638582 tRNA Leu codon AAG
GGTAGCGTGGCCGAGCGGTCTAAGGCGCTGGTTTAAGGCACCAGTCTCCTCGGAGGCGTGGGTTCGAATCCCACCGCTGCCA
>arabiensis_KB704126_5639020-5639101 tRNA Leu codon AAG
GGTAGCGTGGCCGAGCGGTCTAAGGCGCTGGTTTAAGGCACCAGTCTCCTCGGAGGCGTGGGTTCGAATCCCACCGCTGCCA
>arabiensis_KB704126_5745198-5745269 tRNA Gly codon TCC
GCGTCGGTGGTGTAATGGTCAGCATAGTTGCCTTCCAAGCAGTTGATCCGGGTTCGATTCCCGGCCGACGCA
>arabiensis_KB704126_5746093-5746164 tRNA His codon GTG
GCCGTGATCGTCTAGTGGTTAGGACCCTACGTTGTGGCCGTAGTAACCCAGGTTCGAATCCTGGTCACGGCA
>arabiensis_KB704126_5746726-5746798 tRNA Arg codon TCG
GACCGTGTGGCCTAATGGAGAAGGCGTCGGACTTCGGATCCGAAGATTGCAGGTTCGAGTCCTGTCACGGTCG
>arabiensis_KB704126_5774702-5774773 tRNA Gly codon TCC
GCGTCGGTGGTGTAATGGTCAGCATAGTTGCCTTCCAAGCAGTTGATCCGGGTTCGATTCCCGGCCGACGCA
>arabiensis_KB704126_5775235-5775306 tRNA His codon GTG
GCCGTGATCGTCTAGTGGTTAGGACCCTACGTTGTGGCCGTAGTAACCCAGGTTCGAATCCTGGTCACGGCA
>arabiensis_KB704126_5740399-5740328 tRNA His codon GTG reverse strand is reported
GCCGTGATCGTCTAGTGGTTAGGACCCTACGTTGTGGCCGTAGTAACCCAGGTTCGAATCCTGGTCACGGCA
>arabiensis_KB704126_5514130-5514058 tRNA Val codon CAC reverse strand is reported
GTTTCCGTAGTGTAGCGGTTATCACGTCTGCTTCACACGCAGAAGGTCCCCGGTTCGAACCCGGGCGGAAACA
>arabiensis_KB704126_610607-610537 tRNA Gly codon GCC reverse strand is reported
GCATCGGTGGTTCAGTGGTAGAATGCTCGCCTGCCACGCGGGCGGCCCGGGTTCGATTCCCGGCCGATGCA
>arabiensis_KB704126_608850-608777 tRNA Ile codon AAT reverse strand is reported
GGCTCCATAGCTCAGCTGGTTAGAGCGTCGTGCTAATAACGCGAAGGTCGTGAGTTCGATCCTCTCTGGAGCCA
>arabiensis_KB704126_606935-606862 tRNA Ile codon AAT reverse strand is reported
GGCTCCATAGCTCAGCTGGTTAGAGCGTCGTGCTAATAACGCGAAGGTCGTGAGTTCGATCCTCTCTGGAGCCA
>arabiensis_KB704126_604444-604374 tRNA Gly codon GCC reverse strand is reported
GCATCGGTGGTTCAGTGGTAGAATGCTCGCCTGCCACGCGGGCGGCCCGGGTTCGATTCCCGGCCGATGCA
>arabiensis_KB704784_307529-307600 tRNA Glu codon CTC
TCCCGTATTGTCTAGTGGTTAGGATATCCGGCTCTCACCCGGAAGGCCCGGGTTCGATTCCCGGTACGGGAA
>arabiensis_KB704784_5115334-5115406 tRNA Pseudo codon CGT
TCCGGAATAGTGCAGTGGTAAGCGTTCAGGCTTCGTATGCCACAGTTCTTGTGTTCGAATCCCAATTTCAGCA
>arabiensis_KB704784_307223-307151 tRNA Met codon CAT reverse strand is reported
GCCTCGATAGCGCAGTAGGTAGCGCGTAAGTCTCATAATCTTAAGGTCGTGAGTTCGATCCTCACTCGGGGCA
>arabiensis_KB704718_274504-274576 tRNA Val codon AAC
GTTTCCGTGGTGTAGTGGTTATCACATCCGCCTAACACGCGGAAGGCCCCCGGTTCGATCCCGGGCGGAAACA
>arabiensis_KB704718_276814-276885 tRNA His codon GTG
GCCGTGATCGTCTAGTGGTTAGGACCCTACGTTGTGGCCGTAGTAACCCAGGTTCGAATCCTGGTCACGGCA
>arabiensis_KB704718_1001018-1001089 tRNA Glu codon CTC
TCCCATATTGTCTAGTGGTTAGGATATCCGGCTCTCACCCGGAAGGCCCGGGTTCGATTCCCGGTATGGGAA
>arabiensis_KB704629_873895-873966 tRNA His codon GTG
GCCGTGATCGTCTAGTGGTTAGGACCCTACGTTGTGGCCGTAGTAACCCAGGTTCGAATCCTGGTCACGGCA
>arabiensis_KB704629_1716938-1716866 tRNA Val codon AAC reverse strand is reported
GTTTCCGTGGTGTAGTGGTTATCACATCCGCCTAACACGCGGAAGGCCCCCGGTTCAATCCCGGGCGGAAACA
>arabiensis_KB704629_1716500-1716429 tRNA His codon GTG reverse strand is reported
GCCGTGATCGTCTAGTGGTTAGGACCCTACGTTGTGGCCGTAGTAACCCAGGTTCGAATCCTGGTCACGGCA
>arabiensis_KB704237_2841429-2841500 tRNA Cys codon GCA
GGGGGTATAGCTCAGTGGTAGAGCATTCGACTGCAGATCGAGAGGTCCCCGGTTCAAACCCGGGTGCCCCCT
>arabiensis_KB704237_5591799-5591728 tRNA Met codon CAT reverse strand is reported
AGCAGAGTGGCGCAGTGGAAGCGTGCTGGGCCCATAACCCAGAGGTCCGTAGATCGAAACTACGCTCTGCTA
>arabiensis_KB704237_5587980-5587908 tRNA Met codon CAT reverse strand is reported
GCCTCGATAGCGCAGTAGGTAGCGCGTAAGTCTCATAATCTTAAGGTCGTGAGTTCGATCCTCACTCGGGGCA
>arabiensis_KB704237_5586535-5586464 tRNA Met codon CAT reverse strand is reported
AGCAGAGTGGCGCAGTGGAAGCGTGCTGGGCCCATAACCCAGAGGTCCGTAGATCGAAACTACGCTCTGCTA
>arabiensis_KB704237_5585895-5585823 tRNA Met codon CAT reverse strand is reported
GCCTCGATAGCGCAGTCGGTAGCGCGTAAGTCTCATAATCTTAAGGTCGTGAGTTCGATCCTCACTCGGGGCA
>arabiensis_KB704237_4218606-4218509 tRNA Ile codon TAT reverse strand is reported
GCTCCAGTGGCGCAATTGGTTAGCGCACGGTACTTATATGACAGTAATCGTTGCTTCGAGCGATGCCGTGGTTGTGAGTTCGAGCCTCACCTGGAGCA
>arabiensis_KB704237_2545187-2545114 tRNA Asn codon GTT reverse strand is reported
GCCTTCGTGGCGCAATCGGTTAGCGCGTTCGGCTGTTAACCGAAAGGTTGGTGGTTCGAGTCCACCCGGGGGCG
>arabiensis_KB704237_1471206-1471134 tRNA Thr codon TGT reverse strand is reported
GCCTCTTTAGCTCAGTAGGCAGAGCGCTGGTCTTGTAAACCAGCGGTCGTGAGTTCGATTCTCACAGGAGGCA
>arabiensis_KB704407_1791089-1791160 tRNA Pro codon CGG
GGCTCGTTGGTCTAGGGGTATGATTTTCGCTTCGGGTGCGAGAGGTCCCGGGTTCAATTCCCGGACGAGCCC
>arabiensis_KB704407_2335237-2335309 tRNA Val codon CAC
GTTTCCGTAGTGTAGTGGTTATCACGTCTGCTTCACACGCAGAAGGTCCCCGGTTCGAACCCGGGCGGAAACA
>arabiensis_KB704407_1804719-1804648 tRNA Pro codon CGG reverse strand is reported
GGCTCGTTGGTCTAGGGGTATGATTTTCGCTTCGGGTGCGAGAGGTCCCGGGTTCAATTCCCGGACGAGCCC
>arabiensis_KB704407_1645513-1645432 tRNA Ser codon GCT reverse strand is reported
GACGAGGTGGCCGAGTGGTTAAGGCGTTGGACTGCTAATCCAATGTGCTCTGCACGCGTGGGTTCGAATCCCATCCTCGTCG
>arabiensis_KB704640_232331-232259 tRNA Lys codon TTT reverse strand is reported
GCCCGGATAGCTCAGTCGGTAGAGCGTTGGACTTTTAATCCAACGGTCTAGGGTTCAAATCCCTATTCGGGCG
>arabiensis_KB704451_624674-624755 tRNA Ser codon GCT
GACGAGGTGGCCGAGAGGTTAAGGCGTTGGACTGCTAATCCAATGTGCTCTGCACGCGTGGGTTCGAATCCCATCCTCGTCG
>arabiensis_KB704451_625123-625204 tRNA Ser codon GCT
GACGAGGTGGCCGAGAGGTTAAGGCGTTGGACTGCTAATCCAATGTGCTCTGCACGCGTGGGTTCGAATCCCATCCTCGTCG
>arabiensis_KB704451_667908-667983 tRNA Pseudo codon CAA
GGTCTGGTGGTAGAATCGTCAACTCGTACGACTCAAAAACATATGCTCGTCATGGGTTCAAGCCCCGAATGGAACG
>arabiensis_KB704451_1569556-1569638 tRNA Leu codon CAG
GTCAGGATGGCCGAGCGGTCTAAGGCGCTACGTTCAGGTCGTAGTCTACTCTGTAGGCGTGGGTTCGAATCCCACTTCTGACA
>arabiensis_KB704451_1961052-1961123 tRNA Thr codon CGT
GCCTCTTTAGCTCAGTGGTAGAGCGCTGGTCTCGTAAACCAGCGGTCGTGAGTTCAATCCTCACAGGAGGCA
>arabiensis_KB704451_4496202-4496274 tRNA Ala codon AGC
GGGGGTGTAGCTCAGATGGTAGAGCGCTCGCTTAGCATGTGAGAGGTACCGGGATCGATACCCGGCATCTCCA
>arabiensis_KB704451_4510673-4510745 tRNA Ala codon AGC
GGGGGTGTAGCTCAGATGGTAGAGCGCTCGCTTAGCATGTGAGAGGTACCGGGATCGATGCCCGGCATCTCCA
>arabiensis_KB704451_9254734-9254805 tRNA Gly codon TCC
GCGTCGGTGGTGTAATGGTCAGCATAGTTGCCTTCCAAGCAGTTGATCCGGGTTCGATTCCCGGCCGACGCA
>arabiensis_KB704451_6912480-6912399 tRNA Ser codon GCT reverse strand is reported
GACGAGGTGGCCGAGAGGTTAAGGCGTTGGACTGCTAATCCAATGTGCTCTGCACGCGTGGGTTCGAATCCCATCCTCGTCG
>arabiensis_KB704451_3821051-3820979 tRNA Ala codon AGC reverse strand is reported
GGGGGTGTAGCTCAGATGGTAGAGCGCTCGCTTAGCATGTGAGAGGTACCGGGATCGATACCCGGCATCTCCA
>arabiensis_KB704451_2076812-2076741 tRNA Glu codon CTC reverse strand is reported
TCCCATATTGTCTAGTGGTTAGGATATCCGGCTCTCACCCGGAAGGCCCGGGTTCGATTCCCGGTATGGGAA
>arabiensis_KB704451_1781310-1781213 tRNA Tyr codon GTA reverse strand is reported
CCTTCGATAGCTCAGTTGGTAGAGCGGTGGACTGTAGAAGCGTGATGAGTCGACAGAGAGTAATCCATAGGTCACTGGTTCAAATCCGGTTCGAAGGA
>arabiensis_KB704451_1571789-1571707 tRNA Leu codon CAG reverse strand is reported
GTCAGGATGGCCGAGCGGTCTAAGGCGCTACGTTCAGGTCGTAGTCTACTCTGTAGGCGTGGGTTCGAATCCCACTTCTGACA
>arabiensis_KB704451_1571291-1571209 tRNA Leu codon CAG reverse strand is reported
GTCAGGATGGCCGAGCGGTCTAAGGCGCTACGTTCAGGTCGTAGTCTACTCTGTAGGCGTGGGTTCGAATCCCACTTCTGACA
>arabiensis_KB704451_1570957-1570875 tRNA Leu codon CAG reverse strand is reported
GTCAGGATGGCCGAGCGGTCTAAGGCGCTACGTTCAGGTCGTAGTCTACTCTGTAGGCGTGGGTTCGAATCCCACTTCTGACA
>arabiensis_KB704451_1569983-1569901 tRNA Leu codon CAG reverse strand is reported
GTCAGGATGGCCGAGCGGTCTAAGGCGCTACGTTCAGGTCGTAGTCTACTCTGTAGGCGTGGGTTCGAATCCCACTTCTGACA
>arabiensis_KB704463_3712165-3712092 tRNA Pseudo codon AAA reverse strand is reported
GGTCTTGTAGTACAGTCGTCAACTCGTACGACTAAAAAACATGCCCGTCATGGGTTCAATCCCCAAAAAGACCG
>arabiensis_KB704463_2344142-2344070 tRNA Ala codon AGC reverse strand is reported
GGGGGTGTAGCTCAGATGGTAGAGCGCTCGCTTAGCATGTGAGAGGTACTGGGATCGATACCCAGCATCTCCA
>arabiensis_KB704463_743787-743715 tRNA Ala codon AGC reverse strand is reported
GGGGGTGTAGCTCAGATGGTAGAGCGCTCGCTTAGCATGTGAGAGGTACCGGGATCGATACCCGGCATCTCCA
>arabiensis_KB705228_4335351-4335422 tRNA Asp codon GTC
TCCTCGATAGTATAGTGGTCAGTATCCCCGCCTGTCACGCGGGAGACCGGGGTTCGATTCCCCGTCGGGGAG
>arabiensis_KB705228_5469797-5469870 tRNA Asn codon GTT
GCCTTCGTGGCGCAATCGGTTAGCGCGTTCGGCTGTTAACCGAAAGGTTGGTGGTTCGAGTCCACCCGGGGGCG
>arabiensis_KB705228_6040040-6040112 tRNA Phe codon GAA
GCCGAAATAGCTCAGTTGGGAGAGCGTTAGACTGAAGATCTAAAGGTCCCCGGTTCAATCCCGGGTTTCGGCA
>arabiensis_KB705228_6045991-6046063 tRNA Phe codon GAA
GCCGAAATAGCTCAGTTGGGAGAGCGTTAGACTGAAGATCTAAAGGTCCCCGGTTCAATCCCGGGTTTCGGCA
>arabiensis_KB705228_6295693-6295764 tRNA Asp codon GTC
TCCTCGATAGTATAGTGGTCAGTATCCCCGCCTGTCACGCGGGAGACCGGGGTTCGATTCCCCGTCGGGGAG
>arabiensis_KB705228_6296144-6296215 tRNA Asp codon GTC
TCCTCGATAGTATAGTGGTCAGTATCCCCGCCTGTCACGCGGGAGACCGGGGTTCGATTCCCCGTCGGGGAG
>arabiensis_KB705228_7001687-7001766 tRNA Leu codon TAG
GGCAGCGTGGCCGAGTGGTCTAAGGCGCTGGTTTTAGGCACCAGTCAGAAATGGCGTGGGTTCGAATCCCACCGCTGTCA
>arabiensis_KB705228_7002755-7002826 tRNA Ala codon TGC
GGGGATGTAGCTCAGTGGTAGAGCGTTCGCTTTGCATGTGAAAGGCCCCGGGTTCGATCCCCGGCATCTCCA
>arabiensis_KB705228_7003536-7003607 tRNA Glu codon TTC
TCCCATATGGTCTAGTGGCTAGGATAACTGGCTTTCACCCAGTAGGCCCGGGTTCGATTCCCGGTATGGGAA
>arabiensis_KB705228_7004312-7004384 tRNA Arg codon ACG
GGTCCTGTGGCGCAATGGATAACGCGTCTGACTACGGATCAGAAGATTCCAGGTTCGACTCCTGGCAGGATCG
>arabiensis_KB705228_7010783-7010856 tRNA Thr codon AGT
GGCGCCGTGGCTTAGTTGGTTAAAGCGCCTGTCTAGTAAACAGGAGATCGTGAGTTCGAATCTCGCCGGAGCCT
>arabiensis_KB705228_7053007-7053079 tRNA Ala codon AGC
GGGGGTGTAGCTCAGATGGTAGAGCGCTCGCTTAGCATGTGAGAGGTACCGGGATCGATACCCGGCATCTCCA
>arabiensis_KB705228_7053821-7053892 tRNA Pro codon TGG
GGCTCAATGGTCTAGGGGTATGATTCTCGCTTTGGGTGCGAGAGGTCCCGGGTTCAAATCCCGGTTGAGCCC
>arabiensis_KB705228_7054591-7054662 tRNA Pro codon TGG
GGCTCAATGGTCTAGGGGTATGATTCTCGCTTTGGGTGCGAGAGGTCCCGGGTTCAAATCCCGGTTGAGCCC
>arabiensis_KB705228_7063138-7063211 tRNA Thr codon AGT
GGCGCCGTGGCTTAGTTGGTTAAAGCGCCTGTCTAGTAAACAGGAGATCGTGAGTTCGAATCTCGCCGGAGCCT
>arabiensis_KB705228_7064187-7064268 tRNA Ser codon TGA
GCTGTGGTGTCCGAGCGGTTAAGGAGATGGACTTGAAATCCATTGGGTTCTACCCGCACAGGTTCGAATCCTGTCTACAGCG
>arabiensis_KB705228_7069181-7069252 tRNA Gln codon TTG
GGTTCCATGGTGTAATGGTTAGCACTCAGGACTTTGAATCCTGCGATCCGAGTTCAAATCTCGGTGGAACCT
>arabiensis_KB705228_7155930-7156002 tRNA Arg codon ACG
GGTCCTGTGGCGCAATGGATAACGCGTCTGACTACGGATCAGAAGATTCCAGGTTCGACTCCTGGCAGGATCG
>arabiensis_KB705228_7149370-7149299 tRNA Asp codon GTC reverse strand is reported
TCCTCGATAGTATAGTGGTCAGTATCCCCGCCTGTCACGCGGGAGACCGGGGTTCGATTCCCCGTCGGGGAG
>arabiensis_KB705228_7137228-7137147 tRNA Ser codon AGA reverse strand is reported
GCAGTCGTGGCCGAGCGGTTAAGGCGTCTGACTAGAAATCAGATTCCCTCTGGGAGCGTAGGTTCGAATCCTACCGACTGCG
>arabiensis_KB705228_7107749-7107677 tRNA Arg codon ACG reverse strand is reported
GGTCCTGTGGCGCAATGGATAACGCGTCTGACTACGGATCAGAAGATTCCAGGTTCGACTCCTGGCAGGATCG
>arabiensis_KB705228_7090923-7090852 tRNA Ala codon TGC reverse strand is reported
GGGGATATAGCTCAGTGGTAGAGCGTTCGCTTTGCATGTGAAAGGCCCCGGGTTCGATCCCCGGTATCTCCA
>arabiensis_KB705228_7082570-7082489 tRNA Ser codon AGA reverse strand is reported
GCAGTCGTGGCCGAGCGGTTAAGGCGTCTGACTAGAAATCAGATTCCCTCTGGGAGCGTAGGTTCGAATCCTACCGACTGCG
>arabiensis_KB705228_7079366-7079285 tRNA Ser codon AGA reverse strand is reported
GCAGTCGTGGCCGAGCGGTTAAGGCGTCTGACTAGAAATCAGATTCCCTCTGGGAGCGTAGGTTCGAATCCTACCGGCTGCG
>arabiensis_KB705228_7059939-7059868 tRNA Pro codon TGG reverse strand is reported
GGCTCAATGGTCTAGGGGTATGATTCTCGCTTTGGGTGCGAGAGGTCCCGGGTTCAAATCCCGGTTGAGCCC
>arabiensis_KB705228_7055040-7054968 tRNA Ala codon AGC reverse strand is reported
GGGGGTGTAGCTCAGATGGTAGAGCGCTCGCTTAGCATGTGAGAGGTACCGGGATCGATACCCGGCATCTCCA
>arabiensis_KB705228_7012470-7012389 tRNA Ser codon TGA reverse strand is reported
GCTGTGGTGTCCGAGCGGTTAAGGAGATGGACTTGAAATCCATTGGGTTCTACCCGCACAGGTTCGAATCCTGTCTACAGCG
>arabiensis_KB705228_7011497-7011424 tRNA Thr codon AGT reverse strand is reported
GGCGCCGTGGCTTAGTTGGTTAAAGCGCCTGTCTAGTAAACAGGAGATCGTGAGTTCGAATCTCGCCGGAGCCT
>arabiensis_KB705228_7009643-7009570 tRNA Thr codon AGT reverse strand is reported
GGCGCCGTGGCTTAGTTGGTTAAAGCGCCTGTCTAGTAAACAGGAGATCGTGAGTTCGAATCTCGCCGGAGCCT
>arabiensis_KB705228_7002058-7001987 tRNA Ala codon TGC reverse strand is reported
GGGGATATAGCTCAGTGGTAGAGCGTTCGCTTTGCATGTGAAAGGCCCCGGGTTCGATCCCCGGTATCTCCA
>arabiensis_KB705228_6295550-6295479 tRNA Asp codon GTC reverse strand is reported
TCCTCGATAGTATAGTGGTCAGTATCCCCGCCTGTCACGCGGGAGACCGGGGTTCGATTCCCCGTCGGGGAG
>arabiensis_KB705228_4607836-4607763 tRNA Pseudo codon TAA reverse strand is reported
GGTCTCGTAGTACAGTCGTCAGCTCGTACGACTTAAAAACATGCCCGTCATGGGTTCAATCCCCAAATAGACCG
>arabiensis_KB704485_96240-96313 tRNA Thr codon AGT
GGCGCCGTGGCTTAGTTGGTTAAAGCGCCTGTCTAGTAAACAGGAGATCGTGAGTTCGAATCTCGCCGGAGCCT
>arabiensis_KB704485_114805-114875 tRNA Gly codon GCC
GCATCGGTGGTTCAGTGGTAGAATGCTCGCCTGCCACGCGGGCGGCCCGGGTTCGATTCCCGGCCGATGCA
>arabiensis_KB704485_2691282-2691353 tRNA Cys codon GCA
GGGGGTATAGCTCAGTGGTAGAGCATTCGACTGCAGATCGAGAGGTCCCCGGTTCAAACCCGGGTGCCCCCT
>arabiensis_KB704485_2693231-2693302 tRNA Gln codon TTG
GGTTCCATGGTGTAACGGTTAGCACTCAGGACTTTGAATCCTGCGATCCGAGTTCAAATCTCGGTGGAACCT
>arabiensis_KB704485_2788607-2788535 tRNA Arg codon TCG reverse strand is reported
GACCGTGTGGCCTAATGGAGAAGGCGTCGGACTTCGGATCCGAAGATTGCAGGTTCGAGTCCTGTCACGGTCG
>arabiensis_KB704485_2694447-2694376 tRNA Gln codon TTG reverse strand is reported
GGTTCCATGGTGTAATGGTTAGCACTCAGGACTTTGAATCCTGCGATCCGAGTTCAAATCTCGGTGGAACCT
>arabiensis_KB704485_2693503-2693432 tRNA Cys codon GCA reverse strand is reported
GGGGGTATAGCTCAGTGGTAGAGCATTCGACTGCAGATCGAGAGGTCCCCGGTTCAAACCCGGGTGCCCCCT
>arabiensis_KB704485_2691552-2691481 tRNA Gln codon TTG reverse strand is reported
GGTTCCATGGTGTAACGGTTAGCACTCAGGACTTTGAATCCTGCGATCCGAGTTCAAATCTCGGTGGAACCT
>arabiensis_KB704485_2352715-2352643 tRNA Lys codon CTT reverse strand is reported
GCCCGGCTAGCTCAGTCGGTAGAGCATGAGACTCTTAATCTCAGGGTCGTGGGTTCGAGCCCCACGTTGGGCG
>arabiensis_KB704485_1051423-1051353 tRNA Gly codon GCC reverse strand is reported
GCATCGGTGGTTCAGTGGTAGAATGCTCGCCTGCCACGCGGGCGGCCCGGGTTCGATTCCCGGCCGATGCA
>arabiensis_KB704485_859557-859487 tRNA Gly codon GCC reverse strand is reported
GCATCGGTGGTTCAGTGGTAGAATGCTCGCCTGCCACGCGGGCGGCCCGGGTTCGATTCCCGGCCGATGCA
>arabiensis_KB704485_110734-110661 tRNA Thr codon AGT reverse strand is reported
GGCGCCGTGGCTTAGTTGGTTAAAGCGCCTGTCTAGTAAACAGGAGATCGTGAGTTCGAATCTCGCCGGAGCCT
>arabiensis_KB704563_335907-335835 tRNA Val codon AAC reverse strand is reported
GTTTCCGTGGTGTAGTGGTTATCACATCCGCCTAACACGCGGAAGGCCCCCGGTTCGATCCCGGGCGGAAACA
>arabiensis_KB704563_331470-331399 tRNA Gln codon CTG reverse strand is reported
GGTTCCATGGTGTAATGGTTAGCACTTTGGACTCTGAATCCAACGATCCGAGTTCAAATCTCGGTGGAACCT
>arabiensis_KB704618_1367687-1367758 tRNA Gly codon TCC
GCGTCGGTGGTGTAATGGTCAGCATAGTTGCCTTCCAAGCAGTTGATCCGGGTTCGATTCCCGGCCGACGCA
>arabiensis_KB704618_1521017-1521087 tRNA Gly codon GCC
GCATCGGTGGTTCAGTGGTAGAATGCTCGCCTGCCACGCGGGCGGCCCGGGTTCGATTCCCGGCCGATGCA
>arabiensis_KB704618_1363448-1363377 tRNA Gln codon CTG reverse strand is reported
GGTTCCATGGTGTAATGGTTAGCACTTTGGACTCTGAATCCAACGATCCGAGTTCAAATCTCGGTGGAACCT
>arabiensis_KB704618_41452-41381 tRNA Glu codon TTC reverse strand is reported
TCCCATATGGTCTAGTGGCTAGGATATCTGGCTTTCACCCAGAAGGCCCGGGTTCGATTCCCGGTATGGGAA
>atroparvus_KI421910_477557-477630 tRNA Thr codon AGT
GGCGCCGTGGCTTAGTTGGTTAAAGCGCCTGTCTAGTAAACAGGAGATCGTGAGTTCGAATCTCGCCGGAGCCT
>atroparvus_KI421910_1041898-1041826 tRNA Lys codon CTT reverse strand is reported
GCCCGGCTAGCTCAGTCGGTAGAGCATGAGACTCTTAATCTCAGGGTCGTGGGTTCGAGCCCCACGTTGGGCG
>atroparvus_KI421910_594290-594218 tRNA Phe codon GAA reverse strand is reported
GCCGAAATAGCTCAGTTGGGAGAGCGTTAGACTGAAGATCTAAAGGTCCCCGGTTCAATCCCGGGTTTCGGCA
>atroparvus_KI421889_1711519-1711590 tRNA Pro codon AGG
GGCTCGTTGGTCTAGGGGTATGATTTTCGCTTAGGGTGCGAGAGGTCCCGGGTTCAAATCCCGGACGAGCCC
>atroparvus_KI421889_1746172-1746245 tRNA Asn codon GTT
GCCTTCGTGGCGCAATCGGTTAGCGCGTTCGGCTGTTAACCGAAAGGTTGGTGGTTCGAGTCCACCCGGGGGCG
>atroparvus_KI421889_1756560-1756639 tRNA Leu codon TAG
GGCAGCGTGGCCGAGCGGTCTAAGGCGCTGGTTTTAGGCACCAGTCAGAAATGGCGTGGGTTCGAATCCCACCGCTGTCA
>atroparvus_KI421889_1833076-1833147 tRNA Glu codon CTC
TCCCATATTGTCTAGTGGTTAGGATATCCGGCTCTCACCCGGAAGGCCCGGGTTCGATTCCCGGTATGGGAA
>atroparvus_KI421889_1845298-1845369 tRNA His codon GTG
GCCGTGATCGTCTAGTGGTTAGGACCCTACGTTGTGGCCGTAGTAACCCAGGTTCGAATCCTGGTCACGGCA
>atroparvus_KI421889_1883524-1883595 tRNA Glu codon CTC
TCCCATATTGTCTAGTGGTTAGGATATCCGGCTCTCACCCGGAAGGCCCGGGTTCGATTCCCGGTATGGGAA
>atroparvus_KI421889_1894411-1894490 tRNA Leu codon TAG
GGCAGCGTGGCCGAGCGGTCTAAGGCGCTGGTTTTAGGCACCAGTCAGAAATGGCGTGGGTTCGAATCCCACCGCTGTCA
>atroparvus_KI421889_1911709-1911780 tRNA Asp codon GTC
TCCTCGATAGTATAGTGGTCAGTATCCCCGCCTGTCACGCGGGAGACCGGGGTTCGATTCCCCGTCGGGGAG
>atroparvus_KI421889_5441925-5441996 tRNA Ala codon TGC
GGGGATATAGCTCAGTGGTAGAGCGTTCGCTTTGCATGTGAAAGGCCCCGGGTTCGATCCCCGGTATCTCCA
>atroparvus_KI421889_6006511-6006430 tRNA Ser codon AGA reverse strand is reported
GCAGTCGTGGCCGAGCGGTTAAGGCGTCTGACTAGAAATCAGATTCCCTCTGGGAGCGTAGGTTCGAATCCTACCGACTGCG
>atroparvus_KI421889_4547924-4547851 tRNA Ile codon AAT reverse strand is reported
GGCTCCATAGCTCAGCTGGTTAGAGCGTCGTGCTAATAACGCGAAGGTCGTGAGTTCGATCCTCTCTGGAGCCA
>atroparvus_KI421889_2080099-2080028 tRNA Asp codon GTC reverse strand is reported
TCCTCGATAGTATAGTGGTCAGTATCCCCGCCTGTCACGCGGGAGACCGGGGTTCGATTCCCCGTCGGGGAG
>atroparvus_KI421889_1921569-1921498 tRNA Gln codon TTG reverse strand is reported
GGTTCCATGGTGTAACGGTTAGCACTCAGGACTTTGAATCCTGCGATCCGAGTTCAAATCTCGGTGGAACCT
>atroparvus_KI421889_1921153-1921082 tRNA Cys codon GCA reverse strand is reported
GGGGGTATAGCTCAGTGGTAGAGCATTCGACTGCAGATCGAGAGGTCCCCGGTTCAAACCCGAGTGCCCCCT
>atroparvus_KI421889_1844336-1844265 tRNA His codon GTG reverse strand is reported
GCCGTGATCGTCTAGTGGTTAGGACCCTACGTTGTGGCCGTAGTAACCCAGGTTCGAATCCTGGTCACGGCA
>atroparvus_KI421889_1798025-1797954 tRNA Pro codon AGG reverse strand is reported
GGCTCGTTGGTCTAGGGGTATGATTTTCGCTTAGGGTGCGAGAGGTCCCGGGTTCAAATCCCGGACGAGCCC
>atroparvus_KI421889_1737119-1737048 tRNA Cys codon GCA reverse strand is reported
GGGGGTATAGCTCAGTGGTAGAGCATTCGACTGCAGATCGAGAGGTCCCCGGTTCAAACCCGAGTGCCCCCT
>atroparvus_KI421889_1736642-1736570 tRNA Val codon AAC reverse strand is reported
GTTTCCGTGGTGTAGTGGTTATCACATCCGCCTAACACGCGGAAGGCCCCCGGTTCGATCCCGGGCGGAAACA
>atroparvus_KI421889_1694062-1693990 tRNA Val codon AAC reverse strand is reported
GTTTCCGTGGTGTAGTGGTTATCACATCCGCCTAACACGCGGAAGGCCCCCGGTTCGATCCCGGGCGGAAACA
>atroparvus_KI421889_1386223-1386152 tRNA Gln codon CTG reverse strand is reported
GGTTCCATGGTGTAATGGTTAGCACTTTGGACTCTGAATCCAACGATCCGAGTTCAAGTCTCGGTGGAACCT
>atroparvus_KI421882_517465-517537 tRNA Lys codon CTT
GCCCGGCTAGCTCAGTCGGTAGAGCATGAGACTCTTAATCTCAGGGTCGTGGGTTCGAGCCCCACGTTGGGCG
>atroparvus_KI421882_4656912-4656983 tRNA Thr codon CGT
GCCTCTTTAGCTCAGTGGTAGAGCGCTGGTCTCGTAAACCAGCGGTCGTGAGTTCAATCCTCACAGGAGGCA
>atroparvus_KI421882_5167371-5167443 tRNA Lys codon CTT
GCCCGGCTAGCTCAGTCGGTAGAGCATGAGACTCTTAATCTCAGGGTCGTGGGTTCGAGCCCCACGTTGGGCG
>atroparvus_KI421882_6256465-6256537 tRNA Ala codon AGC
GGGGGTGTAGCTCAGATGGTAGAGCGCTCGCTTAGCATGTGAGAGGTACCGGGATCGATACCCGGCATCTCCA
>atroparvus_KI421882_9996519-9996591 tRNA Arg codon TCG
GACCGTGTGGCCTAATGGAGAAGGCGTCGGACTTCGGATCCGAAGATTGCAGGTTCGAGTCCTGTCACGGTCG
>atroparvus_KI421882_10570777-10570848 tRNA Gly codon TCC
GCGTCGGTGGTGTAATGGTCAGCATAGTTGCCTTCCAAGCAGTTGATCCGGGTTCGATTCCCGGCCGACGCA
>atroparvus_KI421882_13199145-13199216 tRNA Trp codon CCA
GACTCCGTGGCGCAACGGTAGCGCGTCTGACTCCAGATCAGAAGGTTGCGTGTTCAAATCACGTCGGGGTCA
>atroparvus_KI421882_13241832-13241904 tRNA Lys codon CTT
GCCCGGCTAGCTCAGTCGGTAGAGCATGAGACTCTTAATCTCAGGGTCGTGGGTTCGAGCCCCACGTTGGGCG
>atroparvus_KI421882_16217187-16217259 tRNA Lys codon CTT
GCCCGGCTAGCTCAGTCGGTAGAGCATGAGACTCTTAATCTCAGGGTCGTGGGTTCGAGCCCCACGTTGGGCG
>atroparvus_KI421882_17065623-17065693 tRNA Gly codon GCC
GCATCGGTGGTTCAGTGGTAGAATGCTCGCCTGCCACGCGGGCGGCCCGGGTTCGATTCCCGGCCGATGCA
>atroparvus_KI421882_17223924-17223994 tRNA Gly codon GCC
GCATCGGTGGTTCAGTGGTAGAATGCTCGCCTGCCACGCGGGCGGCCCGGGTTCGATTCCCGGCCGATGCA
>atroparvus_KI421882_17788279-17788206 tRNA Thr codon AGT reverse strand is reported
GGCGCCGTGGCTTAGTTGGTTAAAGCGCCTGTCTAGTAAACAGGAGATCGTGAGTTCGAATCTCGCCGGAGCCT
>atroparvus_KI421882_15591358-15591287 tRNA Pro codon AGG reverse strand is reported
GGCTCGTTGGTCTAGGGGTATGATTTTCGCTTAGGGTGCGAGAGGTCCCGGGTTCAAATCCCGGACGAGCCC
>atroparvus_KI421882_5163946-5163874 tRNA Lys codon CTT reverse strand is reported
GCCCGGCTAGCTCAGTCGGTAGAGCATGAGACTCTTAATCTCAGGGTCGTGGGTTCGAGCCCCACGTTGGGCG
>atroparvus_KI421882_4715082-4715010 tRNA Ala codon AGC reverse strand is reported
GGGGGTGTAGCTCAGATGGTAGAGCGCTCGCTTAGCATGTGAGAGGTACCGGGATCGATACCCGGCATCTCCA
>atroparvus_KI421882_4656362-4656289 tRNA Thr codon AGT reverse strand is reported
GGCGCCGTGGCTTAGTTGGTTAAAGCGCCTGTCTAGTAAACAGGAGATCGTGAGTTCGAATCTCGCCGGAGCCT
>atroparvus_KI421882_3764612-3764541 tRNA Pro codon AGG reverse strand is reported
GGCTCGTTGGTCTAGGGGTATGATTTTCGCTTAGGGTGCGAGAGGTCCCGGGTTCAAATCCCGGACGAGCCC
>atroparvus_KI421882_516125-516053 tRNA Ala codon AGC reverse strand is reported
GGGGGTGTAGCTCAGATGGTAGAGCGCTCGCTTAGCATGTGAGAGGTACCGGGATCGATACCCGGCATCTCCA
>atroparvus_KI421882_490843-490771 tRNA Ala codon AGC reverse strand is reported
GGGGGTGTAGCTCAGATGGTAGAGCGCTCGCTTAGCATGTGAGAGGTACCGGGATCGATACCCGGCATCTCCA
>atroparvus_KI421882_486313-486241 tRNA Ala codon AGC reverse strand is reported
GGGGGTGTAGCTCAGATGGTAGAGCGCTCGCTTAGCATGTGAGAGGTACCGGGATCGATACCCGGCATCTCCA
>atroparvus_KI421882_485910-485838 tRNA Lys codon CTT reverse strand is reported
GCCCGGCTAGCTCAGTCGGTAGAGCATGAGACTCTTAATCTCAGGGTCGTGGGTTCGAGCCCCACGTTGGGCG
>atroparvus_KI421901_1697323-1697395 tRNA Val codon CAC
GTTTCCGTAGTGTAGCGGTTATCACGTCTGCTTCACACGCAGAAGGTCCCCGGTTCGAACCCGGGCGGAAACA
>atroparvus_KI421901_3295685-3295756 tRNA Met codon CAT
AGCAGAGTGGCGCAGTGGAAGCGTGCTGGGCCCATAACCCAGAGGTCCGTAGATCGAAACTACGTTCTGCTA
>atroparvus_KI421901_3608349-3608420 tRNA Met codon CAT
AGCAGAGTGGCGCAGTGGAAGCGTGCTGGGCCCATAACCCAGAGGTCCGTAGATCGAAACTACGTTCTGCTA
>atroparvus_KI421892_3180671-3180741 tRNA Gly codon GCC
GCATCGGTGGTTCAGTGGTAGAATGCTCGCCTGCCACGCGGGCGGCCCGGGTTCGATTCCCGGCCGATGCA
>atroparvus_KI421892_3185223-3185295 tRNA Met codon CAT
GCCTCGATGGCGCAGTAGGCAGCGCGTAAGTCTCATAATCTTAAGGTCGTGAGTTCGAGCCTCACTCGGGGCA
>atroparvus_KI421892_3189017-3189089 tRNA Met codon CAT
GCCTCGATAGCGCAGTCGGTAGCGCGTAAGTCTCATAATCTTAAGGTCGTGAGTTCGATCCTCACTCGGGGCA
>atroparvus_KI421892_3494182-3494254 tRNA Arg codon TCG
GGCCGTGTGGCCTAATGGAGAAGGCGTCGGACTTCGGATCCGAAGATTGCAGGTTCGAGTCCTGTCACGGTCG
>atroparvus_KI421892_6884622-6884693 tRNA Gly codon TCC
GCGTCGGTGGTGTAATGGTCAGCATAGTTGCCTTCCAAGCAGTTGATCCGGGTTCGATTCCCGGCCGACGCA
>atroparvus_KI421892_6885196-6885267 tRNA His codon GTG
GCCGTGATCGTCTAGTGGTTAGGACCCTACGTTGTGGCCGTAGTAACCCAGGTTCGAATCCTGGTCACGGCA
>atroparvus_KI421892_5449809-5449738 tRNA Ala codon CGC reverse strand is reported
GGGGATGTAGCTCAGTGGTAGAGCGCTCGCTTCGCATGTGAGAAGTCCCGGGTTCAATCCCCGGCATCTCCA
>atroparvus_KI421892_4343813-4343741 tRNA Val codon CAC reverse strand is reported
GTTTCCGTAGTGTAGCGGTTATCACGTCTGCTTCACACGCAGAAGGTCCCCGGTTCGAACCCGGGCGGAAACA
>atroparvus_KI421892_3990742-3990670 tRNA Lys codon CTT reverse strand is reported
GCCCGGCTAGCTCAGTCGGTAGAGCATGAGACTCTTAATCTCAGGGTCGTGGGTTCGAGCCCCACGTTGGGCG
>atroparvus_KI421892_3574750-3574679 tRNA Glu codon TTC reverse strand is reported
TCCCATATGGTCTAGTGGCTAGGATATCTGGCTTTCACCCAGAAGGCCCGGGTTCGATTCCCGGTATGGGAA
>atroparvus_KI421892_3189329-3189258 tRNA Trp codon CCA reverse strand is reported
GACTCCGTGGCGCAACGGTAGCGCGTCTGACTCCAGATCAGAAGGTTGCGTGTTCAAATCACGTCGGGGTCA
>atroparvus_KI421892_3185778-3185707 tRNA Trp codon CCA reverse strand is reported
GACTCCGTGGCGCAACGGTAGCGCGTCTGACTCCAGATCAGAAGGTTGCGTGTTCAAATCACGTCGGGGTCA
>atroparvus_KI422089_10861-10933 tRNA Lys codon CTT
GCCCGGCTAGCTCAGTCGGTAGAGCATGAGACTCTTAATCTCAGGGTCGTGGGTTCGAGCCCCACGTTGGGCG
>atroparvus_KI421899_843962-844034 tRNA Val codon CAC
GTTTCCGTAGTGTAGTGGTTATCACGTCTGCTTCACACGCAGAAGGTCCCCGGTTCGAACCCGGGCGGAAACA
>atroparvus_KI421899_2542920-2542847 tRNA Asn codon GTT reverse strand is reported
GCCTTCGTGGCGCAATCGGTTAGCGCGTTCGGCTGTTAACCGAAAGGTTGGTGGTTCGAGTCCACCCGGGGGCG
>atroparvus_KI421899_1899469-1899396 tRNA Asn codon GTT reverse strand is reported
GCCTTCGTGGCGCAATCGGTTAGCGCGTTCGGCTGTTAACCGAAAGGTTGGTGGTTCGAGTCCACCCGGGGGCG
>atroparvus_KI421899_1240060-1239988 tRNA Lys codon CTT reverse strand is reported
AATTCGTAGCATAATGGTAACGTCACAGACTCTTACGATGGCGATCGTCGGTTCAAATCCGCCTGCTGGATTA
>atroparvus_KI421899_841856-841784 tRNA Phe codon GAA reverse strand is reported
GCCGAAATAGCTCAGTTGGGAGAGCGTTAGACTGAAGATCTAAAGGTCCCCGGTTCAATCCCGGGTTTCGGCA
>atroparvus_KI421899_839536-839464 tRNA Phe codon GAA reverse strand is reported
GCCGAAATAGCTCAGTTGGGAGAGCGTTAGACTGAAGATCTAAAGGTCCCCGGTTCAATCCCGGGTTTCGGCA
>atroparvus_KI421899_838824-838752 tRNA Phe codon GAA reverse strand is reported
GCCGAAATAGCTCAGTTGGGAGAGCGTTAGACTGAAGATCTAAAGGTCCCCGGTTCAATCCCGGGTTTCGGCA
>atroparvus_KI421884_2653413-2653484 tRNA His codon GTG
GCCGTGATCGTCTAGTGGTTAGGACCCTACGTTGTGGCCGTAGTAACCCAGGTTCGAATCCTGGTCACGGCA
>atroparvus_KI421884_2653992-2654063 tRNA His codon GTG
GCCGTGATCGTCTAGTGGTTAGGACCCTACGTTGTGGCCGTAGTAACCCAGGTTCGAATCCTGGTCACGGCA
>atroparvus_KI421884_2731413-2731484 tRNA His codon GTG
GCCGTGATCGTCTAGTGGTTAGGACCCTACGTTGTGGCCGTAGTAACCCAGGTTCGAATCCTGGTCACGGCA
>atroparvus_KI421884_2762723-2762795 tRNA Val codon AAC
GTTTCCGTGGTGTAGTGGTTATCACATCCGCCTAACACGCGGAAGGCCCCCGGTTCGATCCCGGGCGGAAACA
>atroparvus_KI421884_2763208-2763279 tRNA His codon GTG
GCCGTGATCGTCTAGTGGTTAGGACCCTACGTTGTGGCCGTAGTAACCCAGGTTCGAATCCTGGTCACGGCA
>atroparvus_KI421884_2861694-2861766 tRNA Val codon AAC
GTTTCCGTGGTGTAGTGGTTATCACATCCGCCTAACACGCGGAAGGCCCCCGGTTCGATCCCGGGCGGAAACA
>atroparvus_KI421884_7716840-7716913 tRNA Asn codon GTT
GCCTTCGTGGCGCAATCGGTTAGCGCGTTCGGCTGTTAACCGAAAGGTTGGTGGTTCGAGTCCACCCGGGGGCG
>atroparvus_KI421884_7835463-7835536 tRNA Asn codon GTT
GCCTTCGTGGCGCAATCGGTTAGCGCGTTCGGCTGTTAACCGAAAGGTTGGTGGTTCGAGTCCACCCGGGGGCG
>atroparvus_KI421884_8303488-8303560 tRNA Val codon CAC
GTTTCCGTAGTGTAGCGGTTATCACGTCTGCTTCACACGCAGAAGGTCCCCGGTTCGAACCCGGGCGGAAACA
>atroparvus_KI421884_10564001-10564073 tRNA Val codon TAC
GGTTCCATAGTGTAGCGGTTATCACGTCTGCTTTACACGCAGAAGGTCTCCAGTTCGATCCTGGATGGAACCA
>atroparvus_KI421884_10618399-10618471 tRNA Val codon TAC
GGTTCCATAGTGTAGCGGTTATCACGTCTGCTTTACACGCAGAAGGTCTCCAGTTCGATCCTGGATGGAACCA
>atroparvus_KI421884_10811227-10811308 tRNA Leu codon AAG
GGTAGCGTGGCCGAGCGGTCTAAGGCGCTGGTTTAAGGCACCAGTCACTTCGGTGGCGTGGGTTCGAATCCCACCGCTGCCA
>atroparvus_KI421884_11545341-11545422 tRNA Leu codon AAG
GGTAGCGTGGCCGAGCGGTCTAAGGCGCTGGTTTAAGGCACCAGTCACTTCGGTGGCGTGGGTTCGAATCCCACCGCTGCCA
>atroparvus_KI421884_11564822-11564893 tRNA Glu codon CTC
TCCCGTATTGTCTAGTGGTTAGGATATCCGGCTCTCACCCGGAAGGCCCGGGTTCGATTCCCGGTACGGGAA
>atroparvus_KI421884_11896067-11896138 tRNA Glu codon CTC
TCCCATATTGTCTAGTGGTTAGGATATCCGGCTCTCACCCGGAAGGCCCGGGTTCGATTCCCGGTATGGGAA
>atroparvus_KI421884_11896316-11896387 tRNA Glu codon TTC
TCCCATATGGTCTAGTGGCTAGGATATCTGGCTTTCACCCAGAAGGCCCGGGTTCGATTCCCGGTATGGGAA
>atroparvus_KI421884_12489168-12489373 tRNA Tyr codon GTA
CCTTCGATAGCTCAGTTGGTAGAGCGGTGGACTGTAGTAAACAAGAAGCGCCATCACAACACACAGCACATTACAACAATGCCATTAGAGATGAGAACCGAAACACTTTAAAACAATCGCAACAATTGGCAGTCACGTGTACGTGTGATGATGTCTGTCTGTAATTAGTAATCCATAGGTCACTGGTTCAAATCCGGTTCGAAGGA
>atroparvus_KI421884_12489875-12490047 tRNA Tyr codon GTA
CCTTCGATAGCTCAGTTGGTAGAGCGGTGGACTGTAGCGAGATTGAAAGAAGGAGGTTTACCCAGGTCTTACGAGGTGGGAGTGGACGCAGGATGCATCCAAAACTGACCTGTGTATACTCCGTATACAATATAGAAATCCATAGGTCACTGGTTCAAATCCGGTTCGAAGGA
>atroparvus_KI421884_12492156-12492307 tRNA Tyr codon GTA
CCTTCGATAGCTCAGTTGGTAGAGCGGTGGACTGTAGTTTGTAGTGGGAAAATTTAAGTGAATCATGACACGATCCCTCGAGTGCATAGACTCACACACCTCCCGAAACAATAGAAATCCATAGGTCACTGGTTCAAATCCGGTTCGAAGGA
>atroparvus_KI421884_12492517-12492678 tRNA Tyr codon GTA
CCTTCGATAGCTCAGTTGGTAGAGCGGTGGACTGTAGCAAACGTGCAAGACAGGTCGATCATCAGGTACAATTGCATTCCCAAATAATGCATCACAGATGATTGAGCTGCCTGAAGCAATAGAGAAATCCATAGGTCACTGGTTCAACTCCGGTTCGAAGGA
>atroparvus_KI421884_12492953-12493103 tRNA Tyr codon GTA
CCTTCGATAGCTCAGTTGGTAGAGCGGTGGACTGTAGCGAAAGTTGATCGACTTGAACTGAACTGAACACCCGAAATTCGATGGAGTGGGACTCAAGTCGACGATTGAAATAGTTATCCATAGGTCACTGGTTCAAATCCGGTTCGAAGGA
>atroparvus_KI421884_12502002-12501907 tRNA Tyr codon GTA reverse strand is reported
CCTTCGATAGCTCAGTTGGTAGAGCGGTGGACTGTAGAAGCGAGCTGGTGAGCAATAGTAATCCATAGGTCACTGGTTCAAATCCGGTTCGAAGGA
>atroparvus_KI421884_12485834-12485687 tRNA Tyr codon GTA reverse strand is reported
CCTTCGATAGCTCAGTTGGTAGAGCGGTGGACTGTAGAGTGTAGAGGAAAAAGGAGGGTCGTGGTACGGACTCTCGAGTACATCAACTCTCCCATCTCCCGAAACAATAGAAATCCATAGGTCACTGGTTCAAATCCGGTTCGAAGGA
>atroparvus_KI421884_12479513-12479368 tRNA Tyr codon GTA reverse strand is reported
CCTTCGATAGCTCAGTTGGTAGAGCGGTGGACTGTAGCGAAAGTTGGTTGACTTGAATTGAACACCCGAAATTCGATGGAGTAGGACTCAAGTCGACGATTGAAATAGTTATCCATAGGTCACTGGTTCAAATCCGGTTCGAAGGA
>atroparvus_KI421884_12476261-12476081 tRNA Tyr codon GTA reverse strand is reported
CCTTCGATAGCTCAGTTGGTAGAGCGGTGGACTGTAGAGGAAAATTGTGGATGATCGTGGTGTTTCACGGCGTATAAATGAGGCCTATGCTTCATTGTACATGGATTGGCCTGGTACGCACAATCATTCCCATTGTGGTTCAGTTATCCATAGGTCACTGGTTCAAATCCGGTTCGAAGGA
>atroparvus_KI421884_12475977-12475840 tRNA Tyr codon GTA reverse strand is reported
CCTTCGATAGCTCAGTTGGTAGAGCGGTGGACTGTAGTTGGAAGAAACGGGCAAGAGGGGAGGTGTCGGAGGTGGACCACCTGTACGTTTCAATCGATAGTTATCCATAGGTCACTGGTTCAAATCCGGTTCGAAGGA
>atroparvus_KI421884_12475493-12475332 tRNA Tyr codon GTA reverse strand is reported
CCTTCGATAGCTCAGTTGGTAGAGCGGTGGACTGTAGAGCGGAAGGAGAGAAAGTGAAACTTCGTGCTGCAAGCAGGTAGGTGCAATTGCACTTGCGAGCATGTTCACCAATCTCGTCCTAGAGAAATCCATAGGTCACTGGTTCAAATCCGGTTCGAAGGA
>atroparvus_KI421884_12462247-12462175 tRNA Val codon AAC reverse strand is reported
GTTTCCGTGGTGTAGTGGTTATCACATCCGCCTAACACGCGGAAGGCCCCCGGTTCGATCCCGGGCGGAAACA
>atroparvus_KI421884_12454938-12454866 tRNA Arg codon TCT reverse strand is reported
GTCCCTCTGGCGCAGCGGATAGCGCGTTGGACTTCTAATCCAAAGGTCGTGGGTTCGATCCCCACGAGGGATG
>atroparvus_KI421884_12444748-12444646 tRNA Tyr codon GTA reverse strand is reported
CCTTCGATAGCTCAGTTGGTAGAGCGGTGGACTGTAGAGACGAGCGTTTCGATGCACTCATAGAGTAATCCATAGGTCACTGGTTCAAATCCGGTTCGAAGGA
>atroparvus_KI421884_12444157-12444068 tRNA Tyr codon GTA reverse strand is reported
CCTTCGATAGCTCAGTTGGTAGAGCGGTGGACTGTAGAATGAAGAGGTTTAGTAATCCATAGGTCACTGGTTCAAATCCGGTTCGAAGGA
>atroparvus_KI421884_11554951-11554880 tRNA Glu codon TTC reverse strand is reported
TCCCATATGGTCTAGTGGCTAGGATATCTGGCTTTCACCCAGAAGGCCCGGGTTCGATTCCCGGTATGGGAA
>atroparvus_KI421884_11532399-11532327 tRNA Arg codon CCT reverse strand is reported
GCCCTAGTGGCCTAATGGAGAAGGCACCGGCCTCCTAAGCCGGGGATTGTGGGTTCGAGTCCCACCTGGGGTA
>atroparvus_KI421884_10566179-10566107 tRNA Val codon TAC reverse strand is reported
GGTTCCATAGTGTAGCGGTTATCACGTCTGCTTTACACGCAGAAGGTCTCCAGTTCGATCCTGGATGGAACCA
>atroparvus_KI421884_10561496-10561424 tRNA Val codon AAC reverse strand is reported
GTTTCCGTGGTGTAGTGGTTATCACATCCGCCTAACACGCGGAAGGCCCCCGGTTCGATCCCGGGCGGAAACA
>atroparvus_KI421884_9482089-9482017 tRNA Thr codon TGT reverse strand is reported
GCCTCTTTAGCTCAGTTGGCAGAGCGCTGGTCTTGTAAACCAGCGGTCGTGAGTTCGATTCTCACAGGAGGCA
>atroparvus_KI421884_6718683-6718590 tRNA Tyr codon GTA reverse strand is reported
CCTTCGATAGCTCAGTTGGTAGAGCGGTGGACTGTAGAAGAGCGAGAGTGAAATAGTAATCCATAGGTCACTGGTTCAAATCCGGTTCGAAGGA
>atroparvus_KI421884_6485788-6485700 tRNA Tyr codon GTA reverse strand is reported
CCTTCGATAGCTCAGTTGGTAGAGCGGTGGACTGTAGAGAGTGGAAAATAGTAATCCATAGGTCGCTGGTTCAAATCCGGCTCGAAGGA
>atroparvus_KI421884_2763694-2763622 tRNA Val codon AAC reverse strand is reported
GTTTCCGTGGTGTAGTGGTTATCACATCCGCCTAACACGCGGAAGGCCCCCGGTTCGATCCCGGGCGGAAACA
>atroparvus_KI421884_2760020-2759949 tRNA His codon GTG reverse strand is reported
GCCGTGATCGTCTAGTGGTTAGGACCCTACGTTGTGGCCGTAGTAACCCAGGTTCGAATCCTGGTCACGGCA
>atroparvus_KI421884_2601499-2601427 tRNA Val codon AAC reverse strand is reported
GTTTCCGTGGTGTAGTGGTTATCACATCCGCCTAACACGCGGAAGGCCCCCGGTTCGATCCCGGGCGGAAACA
>atroparvus_KI421895_1048571-1048642 tRNA Glu codon CTC
TCCCGTATTGTCTAGTGGTTAGGATATCCGGCTCTCACCCGGAAGGCCCGGGTTCGATTCCCGGTACGGGAA
>atroparvus_KI421895_1340487-1340415 tRNA Val codon AAC reverse strand is reported
GTTTCCGTGGTGTAGTGGTTATCACATCCGCCTAACACGCGGAAGGCCCCCGGTTCGATCCCGGGCGGAAACA
>atroparvus_KI421897_435436-435517 tRNA Leu codon AAG
GGTAGCGTGGCCGAGCGGTCTAAGGCGCTGGTTTAAGGCACCAGTCTCCTCGGAGGCGTGGGTTCGAATCCCACCGCTGCCA
>atroparvus_KI421897_436232-436313 tRNA Leu codon AAG
GGTAGCGTGGCCGAGCGGTCTAAGGCGCTGGTTTAAGGCACCAGTCTCCTCGGAGGCGTGGGTTCGAATCCCACCGCTGCCA
>atroparvus_KI421897_545169-545240 tRNA Gly codon TCC
GCGTCGGTGGTGTAATGGTCAGCATAGTTGCCTTCCAAGCAGTTGATCCGGGTTCGATTCCCGGCCGACGCA
>atroparvus_KI421897_546806-546877 tRNA His codon GTG
GCCGTGATCGTCTAGTGGTTAGGACCCTACGTTGTGGCCGTAGTAACCCAGGTTCGAATCCTGGTCACGGCA
>atroparvus_KI421897_547298-547370 tRNA Arg codon TCG
GACCGTGTGGCCTAATGGAGAAGGCGTCGGACTTCGGATCCGAAGATTGCAGGTTCGAGTCCTGTCACGGTCG
>atroparvus_KI421897_575752-575823 tRNA Gly codon TCC
GCGTCGGTGGTGTAATGGTCAGCATAGTTGCCTTCCAAGCAGTTGATCCGGGTTCGATTCCCGGCCGACGCA
>atroparvus_KI421897_576139-576210 tRNA His codon GTG
GCCGTGATCGTCTAGTGGTTAGGACCCTACGTTGTGGCCGTAGTAACCCAGGTTCGAATCCTGGTCACGGCA
>atroparvus_KI421897_577543-577625 tRNA Leu codon CAG
GTCAGGATGGCCGAGTGGTCTAAGGCGCTACGTTCAGGTCGTAGTCTTCTCTGAAGGCGTGGGTTCGAATCCCACTTCTGACA
>atroparvus_KI421897_2126747-2126818 tRNA Met codon CAT
AGCAGAGTGGCGCAGTGGAAGCGTGCTGGGCCCATAACCCAGAGGTCCGTAGATCGAAACTACGTTCTGCTA
>atroparvus_KI421897_2135562-2135633 tRNA Glu codon CTC
TCCCATATTGTCTAGTGGTTAGGATATCCGGCTCTCACCCGGAAGGCCCGGGTTCGATTCCCGGTATGGGAA
>atroparvus_KI421897_4048267-4048186 tRNA Ser codon GCT reverse strand is reported
GACGAGGTGGCCGAGAGGTTAAGGCGTTGGACTGCTAATCCAATGTGCTCTGCACGCGTGGGTTCGAATCCCATCCTCGTCG
>atroparvus_KI421897_4047810-4047729 tRNA Ser codon GCT reverse strand is reported
GACGAGGTGGCCGAGAGGTTAAGGCGTTGGACTGCTAATCCAATGTGCTCTGCACGCGTGGGTTCGAATCCCATCCTCGTCG
>atroparvus_KI421897_2123056-2122983 tRNA Ile codon AAT reverse strand is reported
GGCTCCATAGCTCAGCTGGTTAGAGCGTCGTGCTAATAACGCGAAGGTCGTGAGTTCGATCCTCTCTGGAGCCA
>atroparvus_KI421897_2121052-2120979 tRNA Ile codon AAT reverse strand is reported
GGCTCCATAGCTCAGCTGGTTAGAGCGTCGTGCTAATAACGCGAAGGTCGTGAGTTCGATCCTCTCTGGAGCCA
>atroparvus_KI421897_2120389-2120316 tRNA Ile codon AAT reverse strand is reported
GGCTCCATAGCTCAGCTGGTTAGAGCGTCGTGCTAATAACGCGAAGGTCGTGAGTTCGATCCTCTCTGGAGCCA
>atroparvus_KI421897_2118161-2118091 tRNA Gly codon GCC reverse strand is reported
GCATCGGTGGTTCAGTGGTAGAATGCTCGCCTGCCACGCGGGCGGCCCGGGTTCGATTCCCGGCCGATGCA
>atroparvus_KI421897_1911146-1911065 tRNA Ser codon GCT reverse strand is reported
GACGAGGTGGCCGAGAGGTTAAGGCGTTGGATTGCTAATCCAATGTGCTCTGCACGCGTGGGTTCGAATCCCATCCTCGTCG
>atroparvus_KI421897_577958-577876 tRNA Leu codon CAG reverse strand is reported
GTCAGGATGGCCGAGCGGTCTAAGGCGCTACGTTCAGGTCGTAGTCTTCTCTGAAGGCGTGGGTTCGAATCCCACTTCTGACA
>atroparvus_KI421897_540424-540353 tRNA His codon GTG reverse strand is reported
GCCGTGATCGTCTAGTGGTTAGGACCCTACGTTGTGGCCGTAGTAACCCAGGTTCGAATCCTGGTCACGGCA
>atroparvus_KI421897_223964-223893 tRNA Thr codon CGT reverse strand is reported
GCCTCTTTAGCTCAGTGGTAGAGCGCTGGTCTCGTAAACCAGCGGTCGTGAGTTCAATCCTCACAGGAGGCA
>atroparvus_KI421886_11070673-11070744 tRNA Met codon CAT
AGCAGAGTGGCGCAGTGGAAGCGTGCTGGGCCCATAACCCAGAGGTCCGTAGATCGAAACTACGTTCTGCTA
>atroparvus_KI421886_11074005-11074077 tRNA Met codon CAT
GCCTCGATAGCGCAGTCGGTAGCGCGTAAGTCTCATAATCTTAAGGTCGTGAGTTCGATCCTCACTCGGGGCA
>atroparvus_KI421886_11075557-11075628 tRNA Met codon CAT
AGCAGAGTGGCGCAGTGGAAGCGTGCTGGGCCCATAACCCAGAGGTCCGTAGATCGAAACTACGTTCTGCTA
>atroparvus_KI421886_11075905-11075977 tRNA Met codon CAT
GCCTCGATAGCGCAGTCGGTAGCGCGTAAGTCTCATAATCTTAAGGTCGTGAGTTCGATCCTCACTCGGGGCA
>atroparvus_KI421886_11802461-11802534 tRNA Asn codon GTT
GCCTTCGTGGCGCAATCGGTTAGCGCGTTCGGCTGTTAACCGAAAGGTTGGTGGTTCGAGTCCACCCGGGGGCG
>atroparvus_KI421886_11799488-11799415 tRNA Asn codon GTT reverse strand is reported
GCCTTCGTGGCGCAATTGGTTAGCGCGTTCGGCTGTTAACCGAAAGGTTGGTGGTTCGAGTCCACCCGGGGGCG
>atroparvus_KI421886_11797924-11797842 tRNA Leu codon CAG reverse strand is reported
GTCAGGATGGCCGAGCGGTCTAAGGCGCTACGTTCAGGTCGTAGTCTTCTCTGAAGGCGTGGGTTCGAATCCCACTTCTGACA
>atroparvus_KI421886_5628386-5628314 tRNA Lys codon CTT reverse strand is reported
GCCCGGCTAGCTCAGTCGGTAGAGCATGAGACTCTTAATCTCAGGGTCGTGGGTTCGAGCCCCACGTTGGGCG
>atroparvus_KI421886_1221826-1221754 tRNA Arg codon TCG reverse strand is reported
GGCCGTGTGGCCTAATGGAGAAGGCGTCGGACTTCGGATCCGAAGATTGCAGGTTCGAGTCCTGTCACGGTCG
>atroparvus_KI421894_1233186-1233257 tRNA Thr codon CGT
GCCTCTTTAGCTCAGTGGTAGAGCGCTGGTCTCGTAAACCAGCGGTCGTGAGTTCAATCCTCACAGGAGGCA
>atroparvus_KI421894_3831067-3831139 tRNA Met codon CAT
GCCTCGATAGCGCAGTAGGTAGCGCGTAAGTCTCATAATCTTAAGGTCGTGAGTTCGATCCTCACTCGGGGCA
>atroparvus_KI421894_3944121-3944192 tRNA Met codon CAT
AGCAGAGTGGCGCAGTGGAAGCGTGCTGGGCCCATAACCCAGAGGTCCGTAGATCGAAACTACGTTCTGCTA
>atroparvus_KI421894_3945607-3945678 tRNA Met codon CAT
AGCAGAGTGGCGCAGTGGAAGCGTGCTGGGCCCATAACCCAGAGGTCCGTAGATCGAAACTACGTTCTGCTA
>atroparvus_KI421894_4794466-4794538 tRNA Ala codon AGC
GGGGGTGTAGCTCAGATGGTAGAGCGCTCGCTTAGCATGTGAGAGGTACCGGGATCGATACCCGGCATCTCCA
>atroparvus_KI421894_3830279-3830208 tRNA Glu codon CTC reverse strand is reported
TCCCGTATTGTCTAGTGGTTAGGATATCCGGCTCTCACCCGGAAGGCCCGGGTTCGATTCCCGGTACGGGAA
>atroparvus_KI421894_3828927-3828856 tRNA Glu codon CTC reverse strand is reported
TCCCGTATTGTCTAGTGGTTAGGATATCCGGCTCTCACCCGGAAGGCCCGGGTTCGATTCCCGGTACGGGAA
>atroparvus_KI421894_1204502-1204431 tRNA Pro codon TGG reverse strand is reported
GGCTCAATGGTCTAGGGGTATGATTCTCGCTTTGGGTGCGAGAGGTCCCGGGTTCAAATCCCGGTTGAGCCC
>atroparvus_KI421894_834660-834589 tRNA Met codon CAT reverse strand is reported
AGCAGAGTGGCGCAGTGGAAGCGTGCTGGGCCCATAACCCAGAGGTCCGTAGATCGAAACTACGTTCTGCTA
>atroparvus_KI421896_2933288-2933217 tRNA Pro codon TGG reverse strand is reported
GGCTCAATGGTCTAGGGGTATGATTCTCGCTTTGGGTGCGAGAGGTCCCGGGTTCAAATCCCGGTTGAGCCC
>atroparvus_AXCP01008441_4580-4509 tRNA Gln codon CTG reverse strand is reported
GGTTCCATGGTGTAATGGTTAGCACTTTGGACTCTGAATCCAACGATCCGAGTTCAAATCTCGGTGGAACCT
>atroparvus_AXCP01008441_2792-2720 tRNA Val codon AAC reverse strand is reported
GTTTCCGTGGTGTAGTGGTTATCACATCCGCCTAACACGCGGAAGGCCCCCGGTTCGATCCCGGGCGGAAACA
>atroparvus_KI421888_165873-165974 tRNA Ile codon TAT
GCTCCAGTGGCGCAATTGGTTAGCGCACGGTACTTATAAGACAGTAAACGTGGCTTGATATGAGCGATGCCGTGGTTGTGAGTTCGAGCCTCACCTGGAGCA
>atroparvus_KI421888_3839508-3839579 tRNA Asp codon GTC
TCCTCGATAGTATAGTGGTCAGTATCCCCGCCTGTCACGCGGGAGACCGGGGTTCGATTCCCCGTCGGGGAG
>atroparvus_KI421888_3852677-3852758 tRNA Ser codon AGA
GCAGTCGTGGCCGAGCGGTTAAGGCGTCTGACTAGAAATCAGATTCCCTCTGGGAGCGTAGGTTCGAATCCTACCGACTGCG
>atroparvus_KI421888_3879305-3879377 tRNA Arg codon ACG
GGTCCTGTGGCGCAATGGATAACGCGTCTGACTACGGATCAGAAGATTCCAGGTTCGACTCCTGGCAGGATCG
>atroparvus_KI421888_3895161-3895232 tRNA Ala codon TGC
GGGGATATAGCTCAGTGGTAGAGCGTTCGCTTTGCATGTGAAAGGCCCCGGGTTCGATCCCCGGTATCTCCA
>atroparvus_KI421888_3901791-3901872 tRNA Ser codon AGA
GCAGTCGTGGCCGAGCGGTTAAGGCGTCTGACTAGAAATCAGATTCCCTCTGGGAGCGTAGGTTCGAATCCTACCGACTGCG
>atroparvus_KI421888_3904398-3904479 tRNA Ser codon AGA
GCAGTCGTGGCCGAGCGGTTAAGGCGTCTGACTAGAAATCAGATTCCCTCTGGGAGCGTAGGTTCGAATCCTACCGGCTGCG
>atroparvus_KI421888_3919805-3919876 tRNA Pro codon TGG
GGCTCAATGGTCTAGGGGTATGATTCTCGCTTTGGGTGCGAGAGGTCCCGGGTTCAAATCCCGGTTGAGCCC
>atroparvus_KI421888_3922484-3922556 tRNA Ala codon AGC
GGGGATGTAGCTCAGATGGTAGAGCGCTCGCTTAGCATGTGAGAGGTACGGGGATCGATGCCCCGCATCTCCA
>atroparvus_KI421888_3957623-3957704 tRNA Ser codon TGA
GCTGTGGTGTCCGAGCGGTTAAGGAGATGGACTTGAAATCCATTGGGTTCTACCCGCACAGGTTCGAATCCTGTCTACAGCG
>atroparvus_KI421888_3957941-3958014 tRNA Thr codon AGT
GGCGCCGTGGCTTAGTTGGTTAAAGCGCCTGTCTAGTAAACAGGAGATCGTGAGTTCGAATCTCGCCGGAGCCT
>atroparvus_KI421888_3958862-3958935 tRNA Thr codon AGT
GGCGCCGTGGCTTAGTTGGTTAAAGCGCCTGTCTAGTAAACAGGAGATCGTGAGTTCGAATCTCGCCGGAGCCT
>atroparvus_KI421888_3964348-3964419 tRNA Ala codon TGC
GGGGATATAGCTCAGTGGTAGAGCGCTCGCTTTGCATGTGAGAGGCCCCGGGTTCGATCCCCGGTATCTCCA
>atroparvus_KI421888_4557216-4557287 tRNA Asp codon GTC
TCCTCGATAGTATAGTGGTCAGTATCCCCGCCTGTCACGCGGGAGACCGGGGTTCGATTCCCCGTCGGGGAG
>atroparvus_KI421888_4673612-4673683 tRNA Asp codon GTC
TCCTCGATAGTATAGTGGTCAGTATCCCCGCCTGTCACGCGGGAGACCGGGGTTCGATTCCCCGTCGGGGAG
>atroparvus_KI421888_5861029-5861102 tRNA Ile codon AAT
GGCTCCATAGCTCAGCTGGTTAGAGCGTCGTGCTAATAACGCGAAGGTCGTGAGTTCGATCCTCTCTGGAGCCA
>atroparvus_KI421888_8115729-8115800 tRNA Asp codon GTC
TCCTCGATAGTATAGTGGTCAGTATCCCCGCCTGTCACGCGGGAGACCGGGGTTCGATTCCCCGTCGGGGAG
>atroparvus_KI421888_8827955-8828059 tRNA Tyr codon GTA
CCTTCGATAGCTCAGTTGGTAGAGCGGTGGACTGTAGTATTGAGCGTTTCGACGCACTCACATAGAGTAATCCATAGGTCACTGGTTCAAATCCGGTTCGAAGGA
>atroparvus_KI421888_4772529-4772457 tRNA Phe codon GAA reverse strand is reported
GCCGAAATAGCTCAGTTGGGAGAGCGTTAGACTGAAGATCTAAAGGTCCCCGGTTCAATCCCGGGTTTCGGCA
>atroparvus_KI421888_4767515-4767443 tRNA Phe codon GAA reverse strand is reported
GCCGAAATAGCTCAGTTGGGAGAGCGTTAGACTGAAGATCTAAAGGTCCCCGGTTCAATCCCGGGTTTCGGCA
>atroparvus_KI421888_4557028-4556957 tRNA Asp codon GTC reverse strand is reported
TCCTCGATAGTATAGTGGTCAGTATCCCCGCCTGTCACGCGGGAGACCGGGGTTCGATTCCCCGTCGGGGAG
>atroparvus_KI421888_4556691-4556620 tRNA Asp codon GTC reverse strand is reported
TCCTCGATAGTATAGTGGTCAGTATCCCCGCCTGTCACGCGGGAGACCGGGGTTCGATTCCCCGTCGGGGAG
>atroparvus_KI421888_3964628-3964549 tRNA Leu codon TAG reverse strand is reported
GGCAGCGTGGCCGAGTGGTCTAAGGCGCTGGTTTTAGGCACCAGTCAGAAATGGCGTGGGTTCGAATCCCACCGCTGTCA
>atroparvus_KI421888_3964134-3964063 tRNA Ala codon TGC reverse strand is reported
GGGGATGTAGCTCAGTGGTAGAGCGTTCGCTTTGCATGTGAAAGGCCCCGGGTTCGATCCCCGGCATCTCCA
>atroparvus_KI421888_3963790-3963719 tRNA Glu codon TTC reverse strand is reported
TCCCATATGGTCTAGTGGCTAGGATATCTGGCTTTCACCCAGAAGGCCCGGGTTCGATTCCCGGTATGGGAA
>atroparvus_KI421888_3963237-3963165 tRNA Arg codon ACG reverse strand is reported
GGTCCTGTGGCGCAATGGATAACGCGTCTGACTACGGATCAGAAGATTCCAGGTTCGACTCCTGGCAGGATCG
>atroparvus_KI421888_3958514-3958441 tRNA Thr codon AGT reverse strand is reported
GGCGCCGTGGCTTAGTTGGTTAAAGCGCCTGTCTAGTAAACAGGAGATCGTGAGTTCGAATCTCGCCGGAGCCT
>atroparvus_KI421888_3923879-3923807 tRNA Ala codon AGC reverse strand is reported
GGGGATGTAGCTCAGATGGTAGAGCGCTCGCTTAGCATGTGAGAGGTACGGGGATCGATGCCCCGCATCTCCA
>atroparvus_KI421888_3923465-3923394 tRNA Pro codon TGG reverse strand is reported
GGCTCAATGGTCTAGGGGTATGATTCTCGCTTTGGGTGCGAGAGGTCCCGGGTTCAAATCCCGGTTGAGCCC
>atroparvus_KI421888_3922778-3922707 tRNA Pro codon TGG reverse strand is reported
GGCTCAATGGTCTAGGGGTATGATTCTCGCTTTGGGTGCGAGAGGTCCCGGGTTCAAATCCCGGTTGAGCCC
>atroparvus_KI421888_3917429-3917356 tRNA Thr codon AGT reverse strand is reported
GGCGCCGTGGCTTAGTTGGTTAAAGCGCCTGTCTAGTAAACAGGAGATCGTGAGTTCGAATCTCGCCGGAGCCT
>atroparvus_KI421888_3917026-3916945 tRNA Ser codon TGA reverse strand is reported
GCTGTGGTGTCCGAGCGGTTAAGGAGATGGACTTGAAATCCATTGGGTTCTACCCGCACAGGTTCGAATCCTGTCCACAGCG
>atroparvus_KI421888_3912212-3912141 tRNA Gln codon TTG reverse strand is reported
GGTTCCATGGTGTAATGGTTAGCACTCAGGACTTTGAATCCTGCGATCCGAGTTCAAATCTCGGTGGAACCT
>atroparvus_KI421888_3833085-3833013 tRNA Arg codon ACG reverse strand is reported
GGTCCTGTGGCGCAATGGATAACGCGTCTGACTACGGATCAGAAGATTCCAGGTTCGACTCCTGGCAGGATCG
>atroparvus_KI421888_1312082-1312001 tRNA Ser codon AGA reverse strand is reported
GCAGTCGTGGCCGAGCGGTTAAGGCGTCTGACTAGAAATCAGATTCCCTCTGGGAGCGTAGGTTCGAATCCTACCGACTGCG
>atroparvus_KI421888_499673-499601 tRNA Phe codon GAA reverse strand is reported
GCCGAAATAGCTCAGTTGGGAGAGCGTTAGACTGAAGATCTAAATGTCCCCGGTTCAATCCCGGGTTTCGGCA
>atroparvus_KI421888_492973-492902 tRNA Asp codon GTC reverse strand is reported
TCCTCGATAGTATAGTGGTCAGTATCCCCGCCTGTCACGCGGGAGACCGGGGTTCGATTCCCCGTCGGGGAG
>atroparvus_KI421888_486262-486191 tRNA Asp codon GTC reverse strand is reported
TCCTCGATAGTATAGTGGTCAGTATCCCCGCCTGTCACGCGGGAGACCGGGGTTCGATTCCCCGTCGGGGAG
>atroparvus_KI422069_14846-14918 tRNA Lys codon CTT
GCCCGGCTAGCTCAGTCGGTAGAGCATGAGACTCTTAATCTCAGGGTCGTGGGTTCGAGCCCCACGTTGGGCG
>atroparvus_AXCP01007740_23980-24053 tRNA Thr codon AGT
GGCGCCGTGGCTTAGTTGGTTAAAGCGCCTGTCTAGTAAACAGGAGATCGTGAGTTCGAATCTCGCCGGAGCCT
>atroparvus_AXCP01007740_20006-19936 tRNA Gly codon GCC reverse strand is reported
GCATCGGTGGTTCAGTGGTAGAATGCTCGCCTGCCACGCGGGCGGCCCGGGTTCGATTCCCGGCCGATGCA
>atroparvus_KI421883_149176-149258 tRNA Leu codon CAG
GTCAGGATGGCCGAGCGGTCTAAGGCGCTACGTTCAGGTCGTAGTCTTCTCTGAAGGCGTGGGTTCGAATCCCACTTCTGACA
>atroparvus_KI421883_573829-573900 tRNA Thr codon CGT
GCCTCTTTAGCTCAGTGGTAGAGCGCTGGTCTCGTAAACCAGCGGTCGTGAGTTCAATCCTCACAGAAGGCA
>atroparvus_KI421883_3010163-3010235 tRNA Ala codon AGC
GGGGGTGTAGCTCAGATGGTAGAGCGCTCGCTTAGCATGTGAGAGGTACCGGGATCGATACCCGGCATCTCCA
>atroparvus_KI421883_3023354-3023426 tRNA Ala codon AGC
GGGGGTGTAGCTCAGATGGTAGAGCGCTCGCTTAGCATGTGAGAGGTACCGGGATCGATACCCGGCATCTCCA
>atroparvus_KI421883_8266779-8266850 tRNA Asp codon GTC
TCCTCGATAGTATAGTGGTCAGTATCCCCGCCTGTCACGCGGGAGACCGGGGTTCGATTCCCCGTCGGGGAG
>atroparvus_KI421883_11131138-11131220 tRNA Leu codon CAG
GTCAGGATGGCCGAGTGGTCTAAGGCGCTACGTTCAGGTCGTAGTCTTCTCTGAAGGCGTGGGTTCGAATCCCACTTCTGACA
>atroparvus_KI421883_11140529-11140600 tRNA Pro codon CGG
GGCTCGTTGGTCTAGGGGTATGATTCTCGCTTCGGGTGCGAGAGGTCCCGGGTTCAAATCCCGGACGAGCCC
>atroparvus_KI421883_11148134-11148205 tRNA Pro codon CGG
GGCTCGTTGGTCTAGGGGTATGATTCTCGCTTCGGGTGCGAGAGGTCCCGGGTTCAAATCCCGGACGAGCCC
>atroparvus_KI421883_12692504-12692575 tRNA Glu codon CTC
TCCCATATTGTCTAGTGGTTAGGATATCCGGCTCTCACCCGGAAGGCCCGGGTTCGATTCCCGGTATGGGAA
>atroparvus_KI421883_12957968-12958040 tRNA Arg codon TCT
GTCCCTTTGGCGCAGCGGATAGCGCGTTGGACTTCTAATCCAAAGGTCGTGGGTTCGATCCCCACAAGGGATG
>atroparvus_KI421883_14799136-14799208 tRNA Lys codon TTT
GCCCGGATAGCTCAGTCGGTAGAGCGTTGGACTTTTAATCCAACGGTCTGGGGTTCAAGTCCCCATTCGGGCG
>atroparvus_KI421883_14801657-14801730 tRNA Asn codon GTT
GCCTCCGTGGCGCAATTGGCTAGCGCGTTCGGCTGTTAACCGAAAGGTTGGTGGTTCGAGCCCACCCGGGGGCG
>atroparvus_KI421883_14847060-14847132 tRNA Val codon AAC
GTTTCCGTGGTGTAGTGGTTATCACATCCGCCTAACACGCGGAAGGCCCCCGGTTCGATCCCGGGCGGAAACA
>atroparvus_KI421883_16583243-16583315 tRNA Met codon CAT
GCCTCGATAGCGCAGTCGGTAGCGCGTAAGTCTCATAATCTTAAGGTCGTGAGTTCGATCCTCACTCGGGGCA
>atroparvus_KI421883_11162150-11162079 tRNA Pro codon CGG reverse strand is reported
GGCTCGTTGGTCTAGGGGTATGATTCTCGCTTCGGGTGCGAGAGGTCCCGGGTTCAAATCCCGGACGAGCCC
>atroparvus_KI421883_10987539-10987458 tRNA Ser codon GCT reverse strand is reported
GACGAGGTGGCCGAGTGGTTAAGGCGTTGGACTGCTAATCCAATGTGCTCTGCACGCGTGGGTTCGAATCCCATCCTCGTCG
>atroparvus_KI421883_9001439-9001368 tRNA Glu codon TTC reverse strand is reported
TCCCATATGGTCTAGTGGCTAGGATATCTGGCTTTCACCCAGAAGGCCCGGGTTCGATTCCCGGTATGGGAA
>atroparvus_KI421883_6877486-6877415 tRNA Asp codon GTC reverse strand is reported
TCCTCGATAGTATAGTGGTCAGTATCCCCGCCTGTCACGCGGGAGACCGGGGTTCGATTCCCCGTCGGGGAG
>atroparvus_KI421883_4966161-4966089 tRNA Ala codon AGC reverse strand is reported
GGGGATGTAGCTCAGATGGTAGAGCGCTCGCTTAGCATGTGAGAGGTACCGGGATCGATACCCGGCATCTCCA
>atroparvus_KI421883_2423976-2423904 tRNA Ala codon AGC reverse strand is reported
GGGGGTGTAGCTCAGATGGTAGAGCGCTCGCTTAGCATGTGAGAGGCACCGGGATCGATACCCGGCATCTCCA
>atroparvus_KI421883_685776-685705 tRNA Glu codon CTC reverse strand is reported
TCCCATATTGTCTAGTGGTTAGGATATCCGGCTCTCACCCGGAAGGCCCGGGTTCGATTCCCGGTATGGGAA
>atroparvus_KI421883_151966-151884 tRNA Leu codon CAG reverse strand is reported
GTCAGGATGGCCGAGCGGTCTAAGGCGCTACGTTCAGGTCGTAGTCTTCTCTGAAGGCGTGGGTTCGAATCCCACTTCTGACA
>atroparvus_KI421883_151265-151183 tRNA Leu codon CAG reverse strand is reported
GTGAGGATGGCCGAGCGGTCTAAGGCGCTACGTTCAGGTCGTAGTCTTCTCTGAAGGCGTGGGTTCGAATCCCACTTCTGACA
>atroparvus_KI421883_150593-150511 tRNA Leu codon CAG reverse strand is reported
GTCAGGATGGCCGAGCGGTCTAAGGCGCTACGTTCAGGTCGTAGTCTTCTCTGAAGGCGTGGGTTCGAATCCCACTTCTGACA
>atroparvus_KI421883_149806-149724 tRNA Leu codon CAG reverse strand is reported
GTCAGGATGGCCGAGCGGTCTAAGGCGCTACGTTCAGGTCGTAGTCTTCTCTGAAGGCGTGGGTTCGAATCCCACTTCTGACA
>atroparvus_KI421912_308364-308435 tRNA Met codon CAT
AGCAGAGTGGCGCAGTGGAAGCGTGCTGGGCCCATAACCCAGAGGTCCGTAGATCGAAACTACGTTCTGCTA
>atroparvus_KI421912_469031-468960 tRNA Pro codon AGG reverse strand is reported
GGCTCGTTGGTCTAGGGGTATGATTTTCGCTTAGGGTGCGAGAGGTCCCGGGTTCAAATCCCGGACGAGCCC
>atroparvus_KI421902_783460-783531 tRNA Glu codon TTC
TCCCATATGGTCTAGTGGCTAGGATATCTGGCTTTCACCCAGAAGGCCCGGGTTCGATTCCCGGTATGGGAA
>atroparvus_KI421902_2565784-2565855 tRNA Glu codon TTC
TCCCATATGGTCTAGTGGCTAGGATATCTGGCTTTCACCCAGAAGGCCCGGGTTCGATTCCCGGTATGGGAA
>atroparvus_KI421908_921683-921756 tRNA Ile codon AAT
GGCTCCATAGCTCAGCTGGTTAGAGCGTCGTGCTAATAACGCGAAGGTCGTGAGTTCGATCCTCTCTGGAGCCA
>atroparvus_KI421890_788877-788949 tRNA Lys codon TTT
GCCCGGATAGCTCAGTCGGTAGAGCGTTGGACTTTTAATCCAACGGTCTAGGGTTCAAGTCCCTATTCGGGCG
>atroparvus_KI421890_1072558-1072630 tRNA Lys codon TTT
GCCCGGATAGCTCAGTCGGTAGAGCGTTGGACTTTTAATCCAACGGTCTAGGGTTCAAGTCCCTATTCGGGCG
>atroparvus_KI421890_6812838-6812910 tRNA Arg codon TCG
GGCCGTGTGGCCTAATGGAGAAGGCGTCGGACTTCGGATCCGAAGATTGCAGGTTCGAGTCCTGTCACGGTCG
>atroparvus_KI421890_6887663-6887734 tRNA Gln codon TTG
GGTTCCATGGTGTAATGGTTAGCACTCAGGACTTTGAATCCTGCGATCCGAGTTCAAATCTCGGTGGAACCT
>atroparvus_KI421890_6888104-6888175 tRNA Cys codon GCA
GGGGGTATAGCTCAGTGGTAGAGCATTCGACTGCAGATCGAGAGGTCCCCGGTTCAAACCCGAGTGCCCCCT
>atroparvus_KI421890_6895359-6895430 tRNA Gln codon TTG
GGTTCCATGGTGTAACGGTTAGCACTCAGGACTTTGAATCCTGCGATCCGAGTTCAAATCTCGGTGGAACCT
>atroparvus_KI421890_6895635-6895564 tRNA Cys codon GCA reverse strand is reported
GGGGGTATAGCTCAGTGGTAGAGCATTCGACTGCAGATCGAGAGGTCCCCGGTTCAAACCCGGGTGCCCCCT
>atroparvus_KI421890_4723930-4723858 tRNA Ala codon AGC reverse strand is reported
GGGGGTGTAGCTCAGATGGTAGAGCGCTCGCTTAGCATGTGAGAGGTACTGGGATCGATACCCAGCATCTCCA
>atroparvus_KI421890_4722837-4722765 tRNA Ala codon AGC reverse strand is reported
GGGGGTGTAGCTCAGATGGTAGAGCGCTCGCTTAGCATGTGAGAGGTACTGGGATCGATACCCAGCATCTCCA
>atroparvus_KI422053_15803-15732 tRNA Glu codon CTC reverse strand is reported
TCCCATATTGTCTAGTGGTTAGGATATCCGGCTCTCACCCGGAAGGCCCGGGTTCGATTCCCGGTATGGGAA
>atroparvus_KI421904_1428283-1428354 tRNA Gly codon TCC
GCGTCGGTGGTGTAATGGTCAGCATAGTTGCCTTCCAAGCAGTTGATCCGGGTTCGATTCCCGGCCGACGCA
>atroparvus_KI421904_1582655-1582725 tRNA Gly codon GCC
GCATCGGTGGTTCAGTGGTAGAATGCTCGCCTGCCACGCGGGCGGCCCGGGTTCGATTCCCGGCCGATGCA
>atroparvus_KI421904_1422831-1422760 tRNA Gln codon CTG reverse strand is reported
GGTTCCATGGTGTAATGGTTAGCACTTTGGACTCTGAATCCAACGATCCGAGTTCAAATCTCGGTGGAACCT
>atroparvus_KI421904_716496-716378 tRNA Leu codon CAA reverse strand is reported
GTCAGGATGGCCGAGCGGTCTAAGGCGCCAGACTCAAGAGCAATCTTGCCCGCACTACTGCGGGTGTCCGAGCGTTCTGGTCCTCTCTGAGGGCGTGGGTTCGAATCCCACTTCTGACA
>atroparvus_AXCP01008720_2676-2605 tRNA Gly codon TCC reverse strand is reported
GCGTCGGTGGTGTAATGGTCAGCATAGTTGCCTTCCAAGCAGTTGATCCGGGTTCGATTCCCGGCCGACGCA
>atroparvus_KI421885_179250-179321 tRNA Pro codon TGG
GGCTCAATGGTCTAGGGGTATGATTCTCGCTTTGGGTGCGAGAGGTCCCGGGTTCAAGTCCCGGTTGAGCCC
>atroparvus_KI421885_179515-179586 tRNA Pro codon CGG
GGCTCAATGGTCTAGGGGTATGATTTTCGCTTCGGGTGCGAGAGGTCCCGGGTTCAAATCCCGGTTGAGCCC
>atroparvus_KI421885_179780-179851 tRNA Pro codon CGG
GGCTCAATGGTCTAGGGGTATGATTTTCGCTTCGGGTGCGAGAGGTCCCGGGTTCAAATCCCGGTTGAGCCC
>atroparvus_KI421885_179933-180004 tRNA Pro codon CGG
GGCTCAATGGTCTAGGGGTATGATTTTCGCTTCGGGTGCGAGAGGTCCCGGGTTCAAATCCCGGTTGAGCCC
>atroparvus_KI421885_180198-180269 tRNA Pro codon CGG
GGCTCAATGGTCTAGGGGTATGATTTTCGCTTCGGGTGCGAGAGGTCCCGGGTTCAAATCCCGGTTGAGCCC
>atroparvus_KI421885_180463-180534 tRNA Pro codon TGG
GGCTCAATGGTCTAGGGGTATGATTTTCGCTTTGGGTGCGAGAGGTCCCGGGTTCAAATCCCGGTTGAGCCC
>atroparvus_KI421885_180728-180794 tRNA Pseudo codon TGG
GGCTCAATGGTCTAGGGGTATGATTCTCCCTTTGGGTGCGAGAGGTCCCGGGTTCAAATCCCGCCCA
>atroparvus_KI421885_1450710-1450779 tRNA Gly codon CCC
TGACGTATAGTGTAACGGTAGCACGTCCTTCACCCAGGCGGAAGGTCTCGGTTCGATTCCGGGTACACAG
>atroparvus_KI421885_1455262-1455333 tRNA Gln codon CTG
GGTTCCATGGTGTAATGGTTAGCACTTTGGACTCTGAATCCAACGATCCGAGTTCAAATCTCGGTGGAACCT
>atroparvus_KI421885_1547477-1547591 tRNA Leu codon CAA
GTCAGGATGGCCGAGCGGTCTAAGGCGCCAGACTCAAGAGCAATCTTGCCCGCCTGCGGGTGTCCGAGCGTTCTGGTCCTCTCTGAGGGCGTGGGTTCGAATCCCACTTCTGACA
>atroparvus_KI421885_1552548-1552662 tRNA Leu codon CAA
GTCAGGATGGCCGAGCGGTCTAAGGCGCCAGACTCAAGAGCAATCTTGCCCGCCTGCGGGTGTCCGAGCGTTCTGGTCCTCTCTGAGGGCGTGGGTTCGAATCCCACTTCTGACA
>atroparvus_KI421885_2295500-2295572 tRNA Lys codon CTT
GCCCGGCTAGCTCAGTCGGTAGAGCATGAGACTCTTAATCTCAGGGTCGTGGGTTCGAGCCCCACGTTGGGCG
>atroparvus_KI421885_2313036-2313117 tRNA Ser codon GCT
GACGAGGTGGCCGAGTGGTTAAGGCGTTGGACTGCTAATCCAATGTGCTCTGCACGCGTGGGTTCGAATCCCATCCTCGTCG
>atroparvus_KI421885_2313323-2313394 tRNA Ala codon CGC
GGGGACGTAGCTCAGTGGTAGAGCGCTCGCTTCGCATGTGAGAAGTCCCGGGTTCAATCCCCGGCGTCTCCA
>atroparvus_KI421885_2388024-2388095 tRNA Pro codon CGG
GGCTCGTTGGTCTAGGGGTATGATTCTCGCTTCGGGTGCGAGAGGTCCCGGGTTCAAATCCCGGACGAGCCC
>atroparvus_KI421885_2461169-2461240 tRNA Ala codon CGC
GGGGACGTAGCTCAGTGGTAGAGCGCTCGCTTCGCATGTGAGAAGTCCCGGGTTCAATCCCCGGCGTCTCCA
>atroparvus_KI421885_9633745-9633816 tRNA Asp codon GTC
TCCTCGATAGTATAGTGGTCAGTATCCCCGCCTGTCACGCGGGAGACCGGGGTTCGATTCCCCGTCGGGGAG
>atroparvus_KI421885_11130319-11130413 tRNA Tyr codon GTA
CCTTCGATAGCTCAGTTGGTAGAGCGGTGGACTGTAGAGAGGACTAATGTAGCGTAGAAATCCATAGGTCGCTGGTTCAAATCCGGCTCGAAGGA
>atroparvus_KI421885_11132501-11132574 tRNA Ile codon AAT
GGCTCCATAGCTCAGCTGGTTAGAGCGTCGTGCTAATAACGCGAAGGTCGTGAGTTCGATCCTCTCTGGAGCCA
>atroparvus_KI421885_11133782-11133855 tRNA Ile codon AAT
GGCTCCATAGCTCAGCTGGTTAGAGCGTCGTGCTAATAACGCGAAGGTCGTGAGTTCGATCCTCTCTGGAGCCA
>atroparvus_KI421885_11134247-11134320 tRNA Ile codon AAT
GGCTCCATAGCTCAGCTGGTTAGAGCGTCGTGCTAATAACGCGAAGGTCGTGAGTTCGATCCTCTCTGGAGCCA
>atroparvus_KI421885_11174694-11174765 tRNA Trp codon CCA
GACTCCGTGGCGCAACGGTAGCGCGTCTGACTCCAGATCAGAAGGTTGCGTGTTCAAATCACGTCGGGGTCA
>atroparvus_KI421885_11175246-11175173 tRNA Ile codon AAT reverse strand is reported
GGCTCCATAGCTCAGCTGGTTAGAGCGTCGTGCTAATAACGCGAAGGTCGTGAGTTCGATCCTCTCTGGAGCCA
>atroparvus_KI421885_11174454-11174382 tRNA Lys codon TTT reverse strand is reported
GCCCGGATAGCTCAGTCGGTAGAGCGTTGGACTTTTAATCCAACGGTCAAGGGTTCAAGTCCCTTTTCGGGCG
>atroparvus_KI421885_11172870-11172797 tRNA Ile codon AAT reverse strand is reported
GGCTCCATAGCTCAGCTGGTTAGAGCGTCGTGCTAATAACGCGAAGGTCGTGAGTTCGATCCTCTCTGGAGCCA
>atroparvus_KI421885_11171865-11171794 tRNA Gly codon TCC reverse strand is reported
GCGTCGGTGGTGTAATGGTCAGCATAGTTGCCTTCCAAGCAGTTGATCCGGGTTCGATTCCCGGCCGACGCA
>atroparvus_KI421885_11168757-11168686 tRNA Trp codon CCA reverse strand is reported
GACTCCGTGGCGCAACGGTAGCGCGTCTGACTCCAGATCAGAAGGTTGCGTGTTCAAATCACGTCGGGGTCA
>atroparvus_KI421885_11130810-11130739 tRNA Trp codon CCA reverse strand is reported
GACTCCGTGGCGCAACGGTAGCGCGTCTGACTCCAGATCAGAAGGTTGCGTGTTCAAATCACGTCGGGGTCA
>atroparvus_KI421885_2410886-2410815 tRNA Thr codon CGT reverse strand is reported
GCCTCTTTAGCTCAGTGGTAGAGCGCTGGTCTCGTAAACCAGCGGTCGTGAGTTCAAACCTCACAGGAGGCA
>atroparvus_KI421885_2343110-2343039 tRNA Thr codon CGT reverse strand is reported
GCCTCTTTAGCTCAGTGGTAGAGCGCTGGTCTCGTAAACCAGCGGTCGTGAGTTCAAACCTCACAGGAGGCA
>atroparvus_KI421885_1552055-1551983 tRNA Lys codon TTT reverse strand is reported
GCCCGGATAGCTCAGTCGGTAGAGCGTTGGACTTTTAATCCAACGGTCTAGGGTTCAAGTCCCTATTCGGGCG
>atroparvus_KI421885_1551419-1551347 tRNA Lys codon TTT reverse strand is reported
GCCCGGGTAGCTCAGTCGGTAGAGCGTTGGACTTTTAATCCAACGGTCTAGGGTTCAAGTCCCTATTCGGGCG
>atroparvus_KI421885_1280158-1280086 tRNA Val codon CAC reverse strand is reported
GTTTCCGTAGTGTAGCGGTTATCACGTCTGCTTCACACGCAGAAGGTCCCCGGTTCGAACCCGGGCGGAAACA
>atroparvus_KI421885_1272920-1272848 tRNA Val codon AAC reverse strand is reported
GTTTCCGTGGTGTAGTGGTTATCACATCCGCCTAACACGCGGAAGGCCCCCGGTTCGATCCCGGGCGGAAACA
>atroparvus_KI421893_764632-764702 tRNA Gly codon GCC
GCATCGGTGGTTCAGTGGTAGAATGCTCGCCTGCCACGCGGGCGGCCCGGGTTCGATTCCCGGCCGATGCA
>atroparvus_KI421893_860953-861024 tRNA Asp codon GTC
TCCTCGATAGTATAGTGGTCAGTATCCCCGCCTGTCACGCGGGAGACCGGGGTTCGATTCCCCGTCGGGGAG
>atroparvus_KI421893_3801788-3801860 tRNA Arg codon ACG
GGTCCTGTGGCGCAATGGATAACGCGTCTGACTACGGATCAGAAGATTCCAGGTTCGACTCCTGGCAGGATCG
>atroparvus_KI421893_3847486-3847559 tRNA Asn codon GTT
GCCTCCGTGGCGCAATCGGTTAGCGCGTTCGGCTGTTAACCGAAAGGTTGGTGGTTCGAGTCCACCCGGGGGCG
>atroparvus_KI421893_3874979-3875049 tRNA Gly codon GCC
GCATCGGTGGTTCAGTGGTAGAATGCTCGCCTGCCACGCGGGCGGCCCGGGTTCGATTCCCGGCCGATGCA
>atroparvus_KI421893_7394874-7394945 tRNA Glu codon CTC
TCCCATATTGTCTAGTGGTTAGGATATCCGGCTCTCACCCGGAAGGCCCGGGTTCGATTCCCGGTATGGGAA
>atroparvus_KI421893_7554069-7553998 tRNA Glu codon CTC reverse strand is reported
TCCCATATTGTCTAGTGGTTAGGATATCCGGCTCTCACCCGGAAGGCCCGGGTTCGATTCCCGGTATGGGAA
>atroparvus_KI421893_3867834-3867763 tRNA Asp codon GTC reverse strand is reported
TCCTCGATAGTATAGTGGTAAGTATCCCCGCCTGTCACGCGGGAGACCGGGGTTCGATTCCCCGTCGGGGAG
>atroparvus_KI421893_3867319-3867248 tRNA Asp codon GTC reverse strand is reported
TCCTCGATAGTATAGTGGTAAGTATCCCCGCCTGTCACGCGGGAGACCGGGGTTCGATTCCCCGTCGGGGAG
>atroparvus_KI421893_3866809-3866738 tRNA Asp codon GTC reverse strand is reported
TCCTCGATAGTATAGTGGTAAGTATCCCCGCCTGTCACGCGGGAGACCGGGGTTCGATTCCCCGTCGGGGAG
>atroparvus_KI421893_3866145-3866074 tRNA Asp codon GTC reverse strand is reported
TCCTCGATAGTATAGTGGTAAGTATCCCCGCCTGTCACGCGGGAGACCGGGGTTCGATTCCCCGTCGGGGAG
>atroparvus_KI421893_3736300-3736218 tRNA Leu codon CAG reverse strand is reported
GTCAGGATGGCCGAGCGGTCTAAGGCGCTACGTTCAGGTCGTAGTCTTCTCTGAAGGCGTGGGTTCGAATCCCACTTCTGACA
>atroparvus_KI421893_3196999-3196928 tRNA Ala codon CGC reverse strand is reported
GGGGATGTAGCTCAGTGGTAGAGCGCTCGCTTCGCATGTGAGAAGTCCCGGGTTCAATCCCCGGCATCTCCA
>atroparvus_KI421893_2715278-2715197 tRNA Ser codon CGA reverse strand is reported
GCAGTCGTGGCCGAGTGGTTAAGGCGTCTGACTCGAAATCAGATTCCCTCTGGGAGCGTAGGTTCGAATCCTACCGGCTGCG
>atroparvus_KI421893_769285-769213 tRNA Lys codon CTT reverse strand is reported
GCCCGGCTAGCTCAGTCGGTAGAGCATGAGACTCTTAATCTCAGGGTCGTGGGTTCGAGCCCCACGTTGGGCG
>atroparvus_KI421893_765115-765043 tRNA Lys codon CTT reverse strand is reported
GCCCGGCTAGCTCAGTCGGTAGAGCATGAGACTCTTAATCTCAGGGTCGTGGGTTCGAGCCCCACGTTGGGCG
>atroparvus_KI421916_548498-548569 tRNA Cys codon GCA
GGGGGTATAGCTCAGTGGTAGAGCATTCGACTGCAGATCGAGAGGTCCCCGGTTCAAACCCGAGTGCCCCCT
>atroparvus_KI421887_2468508-2468580 tRNA Phe codon GAA
GCCGAAATAGCTCAGTTGGGAGAGCGTTAGACTGAAGATCTAAAGGTCCCCGGTTCAATCCCGGGTTTCGGCA
>atroparvus_KI421887_2935081-2935153 tRNA Phe codon GAA
GCCGAAATAGCTCAGTTGGGAGAGCGTTAGACTGAAGATCTAAAGGTCCCCGGTTCAATCCCGGGTTTCGGCA
>atroparvus_KI421887_4193826-4193898 tRNA Arg codon ACG
GGTCCTGTGGCGCAATGGATAACGCGTCTGACTACGGATCAGAAGATTCCAGGTTCGACTCCTGGCAGGATCG
>atroparvus_KI421887_4196927-4196999 tRNA Arg codon ACG
GGTCCTGTGGCGCAATGGATAACGCGTCTGACTACGGATCAGAAGATTCCAGGTTCGACTCCTGGCAGGATCG
>atroparvus_KI421887_4494993-4495064 tRNA Gln codon CTG
GGTTCTATGGTGTAATGGTTAGCACTTTGGACTCTGAATCCAACGATCCGAGTTCAAATCTCGGTAGAACCT
>atroparvus_KI421887_4572691-4572762 tRNA Pro codon CGG
GGCTCGTTGGTCTAGGGGTATGATTCTCGCTTCGGGTGCGAGAGGTCCCGGGTTCAAATCCCGGACGAGCCC
>atroparvus_KI421887_4607482-4607553 tRNA Gln codon CTG
GGTTCCATGGTGTAACGGTTAGCACTTTGGACTCTGAATCCAACAATCCGAGTTCAAATCTCGGTGGAACCT
>atroparvus_KI421887_4848684-4848755 tRNA Gln codon CTG
GGTTCCATGGTGTAATGGTTAGCACTTTGGACTCTGAATCCAACGATCCGAGTTCAAATCTCGGTGGAACCT
>atroparvus_KI421887_4851838-4851909 tRNA Gln codon CTG
GGTTCCATGGTGTAATGGTTAGCACTTTGGACTCTGAATCCAACGATCCGAGTTCAAATCTCGGTGGAACCT
>atroparvus_KI421887_5072184-5072256 tRNA SeC codon TCA
AGCAGTGTGGCGCAGTGGTAGCGCGTTGGGTTCATTGGCCCAGAGGTCCGTAGATCGAAACTACGCACTGCTG
>atroparvus_KI421887_7305506-7305576 tRNA Gly codon GCC
GCATCGGTGGTTCAGTGGTAGAATGCTCGCCTGCCACGCGGGCGGCCCGGGTTCGATTCCCGGCCGATGCA
>atroparvus_KI421887_8496870-8496953 tRNA Leu codon TAA
GTCAGGATGGCCGAGCGGTCTAAGGCGCCAGATTTAAGCTCTGGTTCCCGTAAGGGAGCGTGGGTTCGAACCCCACTTCTGACA
>atroparvus_KI421887_8515258-8515330 tRNA Arg codon ACG
GGTCCTGTGGCGCAATGGATAACGCGTCTGACTACGGATCAGAAGATTCCAGGTTCGACTCCTGGCAGGATCG
>atroparvus_KI421887_8532626-8532707 tRNA Ser codon CGA
GCAGTCGTGGCCGAGTGGTTAAGGCGTCTGACTCGAAATCAGATTCCCTCTGGGAGCGTAGGTTCGAATCCTACCGGCTGCG
>atroparvus_KI421887_8544558-8544630 tRNA Arg codon CCT
GCCCCAGTGGCCTAATGGACAAGGCACCGGCCTCCTAAGCCGGGGATTGTGGGTTCGAGTCCCATCTGGGGTA
>atroparvus_KI421887_8546812-8546883 tRNA Pro codon CGG
GGCTCGTTGGTCTAGGGGTATGATTCTCGCTTCGGGTGCGAGAGGTCCCGGGTTCAAATCCCGGACGAGCCC
>atroparvus_KI421887_8559447-8559375 tRNA Arg codon TCG reverse strand is reported
GGCCGTGTGGCCTAATGGAGAAGGCGTCGGACTTCGAATCCGAAGATTGCAGGTTCGAGTCCTGTCACGGTCG
>atroparvus_KI421887_8542418-8542337 tRNA Ser codon CGA reverse strand is reported
GCAGTCGTGGCCGAGTGGTTAAGGCGTCTGACTCGAAATCAGATTCCCTCTGGGAGCGTAGGTTCGAATCCTACCGGCTGCG
>atroparvus_KI421887_8487536-8487453 tRNA Leu codon TAA reverse strand is reported
GTCAGGATGGCCGAGCGGTCTAAGGCGCCAGATTTAAGCTCTGGTTCCCGTAAGGGAGCGTGGGTTCGAACCCCACTTCTGACA
>atroparvus_KI421887_8486783-8486711 tRNA Arg codon ACG reverse strand is reported
GGTCCTGTGGCGCAATGGATAACGCGTCTGACTACGGATCAGAAGATTCCAGGTTCGACTCCTGGCAGGATCG
>atroparvus_KI421887_8347397-8347316 tRNA Ser codon CGA reverse strand is reported
GCAGTCGTGGCCGAGTGGTTAAGGCGTCTGACTCGAAATCAGATTCCCTCTGGGAGCGTAGGTTCGAATCCTACCGGCTGCG
>atroparvus_KI421887_5745670-5745599 tRNA Met codon CAT reverse strand is reported
AGCAGAGTGGCGCAGTGGAAGCGTGCTGGGCCCATAACCCAGAGGTCCGTAGATCGAAACTACGTTCTGCTA
>atroparvus_KI421887_5743675-5743604 tRNA Met codon CAT reverse strand is reported
AGCAGAGTGGCGCAGTGGAAGCGTGCTGGGCCCATAACCCAGAGGTCCGTAGATCGAAACTACGTTCTGCTA
>atroparvus_KI421887_4542526-4542454 tRNA Arg codon ACG reverse strand is reported
GGTCCTGTGGCGCAATGGATAACGCGTCTGACTACGGATCAGAAGATTCCAGGTTCGACTCCTGGCAGGATCG
>atroparvus_KI421887_4513425-4513344 tRNA Leu codon AAG reverse strand is reported
GGTAGCGTGGCCGAGCGGTCTAAGGCGCTGGTTTAAGGCACCAGTCACTTCGGTGGCGTGGGTTCGAATCCCACCGCTGCCA
>atroparvus_KI421887_4353677-4353605 tRNA Arg codon ACG reverse strand is reported
GGTCCTGTGGCGCAATGGATAACGCGTCTGACTACGGATCAGAAGATTCCAGGTTCGACTCCTGGCAGGATCG
>atroparvus_KI421887_1300972-1300900 tRNA Val codon AAC reverse strand is reported
GTTTCCGTGGTGTAGTGGTTATCACATCCGCCTAACACGCGGAAGGCCCCCGGTTCGATCCCGGGCGGAAACA
>atroparvus_KI421887_1300461-1300390 tRNA His codon GTG reverse strand is reported
GCCGTGATCGTCTAGTGGTTAGGACCCTACGTTGTGGCCGTAGTAACCCAGGTTCGAATCCTGGTCACGGCA
>atroparvus_KI421987_44681-44754 tRNA Asn codon GTT
GCCTTCGTGGCGCAATCGGTTAGCGCGTTCGGCTGTTAACCGAAAGGTTGGTGGTTCGAGTCCACCCGGGGGCG
>atroparvus_KI421891_688249-688321 tRNA Val codon CAC
GTTTCCGTAGTGTAGTGGTTATCACGTCTGCTTCACACGCAGAAGGTCCCCGGTTCGAACCCGGGCGGAAACA
>atroparvus_KI421891_1091378-1091449 tRNA Gln codon CTG
GGTTCCATGGTGTAATGGTTAGCACTTTGGACTCTGAATCCAACGATCCGAGTTCAAATCTCGGTGGAACCT
>atroparvus_KI421891_1931652-1931724 tRNA Val codon AAC
GTTTCCGTGGTGTAGTGGTTATCACATCCGCCTAACACGCGGAAGGCCCCCGGTTCGATCCCGGGCGGAAACA
>atroparvus_KI421891_2834393-2834474 tRNA Ser codon AGA
GCAGCCGTGGCCGAGTGGTTAAGGCGTCTGACTAGAAATCAGATTCCCTCTGGGAGCGTAGGTTCGAATCCTACCGGCTGCG
>atroparvus_KI421891_3618877-3618948 tRNA Glu codon CTC
TCCCATATTGTCTAGTGGTTAGGATATCCGGCTCTCACCCGGAAGGCCCGGGTTCGATTCCCGGTATGGGAA
>atroparvus_KI421891_4960967-4961039 tRNA Lys codon CTT
GCCCGGCTAGCTCAGTCGGTAGAGCATGAGACTCTTAATCTCAGGGTCGTGGGTTCGAGCCCCACGTTGGGCG
>atroparvus_KI421891_5618545-5618474 tRNA Glu codon TTC reverse strand is reported
TCCCATATGGTCTAGTGGCTAGGATATCTGGCTTTCACCCAGAAGGCCCGGGTTCGATTCCCGGTATGGGAA
>atroparvus_KI421891_4927214-4927142 tRNA Ala codon AGC reverse strand is reported
GGGGGTGTAGCTCAGATGGTAGAGCGCTCGCTTAGCATGTGAGAGGTACCGGGATCGATACCCGGCATCTCCA
>atroparvus_KI421891_4857441-4857369 tRNA Ala codon AGC reverse strand is reported
GGGGGTGTAGCTCAGATGGTAGAGCGCTCGCTTAGCATGTGAGAGGTACCGGGATCGATACCCGGCATCTCCA
>atroparvus_KI421891_2144887-2144816 tRNA Pro codon CGG reverse strand is reported
GGCTCGTTGGTCTAGGGGTATGATTCTCGCTTCGGGTGCGAGAGGTCCCGGGTTCAAATCCCGGACGAGCCC
>atroparvus_KI421891_1932971-1932901 tRNA Gly codon GCC reverse strand is reported
GCATCGGTGGTTCAGTGGTAGAATGCTCGCCTGCCACGCGGGCGGCCCGGGTTCGATTCCCGGCCGATGCA
>atroparvus_KI421891_1930888-1930818 tRNA Gly codon GCC reverse strand is reported
GCATCGGTGGTTCAGTGGTAGAATGCTCGCCTGCCACGCGGGCGGCCCGGGTTCGATTCCCGGCCGATGCA
>atroparvus_KI421891_1923800-1923730 tRNA Gly codon GCC reverse strand is reported
GCATCGGTGGTTCAGTGGTAGAATGCTCGCCTGCCACGCGGGCGGCCCGGGTTCGATTCCCGGCCGATGCA
>atroparvus_KI421891_1918933-1918861 tRNA Arg codon TCG reverse strand is reported
GGCCGTGTGGCCTAATGGAGAAGGCGTCGGACTTCGGATCCGAAGATTGCAGGTTCGAGTCCTGTCACGGTCG
>atroparvus_KI421905_96940-97012 tRNA Val codon AAC
GTTTCCGTGGTGTAGTGGTCATCACATCCGCCTAACACGCGGAAGGTCCCCGGTTCGAAACCGGGCGGAAACA
>atroparvus_KI421905_98492-98564 tRNA Val codon AAC
GTTTCCGTGGTGTAGTGGTCATCACTTCCGCCTAACACGCGGAAGGTCCCCGGTTCGAAACCGGGCGGAAACA
>atroparvus_KI421905_1108853-1108934 tRNA Ser codon CGA
GCAGTCGTGGCCGAGTGGTTAAGGCGTCTGACTCGAAATCAGATTCCCTCTGGGAGCGTAGGTTCGAATCCTACCGGCTGCG
>atroparvus_KI421905_1554277-1554349 tRNA Val codon CAC
GTTTCCGTAGTGTAGCGGTTATCACGTCTGCTTCACACGCAGAAGGTCCCCGGTTCGAACCCGGGCGGAAACA
>atroparvus_KI421905_1548014-1547943 tRNA Gly codon TCC reverse strand is reported
GCGTCGGTGGTGTAATGGTCAGCATAGTTGCCTTCCAAGCAGTTGATCCGGGTTCGATTCCCGGCCGACGCA
>atroparvus_KI421905_1518392-1518320 tRNA Lys codon CTT reverse strand is reported
GCCCGGCTAGCTCAGTCGGTAGAGCATGAGACTCTTAATCTCAGGGTCGTGGGTTCGAGCCCCACGTTGGGCG
>atroparvus_KI421905_1517901-1517829 tRNA Thr codon TGT reverse strand is reported
GCCTCTTTAGCTCAGTAGGCAGAGCGCTGGTCTTGTAAACCAGCGGTCGTGAGTTCGATTCTCACAGGAGGCA
>christyi_KB677992_404-475 tRNA Met codon CAT
AGCAGAGTGGCGCAGTGGAAGCGTGCTGGGCCCATAACCCAGAGGTCCGTAGATCGAAACTACGTTCTGCTA
>christyi_KB677992_935-1007 tRNA Met codon CAT
GCCTCGATGGCGCAGTAGGTAGCGCGTAAGTCTCATAATCTTAAGGTCGTGAGTTCGATCCTCACTCGGGGCA
>christyi_KB689387_456-527 tRNA Gln codon CTG
GGTTCCATGGTGTAATGGTTAGCACTTTGGACTCTGAATCCAACGATCCGAGTTCAAATCTCGGTGGAACCT
>christyi_KB678745_1903-1832 tRNA Pro codon CGG reverse strand is reported
GGCTCGTTGGTCTAGGGGTATGATTCTCGCTTCGGGTGCGAGAGGTCCCGGGTTCAATTCCCGGACGAGCCC
>christyi_KB701406_5701-5772 tRNA His codon GTG
GCCGTGATCGTCTAGTGGTTAGGACCCTACGTTGTGGCCGTAGTAACCCAGGTTCGAATCCTGGTCACGGCA
>christyi_KB701406_5120-5049 tRNA His codon GTG reverse strand is reported
GCCGTGATCGTCTAGTGGTTAGGACCCTACGTTGTGGCCGTAGTAACCCAGGTTCGAATCCTGGTCACGGCA
>christyi_KB699728_4617-4545 tRNA Phe codon GAA reverse strand is reported
GCCGAAATAGCTCAGTTGGGAGAGCGTTAGACTGAAGATCTAAAGGTCCCCGGTTCAATCCCGGGTTTCGGCA
>christyi_KB675258_19193-19123 tRNA Gly codon GCC reverse strand is reported
GCATCGGTGGTTCAGTGGTAGAATGCTCGCCTGCCACGCGGGCGGCCCGGGTTCGATTCCCGGCCGATGCA
>christyi_KB675258_14352-14280 tRNA Arg codon TCG reverse strand is reported
GGCCGTGTGGCCTAATGGAGAAGGCGTCGGACTTCGAATCCGAAGATTGCAGGTTCGAGTCCTGTCACGGTCG
>christyi_KB688568_949-878 tRNA Asp codon GTC reverse strand is reported
TCCTCGATAGTATAGTGGTCAGTATCCCCGCCTGTCACGCGGGAGACCGGGGTTCGATTCCCCGTCGGGGAG
>christyi_KB704066_274-347 tRNA Ile codon AAT
GGCTCCATAGCTCAGCTGGTTAGAGCGTCGTGCTAATAACGCGAAGGTCGTGAGTTCGATCCTCTCTGGAGCCA
>christyi_KB704066_2637-2707 tRNA Gly codon GCC
GCATCGGTGGTTCAGTGGTAGAATGCTCGCCTGCCACGCGGGCGGCCCGGGTTCGATTCCCGGCCGATGCA
>christyi_KB695413_941-868 tRNA Pseudo codon CAT reverse strand is reported
GGTCCCGTAGTATAGTTGTCATGTCGTACGATCTCATAAAATGTCCGTCATGGGTTCGATTCCCATATGGACTA
>christyi_KB697583_15173-15244 tRNA Gln codon CTG
GGTTCCATGGTGTAATGGTTAGCACTTTGGACTCTGAATCCAACGATCCGAGTTCAAGTCTCGGTGGAACCT
>christyi_KB699244_970-889 tRNA Ser codon CGA reverse strand is reported
GCAGTCGTGGCCGAGTGGTTAAGGCGTCTGACTCGAAATCAGATTCCCTCTGGGAGCGTAGGTTCGAATCCTACCGGCTGCG
>christyi_KB696855_3-74 tRNA Glu codon CTC
TCCCATATTGTCTAGTGGTTAGGATATCCGGCTCTCACCCGGAAGGCCCGGGTTCGATTCCCGGTATGGGAA
>christyi_KB696855_339-268 tRNA Glu codon CTC reverse strand is reported
TCCCATATTGTCTAGTGGTTAGGATATCCGGCTCTCACCCGGAAGGCCCGGGTTCGATTCCCGGTATGGGAA
>christyi_KB691912_5-77 tRNA Lys codon CTT
GCCCGGCTAGCTCAGTCGGTAGAGCATGAGACTCTTAATCTCAGGGTCGTGGGTTCGAGCCCCACGTTGGGCG
>christyi_KB682980_15397-15499 tRNA Ile codon TAT
GCTCCAGTGGCGCAATTGGTTAGCGCACGGTACTTATAAGACAGTAATCGTTGCTTGGCTATGAGCGATGCCGTGGTTGTGAGTTCGAGCCTCACCTGGAGCA
>christyi_KB696760_30999-30928 tRNA Met codon CAT reverse strand is reported
AGCAGAGTGGCGCAGTGGAAGCGTGCTGGGCCCATAACCCAGAGGTCCGTAGATCGAAACTACGTTCTGCTA
>christyi_KB697429_4021-3908 tRNA Tyr codon GTA reverse strand is reported
CCTTCGATAGCTCAGTTGGTAGAGCGGTGGACTGTAGAAAGCATCAAGCGCGCCCGAGCGCGTCAGCCGGAATAAGTAATCCATAGGTCACTGGTTCAAATCCGGTTCGAAGGA
>christyi_KB702504_16222-16293 tRNA Asp codon GTC
TCCTCGATAGTATAGTGGTAAGTATCCCCGCCTGTCACGCGGGAGACCGGGGTTCGATTCCCCGTCGGGGAG
>christyi_KB702504_16080-16009 tRNA Asp codon GTC reverse strand is reported
TCCTCGATAGTATAGTGGTAAGTATCCCCGCCTGTCACGCGGGAGACCGGGGTTCGATTCCCCGTCGGGGAG
>christyi_KB702504_15671-15600 tRNA Asp codon GTC reverse strand is reported
TCCTCGATAGTATAGTGGTAAGTATCCCCGCCTGTCACGCGGGAGACCGGGGTTCGATTCCCCGTCGGGGAG
>christyi_KB700781_19714-19643 tRNA Cys codon GCA reverse strand is reported
GGGGGTATAGCTCAGTGGTAGAGCATTCGACTGCAGATCGAGAGGTCCCCGGTTCAAACCCGGGTGCCCCCT
>christyi_KB677334_2438-2510 tRNA Ala codon AGC
GGGGGTGTAGCTCAGATGGTAGAGCGCTCGCTTAGCATGTGAGAGGTACCGGGATCGATACCCGGCATCTCCA
>christyi_KB676299_3501-3418 tRNA Leu codon TAA reverse strand is reported
GTCAGGATGGCCGAGCGGTCTAAGGCGCCAGATTTAAGCTCTGGTTCCCGTAAGGGAGCGTGGGTTCGAACCCCACTTCTGACA
>christyi_KB676299_2730-2658 tRNA Arg codon ACG reverse strand is reported
GGTCCTGTGGCGCAATGGATAACGCGTCTGACTACGGATCAGAAGATTCCAGGTTCGACTCCTGGCAGGATCG
>christyi_KB702101_3197-3269 tRNA Phe codon GAA
GCCGAAATAGCTCAGTTGGGAGAGCGTTAGACTGAAGATCTAAAGGTCCCCGGTTCAATCCCGGGTTTCGGCA
>christyi_KB696929_8102-8019 tRNA Leu codon TAA reverse strand is reported
GTCAGGATGGCCGAGCGGTCTAAGGCGCCAGATTTAAGCTCTGGTTCCCGTAAGGGAGCGTGGGTTCGAACCCCACTTCTGACA
>christyi_KB691024_4936-5008 tRNA Val codon CAC
GTTTCCGTAGTGTAGTGGTTATCACGTCTGCTTCACACGCAGAAGGTCCCCGGTTCGAACCCGGGCGGAAACA
>christyi_KB675824_9863-9792 tRNA Glu codon TTC reverse strand is reported
TCCCATATGGTCTAGTGGCTAGGATATCTGGCTTTCACCCAGAAGGCCCGGGTTCGATTCCCGGTATGGGAA
>christyi_KB679989_312-393 tRNA Ser codon TGA
GCTGTGGTGTCCGAGCGGTTAAGGAGATGGACTTGAAATCCATTGGGTTCTACCCGCACAGGTTCGAATCCTGTCTACAGCG
>christyi_KB702726_23098-23027 tRNA Gln codon CTG reverse strand is reported
GGTTCCATGGTGTAATGGTTAGCACTTTGGACTCTGAATCCAACGATCCGAGTTCAAATCTCGGTGGAACCT
>christyi_KB701971_3871-3943 tRNA Lys codon CTT
GCCCGGCTAGCTCAGTCGGTAGAGCATGAGACTCTTAATCTCAGGGTCGTGGGTTCGAGCCCCACGTTGGGCG
>christyi_KB675609_2515-2443 tRNA Ala codon AGC reverse strand is reported
GGGGGTGTAGCTCAGATGGTAGAGCGCTCGCTTAGCATGTGAGAGGTACCGGGATCGATACCCGGCATCTCCA
>christyi_KB699928_4857-4930 tRNA Asn codon GTT
GCCTTCGTGGCGCAATCGGTTAGCGCGTTCGGCTGTTAACCGAAAGGTTGGTGGTTCGAGTCCACCCGGGGGCG
>christyi_KB699928_1982-1909 tRNA Asn codon GTT reverse strand is reported
GCCTTCGTGGCGCAATCGGTTAGCGCGTTCGGCTGTTAACCGAAAGGTTGGTGGTTCGAGTCCACCCGGGGGCG
>christyi_KB699928_776-694 tRNA Leu codon CAG reverse strand is reported
GTCAGGATGGCCGAGCGGTCTAAGGCGCTACGTTCAGGTCGTAGTCTTCTCTGAAGGCGTGGGTTCGAATCCCACTTCTGACA
>christyi_KB698376_9011-8939 tRNA Lys codon CTT reverse strand is reported
GCCCGGCTAGCTCAGTCGGTAGAGCATGAGACTCTTAATCTCAGGGTCGTGGGTTCGAGCCCCACGTTGGGCG
>christyi_KB683324_15105-14988 tRNA Tyr codon GTA reverse strand is reported
CCTTCGATAGCTCAGTTGGTAGAGCGGTGGACTGTAGCAGTATAGCACTTGTGAGTGTGAGTACACTCGTGTGCAACCAGTCATCCATAGGTCACTGGTTCAAATCCGGTTCGAAGGA
>christyi_KB683324_9051-8980 tRNA Glu codon TTC reverse strand is reported
TCCCATATGGTCTAGTGGCTAGGATATCTGGCTTTCACCCAGAAGGCCCGGGTTCGATTCCCGGTATGGGAA
>christyi_KB698570_31382-31453 tRNA Glu codon TTC
TCCCATATGGTCTAGTGGCTAGGATATCTGGCTTTCACCCAGAAGGCCCGGGTTCGATTCCCGGTATGGGAA
>christyi_KB698570_51408-51480 tRNA Arg codon CCT
GCCCCAGTGGCCTAATGGAGAAGGCACCGGCCTCCTAAGCCGGGGATTGTGGGTTCGAGTCCCATCTGGGGTA
>christyi_KB698570_40328-40247 tRNA Leu codon AAG reverse strand is reported
GGTAGCGTGGCCGAGCGGTCTAAGGCGCTGGTTTAAGGCACCAGTCACTTCGGTGGCGTGGGTTCGAATCCCACCGCTGCCA
>christyi_KB698570_28125-28054 tRNA Glu codon CTC reverse strand is reported
TCGCGTATTGTCTAGTGGTTAGGATATCCTGCTCTCACCCGGAAGGCCCGGGTTCGATTCCCGGTACGGGAA
>christyi_KB702939_1562-1635 tRNA Asn codon GTT
GCCTTCGTGGCGCAATCGGTTAGCGCGTTCGGCTGTTAACCGAAAGGTTGGTGGTTCGAGTCCACCCGGGGGCG
>christyi_KB702996_2670-2740 tRNA Gly codon GCC
GCATCGGTGGTTCAGTGGTAGAATGCTCGCCTGCCACGCGGGCGGCCCGGGTTCGATTCCCGGCCGATGCA
>christyi_KB702996_3849-3922 tRNA Ile codon AAT
GGCTCCATAGCTCAGCTGGTTAGAGCGTCGTGCTAATAACGCGAAGGTCGTGAGTTCGATCCTCTCTGGAGCCA
>christyi_KB702996_3070-2998 tRNA Lys codon CTT reverse strand is reported
GCCCGGCTAGCTCAGTCGGTAGAGCATGAGACTCTTAATCTCAGGGTCGTGGGTTCGAGCCCCACGTTGGGCG
>christyi_KB702996_2136-2065 tRNA Met codon CAT reverse strand is reported
AGCAGAGTGGCGCAGTGGAAGCGTGCTGGGCCCATAACCCAGAGGTCCGTAGATCGAAACTACGTTCTGCTA
>christyi_KB688680_9930-9859 tRNA Pseudo codon GTC reverse strand is reported
AGCACGATAGTATAGTGATCAGTATCCCCGCCTGTCACGCGAGAGACCGCGGTTCGATTCCCCGCCGGGAGA
>christyi_KB680279_4191-4262 tRNA Ala codon TGC
GGGGATATAGCTCAGTGGTAGAGCGTTCGCTTTGCATGTGAAAGGCCCCGGGTTCGATCCCCGGTATCTCCA
>christyi_KB680279_4621-4542 tRNA Leu codon TAG reverse strand is reported
GGCAGCGTGGCCGAGTGGTCTAAGGCGCTGGTTTTAGGCACCAGTCAGAAATGGCGTGGGTTCGAATCCCACCGCTGTCA
>christyi_KB680279_3577-3506 tRNA Ala codon TGC reverse strand is reported
GGGGATGTAGCTCAGTGGTAGAGCGTTCGCTTTGCATGTGAAAGGCCCCGGGTTCGATCCCCGGCATCTCCA
>christyi_KB680279_2869-2798 tRNA Glu codon TTC reverse strand is reported
TCCCATATGGTCTAGTGGCTAGGATATCTGGCTTTCACCCAGAAGGCCCGGGTTCGATTCCCGGTATGGGAA
>christyi_KB680279_2511-2439 tRNA Arg codon ACG reverse strand is reported
GGTCCTGTGGCGCAATGGATAACGCGTCTGACTACGGATCAGAAGATTCCAGGTTCGACTCCTGGCAGGATCG
>christyi_KB691362_1184-1111 tRNA Ile codon AAT reverse strand is reported
GGCCCCATAGCTCAGCTGGTTAGAGCGTCGTGCTAATAACGCGAAGGTCGTGAGTTCGATCCTCTCTGGAGCCA
>christyi_KB691362_648-575 tRNA Ile codon AAT reverse strand is reported
GGCCCCATAGCTCAGCTGGTTAGAGCGTCGTGCTAATAACGCGAAGGTCGTGAGTTCGATCCTCTCTGGAGCCA
>christyi_KB683941_2309-2238 tRNA Glu codon CTC reverse strand is reported
TCCCATATTGTCTAGTGGTTAGGATATCCGGCTCTCACCCGGAAGGCCCGGGTTCGATTCCCGGTATGGGGA
>christyi_KB696622_8232-8160 tRNA Ala codon AGC reverse strand is reported
GGGGGTGTAGCTCAGATGGTAGAGCGCTCGCTTAGCATGTGAGAGGTACCGGGATCGATACCCGGCATCTCCA
>christyi_KB679080_95-166 tRNA His codon GTG
GCCGTGATCGTCTAGTGGTTAGGACCCTACGTTGTGGCCGTAGTAACCCAGGTTCGAATCCTGGTCACGGCA
>christyi_KB679080_761-832 tRNA His codon GTG
GCCGTGATCGTCTAGTCGTTAGGACCCTACGTTGTGGCCGTAGTAACCCAGGTTCGAATCCTGGTCACGGCA
>christyi_KB679080_1288-1359 tRNA His codon GTG
GCCGTGATCGTCTAGTGGTTAGGACCCTACGTTGTGGCCGTAGTAACCCAGGTTCGAATCCTGGTCACGGCA
>christyi_KB677148_2704-2775 tRNA Glu codon TTC
TCCCATATGGTCTAGTGGCTAGGATATCTGGCTTTCACCCAGAAGGCCCGGGTTCGATTCCCGGTATGGGAA
>christyi_KB680292_2758-2829 tRNA Met codon CAT
AGCAGAGTGGCGCAGTGGAAGCGTGCTGGGCCCATAACCCAGAGGTCCGTAGATCGAAACTACGTTCTGCTA
>christyi_KB689591_10581-10652 tRNA Gln codon TTG
GGTTCCATGGTGTAATGGTTAGCACTCAGGACTTTGAATCCTGCGATCCGAGTTCAAATCTCGGTGGAACCT
>christyi_KB689591_11184-11255 tRNA Cys codon GCA
GGGGGTATAGCTCAGTGGTAGAGCATTCGACTGCAGATCGAGAGGTCCCCGGTTCAAACCCGGGTGCCCCCT
>christyi_KB689591_11471-11400 tRNA Gln codon TTG reverse strand is reported
GGTTCCATGGTGTAACGGTTAGCACTCAGGACTTTGAATCCTGCGATCCGAGTTCAAATCTCGGTGGAACCT
>christyi_KB703271_19002-18930 tRNA Val codon AAC reverse strand is reported
GTTTCCGTGGTGTAGTGGTTATCACATCCGCCTAACACGCGGAAGGCCCCCGGTTCGATCCCGGGCGGAAACA
>christyi_KB680535_36205-36276 tRNA Pro codon CGG
GGCTCGTTGGTCTAGGGGTATGATTCTCGCTTCGGGTGCGAGAGGTCCCGGGTTCAATTCCCGGACGAGCCC
>christyi_KB684590_2669-2588 tRNA Ser codon GCT reverse strand is reported
GACGAGGTGGCCGAGAGGTTAAGGCGTTGGACTGCTAATCCAATGTGCTCTGCACGCGTGGGTTCGAATCCCATCCTCGTCG
>christyi_KB684590_2278-2197 tRNA Ser codon GCT reverse strand is reported
GACGAGGTGGCCGAGAGGTTAAGGCGTTGGACTGCTAATCCAATGTGCTCTGCACGCGTGGGTTCGAATCCCATCCTCGTCG
>christyi_KB678339_859-787 tRNA Lys codon CTT reverse strand is reported
GCCCGGCTAGCTCAGTCGGTAGAGCATGAGACTCTTAATCTCAGGGTCGTGGGTTCGAGCCCCACGTTGGGCG
>christyi_KB674846_8805-8724 tRNA Leu codon AAG reverse strand is reported
GGTAGCGTGGCCGAGCGGTCTAAGGCGCTGGTTTAAGGCACCAGTCTCCTCGGAGGCGTGGGTTCGAATCCCACCGCTGCCA
>christyi_KB674846_8434-8353 tRNA Leu codon AAG reverse strand is reported
GGTAGCGTGGCCGAGCGGTCTAAGGCGCTGGTTTAAGGCACCAGTCTCCTCGGAGGCGTGGGTTCGAATCCCACCGCTGCCA
>christyi_KB699774_6474-6545 tRNA Glu codon CTC
TCCCATATTGTCTAGTGGTTAGGATATCCGGCTCTCACCCGGAAGGCCCGGGTTCGATTCCCGGTATGGGAA
>christyi_KB699774_7166-7095 tRNA Glu codon CTC reverse strand is reported
TCCCATATTGTCTAGTGGTTAGGATATCCGGCTCTCACCCGGAAGGCCCGGGTTCGATTCCCGGTATGGGAA
>christyi_KB698731_2903-2973 tRNA Gly codon GCC
GCATCGGTGGTTCAGTGGTAGAATGCTCGCCTGCCACGCGGGCGGCCCGGGTTCGATTCCCGGCCGATGCA
>christyi_KB674191_82-153 tRNA Pro codon AGG
GGCTCGTTGGTCTAGGGGTATGATTTTCGCTTAGGGTGCGAGAGGTCCCGGGTTCAAATCCCGGACGAGCCC
>christyi_KB679947_4249-4177 tRNA Phe codon GAA reverse strand is reported
GCCGAAATAGCTCAGTTGGGAGAGCGTTAGACTGAAGATCTAAAGGTCCCCGGTTCAATCCCGGGTTTCGGCA
>christyi_KB688808_861-932 tRNA Gln codon CTG
GGTTCCATGGTGTAATGGTTAGCACTTTGGACTCTGAATCCAACGATCCGAGTTCAAATCTCGGTGGAACCT
>christyi_KB697494_686-756 tRNA Gly codon GCC
GCATCGGTGGTTCAGTGGTAGAATGCTCGCCTGCCACGCGGGCGGCCCGGGTTCGATTCCCGGCCGATGCA
>christyi_KB697494_4776-4848 tRNA Met codon CAT
GCCTCGATAGCGCAGTCGGTAGCGCGTAAGTCTCATAATCTTAAGGTCGTGAGTTCGATCCTCACTCGGGGCA
>christyi_KB697494_10209-10281 tRNA Met codon CAT
GCCTCGATAGCGCAGTCGGTAGCGCGTAAGTCTCATAATCTTAAGGTCGTGAGTTCGATCCTCACTCGGGGCA
>christyi_KB697494_10962-10891 tRNA Trp codon CCA reverse strand is reported
GACTCCGTGGCGCAACGGTAGCGCGTCTGACTCCAGATCAGAAGGTTGCGTGTTCAAATCACGTCGGGGTCA
>christyi_KB697494_5851-5780 tRNA Trp codon CCA reverse strand is reported
GACTCCGTGGCGCAACGGTAGCGCGTCTGACTCCAGATCAGAAGGTTGCGTGTTCAAATCACGTCGGGGTCA
>christyi_KB694634_9489-9560 tRNA Gly codon TCC
GCGTCGGTGGTGTAATGGTCAGCATAGTTGCCTTCCAAGCAGTTGATCCGGGTTCGATTCCCGGCCGACGCA
>christyi_KB694634_10023-10094 tRNA His codon GTG
GCCGTGATCGTCTAGTGGTTAGGACCCTACGTTGTGGCCGTAGTAACCCAGGTTCGAATCCTGGTCACGGCA
>christyi_KB701175_2097-2178 tRNA Ser codon TGA
GCTGTGGTGTCCGAGCGGTTAAGGAGATGGACTTGAAATCCATTGGGTTCTACCCGCACAGGTTCGAATCCTGTCTACAGCG
>christyi_KB701175_3020-3093 tRNA Thr codon AGT
GGCGCCGTGGCTTAGTTGGTTAAAGCGCCTGTCTAGTAAACAGGAGATCGTGAGTTCGAATCTCGCCGGAGCCT
>christyi_KB701175_4283-4356 tRNA Thr codon AGT
GGCGCCGTGGCTTAGTTGGTTAAAGCGCCTGTCTAGTAAACAGGAGATCGTGAGTTCGAATCTCGCCGGAGCCT
>christyi_KB701175_3883-3810 tRNA Thr codon AGT reverse strand is reported
GGCGCCGTGGCTTAGTTGGTTAAAGCGCCTGTCTAGTAAACAGGAGATCGTGAGTTCGAATCTCGCCGGAGCCT
>christyi_KB702533_4806-4877 tRNA Gly codon TCC
GCGTCGGTGGTGTAATGGTCAGCATAGTTGCCTTCCAAGCAGTTGATCCGGGTTCGATTCCCGGCCGACGCA
>christyi_KB675113_4480-4551 tRNA Glu codon CTC
TCCCATATTGTCTAGTGGTTAGGATATCCGGCTCTCACCCGGAAGGCCCGGGTTCGATTCCCGGTATGGGAA
>christyi_KB697425_10013-10084 tRNA Met codon CAT
AGCAGAGTGGCGCAGTGGAAGCGTGCTGGGCCCATAACCCAGAGGTCCGTAGATCGAAACTACGTTCTGCTA
>christyi_KB697425_10718-10789 tRNA Met codon CAT
AGCAGAGTGGCGCAGTGGAAGCGTGCTGGGCCCATAACCCAGAGGTCCGTAGATCGAAACTACGTTCTGCTA
>christyi_KB697425_12307-12380 tRNA Asn codon GTT
GCCTTCGTGGCGCAATCGGTTAGCGCGTTCGGCTGTTAACCGAAAGGTTGGTGGTTCGAGTCCACCCGGGGGCG
>christyi_KB697425_12710-12637 tRNA Asn codon GTT reverse strand is reported
GCCTTCGTGGCGCAATCGGTTAGCGCGTTCGGCTGTTAACCGAAAGGTTGGTGGTTCGAGTCCACCCGGGGGCG
>christyi_KB683308_1971-1899 tRNA Phe codon GAA reverse strand is reported
GCCGAAATAGCTCAGTTGGGAGAGCGTTAGACTGAAGATCTAAAGGTCCCCGGTTCAATCCCGGGTTTCGGCA
>christyi_KB701682_14757-14838 tRNA Ser codon AGA
GCAGTCGTGGCCGAGCGGTTAAGGCGTCTGATTAGAAACCAGATTCCCTCTGGGAGCGTAGGTTCGAATCCTACCGACTGCG
>christyi_KB696527_8770-8699 tRNA Ala codon CGC reverse strand is reported
GGGGATGTAGCTCAGTGGTAGAGCGCTCGCTTCGCATGTGAGAAGTCCCGGGTTCAATCCCCGGCATCTCCA
>christyi_KB693535_2361-2433 tRNA Arg codon ACG
GGTCCTGTGGCGCAATGGATAACGCGTCTGACTACGGATCAGAAGATTCCAGGTTCGACTCCTGGCAGGATCG
>christyi_KB703515_7968-8040 tRNA Lys codon CTT
GCCCGGCTAGCTCAGTCGGTAGAGCATGAGACTCTTAATCTCAGGGTCGTGGGTTCGAGCCCCACGTTGGGCG
>christyi_KB703515_6507-6435 tRNA Ala codon AGC reverse strand is reported
GGGGGTGTAGCTCAGATGGTAGAGCGCTCGCTTAGCATGTGAGAGGTACCGGGATCGATACCCGGCATCTCCA
>christyi_KB703515_2236-2163 tRNA Asn codon GTT reverse strand is reported
GCCTTCGTGGCGCAATCGGTTAGCGCGTTCGGCTGTTAACCGAAAGGTTGGTGGTTCGAGTCCACCCGGGGGCG
>christyi_KB683659_229-301 tRNA Val codon AAC
GTTTCCGTGGTGTAGTGGTTATCACATCCGCCTAACACGCGGAAGGCCCCCGGTTCGATCCCGGGCGGAAACA
>christyi_KB699526_1335-1407 tRNA Phe codon GAA
GCCGAAATAGCTCAGTTGGGAGAGCGTTAGACTGAAGATCTAAAGGTCCCCGGTTCAATCCCGGGTTTCGGCA
>christyi_KB699526_1809-1881 tRNA Phe codon GAA
GCCGAAATAGCTCAGTTGGGAGAGCGTTAGACTGAAGATCTAAAGGTCCCCGGTTCAATCCCGGGTTTCGGCA
>christyi_KB702162_2356-2427 tRNA Pseudo codon ???
AGACCGGTGGTCTAATGGTTAACGCGCCGGCTCCTGTAAAGGCCGGACGTAGTTCAATTCTCATCCGGACTG
>christyi_KB703371_19324-19243 tRNA Ser codon GCT reverse strand is reported
GACGAGGTGGCCGAGTGGTTAAGGCGTTGGACTGCTAATCCAATGTGCTCTGCACGCGTGGGTTCGAATCCCATCCTCGTCG
>christyi_KB703371_19038-18967 tRNA Ala codon CGC reverse strand is reported
GGGGATGTAGCTCAGTGGTAGAGCGCTCGCTTCGCATGTGAGAAGTCCCGGGTTCAATCCCCGGCATCTCCA
>christyi_KB682402_795-724 tRNA Pro codon AGG reverse strand is reported
GGCTCGTTGGTCTAGGGGTATGATTTTCGCTTAGGGTGCGAGAGGTCCCGGGTTCAAATCCCGGACGAGCCC
>christyi_KB698962_1895-1824 tRNA Asp codon GTC reverse strand is reported
TCCTCGATAGTATAGTGGTCAGTATCCCCGCCTGTCACGCGGGAGACCGGGGTTCGATTCCCCGTCGGGGAG
>christyi_KB698962_671-600 tRNA Asp codon GTC reverse strand is reported
TCCTCGATAGTATAGTGGTCAGTATCCCCGCCTGTCACGCGGGAGACCGGGGTTCGATTCCCCGTCGGGGAG
>christyi_KB697521_8508-8579 tRNA Glu codon TTC
TCCCATATGGTCTAGTGGCTAGGATATCTGGCTTTCACCCAGAAGGCCCGGGTTCGATTCCCGGTATGGGAA
>christyi_KB673977_4961-5032 tRNA His codon GTG
GCCGTGATCGTCTAGTGGTTAGGACCCTACGTTGTGGCCGTAGTAACCCAGGTTCGAATCCTGGTCACGGCA
>christyi_KB691635_5167-5248 tRNA Ser codon CGA
GCAGTCGTGGCCGAGTGGTTAAGGCGTCTGACTCGAAATCAGATTCCCTCTGGGAGCGTAGGTTCGAATCCTACCGGCTGCG
>christyi_KB676625_344-248 tRNA Tyr codon GTA reverse strand is reported
CCTTCGATAGCTCAGTTGGTAGAGCGGTGGACTGTAGAAGATAACGTGTGTTGAAAGAGAAATCCATAGGTCGCTGGTTCAAATCCGGCTCGAAGGA
>christyi_KB700059_5078-5151 tRNA Ile codon AAT
GGCCCCATAGCTCAGCTGGTTAGAGCGTCGTGCTAATAACGCGAAGGTCGTGAGTTCGATCCTCTCTGGAGCCA
>christyi_KB687193_1629-1702 tRNA Asn codon GTT
GCCTTCGTGGCGCAATCGGTTAGCGCGTTCGGCTGTTAACCGAAAGGTTGGTGGTTCGAGTCCACCCGGGGGCG
>christyi_KB680564_715-785 tRNA Gly codon GCC
GCATCGGTGGTTCAGTGGTAGAATGCTCGCCTGCCACGCGGGCGGCCCGGGTTCGATTCCCGGCCGATGCA
>christyi_KB680564_2514-2584 tRNA Gly codon GCC
GCATCGGTGGTTCAGTGGTAGAATGCTCGCCTGCCACGCGGGCGGCCCGGGTTCGATTCCCGGCCGATGCA
>christyi_KB680564_2036-1964 tRNA Val codon AAC reverse strand is reported
GTTTCCGTGGTGTAGTGGTTATCACATCCGCCTAACACGCGGAAGGCCCCCGGTTCGATCCCGGGCGGAAACA
>christyi_KB682213_9933-10005 tRNA Lys codon CTT
GCCCGGCTAGCTCAGTCGGTAGAGCATGAGACTCTTAATCTCAGGGTCGTGGGTTCGAGCCCCACGTTGGGCG
>christyi_KB682213_6795-6723 tRNA Lys codon CTT reverse strand is reported
GCCCGGCTAGCTCAGTCGGTAGAGCATGAGACTCTTAATCTCAGGGTCGTGGGTTCGAGCCCCACGTTGGGCG
>christyi_KB679952_329-401 tRNA Val codon CAC
GTTTCCGTAGTGTAGCGGTTATCACGTCTGCTTCACACGCAGAAGGTCCCCGGTTCGAACCCGGGCGGAAACA
>christyi_KB675164_1915-1843 tRNA Ala codon AGC reverse strand is reported
GGGGGTGTAGCTCAGATGGTAGAGCGCTCGCTTAGCATGTGAGAGGTACCGGGATCGATACCCGGCATCTCCA
>christyi_KB694957_2300-2371 tRNA Cys codon GCA
GGGGGTATAGCTCAGTGGTAGAGCATTCGACTGCAGATCGAGAGGTCCCCGGTTCAAACCCGAGTGCCCCCT
>christyi_KB694957_2855-2927 tRNA Val codon AAC
GTTTCCGTGGTGTAGTGGTTATCACATCCGCCTAACACGCGGAAGGCCCCCGGTTCGATCCCGGGCGGAAACA
>christyi_KB700349_24140-24212 tRNA Lys codon CTT
GCCCGGCTAGCTCAGTCGGTAGAGCATGAGACTCTTAATCTCAGGGTCGTGGGTTCGAGCCCCACGTTGGGCG
>christyi_KB700349_24623-24552 tRNA Gln codon CTG reverse strand is reported
GGTTCCATGGTGTAACGGTTAGCACTCAGGACTCTGAATCCTGCGATCCGAGTTCAAATCTCGGTGGAACCT
>christyi_KB697683_2589-2517 tRNA Val codon CAC reverse strand is reported
GTTTCCGTAGTGTAGCGGTTATCACGTCTGCTTCACACGCAGAAGGTCCCCGGTTCGAACCCGGGCGGAAACA
>christyi_KB702757_5713-5581 tRNA Tyr codon GTA reverse strand is reported
CCTTCGATAGCTCAGTTGGTAGAGCGGTGGACTGTAGAAAGTTTGGAGGGTTTGCGATCAAGTTTCAAATGATCAAAACCTACCGATCGAAGTGGAAATCCATAGGTCACTGGTTCAAATCCGGTTCGAAGGA
>christyi_KB686280_14370-14299 tRNA His codon GTG reverse strand is reported
GCCGTGATCGTCTAGTGGTTAGGACCCTACGTTGTGGCCGTAGTAACCCAGGTTCGAATCCTGGTCACGGCA
>christyi_KB682104_972-1044 tRNA Arg codon ACG
GGTCCTGTGGCGCAATGGATAACGCGTCTGACTACGGATCAAAAGATTCCAGGTTCGACTCCTGGCAGGATCG
>christyi_KB676695_1416-1335 tRNA Ser codon AGA reverse strand is reported
GCAGTCGTGGCCGAGCGGTTAAGGCGTCTGACTAGAAATCAGATTCCCTCTGGGAGCGTAGGTTCGAATCCTACCGACTGCG
>christyi_KB703582_20016-20098 tRNA Leu codon CAG
GTCAGGATGGCCGAGCGGTCTAAGGCGCTACGTTCAGGTCGTAGTCTACTCTGTAGGCGTGGGTTCGAATCCCACTTCTGACA
>christyi_KB698161_8388-8470 tRNA Leu codon CAG
GTCAGGATGGCCGAGCGGTCTAAGGCGCTACGTTCAGGTCGTAGTCTACTCTGTAGGCGTGGGTTCGAATCCCACTTCTGACA
>christyi_KB699811_2558-2487 tRNA Asp codon GTC reverse strand is reported
TCCTCGATAGTATAGTGGTCAGTATCCCCGCCTGTCACGCGGGAGACCGGGGTTCGATTCCCCGTCGGGGAG
>christyi_KB702611_305-450 tRNA Leu codon CAA
GTCAGGATGGCCGAGCGGTCTAAGGCGCCAGACTCAAGAGATAATCTTGCTCACAAGCGGCGGCATCGTCGTACGTGTGGGTTCGCTATAGACAGAGAGCGTTCTGGTCCTCTCTGAGGGCGTGGGTTCGAATCCCACTTCTGACA
>christyi_KB701526_9115-9042 tRNA Asn codon GTT reverse strand is reported
GCCTTCGTGGCGCAATCGGTTAGCGCGTTCGGCTGTTAACCGAAAGGTTGGTGGTTCGAGTCCACCCGGGGGCG
>christyi_KB696738_27078-27149 tRNA Thr codon CGT
GCCTCTTTAGCTCAGTGGTAGAGCGCTGGTCTCGTAAACCAGCGGTCGTGAGTTCAATCCTCACAGGAGGCA
>christyi_KB696738_26549-26476 tRNA Thr codon AGT reverse strand is reported
GGCGCCGTGGCTTAGTTGGTTAAAGCGCCTGTCTAGTAAACAGGAGATCGTGAGTTCGAATCTCGCCGGAGCCT
>christyi_KB684193_760-689 tRNA Ala codon CGC reverse strand is reported
GGGGATGTAGCTCAGTGGTAGAGCGCTCGCTTCGCATGTGAGAAGTCCCGGGTTCAATCCCCGGCATCTCCA
>christyi_KB697496_8500-8571 tRNA Pro codon CGG
GGCTCGTTGGTCTAGGGGTATGATTTTCGCTTCGGGTGCGAGAGGTCCCGGGTTCAATTCCCGGACGAGCCC
>christyi_KB700305_4670-4599 tRNA Ala codon CGC reverse strand is reported
GGGGACGTAGCTCAGTGGTAGAGCGCTCGCTTCGCATGTGAGAAGTCCCGGGTTCAATCCCCGGCGTCTCCA
>christyi_KB694215_132-203 tRNA Pro codon CGG
GGCTCGTTGGTCTAGGGGTATGATTTTCGCTTCGGGTGCGAGAGGTCCCGGGTTCAATTCCCGGACGAGCCC
>christyi_KB696704_8568-8639 tRNA Asp codon GTC
TCCTCGATAGTATAGTGGTCAGTATCCCCGCCTGTCACGCGGGAGACCGGGGTTCGATTCCCCGTCGGGGAG
>christyi_KB678835_4713-4614 tRNA Tyr codon GTA reverse strand is reported
CCTTCGATAGCTCAGTTGGTAGAGCGGTGGACTGTAGAAGCAAAGAGAGTTGGTGATAGTAGAAATCCATAGGTCACTGGTTCAAATCCGGTTCGAAGGA
>christyi_KB695313_1236-1308 tRNA Arg codon TCT
GTCCCTTTGGCGCAGCGGATAGCGCGTTGGACTTCTAATCCAAAGGTCGTGGGTTCGATCCCCACAAGGGATG
>christyi_KB680897_872-944 tRNA Phe codon GAA
GCCGAAATAGCTCAGTTGGGAGAGCGTTAGACTGAAGATCTAAAGGTCCCCGGTTCAATCCCGGGTTTCGGCA
>christyi_KB696460_25891-25820 tRNA Glu codon CTC reverse strand is reported
TCCCATATTGTCTAGTGGTTAGGATATCCGGCTCTCACCCGGAAGGCCCGGGTTCGATTCCCGGTATGGGAA
>christyi_KB676351_945-1016 tRNA Gln codon TTG
GGTTCCATGGTGTAACGGTTAGCACTCAGGACTTTGAATCCTGCGATCCGAGTTCAAATCTCGGTGGAACCT
>christyi_KB676351_1210-1139 tRNA Cys codon GCA reverse strand is reported
GGGGGTATAGCTCAGTGGTAGAGCATTCGACTGCAGATCGAGAGGTCCCCGGTTCAAACCCGGGTGCCCCCT
>christyi_KB702729_4900-4829 tRNA Gly codon TCC reverse strand is reported
GCGTCGGTGGTGTAATGGTCAGCATAGTTGCCTTCCAAGCAGTTGATCCGGGTTCGATTCCCGGCCGACGCA
>christyi_KB702729_4542-4471 tRNA His codon GTG reverse strand is reported
GCCGTGATCGTCTAGTGGTTAGGACCCTACGTTGTGGCCGTAGTAACCCAGGTTCGAATCCTGGTCACGGCA
>christyi_KB703794_5291-5219 tRNA Lys codon CTT reverse strand is reported
GCCCGGCTAGCTCAGTCGGTAGAGCATGAGACTCTTAATCTCAGGGTCGTGGGTTCGAGCCCCACGTTGGGCG
>christyi_KB696518_9566-9495 tRNA Pro codon CGG reverse strand is reported
GGCTCAATGGTCTAGGGGTATGATTTTCGCTTCGGGTGCGAGAGGTCCCGGGTTCAATTCCCGGTTGAGCCC
>christyi_KB696518_9332-9261 tRNA Pro codon TGG reverse strand is reported
GGCTCAATGGTCTAGGGGTATGATTCTCGCTTTGGGTGCGAGAGGTCCCGGGTTCAAATCCCGGTTGAGCCC
>christyi_KB696518_9095-9024 tRNA Pro codon CGG reverse strand is reported
GGCTCAATGGTCTAGGGGTATGATTTTCGCTTCGGGTGCGAGAGGTCCCGGGTTCAATTCCCGGTTGAGCCC
>christyi_KB702582_184-111 tRNA Asn codon GTT reverse strand is reported
GCCTTCGTGGCGCAATCGGTTAGCGCGTTCGGCTGTTAACCGAAAGGTTGGTGGTTCGAGTCCACCCGGGGGCG
>christyi_KB697773_6880-6809 tRNA Asp codon GTC reverse strand is reported
TCCTCGATAGTATAGTGGTAAGTATCCCCGCCTGTCACGCGGGAGACCGGGGTTCGATTCCCCGTCGGGGAG
>christyi_KB679828_1975-2046 tRNA Gln codon TTG
GGTTCCATGGTGTAATGGTTAGCACTCAGGACTTTGAATCCTGCGATCCGAGTTCAAATCTCGGTGGAACCT
>christyi_KB681618_2656-2726 tRNA Gly codon GCC
GCATCGGTGGTTCAGTGGTAGAATGCTCGCCTGCCACGCGGGCGGCCCGGGTTCGATTCCCGGCCGATGCA
>christyi_KB679075_2-73 tRNA Glu codon CTC
TCCCATATTGTCTAGTGGTTAGGATATCCGGCTCTCACCCGGAAGGCCCGGGTTCGATTCCCGGTATGGGAA
>christyi_KB699942_6843-6770 tRNA Pseudo codon TAA reverse strand is reported
GGTCCCGTAGTACAGTGGTGAAGTCGCACGTCCTAACAACGTGCCCGTCATGGGTTCAATTCTCATATGGACTG
>christyi_KB696638_20154-20225 tRNA Gly codon TCC
GCGTCGGTGGTGTAATGGTCAGCATAGTTGCCTTCCAAGCAGTTGATCCGGGTTCGATTCCCGGCCGACGCA
>christyi_KB696638_16199-16128 tRNA Gln codon CTG reverse strand is reported
GGTTCCATGGTGTAATGGTTAGCACTTTGGACTCTGAATCCAACGATCCGAGTTCAAATCTCGGTGGAACCT
>christyi_KB699232_8086-8158 tRNA Lys codon CTT
GCCCGGCTAGCTCAGTCGGTAGAGCATGAGACTCTTAATCTCAGGGTCGTGGGTTCGAGCCCCACGTTGGGCG
>christyi_KB700792_60036-60108 tRNA Val codon TAC
GGTTCCATAGTGTAGCGGTTATCACGTCTGCTTTACACGCAGAAGGTCTCCAGTTCGATCCTGGATGGAACCA
>christyi_KB700792_64381-64453 tRNA Val codon AAC
GTTTCCGTGGTGTAGTGGTTATCACATCCGCCTAACACGCGGAAGGCCCCCGGTTCGATCCCGGGCGGAAACA
>christyi_KB700792_62280-62208 tRNA Val codon TAC reverse strand is reported
GGTTCCATAGTGTAGCGGTTATCACGTCTGCTTTACACGCAGAAGGTCTCCAGTTCGATCCTGGATGGAACCA
>christyi_KB700792_14529-14457 tRNA Val codon TAC reverse strand is reported
GGTTCCATAGTGTAGCGGTTATCACGTCTGCTTTACACGCAGAAGGTCTCCAGTTCGATCCTGGATGGAACCA
>christyi_KB700875_6350-6422 tRNA Lys codon CTT
GCCCGGCTAGCTCAGTCGGTAGAGCATGAGACTCTTAATCTCAGGGTCGTGGGTTCGAGCCCCACGTTGGGCG
>christyi_KB682731_1518-1590 tRNA Met codon CAT
GCCTCGATAGCGCAGTAGGTAGCGCGTAAGTCTCATAATCTTAAGGTCGTGAGTTCGATCCTCACTCGGGGCA
>christyi_KB701918_328-399 tRNA Pseudo codon GGT
GGTTCGGTGGTCGAGTGGTAATGGCGAAGCCCTGGTATAAGGCTCGACGTTGTTCGAATCCTGTTTGAACTG
>christyi_KB688346_1211-1283 tRNA Ala codon AGC
GGGGGTGTAGCTCAGATGGTAGAGCGCTCGCTTAGCATGTGAGAGGTACCGGGATCGATACCCGGCATCTCCA
>christyi_KB684459_1304-1385 tRNA Ser codon CGA
GCAGTCGTGGCCGAGTGGTTAAGGCGTCTGACTCGAAATCAGATTCCCTCTGGGAGCGTAGGTTCGAATCCTACCGGCTGCG
>christyi_KB699010_3806-3735 tRNA Asp codon GTC reverse strand is reported
TCCTCGATAGTATAGTGGTCAGTATCCCCGCCTGTCACGCGGGAGACCGGGGTTCGATTCCCCGTCGGGGAG
>christyi_KB678597_3636-3564 tRNA Val codon AAC reverse strand is reported
GTTTCCGTGGTGTAGTGGTTATCACATCCGCCTAACACGCGGAAGGCCCCCGGTTCGATCCCGGGCGGAAACA
>christyi_KB678597_3192-3121 tRNA His codon GTG reverse strand is reported
GCCGTGATCGTCTAGTGGTTAGGACCCTACGTTGTGGCCGTAGTAACCCAGGTTCGAATCCTGGTCACGGCA
>christyi_KB697882_27893-27965 tRNA Lys codon TTT
GCCCGGATAGCTCAGTCGGTAGAGCGTTGGACTTTTAATCCAACGGTCTGGGGTTCAAGTCCCCATTCGGGCG
>christyi_KB693505_194-265 tRNA Trp codon CCA
GACTCCGTGGCGCAACGGTAGCGCGTCTGACTCCAGATCAGAAGGTTGCGTGTTCAAATCACGTCGGGGTCA
>christyi_KB675414_3168-3239 tRNA Met codon CAT
AGCAGAGTGGCGCAGTGGAAGCGTGCTGGGCCCATAACCCAGAGGTCCGTAGATCGAAACTACGTTCTGCTA
>christyi_KB683760_1792-1720 tRNA Ala codon AGC reverse strand is reported
GGGGGTGTAGCTCAGATGGTAGAGCGCTCGCTTAGCATGTGAGAGGTACCGGGATCGATACCCGGCATCTCCA
>christyi_KB683760_1215-1144 tRNA Pro codon TGG reverse strand is reported
GGCTCAATGGTCTAGGGGTATGATTCTCGCTTTGGGTGCGAGAGGTCCCGGGTTCAAATCCCGGTTGAGCCC
>christyi_KB683760_410-339 tRNA Pro codon TGG reverse strand is reported
GGCTCAATGGTCTAGGGGTATGATTCTCGCTTTGGGTGCGAGAGGTCCCGGGTTCAAATCCCGGTTGAGCCC
>christyi_KB674632_2513-2442 tRNA Gln codon CTG reverse strand is reported
GGTTCCATGGTGTAATGGTTAGCACTTTGGACTCTGAATCCAACGATCCGAGTTCAAATCTCGGTGGAACCT
>christyi_KB692316_353-281 tRNA Phe codon GAA reverse strand is reported
GCCGAAATAGCTCAGTTGGGAGAGCGTTAGACTGAAGATCTAAAGGTCCCCGGTTCAATCCCGGGTTTCGGCA
>christyi_KB691844_1307-1379 tRNA Val codon CAC
GTTTCCGTAGTGTAGTGGTTATCACGTCTGCTTCACACGCAGAAGGTCCCCGGTTCGAACCCGGGCGGAAACA
>christyi_KB700313_5729-5656 tRNA Asn codon GTT reverse strand is reported
GCCTTCGTGGCGCAATCGGTTAGCGCGTTCGGCTGTTAACCGAAAGGTTGGTGGTTCGAGTCCACCCGGGGGCG
>christyi_KB693412_264-337 tRNA Asn codon GTT
GCCTTCGTGGCGCAATCGGTTAGCGCGTTCGGCTGTTAACCGAAAGGTTGGTGGTTCGAGTCCACCCGGGGGCG
>christyi_KB699770_5526-5455 tRNA Gln codon TTG reverse strand is reported
GGTTCCATGGTGTAATGGTTAGCACTCAGGACTTTGAATCCTGCGATCCGAGTTCAAATCTCGGTGGAACCT
>christyi_KB699770_4761-4690 tRNA Cys codon GCA reverse strand is reported
GGGGGTATAGCTCAGTGGTAGAGCATTCGACTGCAGATCGAGAGGTCCCCGGTTCAAACCCGGGTGCCCCCT
>christyi_KB701864_3375-3303 tRNA Val codon CAC reverse strand is reported
GTTTCCGTAGTGTAGCGGTTATCACGTCTGCTTCACACGCAGAAGGTCCCCGGTTCGAACCCGGGCGGAAACA
>christyi_KB693979_21027-21099 tRNA Lys codon CTT
GCCCGGCTAGCTCAGTCGGTAGAGCATGAGACTCTTAATCTCAGGGTCGTGGGTTCGAGCCCCACGTTGGGCG
>christyi_KB693979_21724-21796 tRNA Thr codon TGT
GCCTCTTTAGCTCAGTAGGCAGAGCGCTGGTCTTGTAAACCAGCGGTCGTGAGTTCGATTCTCACAGGAGGCA
>christyi_KB678664_2393-2464 tRNA Glu codon CTC
TCCCGTATTGTCTAGTGGTTAGGATATCCGGCTCTCACCCGGAAGGCCCGGGTTCGATTCCCGGTACGGGAA
>christyi_KB678664_2108-2036 tRNA Met codon CAT reverse strand is reported
GCCTCGATAGCGCAGTAGGTAGCGCGTAAGTCTCATAATCTTAAGGTCGTGAGTTCGATCCTCACTCGGGGCA
>christyi_KB681060_625-696 tRNA Pro codon CGG
GGCTCGTTGGTCTAGGGGTATGATTTTCGCTTCGGGTGCGAGAGGTCCCGGGTTCAATTCCCGGACGAGCCC
>christyi_KB677280_10240-10168 tRNA Ala codon AGC reverse strand is reported
GGGGATGTAGCTCAGATGGTAGAGCGCTCGCTTAGCATGTGAGAGGTACCGGGATCGATACCCGGCATCTCCA
>christyi_KB687924_12278-12208 tRNA Gly codon GCC reverse strand is reported
GCATCGGTGGTTCAGTGGTAGAATGCTCGCCTGCCACGCGGGCGGCCCGGGTTCGATTCCCGGCCGATGCA
>christyi_KB684869_25006-25077 tRNA Asp codon GTC
TCCTCGATAGTATAGTGGTCAGTATCCCCGCCTGTCACGCGGGAGACCGGGGTTCGATTCCCCGTCGGGGAG
>christyi_KB699117_1205-1133 tRNA Arg codon ACG reverse strand is reported
GGTCCTGTGGCGCAATGGATAACGCGTCTGACTACGGATCAGAAGATTCCAGGTTCGACTCCTGGCAGGATCG
>christyi_KB688647_5962-5891 tRNA Glu codon CTC reverse strand is reported
TCCCATATTGTCTAGTGGTTAGGATATCCGGCTCTCACCCGGAAGGCCCGGGTTCGATTCCCGGTATGGGAA
>christyi_KB697460_42850-42922 tRNA Lys codon CTT
GCCCGGCTAGCTCAGTCGGTAGAGCATGAGACTCTTAATCTCAGGGTCGTGGGTTCGAGCCCCACGTTGGGCG
>christyi_KB698359_880-798 tRNA Leu codon CAG reverse strand is reported
GTCAGGATGGCCGAGCGGTCTAAGGCGCTACGTTCAGGTCGTAGTCTACTCTGTAGGCGTGGGTTCGAATCCCACTTCTGACA
>christyi_KB698359_399-317 tRNA Leu codon CAG reverse strand is reported
GTCAGGATGGCCGAGCGGTCTAAGGCGCTACGTTCAGGTCGTAGTCTACTCTGTAGGCGTGGGTTCGAATCCCACTTCTGACA
>christyi_KB698359_83-1 tRNA Leu codon CAG reverse strand is reported
GTCAGGATGGCCGAGCGGTCTAAGGCGCTACGTTCAGGTCGTAGTCTACTCTGTAGGCGTGGGTTCGAATCCCACTTCTGACA
>christyi_KB676155_2631-2702 tRNA Glu codon CTC
TCCCATATTGTCTAGTGGTTAGGATATCCGGCTCTCACCCGGAAGGCCCGGGTTCGATTCCCGGTATGGGAA
>christyi_KB700331_6803-6876 tRNA Thr codon AGT
GGCGCCGTGGCTTAGTTGGTTAAAGCGCCTGTCTAGTAAACAGGAGATCGTGAGTTCGAATCTCGCCGGAGCCT
>christyi_KB699745_2126-2054 tRNA Lys codon CTT reverse strand is reported
GCCCGGCTAGCTCAGTCGGTAGAGCATGAGACTCTTAATCTCAGGGTCGTGGGTTCGAGCCCCACGTTGGGCG
>christyi_KB702069_3029-3100 tRNA Pro codon TGG
GGCTCAATGGTCTAGGGGTATGATTCTCGCTTTGGGTGCGAGAGGTCCCGGGTTCAAATCCCGGTTGAGCCC
>christyi_KB702069_101-28 tRNA Thr codon AGT reverse strand is reported
GGCGCCGTGGCTTAGTTGGTTAAAGCGCCTGTCTAGTAAACAGGAGATCGTGAGTTCGAATCTCGCCGGAGCCT
>christyi_KB678460_905-986 tRNA Ser codon GCT
GACGAGGTGGCCGAGAGGTTAAGGCGTTGGACTGCTAATCCAATGTGCTCTGCACGCGTGGGTTCGAATCCCATCCTCGTCG
>christyi_KB678413_10744-10825 tRNA Ser codon CGA
GCAGTCGTGGCCGAGTGGTTAAGGCGTCTGACTCGAAATCAGATTCCCTCTGGGAGCGTAGGTTCGAATCCTACCGGCTGCG
>christyi_KB685347_9182-9254 tRNA Ala codon AGC
GGGGGTGTAGCTCAGATGGTAGAGCGCTCGCTTAGCATGTGAGAGGTACTGGGATCGATACCCAGCATCTCCA
>christyi_KB679485_3277-3349 tRNA Arg codon TCG
GGCCGTGTGGCCTAATGGAGAAGGCGTCGGACTTCGAATCCGAAGATTGCAGGTTCGAGTCCTGTCACGGTCG
>christyi_KB676691_14704-14776 tRNA Ala codon AGC
GGGGGTGTAGCTCAGATGGTAGAGCGCTCGCTTAGCATGTGAGAGGTACCGGGATCGATACCCGGCATCTCCA
>christyi_KB682200_73-1 tRNA Val codon AAC reverse strand is reported
GTTTCCGTGGTGTAGTGGTTATCACATCCGCCTAACACGCGGAAGGCCCCCGGTTCGATCCCGGGCGGAAACA
>christyi_KB697700_7476-7405 tRNA Glu codon CTC reverse strand is reported
TCCCATATTGTCTAGTGGTTAGGATATCCGGCTCTCACCCGGAAGGCCCGGGTTCGATTCCCGGTATGGGAA
>christyi_KB677777_1044-972 tRNA Thr codon TGT reverse strand is reported
GCCTCTTTAGCTCAGTAGGCAGAGCGCTGGTCTTGTAAACCAGCGGTCGTGAGTTCGATTCTCACAGGAGGCA
>christyi_KB674807_2394-2465 tRNA Gln codon CTG
GGTTCCATGGTGTAATGGTTAGCACTTTGGACTCTGAATCCAACGATCCGAGTTCAAATCTCGGTGGAACCT
>christyi_KB701060_10667-10596 tRNA Asp codon GTC reverse strand is reported
TCCTCGATAGTATAGTGGTCAGTATCCCCGCCTGTCACGCGGGAGACCGGGGTTCGATTCCCCGTCGGGGAG
>christyi_KB696967_5958-5879 tRNA Leu codon TAG reverse strand is reported
GGCAGCGTGGCCGAGCGGTCTAAGGCGCTGGTTTTAGGCACCAGTCAGAAATGGCGTGGGTTCGAATCCCACCGCTGTCA
>christyi_KB678749_3018-3099 tRNA Ser codon AGA
GCAGTCGTGGCCGAGCGGTTAAGGCGTCTGACTAGAAATCAGATTCCCTCTGGGAGCGTAGGTTCGAATCCTACCGACTGCG
>christyi_KB685766_2099-2171 tRNA Val codon CAC
GTTTCCGTAGTGTAGCGGTTATCACGTCTGCTTCACACGCAGAAGGTCCCCGGTTCGAACCCGGGCGGAAACA
>christyi_KB688422_1291-1219 tRNA Lys codon TTT reverse strand is reported
GCCCGGATAGCTCAGTCGGTAGAGCGTTGGACTTTTAATCCAACGGTCTAGGGTTCAAGTCCCTATTCGGGCG
>christyi_KB688422_347-275 tRNA Lys codon TTT reverse strand is reported
GCCCGGGTAGCTCAGTCGGTAGAGCGTTGGACTTTTAATCCAACGGTCTAGGGTTCAAGTCCCTATTCGGGCG
>christyi_KB701511_921-850 tRNA Thr codon CGT reverse strand is reported
GCCTCTTTAGCTCAGTGGTAGAGCGCTGGTCTCGTAAACCAGCGGTCGTGAGTTCAATCCTCACAGGAGGCA
>christyi_KB696557_9138-9067 tRNA Pro codon AGG reverse strand is reported
GGCTCGTTGGTCTAGGGGTATGATTTTCGCTTAGGGTGCGAGAGGTCCCGGGTTCAAATCCCGGACGAGCCC
>christyi_KB686979_36658-36588 tRNA Gly codon GCC reverse strand is reported
GCATCGGTGGTTCAGTGGTAGAATGCTCGCCTGCCACGCGGGCGGCCCGGGTTCGATTCCCGGCCGATGCA
>christyi_KB676747_2021-1949 tRNA Ala codon AGC reverse strand is reported
GGGGATGTAGCTCAGATGGTAGAGCGCTCGCTTAGCATGTGAGAGGTACCGGGATCGATACCCGGCATCTCCA
>christyi_KB690158_1085-1012 tRNA Ile codon AAT reverse strand is reported
GGCTCCATAGCTCAGCTGGTTAGAGCGTCGTGCTAATAACGCGAAGGTCGTGAGTTCGATCCTCTCTGGAGCCA
>christyi_KB690158_395-322 tRNA Ile codon AAT reverse strand is reported
GGCTCCATAGCTCAGCTGGTTAGAGCGTCGTGCTAATAACGCGAAGGTCGTGAGTTCGATCCTCTCTGGAGCCA
>christyi_KB676421_3553-3482 tRNA Pseudo codon ??? reverse strand is reported
AGCCCGGTGGTGTAATGGATGACACGCCGGCTCCTGTAAAGGCCGGACGTAGTTCAATTCTCATCCGGACTG
>christyi_KB698504_28184-28255 tRNA Gly codon TCC
GCGTCGGTGGTGTAATGGTCAGCATAGTTGCCTTCCAAGCAGTTGATCCGGGTTCGATTCCCGGCCGACGCA
>christyi_KB698504_23678-23606 tRNA Val codon CAC reverse strand is reported
GTTTCCGTAGTGTAGCGGTTATCACGTCTGCTTCACACGCAGAAGGTCTCCGGTTCGAACCCGGGCGGAAACA
>christyi_KB697716_14513-14441 tRNA Ala codon AGC reverse strand is reported
GGGGGTGTAGCTCAGATGGTAGAGCGCTCGCTTAGCATGTGAGAGGTACCGGGATCGATACCCGGCATCTCCA
>christyi_KB692091_10764-10693 tRNA Thr codon CGT reverse strand is reported
GCCTCTTTAGCTCAGTGGTAGAGCGCTGGTCTCGTAAACCAGCGGTCGTGAGTTCAATCCTCACAGGAGGCA
>christyi_KB674565_5854-5783 tRNA His codon GTG reverse strand is reported
GCCGTGATCGTCTAGTGGTTAGGACCCTACGTTGTGGCCGTAGTAACCCAGGTTCGAATCCTGGTCACGGCA
>christyi_KB699961_4358-4287 tRNA Thr codon CGT reverse strand is reported
GCCTCTTTAGCTCAGTGGTAGAGCGCTGGTCTCGTAAACCAGCGGTCGTGAGTTCAAACCTCACAGGAGGCA
>christyi_KB684980_17574-17501 tRNA Ile codon AAT reverse strand is reported
GGCTCCATAGCTCAGCTGGTTAGAGCGTCGTGCTAATAACGCGAAGGTCGTGAGTTCGATCCTCTCTGGAGCCA
>christyi_KB679553_2811-2883 tRNA Ala codon AGC
GGGGGTGTAGCTCAGATGGTAGAGCGCTCGCTTAGCATGTGAGAGGTACCGGGATCGATACCCGGCATCTCCA
>christyi_KB700120_782-853 tRNA Glu codon TTC
TCCCATATGGTCTAGTGGCTAGGATATCTGGCTTTCACCCAGAAGGCCCGGGTTCGATTCCCGGTATGGGAA
>christyi_KB696682_49641-49712 tRNA His codon GTG
GCCGTGATCGTCTAGTGGTTAGGACCCTACGTTGTGGCCGTAGTAACCCAGGTTCGAATCCTGGTCACGGCA
>christyi_KB702714_3859-3931 tRNA Arg codon ACG
GGTCCTGTGGCGCAATGGATAACGCGTCTGACTACGGATCAGAAGATTCCAGGTTCGACTCCTGGCAGGATCG
>christyi_KB680393_2677-2604 tRNA Thr codon AGT reverse strand is reported
GGCGCCGTGGCTTAGTTGGTTAAAGCGCCTGTCTAGTAAACAGGAGATCGTGAGTTCGAATCTCGCCGGAGCCT
>christyi_KB698615_4887-4806 tRNA Ser codon GCT reverse strand is reported
GACGAGGTGGCCGAGTGGTTAAGGCGTTGGACTGCTAATCCAATGTGCTCTGCACGCGTGGGTTCGAATCCCATCCTCGTCG
>christyi_KB691309_255-184 tRNA Trp codon CCA reverse strand is reported
GACTCCGTGGCGCAACGGTAGCGCGTCTGACTCCAGATCAGAAGGTTGCGTGTTCAAATCACGTCGGGGTCA
>christyi_KB677979_12541-12612 tRNA Thr codon CGT
GCCTCTTTAGCTCAGTGGTAGAGCGCTGGTCTCGTAAACCAGCGGTCGTGAGTTCAATCCTCACAGGAGGCA
>christyi_KB702220_4913-4984 tRNA Gly codon TCC
GCGTCGGTGGTGTAATGGTCAGCATAGTTGCCTTCCAAGCAGTTGATCCGGGTTCGATTCCCGGCCGACGCA
>christyi_KB702220_5854-5925 tRNA His codon GTG
GCCGTGATCGTCTAGTGGTTAGGACCCTACGTTGTGGCCGTAGTAACCCAGGTTCGAATCCTGGTCACGGCA
>christyi_KB702220_202-131 tRNA His codon GTG reverse strand is reported
GCCGTGATCGTCTAGTGGTTAGGACCCTACGTTGTGGCCGTAGTAACCCAGGTTCGAATCCTGGTCACGGCA
>christyi_KB674450_2636-2717 tRNA Ser codon AGA
GCAGTCGTGGCCGAGCGGTTAAGGCGTCTGACTAGAAATCAGATTCCCTCTGGGAGCGTAGGTTCGAATCCTACCGACTGCG
>christyi_KB677437_1719-1791 tRNA Arg codon TCG
GACCGTGTGGCCTAATGGAGAAGGCGTCGGACTTCGGATCCGAAGATTGCAGGTTCGAGTCCTGTCACGGTCG
>christyi_KB681512_12522-12451 tRNA His codon GTG reverse strand is reported
GCCGTGATCGTCTAGTGGTTAGGACCCTACGTTGTGGCCGTAGTAACCCAGGTTCGAATCCTGGTCACGGCA
>christyi_KB698966_8558-8630 tRNA Lys codon TTT
GCCCGGATAGCTCAGTCGGTAGAGCGTTGGACTTTTAATCCAACGGTCTAGGGTTCAAGTCCCTATTCGGGCG
>christyi_KB676092_5661-5763 tRNA Ile codon TAT
GCTCCAGTGGCGCAATTGGTTAGCGCACGGTACTTATAAGACAGTAAACGTTGCTTTCTCTCGAGCGATGCCGTGGTTGTGAGTTCGAGCCTCACCTGGAGCA
>christyi_KB677079_6977-6883 tRNA Tyr codon GTA reverse strand is reported
CCTTCGATAGCTCAGTTGGTAGAGCGGTGGACTGTAGAGAGCGAACAGTAACGATAGTAATCCATAGGTCGCTGGTTCAAATCCGGCTCGAAGGA
>christyi_KB697705_12491-12420 tRNA Glu codon CTC reverse strand is reported
TCCCATATTGTCTAGTGGTTAGGATATCCGGCTCTCACCCGGAAGGCCCGGGTTCGATTCCCGGTATGGGAA
>christyi_KB678609_1289-1370 tRNA Ser codon AGA
GCAGTCGTGGCCGAGCGGTTAAGGCGTCTGACTAGAAATCAGATTCCCTCTGGGAGCGTAGGTTCGAATCCTACCGACTGCG
>christyi_KB677758_16750-16678 tRNA Lys codon TTT reverse strand is reported
GCCCGGATAGCTCAGTCGGTAGAGCGTTGGACTTTTAATCCAACGGTCTAGGGTTCAAGTCCCTATTCGGGCG
>christyi_KB700329_1877-1949 tRNA Lys codon CTT
GCCCGGCTAGCTCAGTCGGTAGAGCATGAGACTCTTAATCTCAGGGTCGTGGGTTCGAGCCCCACGTTGGGCG
>christyi_KB693857_5803-5732 tRNA Pro codon AGG reverse strand is reported
GGCTCGTTGGTCTAGGGGTATGATTTTCGCTTAGGGTGCGAGAGGTCCCGGGTTCAAATCCCGGACGAGCCC
>christyi_KB690090_11588-11516 tRNA Arg codon TCG reverse strand is reported
GGCCGTGTGGCCTAATGGAGAAGGCGTCGGACTTCGAATCCGAAGATTGCAGGTTCGAGTCCTGTCACGGTCG
>christyi_KB700006_152-225 tRNA Asn codon GTT
GCCTTCGTGGCGCAATCGGTTAGCGCGTTCGGCTGTTAACCGAAAGGTTGGTGGTTCGAGTCCACCCGGGGGCG
>christyi_KB676103_3256-3184 tRNA Arg codon ACG reverse strand is reported
GGTCCTGTGGCGCAATGGATAACGCGTCTGACTACGGATCAGAAGATTCCAGGTTCGACTCCTGGCAGGATCG
>christyi_KB689124_13445-13374 tRNA Asp codon GTC reverse strand is reported
TCCTCGATAGTATAGTGGTCAGTATCCCCGCCTGTCACGCGGGAGACCGGGGTTCGATTCCCCGTCGGGGAG
>christyi_KB689124_12762-12691 tRNA Asp codon GTC reverse strand is reported
TCCTCGATAGTATAGTGGTCAGTATCCCCGCCTGTCACGCGGGAGACCGGGGTTCGATTCCCCGTCGGGGAG
>christyi_KB689124_12342-12271 tRNA Asp codon GTC reverse strand is reported
TCCTCGATAGTATAGTGGTCAGTATCCCCGCCTGTCACGCGGGAGACCGGGGTTCGATTCCCCGTCGGGGAG
>christyi_KB674585_4182-4110 tRNA Arg codon ACG reverse strand is reported
GGTCCTGTGGCGCAATGGATAACGCGTCTGACTACGGATCAGAAGATTCCAGGTTCGACTCCTGGCAGGATCG
>christyi_KB687161_993-921 tRNA Val codon AAC reverse strand is reported
GTTTCCGTGGTGTAGTGGTTATCACATCCGCCTAACACGCGGAAGGCCCCCGGTTCGATCCCGGGCGGAAACA
>christyi_KB687161_583-512 tRNA His codon GTG reverse strand is reported
GCCGTGATCGTCTAGTGGTTAGGACCCTACGTTGTGGCCGTAGTAACCCAGGTTCGAATCCTGGTCACGGCA
>christyi_KB700587_6659-6730 tRNA Glu codon CTC
TCCCATATTGTCTAGTGGTTAGGATATCCGGCTCTCACCCGGAAGGCCCGGGTTCGATTCCCGGTATGGGAA
>christyi_KB700587_6994-6923 tRNA Glu codon CTC reverse strand is reported
TCCCATATTGTCTAGTGGTTAGGATATCCGGCTCTCACCCGGAAGGCCCGGGTTCGATTCCCGGTATGGGAA
>christyi_KB700587_6206-6135 tRNA Glu codon TTC reverse strand is reported
TCCCATATGGTCTAGTGGCTAGGATATCTGGCTTTCACCCAGAAGGCCCGGGTTCGATTCCCGGTATGGGAA
>christyi_KB683149_1438-1512 tRNA Pseudo codon CTT
AGCCCGGTGGTCGAGTGGTAACGACGTAGGCCTCTTACGACGAGGCCCGACGTTGTTCGAATCCGATTCGGACCG
>christyi_KB702260_23089-23206 tRNA Leu codon CAA
GTCAGGATGGCCGAGCGGTCTAAGGCGCCAGACTCAAGAGCAATCTTGCCCGCTTCCAGCGCGGGTCCGAGCGTTCTGGTCCTCTCTGAGGGCGTGGGTTCGAATCCCACTTCTGACA
>christyi_KB676752_3627-3708 tRNA Ser codon CGA
GCAGTCGTGGCCGAGTGGTTAAGGCGTCTGACTCGAAATCAGATTCCCTCTGGGAGCGTAGGTTCGAATCCTACCGGCTGCG
>christyi_KB676752_1653-1581 tRNA Arg codon CCT reverse strand is reported
GCCCCAGTGGCCTAATGGACAAGGCACCGGCCTCCTAAGCCGGGGATTGTGGGTTCGAGTCCCATCTGGGGTA
>christyi_KB681451_1454-1525 tRNA Met codon CAT
AGCAGAGTGGCGCAGTGGAAGCGTGCTGGGCCCATAACCCAGAGGTCCGTAGATCGAAACTACGTTCTGCTA
>christyi_KB703829_2921-3016 tRNA Tyr codon GTA
CCTTCGATAGCTCAGTTGGTAGAGCGGTGGACTGTAGAGAGATGGCGAGTCGCAATAGTAATCCATAGGTCACTGGTTCAAATCCGGTTCGAAGGA
>christyi_KB676294_290-207 tRNA Leu codon TAA reverse strand is reported
GTCAGGATGGCCGAGCGGTCTAAGGCGCCAGATTTAAGCTCTGGTTCCCGTAAGGGAGCGTGGGTTCGAACCCCACTTCTGACA
>christyi_KB701944_6115-6186 tRNA Glu codon TTC
TCCCATATGGTCTAGTGGCTAGGATATCTGGCTTTCACCCAGAAGGCCCGGGTTCGATTCCCGGTATGGGAA
>christyi_KB680879_697-768 tRNA Ala codon TGC
GGGGATATAGCTCAGTGGTAGAGCGTTCGCTTTGCATGTGAAAGGCCCCGGGTTCGATCCCCGGTATCTCCA
>christyi_KB700944_2128-2200 tRNA Val codon AAC
GTTTCCGTGGTGTAGTGGTTATCACATCCGCCTAACACGCGGAAGGCCCCCGGTTCGATCCCGGGCGGAAACA
>christyi_KB699061_7518-7447 tRNA Glu codon TTC reverse strand is reported
TCCCATATGGTCTAGTGGCTAGGATATCTGGCTTTCACCCAGAAGGCCCGGGTTCGATTCCCGGTATGGGAA
>christyi_KB687611_1852-1924 tRNA Arg codon ACG
GGTCCTGTGGCGCAATGGATAACGCGTCTGACTACGGATCAGAAGATTCCAGGTTCGACTCCTGGCAGGATCG
>christyi_KB692623_12522-12450 tRNA Lys codon CTT reverse strand is reported
GCCCGGCTAGCTCAGTCGGTAGAGCATGAGACTCTTAATCTCAGGGTCGTGGGTTCGAGCCCCACGTTGGGCG
>christyi_KB693379_9019-9098 tRNA Leu codon TAG
GGCAGCGTGGCCGAGCGGTCTAAGGCGCTGGTTTTAGGCACCAGTCAGAAATGGCGTGGGTTCGAATCCCACCGCTGTCA
>christyi_KB675364_4401-4552 tRNA Tyr codon GTA
CCTTCGATAGCTCAGTTGGTAGAGCGGTGGACTGTAGAAAATGTGAAGGGTAGGTGATTTGATACAAATGCACCATAAAATGCATCATCTGATCACTTTCAAACGATGATATAGAAATCCATAGGTCACTGGTTCAAATCCGGTTCGAAGGA
>christyi_KB675364_288-159 tRNA Tyr codon GTA reverse strand is reported
CCTTCGATAGCTCAGTTGGTAGAGCGGTGGACTGTAGACGATGGCTCGCTGGGAATTCAGCTCAGAAGTGATAAAGTCTCTCCATTCAATAGAAATCCATAGGTCACTGGTTCAAATCCGGTTCGAAGGA
>christyi_KB697500_2999-3071 tRNA Arg codon ACG
GGTCCTGTGGCGCAATGGATAACGCGTCTGACTACGGATCAGAAGATTCCAGGTTCGACTCCTGGCAGGATCG
>christyi_KB697500_9939-10011 tRNA Arg codon ACG
GGTCCTGTGGCGCAATGGATAACGCGTCTGACTACGGATCAGAAGATTCCAGGTTCGACTCCTGGCAGGATCG
>christyi_KB684809_1389-1460 tRNA Asp codon GTC
TCCTCGATAGTATAGTGGTCAGTATCCCCGCCTGTCACGCGGGAGACCGGGGTTCGATTCCCCGTCGGGGAG
>christyi_KB699054_8006-8078 tRNA Pseudo codon GTA
AGCCCGGTGGTCTAATGGATGACGCGCCGGCTCCTGTAAAGGCCCGGACGTAGTTCAATTCTCATCCGGGCTG
>christyi_KB678302_14618-14546 tRNA Val codon AAC reverse strand is reported
GTTTCCGTGGTGTAGTGGTTATCACATCCGCCTAACACGCGGAAGGCCCCCGGTTCGATCCCGGGCGGAAACA
>christyi_KB678302_7320-7248 tRNA Arg codon TCT reverse strand is reported
GTCCCTCTGGCGCAGCGGATAGCGCGTTGGACTTCTAATCCAAAGGTCGTGGGTTCGATCCCCACGAGGGATG
>christyi_KB701844_3706-3634 tRNA Phe codon GAA reverse strand is reported
GCCGAAATAGCTCAGTTGGGAGAGCGTTAGACTGAAGATCTAAAGGTCCCCGGTTCAATCCCGGGTTTCGGCA
>christyi_KB673825_7136-7206 tRNA Gly codon GCC
GCATCGGTGGTTCAGTGGTAGAATGCTCGCCTGCCACGCGGGCGGCCCGGGTTCGATTCCCGGCCGATGCA
>christyi_KB673825_3174-3101 tRNA Thr codon AGT reverse strand is reported
GGCGCCGTGGCTTAGTTGGTTAAAGCGCCTGTCTAGTAAACAGGAGATCGTGAGTTCGAATCTCGCCGGAGCCT
>christyi_KB676759_3884-3812 tRNA Arg codon TCG reverse strand is reported
GACCGTGTGGCCTAATGGAGAAGGCGTCGGACTTCGGATCCGAAGATTGCAGGTTCGAGTCCTGTCACGGTCG
>christyi_KB685760_1611-1538 tRNA Ile codon AAT reverse strand is reported
GGCTCCATAGCTCAGCTGGTTAGAGCGTCGTGCTAATAACGCGAAGGTCGTGAGTTCGATCCTCTCTGGAGCCA
>christyi_KB685760_448-377 tRNA Gly codon TCC reverse strand is reported
GCGTCGGTGGTGTAATGGTCAGCATAGTTGCCTTCCAAGCAGTTGATCCGGGTTCGATTCCCGGCCGACGCA
>christyi_KB697914_5565-5636 tRNA Trp codon CCA
GACTCCGTGGCGCAACGGTAGCGCGTCTGACTCCAGATCAGAAGGTTGCGTGTTCAAATCACGTCGGGGTCA
>christyi_KB683257_13060-12988 tRNA Met codon CAT reverse strand is reported
GCCTCGATAGCGCAGTCGGTAGCGCGTAAGTCTCATAATCTTAAGGTCGTGAGTTCGATCCTCACTCGGGGCA
>coluzzii_scf_1925489310_54047-54119 tRNA Arg codon TCG
GGCCGTGTGGCCTAATGGAGAAGGCGTCGGACTTCGGATCCGAAGATTGCAGGTTCGAGTCCTGTCACGGTCG
>coluzzii_scf_1925489395_127-197 tRNA Gly codon GCC
GCATCGGTGGTTCAGTGGTAGAATGCTCGCCTGCCACGCGGGCGGCCCGGGTTCGATTCCCGGCCGATGCA
>coluzzii_scf_1925489433_10980-11051 tRNA Asp codon GTC
TCCTCGATAGTATAGTGGTCAGTATCCCCGCCTGTCACGCGGGAGACCGGGGTTCGATTCCCCGTCGGGGAG
>coluzzii_scf_1925489433_12704-12775 tRNA Asp codon GTC
TCCTCGATAGTATAGTGGTCAGTATCCCCGCCTGTCACGCGGGAGACCGGGGTTCGATTCCCCGTCGGGGAG
>coluzzii_scf_1925489433_13994-14065 tRNA Asp codon GTC
TCCTCGATAGTATAGTGGTCAGTATCCCCGCCTGTCACGCGGGAGACCGGGGTTCGATTCCCCGTCGGGGAG
>coluzzii_scf_1925489503_650-579 tRNA Gln codon CTG reverse strand is reported
GGTTCTATGGTGTAATGGTTAGCACTTTGGACTCTGAATCCAACGATCCGAGTTCAAATCTCGGTAGAACCT
>coluzzii_scf_1925489729_8538-8611 tRNA Pseudo codon ???
GATCCCATGGTACAGTGGTTAACACGCACGACATGACAACATGCCCGTCGTGGGTTCAAGACTCGCATGGATCG
>coluzzii_scf_1925489796_8795-8724 tRNA Pro codon AGG reverse strand is reported
GGCTCGTTGGTCTAGGAGTATGATTTTCGCTTAGGGTGCGAGAGGTCCCGGGTTAAAATCCCGGACGAGCCC
>coluzzii_scf_1925490251_178245-178174 tRNA Asp codon GTC reverse strand is reported
TCCTCGATAGTATAGTGGTCAGTATCCCCGCCTGTCACGCGGGAGACCGGGGTTCGATTCCCCGTCGGGGAG
>coluzzii_scf_1925490444_61-133 tRNA Pseudo codon CGT
TCCGGAATAGTGCAATGGTAAGCGTTCAGGCTTCGTACGCCACAGTGTTTGTGTTCGAATCCCGATTTCAGCA
>coluzzii_scf_1925491002_38353-38426 tRNA Ile codon GAT
GGGTTTGTAGCTCAGCTGGTTAGAGCACTGTGTTGATAACGCAGGGGTCGTAGGTTCGAGTCCTACCAGACCCA
>coluzzii_scf_1925491002_38434-38506 tRNA Ala codon TGC
GGGGGATTAGCTCAGTTGGGAGAGCACCTGCTTTGCAAGCAGGGGGTCGTCGGTTCGATCCCGTCATCCTCCA
>coluzzii_scf_1925491063_514-586 tRNA Lys codon TTT
GGGTCGGTAGCTCAGCCGGTAGAGCAGCGGACTTTTAATCCGTTGGTCGCGAGTTCGAATCTCGCCCGACCCA
>coluzzii_scf_1925491063_597-669 tRNA Lys codon CTT
GGGTTGTTAGCTCAGTTGGTAGAGCAGCGGACTCTTAATCCGTAGGTCGAGTGTTCGAGCCACTCACAACCCA
>coluzzii_scf_1925491063_703-775 tRNA Lys codon TTT
GGGTCGGTAGCTCAGCCGGTAGAGCAGCGGACTTTTAATCCGTTGGTCGCGAGTTCGAATCTCGCCCGACCCA
>coluzzii_scf_1925491063_788-860 tRNA Lys codon CTT
GGGTTGTTAGCTCAGTTGGTAGAGCAGCGGACTCTTAATCCGTAGGTCGAGTGTTCGAGCCACTCACAACCCA
>coluzzii_scf_1925491063_893-965 tRNA Lys codon TTT
GGGTCGGTAGCTCAGCCGGTAGAGCAGCGGACTTTTAATCCGTTGGTCGCGAGTTCGAATCTCGCCCGACCCA
>coluzzii_scf_1925491063_978-1050 tRNA Lys codon CTT
GGGTTGTTAGCTCAGTTGGTAGAGCAGCGGACTCTTAATCCGTAGGTCGAGTGTTCGAGCCACTCACAACCCA
>coluzzii_scf_1925491068_125-198 tRNA Pro codon GGG
CGGGGTGTAGCGCAGCCTGGTAGCGCACCTGCATGGGGTGCAGGGGGTCGGAAGTTCGAATCTTCTCACCCCGA
>coluzzii_scf_1925491104_513-585 tRNA Phe codon GAA
GCCCGGATAGCTCAGTCGGTAGAGCAGGGGATTGAAAATCCCCGTGTCCTTGGTTCGATTCCGAGTCCGGGCA
>coluzzii_scf_1925491294_189069-189140 tRNA Glu codon TTC
TCCCATATGGTCTAGTGGCTAGGATATCTGGCTTTCACCCAGAAGGCCCGGGTTCGATTCCCGGTATGGGAA
>coluzzii_scf_1925491294_195431-195324 tRNA Tyr codon GTA reverse strand is reported
CCTTCGATAGCTCAGTTGGTAGAGCGGTGGACTGTAGACAGCGATAGCGTGCGCGCATCATCGGCAGAAGTAATCCATAGGTCACTGGTTCAAATCCGGTTCGAAGGA
>coluzzii_scf_1925491294_42701-42620 tRNA Ser codon CGA reverse strand is reported
GCAGTCGTGGCCGAGTGGTTAAGGCGTCTGACTCGAAATCAGATTCCCTCTGGGAGCGTAGGTTCGAATCCTACCGGCTGCG
>coluzzii_scf_1925491306_156261-156429 tRNA Leu codon CAA
GTCAGGATGGCCGAGCGGTCTAAGGCGCCAGACTCAAGAGATAATCTTGCTCACAAAGCGGCTTCTCGTCGTTGGGTGTGAGTTCGCGCCTTCACAGGCGGGAGAGAAAGAGAGAGAGAGAGCGTTCTGGTCCTCTCTGAGGGCGTGGGTTCGAATCCCACTTCTGACA
>coluzzii_scf_1925491306_182461-182533 tRNA Ala codon AGC
GGGGATGTAGCTCAGATGGTAGAGCGCTCGCTTAGCATGTGAGAGGTACGGGGATCGATACCCCGCATCTCCA
>coluzzii_scf_1925491306_183728-183800 tRNA Lys codon CTT
GCCCGGCTAGCTCAGTCGGTAGAGCATGAGACTCTTAATCTCAGGGTCGTGGGTTCGAGCCCCACGTTGGGCG
>coluzzii_scf_1925491306_218668-218740 tRNA Lys codon CTT
GCCCGGCTAGCTCAGTCGGTAGAGCATGAGACTCTTAATCTCAGGGTCGTGGGTTCGAGCCCCACGTTGGGCG
>coluzzii_scf_1925491306_217054-216982 tRNA Ala codon AGC reverse strand is reported
GGGGGTGTAGCTCAGATGGTAGAGCGCTCGCTTAGCATGTGAGAGGTACCGGGATCGATACCCGGCATCTCCA
>coluzzii_scf_1925491306_212487-212414 tRNA Asn codon GTT reverse strand is reported
GCCTTCGTGGCGCAATCGGTTAGCGCGTTCGGCTGTTAACCGAAAGGTTGGTGGTTCGAGTCCACCCGGGGGCG
>coluzzii_scf_1925491306_183389-183317 tRNA Ala codon AGC reverse strand is reported
GGGGATGTAGCTCAGATGGTAGAGCGCTCGCTTAGCATGTGAGAGGTACGGGGATCGATACCCCGCATCTCCA
>coluzzii_scf_1925491306_182123-182051 tRNA Lys codon CTT reverse strand is reported
GCCCGGCTAGCTCAGTCGGTAGAGCATGAGACTCTTAATCTCAGGGTCGTGGGTTCGAGCCCCACGTTGGGCG
>coluzzii_scf_1925491310_863524-863452 tRNA Lys codon TTT reverse strand is reported
GCCCGGATAGCTCAGTCGGTAGAGCGTTGGACTTTTAATCCAACGGTCTAGGGTTCAAGTCCCTATTCGGGCG
>coluzzii_scf_1925491310_546804-546732 tRNA Lys codon TTT reverse strand is reported
GCCCGGATAGCTCAGTCGGTAGAGCGTTGGACTTTTAATCCAACGGTCTAGGGTTCAAGTCCCTATTCGGGCG
>coluzzii_scf_1925491311_96774-96844 tRNA Gly codon GCC
GCATCGGTGGTTCAGTGGTAGAATGCTCGCCTGCCACGCGGGCGGCCCGGGTTCGATTCCCGGCCGATGCA
>coluzzii_scf_1925491311_267245-267315 tRNA Gly codon GCC
GCATCGGTGGTTCAGTGGTAGAATGCTCGCCTGCCACGCGGGCGGCCCGGGTTCGATTCCCGGCCGATGCA
>coluzzii_scf_1925491313_41147-41219 tRNA Met codon CAT
GCCTCGATAGCGCAGTAGGTAGCGCGTAAGTCTCATAATCTTAAGGTCGTGAGTTCGATCCTCACTCGGGGCA
>coluzzii_scf_1925491313_40836-40765 tRNA Glu codon CTC reverse strand is reported
TCCCGTATTGTCTAGTGGTTAGGATATCCGGCTCTCACCCGGAAGGCCCGGGTTCGATTCCCGGTACGGGAA
>coluzzii_scf_1925491316_141895-141967 tRNA Ala codon AGC
GGGGGTGTAGCTCAGATGGTAGAGCGCTCGCTTAGCATGTGAGAGGTACCGGGATCGATACCCGGCATCTCCA
>coluzzii_scf_1925491316_925651-925746 tRNA Tyr codon GTA
CCTTCGATAGCTCAGTTGGTAGAGCGGTGGACTGTAGAAGAGGAAAATATGAAAAAAGAAATCCATAGGTCGCTGGTTCAAATCCGGCTCGAAGGA
>coluzzii_scf_1925491316_928092-928165 tRNA Ile codon AAT
GGCTCCATAGCTCAGCTGGTTAGAGCGTCGTGCTAATAACGCGAAGGTCGTGAGTTCGATCCTCTCTGGAGCCA
>coluzzii_scf_1925491316_931333-931406 tRNA Ile codon AAT
GGCTCCATAGCTCAGCTGGTTAGAGCGTCGTGCTAATAACGCGAAGGTCGTGAGTTCGATCCTCTCTGGAGCCA
>coluzzii_scf_1925491316_932158-932231 tRNA Ile codon AAT
GGCTCCATAGCTCAGCTGGTTAGAGCGTCGTGCTAATAACGCGAAGGTCGTGAGTTCGATCCTCTCTGGAGCCA
>coluzzii_scf_1925491316_932598-932671 tRNA Ile codon AAT
GGCTCCATAGCTCAGCTGGTTAGAGCGTCGTGCTAATAACGCGAAGGTCGTGAGTTCGATCCTCTCTGGAGCCA
>coluzzii_scf_1925491316_932880-932953 tRNA Ile codon AAT
GGCTCCATAGCTCAGCTGGTTAGAGCGTCGTGCTAATAACGCGAAGGTCGTGAGTTCGATCCTCTCTGGAGCCA
>coluzzii_scf_1925491316_933689-933762 tRNA Ile codon AAT
GGCTCCATAGCTCAGCTGGTTAGAGCGTCGTGCTAATAACGCGAAGGTCGTGAGTTCGATCCTCTCTGGAGCCA
>coluzzii_scf_1925491316_974252-974323 tRNA Trp codon CCA
GACTCCGTGGCGCAACGGTAGCGCGTCTGACTCCAGATCAGAAGGTTGCGTGTTCAAATCACGTCGGGGTCA
>coluzzii_scf_1925491316_973506-973434 tRNA Lys codon TTT reverse strand is reported
GCCCGGATAGCTCAGTCGGTAGAGCGTTGGACTTTTAATCCAACGGTCAAGGGTTCAAGTCCCTTTTCGGGCG
>coluzzii_scf_1925491316_971282-971209 tRNA Ile codon AAT reverse strand is reported
GGCTCCATAGCTCAGCTGGTTAGAGCGTCGTGCTAATAACGCGAAGGTCGTGAGTTCGATCCTCTCTGGAGCCA
>coluzzii_scf_1925491316_968616-968543 tRNA Ile codon AAT reverse strand is reported
GGCTCCATAGCTCAGCTGGTTAGAGCGTCGTGCTAATAACGCGAAGGTCGTGAGTTCGATCCTCTCTGGAGCCA
>coluzzii_scf_1925491316_967402-967331 tRNA Gly codon TCC reverse strand is reported
GCGTCGGTGGTGTAATGGTCAGCATAGTTGCCTTCCAAGCAGTTGATCCGGGTTCGATTCCCGGCCGACGCA
>coluzzii_scf_1925491316_956366-956295 tRNA Trp codon CCA reverse strand is reported
GACTCCGTGGCGCAACGGTAGCGCGTCTGACTCCAGATCAGAAGGTTGCGTGTTCAAATCACGTCGGGGTCA
>coluzzii_scf_1925491316_926370-926299 tRNA Trp codon CCA reverse strand is reported
GACTCCGTGGCGCAACGGTAGCGCGTCTGACTCCAGATCAGAAGGTTGCGTGTTCAAATCACGTCGGGGTCA
>coluzzii_scf_1925491316_475541-475470 tRNA Glu codon CTC reverse strand is reported
TCCCATATTGTCTAGTGGTTAGGATATCCGGCTCTCACCCGGAAGGCCCGGGTTCGATTCCCGGTATGGGAA
>coluzzii_scf_1925491316_253333-253261 tRNA Arg codon TCT reverse strand is reported
GTCCCTTTGGCGCAGCGGATAGCGCGTTGGACTTCTAATCCAAAGGTCGTGGGTTCGATCCCCACAAGGGATG
>coluzzii_scf_1925491318_138480-138409 tRNA Met codon CAT reverse strand is reported
AGCAGAGTGGCGCAGTGGAAGCGTGCTGGGCCCATAACCCAGAGGTCCGTAGATCGAAACTACGCTCTGCTA
>coluzzii_scf_1925491318_134662-134590 tRNA Met codon CAT reverse strand is reported
GCCTCGATAGCGCAGTAGGTAGCGCGTAAGTCTCATAATCTTAAGGTCGTGAGTTCGATCCTCACTCGGGGCA
>coluzzii_scf_1925491318_133255-133184 tRNA Met codon CAT reverse strand is reported
AGCAGAGTGGCGCAGTGGAAGCGTGCTGGGCCCATAACCCAGAGGTCCGTAGATCGAAACTACGCTCTGCTA
>coluzzii_scf_1925491318_132541-132469 tRNA Met codon CAT reverse strand is reported
GCCTCGATAGCGCAGTCGGTAGCGCGTAAGTCTCATAATCTTAAGGTCGTGAGTTCGATCCTCACTCGGGGCA
>coluzzii_scf_1925491319_1003437-1003509 tRNA Lys codon CTT
GCCCGGCTAGCTCAGTCGGTAGAGCATGAGACTCTTAATCTCAGGGTCGTGGGTTCGAGCCCCACGTTGGGCG
>coluzzii_scf_1925491322_1229069-1229139 tRNA Gly codon GCC
GCATCGGTGGTTCAGTGGTAGAATGCTCGCCTGCCACGCGGGCGGCCCGGGTTCGATTCCCGGCCGATGCA
>coluzzii_scf_1925491325_770834-770905 tRNA Asp codon GTC
TCCTCGATAGTATAGTGGTCAGTATCCCCGCCTGTCACGCGGGAGACCGGGGTTCGATTCCCCGTCGGGGAG
>coluzzii_scf_1925491325_771701-771772 tRNA Asp codon GTC
TCCTCGATAGTATAGTGGTCAGTATCCCCGCCTGTCACGCGGGAGACCGGGGTTCGATTCCCCGTCTGGGAG
>coluzzii_scf_1925491325_773260-773331 tRNA Asp codon GTC
TCCTCGATAGTATAGTGGTCAGTATCCCCGCCTGTCACGCGGGAGACCGGGGTTCGATTCCCCGTCGGGGAG
>coluzzii_scf_1925491325_774195-774266 tRNA Asp codon GTC
TCCTCGATAGTATAGTGGTCAGTATCCCCGCCTGTCACGCGGGAGACCGGGGTTCGATTCCCCGTCGGGGAG
>coluzzii_scf_1925491325_775104-775175 tRNA Asp codon GTC
TCCTCGATAGTATAGTGGTCAGTATCCCCGCCTGTCACGCGGGAGACCGGGGTTCGATTCCCCGTCGGGGAG
>coluzzii_scf_1925491325_903198-903280 tRNA Leu codon CAG
GTCAGGATGGCCGAGCGGTCTAAGGCGCTACGTTCAGGTCGTAGTCTACTCTGTAGGCGTGGGTTCGAATCCCACTTCTGACA
>coluzzii_scf_1925491325_1536100-1536171 tRNA Met codon CAT
AGCAGAGTGGCGCAGTGGAAGCGTGCTGGGCCCATAACCCAGAGGTCCGTAGATCGAAACTACGCTCTGCTA
>coluzzii_scf_1925491325_1473746-1473675 tRNA Ala codon CGC reverse strand is reported
GGGGATGTAGCTCAGTGGTAGAGCGCTCGCTTCGCATGTGAGAAGTCCCGGGTTCAATCCCCGGCATCTCCA
>coluzzii_scf_1925491325_846499-846427 tRNA Arg codon ACG reverse strand is reported
GGTCCTGTGGCGCAATGGATAACGCGTCTGACTACGGATCAGAAGATTCCAGGTTCGACTCCTGGCAGGATCG
>coluzzii_scf_1925491325_795844-795771 tRNA Asn codon GTT reverse strand is reported
GCCTTCGTGGCGCAATCGGTTAGCGCGTTCGGCTGTTAACCGAAAGGTTGGTGGTTCGAGTCCACCCGGGGGCG
>coluzzii_scf_1925491325_763003-762933 tRNA Gly codon GCC reverse strand is reported
GCATCGGTGGTTCAGTGGTAGAATGCTCGCCTGCCACGCGGGCGGCCCGGGTTCGATTCCCGGCCGATGCA
>coluzzii_scf_1925491337_40249-40320 tRNA Gln codon CTG
GGTTCCATGGTGTAATGGTTAGCACTCAGGACTCTGAATCCTGCGATCCGAGTTCAAATCTCGGTGGAACCT
>coluzzii_scf_1925491337_41065-41136 tRNA Cys codon GCA
GGGGGTATAGCTCAGTGGTAGAGCATTCGACTGCAGATCGAGAGGTCCCCGGTTCAAACCCGGGTGCCCCCT
>coluzzii_scf_1925491337_135032-135103 tRNA His codon GTG
GCCGTGATCGTCTAGTGGTTAGGACCCTACGTTGTGGCCGTAGTAACCCAGGTTCGAATCCTGGTCACGGCA
>coluzzii_scf_1925491337_204417-204488 tRNA Pro codon AGG
GGCTCGTTGGTCTAGGGGTATGATTTTCGCTTAGGGTGCGAGAGGTCCCGGGTTCAAATCCCGGACGAGCCC
>coluzzii_scf_1925491337_276397-276468 tRNA Cys codon GCA
GGGGGTATAGCTCAGTGGTAGAGCATTCGACTGCAGATCGAGAGGTCCCCGGTTCAAACCCGGGTGCCCCCT
>coluzzii_scf_1925491337_277089-277161 tRNA Val codon AAC
GTTTCCGTGGTGTAGTGGTTATCACATCCGCCTAACACGCGGAAGGCCCCCGGTTCGATCCCGGGCGGAAACA
>coluzzii_scf_1925491337_627351-627422 tRNA Pro codon AGG
GGCTCGTTGGTCTAGGGGTATGATTTTCGCTTAGGGTGCGAGAGGTCCCGGGTTCAAATCCCGGACGAGCCC
>coluzzii_scf_1925491337_833504-833576 tRNA Ala codon AGC
GGGGGTGTAGCTCAGATGGTAGAGCGCTCGCTTAGCATGTGAGAGGTACTGGGATCGATACCCAGCATCTCCA
>coluzzii_scf_1925491337_303143-303072 tRNA Pro codon AGG reverse strand is reported
GGCTCGTTGGTCTAGGGGTATGATTTTCGCTTAGGGTGCGAGAGGTCCCGGGTTCAAATCCCGGACGAGCCC
>coluzzii_scf_1925491337_252553-252474 tRNA Leu codon TAG reverse strand is reported
GGCAGCGTGGCCGAGCGGTCTAAGGCGCTGGTTTTAGGCACCAGTCAGAAATGGCGTGGGTTCGAATCCCACCGCTGTCA
>coluzzii_scf_1925491337_152567-152496 tRNA Glu codon CTC reverse strand is reported
TCCCATATTGTCTAGTGGTTAGGATATCCGGCTCTCACCCGGAAGGCCCGGGTTCGATTCCCGGTATGGGAA
>coluzzii_scf_1925491337_148687-148616 tRNA Glu codon CTC reverse strand is reported
TCCCATATTGTCTAGTGGTTAGGATATCCGGCTCTCACCCGGAAGGCCCGGGTTCGATTCCCGGTATGGGAA
>coluzzii_scf_1925491337_146275-146204 tRNA Glu codon CTC reverse strand is reported
TCCCATATTGTCTAGTGGTTAGGATATCCGGCTCTCACCCGGAAGGCCCGGGTTCGATTCCCGGTATGGGAA
>coluzzii_scf_1925491337_134492-134421 tRNA His codon GTG reverse strand is reported
GCCGTGATCGTCTAGTGGTTAGGACCCTACGTTGTGGCCGTAGTAACCCAGGTTCGAATCCTGGTCACGGCA
>coluzzii_scf_1925491337_82549-82478 tRNA Glu codon CTC reverse strand is reported
TCCCATATTGTCTAGTGGTTAGGATATCCGGCTCTCACCCGGAAGGCCCGGGTTCGATTCCCGGTATGGGAA
>coluzzii_scf_1925491337_68665-68586 tRNA Leu codon TAG reverse strand is reported
GGCAGCGTGGCCGAGCGGTCTAAGGCGCTGGTTTTAGGCACCAGTCAGAAATGGCGTGGGTTCGAATCCCACCGCTGTCA
>coluzzii_scf_1925491337_49936-49865 tRNA Asp codon GTC reverse strand is reported
TCCTCGATAGTATAGTGGTCAGTATCCCCGCCTGTCACGCGGGAGACCGGGGTTCGATTCCCCGTCGGGGAG
>coluzzii_scf_1925491339_1551666-1551737 tRNA Pro codon CGG
GGCTCGTTGGTCTAGGGGTATGATTTTCGCTTCGGGTGCGAGAGGTCCCGGGTTCAAATCCCGGACGAGCCC
>coluzzii_scf_1925491339_2057682-2057754 tRNA Val codon CAC
GTTTCCGTAGTGTAGTGGTTATCACGTCTGCTTCACACGCAGAAGGTCCCCGGTTCGAACCCGGGCGGAAACA
>coluzzii_scf_1925491339_1565148-1565077 tRNA Pro codon CGG reverse strand is reported
GGCTCGTTGGTCTAGGGGTATGATTTTCGCTTCGGGTGCGAGAGGTCCCGGGTTCAATTCCCGGACGAGCCC
>coluzzii_scf_1925491339_1421918-1421837 tRNA Ser codon GCT reverse strand is reported
GACGAGGTGGCCGAGTGGTTAAGGCGTTGGACTGCTAATCCAATGTGCTCTGCACGCGTGGGTTCGAATCCCATCCTCGTCG
>coluzzii_scf_1925491341_77216-77287 tRNA Gln codon CTG
GGTTCCATGGTGTAATGGTTAGCACTTTGGACTCTGAATCCAACGATCCGAGTTCAAGTCTCGGTGGAACCT
>coluzzii_scf_1925491341_899586-899657 tRNA Asp codon GTC
TCCTCGATAGTATAGTGGTCAGTATCCCCGCCTGTCACGCGGGAGACCGGGGTTCGATTCCCCGTCGGGGAG
>coluzzii_scf_1925491343_406815-406886 tRNA Gly codon TCC
GCGTCGGTGGTGTAATGGTCAGCATAGTTGCCTTCCAAGCAGTTGATCCGGGTTCGATTCCCGGCCGACGCA
>coluzzii_scf_1925491343_407154-407225 tRNA His codon GTG
GCCGTGATCGTCTAGTGGTTAGGACCCTACGTTGTGGCCGTAGTAACCCAGGTTCGAATCCTGGTCACGGCA
>coluzzii_scf_1925491356_156660-156731 tRNA Pro codon CGG
GGCTCAATGGTCTAGGGGTATGATTTTCGCTTCGGGTGCGAGAGGTCCCGGGTTCTAATCCCGGTTGAGCCC
>coluzzii_scf_1925491356_158659-158730 tRNA Pro codon CGG
GGCTCAATGGTCTAGGGGTATGATTTTCGCTTCGGGTGCGAGAGGTCCCGGGTTCAAATCCCGGTTGAGCCC
>coluzzii_scf_1925491356_158885-158956 tRNA Pro codon AGG
GGCTCAATGGTCTAGGGGTATGATTTTCGCTTAGGGTGCGAGAGGTCCCGGGTTCAAATCCCGGTTGAGCCC
>coluzzii_scf_1925491356_152714-152642 tRNA Val codon CAC reverse strand is reported
GTTTCCGTAGTGTAGCGGTTATCACGTCTGCTTCACACGCAGAAGGTCCCCGGTTCGAACCCGGGCGGAAACA
>coluzzii_scf_1925491360_454611-454682 tRNA Gln codon CTG
GGTTCCATGGTGTAATGGTTAGCACTTTGGACTCTGAATCCAACGATCCGAGTTCAAATCTCGGTGGAACCT
>coluzzii_scf_1925491360_1741656-1741727 tRNA Glu codon TTC
TCCCATATGGTCTAGTGGCTAGGATATCTGGCTTTCACCCAGAAGGCCCGGGTTCGATTCCCGGTATGGGAA
>coluzzii_scf_1925491360_1821325-1821407 tRNA Leu codon CAG
GTCAGGATGGCCGAGCGGTCTAAGGCGCTACGTTCAGGTCGTAGTCTACTCTGTAGGCGTGGGTTCGAATCCCACTTCTGACA
>coluzzii_scf_1925491360_2111070-2111141 tRNA Trp codon CCA
GACTCCGTGGCGCAACGGTAGCGCGTCTGACTCCAGATCAGAAGGTTGCGTGTTCAAATCACGTCGGGGTCA
>coluzzii_scf_1925491360_2116589-2116660 tRNA Trp codon CCA
GACTCCGTGGCGCAACGGTAGCGCGTCTGACTCCAGATCAGAAGGTTGCGTGTTCAAATCACGTCGGGGTCA
>coluzzii_scf_1925491360_2123494-2123424 tRNA Gly codon GCC reverse strand is reported
GCATCGGTGGTTCAGTGGTAGAATGCTCGCCTGCCACGCGGGCGGCCCGGGTTCGATTCCCGGCCGATGCA
>coluzzii_scf_1925491360_2118018-2117946 tRNA Met codon CAT reverse strand is reported
GCCTCGATAGCGCAGTCGGTAGCGCGTAAGTCTCATAATCTTAAGGTCGTGAGTTCGATCCTCACTCGGGGCA
>coluzzii_scf_1925491360_2111682-2111610 tRNA Met codon CAT reverse strand is reported
GCCTCGATAGCGCAGTCGGTAGCGCGTAAGTCTCATAATCTTAAGGTCGTGAGTTCGATCCTCACTCGGGGCA
>coluzzii_scf_1925491360_1838905-1838833 tRNA Arg codon TCG reverse strand is reported
GGCCGTGTGGCCTAATGGAGAAGGCGTCGGACTTCGGATCCGAAGATTGCAGGTTCGAGTCCTGTCACGGTCG
>coluzzii_scf_1925491360_450560-450489 tRNA Gly codon TCC reverse strand is reported
GCGTCGGTGGTGTAATGGTCAGCATAGTTGCCTTCCAAGCAGTTGATCCGGGTTCGATTCCCGGCCGACGCA
>coluzzii_scf_1925491360_306199-306129 tRNA Gly codon GCC reverse strand is reported
GCATCGGTGGTTCAGTGGTAGAATGCTCGCCTGCCACGCGGGCGGCCCGGGTTCGATTCCCGGCCGATGCA
>coluzzii_scf_1925491362_962411-962483 tRNA Arg codon TCG
GACCGTGTGGCCTAATGGAGAAGGCGTCGGACTTCGGATCCGAAGATTGCAGGTTCGAGTCCTGTCACGGTCG
>coluzzii_scf_1925491362_1048097-1048168 tRNA Gln codon TTG
GGTTCCATGGTGTAATGGTTAGCACTCAGGACTTTGAATCCTGCGATCCGAGTTCAAATCTCGGTGGAACCT
>coluzzii_scf_1925491362_1049045-1049116 tRNA Cys codon GCA
GGGGGTATAGCTCAGTGGTAGAGCATTCGACTGCAGATCGAGAGGTCCCCGGTTCAAACCCGGGTGCCCCCT
>coluzzii_scf_1925491362_1051082-1051153 tRNA Gln codon TTG
GGTTCCATGGTGTAACGGTTAGCACTCAGGACTTTGAATCCTGCGATCCGAGTTCAAATCTCGGTGGAACCT
>coluzzii_scf_1925491362_1381397-1381469 tRNA Lys codon CTT
GCCCGGCTAGCTCAGTCGGTAGAGCATGAGACTCTTAATCTCAGGGTCGTGGGTTCGAGCCCCACGTTGGGCG
>coluzzii_scf_1925491362_1051352-1051281 tRNA Cys codon GCA reverse strand is reported
GGGGGTATAGCTCAGTGGTAGAGCATTCGACTGCAGATCGAGAGGTCCCCGGTTCAAACCCGGGTGCCCCCT
>coluzzii_scf_1925491362_1049311-1049240 tRNA Gln codon TTG reverse strand is reported
GGTTCCATGGTGTAACGGTTAGCACTCAGGACTTTGAATCCTGCGATCCGAGTTCAAATCTCGGTGGAACCT
>coluzzii_scf_1925491363_3743543-3743615 tRNA Val codon CAC
GTTTCCGTAGTGTAGTGGTTATCACGTCTGCTTCACACGCAGAAGGTCCCCGGTTCGAACCCGGGCGGAAACA
>coluzzii_scf_1925491363_3741085-3741013 tRNA Phe codon GAA reverse strand is reported
GCCGAAATAGCTCAGTTGGGAGAGCGTTAGACTGAAGATCTAAAGGTCCCCGGTTCAATCCCGGGTTTCGGCA
>coluzzii_scf_1925491363_3740522-3740450 tRNA Phe codon GAA reverse strand is reported
GCCGAAATAGCTCAGTTGGGAGAGCGTTAGACTGAAGATCTAAAGGTCCCCGGTTCAATCCCGGGTTTCGGCA
>coluzzii_scf_1925491363_3739502-3739430 tRNA Phe codon GAA reverse strand is reported
GCCGAAATAGCTCAGTTGGGAGAGCGTTAGACTGAAGATCTAAAGGTCCCCGGTTCAATCCCGGGTTTCGGCA
>coluzzii_scf_1925491363_3726736-3726664 tRNA Phe codon GAA reverse strand is reported
GCCGAAATAGCTCAGTTGGGAGAGCGTTAGACTGAAGATCTAAAGGTCCCCGGTTCAATCCCGGGTTTCGGCA
>coluzzii_scf_1925491364_2332397-2332326 tRNA His codon GTG reverse strand is reported
GCCGTGATCGTCTAGTGGTTAGGACCCTACGTTGTGGCCGTAGTAACCCAGGTTCGAATCCTGGTCACGGCA
>coluzzii_scf_1925491366_908254-908326 tRNA Pseudo codon GTT
CCGCTGATAGTGTAGCGGGTAGAGCGCTCGGCTGTTGACCGGCACGTTACAAGTTCGAACTGTGCTTAGTGCG
>coluzzii_scf_1925491367_2732517-2732587 tRNA Gly codon GCC
GCATCGGTGGTTCAGTGGTAGAATGCTCGCCTGCCACGCGGGCGGCCCGGGTTCGATTCCCGGCCGATGCA
>coluzzii_scf_1925491367_4472559-4472675 tRNA Leu codon CAA
GTCAGGATGGCCGAGCGGTCTAAGGCGCCAGACTCAAGAGCAATCTTGCCCGCTACTGCGCGGGTCCGAGCGTTCTGGTCCTCTCTGAGGGCGTGGGTTCGAATCCCACTTCTGACA
>coluzzii_scf_1925491367_4475096-4475217 tRNA Leu codon CAA
GTCAGGATGGCCGAGCGGTCTAAGGCGCCAGACTCAAGAGCAATCTTGCCCGCCTTCATGCGGGTCTCCCCCGAGCGTTCTGGTCCTCTCTGAGGGCGTGGGTTCGAATCCCACTTCTGACA
>coluzzii_scf_1925491367_4753917-4753989 tRNA Lys codon CTT
GCCCGGCTAGCTCAGTCGGTAGAGCATGAGACTCTTAATCTCAGGGTCGTGGGTTCGAGCCCCACGTTGGGCG
>coluzzii_scf_1925491367_5289586-5289658 tRNA Lys codon CTT
GCCCGGCTAGCTCAGTCGGTAGAGCATGAGACTCTTAATCTCAGGGTCGTGGGTTCGAGCCCCACGTTGGGCG
>coluzzii_scf_1925491367_5311799-5311880 tRNA Ser codon GCT
GACGAGGTGGCCGAGTGGTTAAGGCGTTGGACTGCTAATCCAATGTGCTCTGCACGCGTGGGTTCGAATCCCATCCTCGTCG
>coluzzii_scf_1925491367_5312085-5312156 tRNA Ala codon CGC
GGGGATGTAGCTCAGTGGTAGAGCGCTCGCTTCGCATGTGAGAAGTCCCGGGTTCAATCCCCGGCATCTCCA
>coluzzii_scf_1925491367_5382574-5382645 tRNA Pro codon CGG
GGCTCGTTGGTCTAGGGGTATGATTCTCGCTTCGGGTGCGAGAGGTCCCGGGTTCAATTCCCGGACGAGCCC
>coluzzii_scf_1925491367_5456838-5456909 tRNA Ala codon CGC
GGGGACGTAGCTCAGTGGTAGAGCGCTCGCTTCGCATGTGAGAAGTCCCGGGTTCAATCCCCGGCGTCTCCA
>coluzzii_scf_1925491367_5399941-5399870 tRNA Thr codon CGT reverse strand is reported
GCCTCTTTAGCTCAGTGGTAGAGCGCTGGTCTCGTAAACCAGCGGTCGTGAGTTCAATCCTCACAGGAGGCA
>coluzzii_scf_1925491367_5337734-5337663 tRNA Thr codon CGT reverse strand is reported
GCCTCTTTAGCTCAGTGGTAGAGCGCTGGTCTCGTAAACCAGCGGTCGTGAGTTCAAACCTCACAGGAGGCA
>coluzzii_scf_1925491367_4474670-4474598 tRNA Lys codon TTT reverse strand is reported
GCCCGGATAGCTCAGTCGGTAGAGCGTTGGACTTTTAATCCAACGGTCTAGGGTTCAAGTCCCTATTCGGGCG
>coluzzii_scf_1925491367_4473513-4473441 tRNA Lys codon TTT reverse strand is reported
GCCCGGGTAGCTCAGTCGGTAGAGCGTTGGACTTTTAATCCAACGGTCTAGGGTTCAAGTCCCTATTCGGGCG
>coluzzii_scf_1925491367_3969987-3969915 tRNA Arg codon TCG reverse strand is reported
GGCCGTGTGGCCTAATGGAGAAGGCGTCGGACTTCGGATCCGAAGATTGCAGGTTCGAGTCCTGTCACGGTCG
>coluzzii_scf_1925491367_215552-215480 tRNA Val codon AAC reverse strand is reported
GTTTCCGTGGTGTAGTGGTTATCACATCCGCCTAACACGCGGAAGGCCCCCGGTTCGATCCCGGGCGGAAACA
>coluzzii_scf_1925491367_211110-211039 tRNA Gln codon CTG reverse strand is reported
GGTTCCATGGTGTAATGGTTAGCACTTTGGACTCTGAATCCAACGATCCGAGTTCAAATCTCGGTGGAACCT
>coluzzii_scf_1925491368_950302-950375 tRNA Asn codon GTT
GCCTTCGTGGCGCAATCGGTTAGCGCGTTCGGCTGTTAACCGAAAGGTTGGTGGTTCGAGTCCACCCGGGGGCG
>coluzzii_scf_1925491368_1516657-1516729 tRNA Phe codon GAA
GCCGAAATAGCTCAGTTGGGAGAGCGTTAGACTGAAGATCTAAAGGTCCCCGGTTCAATCCCGGGTTTCGGCA
>coluzzii_scf_1925491368_1756169-1756240 tRNA Asp codon GTC
TCCTCGATAGTATAGTGGTCAGTATCCCCGCCTGTCACGCGGGAGACCGGGGTTCGATTCCCCGTCGGGGAG
>coluzzii_scf_1925491368_1756636-1756707 tRNA Asp codon GTC
TCCTCGATAGTATAGTGGTCAGTATCCCCGCCTGTCACGCGGGAGACCGGGGTTCGATTCCCCGTCGGGGAG
>coluzzii_scf_1925491368_2394081-2394160 tRNA Leu codon TAG
GGCAGCGTGGCCGAGTGGTCTAAGGCGCTGGTTTTAGGCACCAGTCAGAAATGGCGTGGGTTCGAATCCCACCGCTGTCA
>coluzzii_scf_1925491368_2395129-2395200 tRNA Ala codon TGC
GGGGATGTAGCTCAGTGGTAGAGCGTTCGCTTTGCATGTGAAAGGCCCCGGGTTCGATCCCCGGCATCTCCA
>coluzzii_scf_1925491368_2395884-2395955 tRNA Glu codon TTC
TCCCATATGGTCTAGTGGCTAGGATAACTGGCTTTCACCCAGTAGGCCCGGGTTCGATTCCCGGTATGGGAA
>coluzzii_scf_1925491368_2396648-2396720 tRNA Arg codon ACG
GGTCCTGTGGCGCAATGGATAACGCGTCTGACTACGGATCAGAAGATTCCAGGTTCGACTCCTGGCAGGATCG
>coluzzii_scf_1925491368_2403075-2403148 tRNA Thr codon AGT
GGCGCCGTGGCTTAGTTGGTTAAAGCGCCTGTCTAGTAAACAGGAGATCGTGAGTTCGAATCTCGCCGGAGCCT
>coluzzii_scf_1925491368_2446686-2446758 tRNA Ala codon AGC
GGGGGTGTAGCTCAGATGGTAGAGCGCTCGCTTAGCATGTGAGAGGTACCGGGATCGATACCCGGCATCTCCA
>coluzzii_scf_1925491368_2447472-2447543 tRNA Pro codon TGG
GGCTCAATGGTCTAGGGGTATGATTCTCGCTTTGGGTGCGAGAGGTCCCGGGTTCAAATCCCGGTTGAGCCC
>coluzzii_scf_1925491368_2448256-2448327 tRNA Pro codon TGG
GGCTCAATGGTCTAGGGGTATGATTCTCGCTTTGGGTGCGAGAGGTCCCGGGTTCAAATCCCGGTTGAGCCC
>coluzzii_scf_1925491368_2457093-2457166 tRNA Thr codon AGT
GGCGCCGTGGCTTAGTTGGTTAAAGCGCCTGTCTAGTAAACAGGAGATCGTGAGTTCGAATCTCGCCGGAGCCT
>coluzzii_scf_1925491368_2458167-2458248 tRNA Ser codon TGA
GCTGTGGTGTCCGAGCGGTTAAGGAGATGGACTTGAAATCCATTGGGTTCTACCCGCACAGGTTCGAATCCTGTCTACAGCG
>coluzzii_scf_1925491368_2463108-2463179 tRNA Gln codon TTG
GGTTCCATGGTGTAATGGTTAGCACTCAGGACTTTGAATCCTGCGATCCGAGTTCAAATCTCGGTGGAACCT
>coluzzii_scf_1925491368_2548010-2548082 tRNA Arg codon ACG
GGTCCTGTGGCGCAATGGATAACGCGTCTGACTACGGATCAGAAGATTCCAGGTTCGACTCCTGGCAGGATCG
>coluzzii_scf_1925491368_2541081-2541010 tRNA Asp codon GTC reverse strand is reported
TCCTCGATAGTATAGTGGTCAGTATCCCCGCCTGTCACGCGGGAGACCGGGGTTCGATTCCCCGTCGGGGAG
>coluzzii_scf_1925491368_2529315-2529234 tRNA Ser codon AGA reverse strand is reported
GCAGTCGTGGCCGAGCGGTTAAGGCGTCTGACTAGAAATCAGATTCCCTCTGGGAGCGTAGGTTCGAATCCTACCGACTGCG
>coluzzii_scf_1925491368_2499982-2499910 tRNA Arg codon ACG reverse strand is reported
GGTCCTGTGGCGCAATGGATAACGCGTCTGACTACGGATCAGAAGATTCCAGGTTCGACTCCTGGCAGGATCG
>coluzzii_scf_1925491368_2484488-2484417 tRNA Ala codon TGC reverse strand is reported
GGGGATATAGCTCAGTGGTAGAGCGTTCGCTTTGCATGTGAAAGGCCCCGGGTTCGATCCCCGGTATCTCCA
>coluzzii_scf_1925491368_2476545-2476464 tRNA Ser codon AGA reverse strand is reported
GCAGTCGTGGCCGAGCGGTTAAGGCGTCTGACTAGAAATCAGATTCCCTCTGGGAGCGTAGGTTCGAATCCTACCGACTGCG
>coluzzii_scf_1925491368_2473326-2473245 tRNA Ser codon AGA reverse strand is reported
GCAGTCGTGGCCGAGCGGTTAAGGCGTCTGACTAGAAATCAGATTCCCTCTGGGAGCGTAGGTTCGAATCCTACCGGCTGCG
>coluzzii_scf_1925491368_2453588-2453517 tRNA Pro codon TGG reverse strand is reported
GGCTCAATGGTCTAGGGGTATGATTCTCGCTTTGGGTGCGAGAGGTCCCGGGTTCAAATCCCGGTTGAGCCC
>coluzzii_scf_1925491368_2448835-2448763 tRNA Ala codon AGC reverse strand is reported
GGGGGTGTAGCTCAGATGGTAGAGCGCTCGCTTAGCATGTGAGAGGTACCGGGATCGATACCCGGCATCTCCA
>coluzzii_scf_1925491368_2404760-2404679 tRNA Ser codon TGA reverse strand is reported
GCTGTGGTGTCCGAGCGGTTAAGGAGATGGACTTGAAATCCATTGGGTTCTACCCGCACAGGTTCGAATCCTGTCTACAGCG
>coluzzii_scf_1925491368_2403773-2403700 tRNA Thr codon AGT reverse strand is reported
GGCGCCGTGGCTTAGTTGGTTAAAGCGCCTGTCTAGTAAACAGGAGATCGTGAGTTCGAATCTCGCCGGAGCCT
>coluzzii_scf_1925491368_2401952-2401879 tRNA Thr codon AGT reverse strand is reported
GGCGCCGTGGCTTAGTTGGTTAAAGCGCCTGTCTAGTAAACAGGAGATCGTGAGTTCGAATCTCGCCGGAGCCT
>coluzzii_scf_1925491368_2394446-2394375 tRNA Ala codon TGC reverse strand is reported
GGGGATATAGCTCAGTGGTAGAGCGTTCGCTTTGCATGTGAAAGGCCCCGGGTTCGATCCCCGGTATCTCCA
>coluzzii_scf_1925491368_1756026-1755955 tRNA Asp codon GTC reverse strand is reported
TCCTCGATAGTATAGTGGTCAGTATCCCCGCCTGTCACGCGGGAGACCGGGGTTCGATTCCCCGTCGGGGAG
>coluzzii_scf_1925491369_1789456-1789528 tRNA Ala codon AGC
GGGGGTGTAGCTCAGATGGTAGAGCGCTCGCTTAGCATGTGAGAGGTACTGGGATCGATACCCAGCATCTCCA
>coluzzii_scf_1925491369_3377326-3377398 tRNA Ala codon AGC
GGGGGTGTAGCTCAGATGGTAGAGCGCTCGCTTAGCATATGAGAGGTACCGGGATCGATACCCGGCATCTCCA
>coluzzii_scf_1925491371_3392848-3392919 tRNA Pro codon CGG
GGCTCGTTGGTCTAGGGGTATGATTCTCGCTTCGGGTGCGAGAGGTCCCGGGTTCAATTCCCGGACGAGCCC
>coluzzii_scf_1925491371_3631415-3631485 tRNA Gly codon GCC
GCATCGGTGGTTCAGTGGTAGAATGCTCGCCTGCCACGCGGGCGGCCCGGGTTCGATTCCCGGCCGATGCA
>coluzzii_scf_1925491371_3633834-3633904 tRNA Gly codon GCC
GCATCGGTGGTTCAGTGGTAGAATGCTCGCCTGCCACGCGGGCGGCCCGGGTTCGATTCCCGGCCGATGCA
>coluzzii_scf_1925491371_3640609-3640679 tRNA Gly codon GCC
GCATCGGTGGTTCAGTGGTAGAATGCTCGCCTGCCACGCGGGCGGCCCGGGTTCGATTCCCGGCCGATGCA
>coluzzii_scf_1925491371_3645393-3645465 tRNA Arg codon TCG
GGCCGTGTGGCCTAATGGAGAAGGCGTCGGACTTCGGATCCGAAGATTGCAGGTTCGAGTCCTGTCACGGTCG
>coluzzii_scf_1925491371_3632800-3632728 tRNA Val codon AAC reverse strand is reported
GTTTCCGTGGTGTAGTGGTTATCACATCCGCCTAACACGCGGAAGGCCCCCGGTTCGATCCCGGGCGGAAACA
>coluzzii_scf_1925491371_2577738-2577657 tRNA Ser codon AGA reverse strand is reported
GCAGTCGTGGCCGAGCGGTTAAGGCGTCTGACTAGAAATCAGATTCCCTCTGGGAGCGTAGGTTCGAATCCTACCGACTGCG
>coluzzii_scf_1925491371_2126375-2126304 tRNA Glu codon TTC reverse strand is reported
TCCCATATGGTCTAGTGGCTAGGATATCTGGCTTTCACCCAGAAGGCCCGGGTTCGATTCCCGGTATGGGAA
>coluzzii_scf_1925491371_507540-507469 tRNA Pro codon TGG reverse strand is reported
GGCTCAATGGTCTAGGGGTATGATTCTCGCTTTGGGTGCGAGAGGTCCCGGGTTCAAATCCCGGTTGAGCCC
>coluzzii_scf_1925491371_376259-376188 tRNA Glu codon CTC reverse strand is reported
TCCCATATTGTCTAGTGGTTAGGATATCCGGCTCTCACCCGGAAGGCCCGGGTTCGATTCCCGGTATGGGAA
>coluzzii_scf_1925491374_319728-319809 tRNA Ser codon CGA
GCAGTCGTGGCCGAGTGGTTAAGGCGTCTGACTCGAAATCAGATTCCCTCTGGGAGCGTAGGTTCGAATCCTACCGGCTGCG
>coluzzii_scf_1925491374_430680-430750 tRNA Gly codon GCC
GCATCGGTGGTTCAGTGGTAGAATGCTCGCCTGCCACGCGGGCGGCCCGGGTTCGATTCCCGGCCGATGCA
>coluzzii_scf_1925491374_4390274-4390346 tRNA Ala codon AGC
GGGGGTGTAGCTCAGATGGTAGAGCGCTCGCTTAGCATGTGAGAGGTACCGGGATCGATACCCGGCATCTCCA
>coluzzii_scf_1925491374_4009890-4009818 tRNA Val codon CAC reverse strand is reported
GTTTCCGTAGTGTAGCGGTTATCACGTCTGCTTCACACGCAGAAGGTCCCCGGTTCGAACCCGGGCGGAAACA
>coluzzii_scf_1925491374_1853101-1853030 tRNA Glu codon TTC reverse strand is reported
TCCCATATGGTCTAGTGGCTAGGATATCTGGCTTTCACCCAGAAGGCCCGGGTTCGATTCCCGGTATGGGAA
>coluzzii_scf_1925491374_527920-527839 tRNA Ser codon CGA reverse strand is reported
GCAGTCGTGGCCGAGTGGTTAAGGCGTCTGACTCGAAATCAGATTCCCTCTGGGAGCGTAGGTTCGAATCCTACCGGCTGCG
>coluzzii_scf_1925491375_373562-373635 tRNA Thr codon AGT
GGCGCCGTGGCTTAGTTGGTTAAAGCGCCTGTCTAGTAAACAGGAGATCGTGAGTTCGAATCTCGCCGGAGCCT
>coluzzii_scf_1925491375_4064160-4064089 tRNA Met codon CAT reverse strand is reported
AGCAGAGTGGCGCAGTGGAAGCGTGCTGGGCCCATAACCCAGAGGTCCGTAGATCGAAACTACGTTCTGCTA
>coluzzii_scf_1925491375_817600-817527 tRNA Pseudo codon TAA reverse strand is reported
GGTCTCGTAGTACAGTCGTCAACTCGTATGACTTAACAACATACCCGTCATGGGTTCAATCCCCAAATAGACCG
>coluzzii_scf_1925491375_388154-388081 tRNA Thr codon AGT reverse strand is reported
GGCGCCGTGGCTTAGTTGGTTAAAGCGCCTGTCTAGTAAACAGGAGATCGTGAGTTCGAATCTCGCCGGAGCCT
>coluzzii_scf_1925491375_369060-368990 tRNA Gly codon GCC reverse strand is reported
GCATCGGTGGTTCAGTGGTAGAATGCTCGCCTGCCACGCGGGCGGCCCGGGTTCGATTCCCGGCCGATGCA
>coluzzii_scf_1925491376_176208-176310 tRNA Ile codon TAT
GCTCCAGTGGCGCAATTGGTTAGCGCACGGTACTTATATGACAGTAATCGTTGCTTGGCTATGAGCAATGCCGTGGTTGTGAGTTCGAGCCTCACCTGGAGCA
>coluzzii_scf_1925491376_1143463-1143544 tRNA Ser codon AGA
GCAGTCGTGGCCGAGCGGTTAAGGCGTCTGACTAGAAATCAGATTCCCTCTGGGAGCGTAGGTTCGAATCCTACCGACTGCG
>coluzzii_scf_1925491376_8622911-8622982 tRNA Asp codon GTC
TCCTCGATAGTATAGTGGTCAGTATCCCCGCCTGTCACGCGGGAGACCGGGGTTCGATTCCCCGTCGGGGAG
>coluzzii_scf_1925491376_6460255-6460183 tRNA Met codon CAT reverse strand is reported
GCCTCGATAGCGCAGTCGGTAGCGCGTAAGTCTCATAATCTTAAGGTCGTGAGTTCGATCCTCACTCGGGGCA
>coluzzii_scf_1925491376_6094930-6094859 tRNA Thr codon CGT reverse strand is reported
GCCTCTTTAGCTCAGTGGTAGAGCGCTGGTCTCGTAAACCAGCGGTCGTGAGTTCAATCCTCACAGGAGGCA
>coluzzii_scf_1925491376_5873700-5873629 tRNA Asp codon GTC reverse strand is reported
TCCTCGATAGTATAGTGGTCAGTATCCCCGCCTGTCACGCGGGAGACCGGGGTTCGATTCCCCGTCGGGGAG
>coluzzii_scf_1925491376_514506-514432 tRNA Thr codon AGT reverse strand is reported
GGCGCCGTGGCTTAGTTGGTTAAAGCGCCTGTCTAGTAAACAGGAGATCGTGAGTTCGAATCTCGCCCGGAGCCT
>coluzzii_scf_1925491376_513023-512951 tRNA Phe codon GAA reverse strand is reported
GCCGAAATAGCTCAGTTGGGAGAGCGTTAGACTGAAGATCTAAAGGTCCCCGGTTCAATCCCGGGTTTCGGCA
>coluzzii_scf_1925491377_544434-544505 tRNA Ala codon CGC
GGGGATGTAGCTCAGTGGTAGAGCGCTCGCTTCGCATGTGAGAAGTCCCGGGTTCAATCCCCGGCATCTCCA
>coluzzii_scf_1925491377_3519305-3519386 tRNA Ser codon GCT
GACGAGGTGGCCGAGAGGTTAAGGCGTTGGACTGCTAATCCAATGTGCTCTGCACGCGTGGGTTCGAATCCCATCCTCGTCG
>coluzzii_scf_1925491377_4875669-4875741 tRNA Val codon CAC
GTTTCCGTAGTGTAGCGGTTATCACGTCTGCTTCACACGCAGAAGGTCCCCGGTTCGAACCCGGGCGGAAACA
>coluzzii_scf_1925491377_5312389-5312460 tRNA Gln codon CTG
GGTTCCATGGTGTAATGGTTAGCACTTTGGACTCTGAATCCAACGATCCGAGTTCAAATCTCGGTGGAACCT
>coluzzii_scf_1925491377_1873092-1873020 tRNA Lys codon CTT reverse strand is reported
GCCCGGCTAGCTCAGTCGGTAGAGCATGATACTCTTAATCTCAGGGTCGTGGGTTCGAGCCCCACGTTGGGCG
>coluzzii_scf_1925491377_1332155-1332084 tRNA Met codon CAT reverse strand is reported
AGCAGAGTGGCGCAGTGGAAGCGTGCTGGGCCCATAACCCAGAGGTCCGTAGATCGAAACTACGTTCTGCTA
>coluzzii_scf_1925491378_1312938-1313011 tRNA Asn codon GTT
GCCTTCGTGGCGCAATCGGTTAGCGCGTTCGGCTGTTAACCGAAAGGTTGGTGGTTCGAGTCCACCCGGGGGCG
>coluzzii_scf_1925491378_1424786-1424857 tRNA Glu codon CTC
TCCCGTATTGTCTAGTGGTTAGGATATCCGGCTCTCACCCGGAAGGCCCGGGTTCGATTCCCGGTACGGGAA
>coluzzii_scf_1925491378_1584993-1585065 tRNA Lys codon TTT
GCCCGGGTAGCTCAGTCGGTAGAGCGTTGGACTTTTTATCCAACGGTCTAGGGTTCAAGTCCATATTTGGTCG
>coluzzii_scf_1925491378_2253626-2253698 tRNA Lys codon CTT
GCCCGGCTAGCTCAGTCGGTAGAGCATGAGACTCTTAATCTCAGGGTCGTGGGTTCGAGCCCCACGTTGGGCG
>coluzzii_scf_1925491378_3973611-3973540 tRNA Glu codon CTC reverse strand is reported
TCCCATATTGTCTAGTGGTTAGGATATCCGGCTCTCACCCGGAAGGCCCGGGTTCGATTCCCGGTATGGGAA
>coluzzii_scf_1925491378_1424445-1424373 tRNA Met codon CAT reverse strand is reported
GCCTCGATAGCGCAGTAGGTAGCGCGTAAGTCTCATAATCTTAAGGTCGTGAGTTCGATCCTCACTCGGGGCA
>coluzzii_scf_1925491378_1317176-1317105 tRNA Met codon CAT reverse strand is reported
AGCAGAGTGGCGCAGTGGAAGCGTGCTGGGCCCATAACCCAGAGGTCCGTAGATCGAAACTACGTTCTGCTA
>coluzzii_scf_1925491378_1314922-1314851 tRNA Met codon CAT reverse strand is reported
AGCAGAGTGGCGCAGTGGAAGCGTGCTGGGCCCATAACCCAGAGGTCCGTAGATCGAAACTACGTTCTGCTA
>coluzzii_scf_1925491378_1313581-1313508 tRNA Asn codon GTT reverse strand is reported
GCCTTCGTGGCGCAATCGGTTAGCGCGTTCGGCTGTTAACCGAAAGGTTGGTGGTTCGAGTCCACCCGGGGGCG
>coluzzii_scf_1925491379_120396-120469 tRNA Asn codon GTT
GCCTTCGTGGCGCAATCGGTTAGCGCGTTCGGCTGTTAACCGAAAGGTTGGTGGTTCGAGTCCACCCGGGGGCG
>coluzzii_scf_1925491379_4632372-4632443 tRNA Glu codon TTC
TCCCATATGGTCTAGTGGCTAGGATATCTGGCTTTCACCCAGAAGGCCCGGGTTCGATTCCCGGTATGGGAA
>coluzzii_scf_1925491379_5308019-5308091 tRNA Ala codon AGC
GGGGGTGTAGCTCAGATGGTAGAGCGCTCGCTTAGCATGTGAGAGGTACCGGGATCGATACCCGGCATCTCCA
>coluzzii_scf_1925491379_5368521-5368593 tRNA Ala codon AGC
GGGGGTGTAGCTCAGATGGTAGAGCGCTCGCTTAGCATGTGAGAGGTACCGGGATCGATACCCGGCATCTCCA
>coluzzii_scf_1925491379_5370793-5370865 tRNA Ala codon AGC
GGGGGTGTAGCTCAGATGGTAGAGCGCTCGCTTAGCATGTGAGAGGTACCGGGATCGATACCCGGCATCTCCA
>coluzzii_scf_1925491379_9473188-9473269 tRNA Ser codon CGA
GCAGTCGTGGCCGAGTGGTTAAGGCGTCTGACTCGAAATCAGATTCCCTCTGGGAGCGTAGGTTCGAATCCTACCGGCTGCG
>coluzzii_scf_1925491379_9864682-9864754 tRNA Val codon CAC
GTTTCCGTAGTGTAGCGGTTATCACGTCTGCTTCACACGCAGAAGGTCCCCGGTTCGAACCCGGGCGGAAACA
>coluzzii_scf_1925491379_10559415-10559488 tRNA Asn codon GTT
GCCTTCGTGGCGCAATCGGTTAGCGCGTTCGGCTGTTAACCGAAAGGTTGGTGGTTCGAGTCCACCCGGGGGCG
>coluzzii_scf_1925491379_10560637-10560719 tRNA Leu codon CAG
GTCAGGATGGCCGAGCGGTCTAAGGCGCTACGTTCAGGTCGTAGTCTTCTCTGAAGGCGTGGGTTCGAATCCCACTTCTGACA
>coluzzii_scf_1925491379_11035538-11035610 tRNA Val codon TAC
GGTTCCATAGTGTAGCGGTTATCACGTCTGCTTTACACGCAGAAGGTCTCCAGTTCGATCCTGGATGGAACCA
>coluzzii_scf_1925491379_11087094-11087166 tRNA Val codon TAC
GGTTCCATAGTGTAGCGGTTATCACGTCTGCTTTACACGCAGAAGGTCTCCAGTTCGATCCTGGATGGAACCA
>coluzzii_scf_1925491379_11570444-11570541 tRNA Tyr codon GTA
CCTTCGATAGCTCAGTTGGTAGAGCGGTGGACTGTAGAAGCGCGAGATGCGGTGAAAGAGTAATCCATAGGTCACTGGTTCAAATCCGGTTCGAAGGA
>coluzzii_scf_1925491379_11586193-11586348 tRNA Tyr codon GTA
CCTTCGATAGCTCAGTTGGTAGAGCGGTGGACTGTAGCAAGTACGTGGAACGATTGTGAAATGGCAATTGGTACCTATACCTTAAATGCCTCCGATCAACCGTCTCCAATGTAGTTAGAAATCCATAGGTCACTGGTTCAAATCCGGTTCGAAGGA
>coluzzii_scf_1925491379_11586430-11586574 tRNA Tyr codon GTA
CCTTCGATAGCTCAGTTGGTAGAGCGGTGGACTGTAAAGAGTTTGAGGGTCGATCAACTGTTACAATGCATCTCAAAGTGCATCTGACGATCACCTGCATCCAATAGAAATCCATAGGTCACTGGTTCAAATCCGGTTCGAAGGA
>coluzzii_scf_1925491379_11586817-11586960 tRNA Tyr codon GTA
CCTTCGATAGCTCAGTTGGTAGAGCGGTGGACTGTAGAGAAAATTAGGAGAGTAGCTTATCAAGTCGAAATGCTGCACTTGATCAAACCTCCAAGAGTTGTAGTAGAAATCCATAGGTCACTGGTTCAAAAGCGGTTCGAAGGA
>coluzzii_scf_1925491379_11587073-11587214 tRNA Tyr codon GTA
TCTTCGATAGCTCAGTTGGTAGAGCGGTGGACTGTAGCGAGTTTAGCGTCGATCATCAGTTCCAAAGCATCTCAAAGTGCATCTGATGATCACCCTGTGAATAGAAATCCATAGGTCACTGGTTCAAATCCGGTTCGAAGGA
>coluzzii_scf_1925491379_11587474-11587599 tRNA Tyr codon GTA
CCTTCGATAGCTCAGTTGGTAGAGCGGTGGACTGTAGCGAAAGTTAGGAGAAGTACGATCATGTGATCAAAACTCCAAATCATTGTAGAAATCCATAGGTCACTGGTTCAAATCCGGTTCGAAGGA
>coluzzii_scf_1925491379_11587894-11588035 tRNA Tyr codon GTA
CCTTCGATAGCTCAGTTGGTAGAGCGGTGGACTGTAGCGAGTTTTAGCGTCGATTATCAGTTCCAAAGCATCTCAAAGTGCATCTGATGATCACCTGTTAGTAGAAATCCATAGGTCACTGGTTCAAATCCGGTTCGAAGGA
>coluzzii_scf_1925491379_11588292-11588421 tRNA Tyr codon GTA
CCTTCGATAGCTCAGTTGGTAGAGCGGTGGACTGTAGAGAAAGTTTGGAGTGTGAGCGCTCAAGAAGTGATCAAACCTCCAAATCATTGTAGAAATCCATAGGTCACTGGTTCAAATCCGGTTCGAAGGA
>coluzzii_scf_1925491379_11591665-11591935 tRNA Tyr codon GTA
CCTTCGATAGCTCAGTTGGTAGAGCGGTGGACTGTAGAAGTTGTTTCATCGCTGCACGTTGAGTAGTTGTGTTTACGGGTGTGTTGAGGTTTGTTGTGTTGAGTCAGTAGTTATTGCGAGAAAGCTTTGTGTTGTAATTGCAAACAATGCACACTTTCACTCCTCCTACTGTCTCAATGCAAAGTTTCTCTCAGCCCTCTCCACCAACACACTCAGCAGCATGTGTGTTTCAGTAATCCATAGGTCACTGGTTCAAATCCGGTTCGAAGGA
>coluzzii_scf_1925491379_11592108-11592242 tRNA Tyr codon GTA
CCTTCGATAGCTCAGTTGGTAGAGCGGTGGACTGTAGAAAGTTTAAGTAGTTGGTCAACTTAGAAATGTGCATCTGACGATCACCTGCATCCAATAGAAATCCATAGGTCACTGGTTCAAATCCGGTTCGAAGGA
>coluzzii_scf_1925491379_11592471-11592595 tRNA Tyr codon GTA
CCTTCGATAGCTCAGTTGGTAGAGCGGTGGACTGTAGAGAAAGTTAGGAGAAGTGCGATCATGTGATCAAAATTCCGATCATTGAAGAAATCCATAGGTCACTGGTTCAAATCCGGTTCGAAGGA
>coluzzii_scf_1925491379_11592849-11592989 tRNA Tyr codon GTA
CCTTCGATAGCTCAGTTGGTAGAGCGGTGGACTGTAGAGAAAATTCGGAGGGTTGCTTTCAAGTCGTTCAAACACTTGATCAAACCTCCAAGAGTTGTAAAAGAAATCCATAGGTCACTGGTTCAAATCCGGTTCGAAGGA
>coluzzii_scf_1925491379_11593074-11593216 tRNA Tyr codon GTA
CCTTCGATAGCTCAGTTGGTAGAGCGGTGGACTGTAGCGAGTTTTAGGGGTCGATCATCTGTTACAATGCATCTCAAAGGGCATCTGATGATCACTTGTGAATAGAAATCCATAGGTCACTGGTTCAAATCCGGTTCGAAGGA
>coluzzii_scf_1925491379_11609178-11609250 tRNA Val codon AAC
GTTTCCGTGGTGTAGTGGTTATCACATCCGCCTAACACGCGGAAGGCCCCCGGTTCGATCCCGGGCGGAAACA
>coluzzii_scf_1925491379_11617232-11617304 tRNA Arg codon TCT
GTCCCTCTGGCGCAGCGGATAGCGCGTTGGACTTCTAATCCAAAGGTCGTGGGTTCGATCCCCACGAGGGATG
>coluzzii_scf_1925491379_11628455-11628548 tRNA Tyr codon GTA
CCTTCGATAGCTCAGTTGGTAGAGCGGTGGACTGTAGAAGCGGGTGTTCGATAGAGTAATCCATAGGTCACTGGTTCAAATCCGGTTCGAAGGA
>coluzzii_scf_1925491379_11628928-11629018 tRNA Tyr codon GTA
CCTTCGATAGCTCAGTTGGTAGAGCGGTGGACTGTAGAAGCGTCTCTCCATAGTAATCCATAGGTCACTGGTTCAAATCCGGTTCGAAGGA
>coluzzii_scf_1925491379_11635302-11635373 tRNA Glu codon TTC
TCCCATATGGTCTAGTGGCTAGGATATCTGGCTTTCACCCAGAAGGCCCGGGTTCGATTCCCGGTATGGGAA
>coluzzii_scf_1925491379_12201649-12201720 tRNA Glu codon CTC
TCCCATATTGTCTAGTGGTTAGGATATCCGGCTCTCACCCGGAAGGCCCGGGTTCGATTCCCGGTATGGGAA
>coluzzii_scf_1925491379_12541389-12541460 tRNA Glu codon TTC
TCCCATATGGTCTAGTGGCTAGGATATCTGGCTTTCACCCAGAAGGCCCGGGTTCGATTCCCGGTATGGGAA
>coluzzii_scf_1925491379_12561997-12562069 tRNA Arg codon CCT
GCCCCAGTGGCCTAATGGAGAAGGCACCGGCCTCCTAAGCCGGGGATTGTGGGTTCGAGTCCCATCTGGGGTA
>coluzzii_scf_1925491379_14078955-14079027 tRNA Lys codon CTT
GCCCGGCTAGCTCAGTCGGTAGAGCATGAGACTCTTAATCTCAGGGTCGTGGGTTCGAGCCCCACGTTGGGCG
>coluzzii_scf_1925491379_14079452-14079381 tRNA Gln codon CTG reverse strand is reported
GGTTCCATGGTGTAACGGTTAGCACTCAGGACTCTGAATCCTGCGATCCGAGTTCAAATCTCGGTGGAACCT
>coluzzii_scf_1925491379_12550183-12550102 tRNA Leu codon AAG reverse strand is reported
GGTAGCGTGGCCGAGCGGTCTAAGGCGCTGGTTTAAGGCACCAGTCACTTCGGTGGCGTGGGTTCGAATCCCACCGCTGCCA
>coluzzii_scf_1925491379_12538169-12538098 tRNA Glu codon CTC reverse strand is reported
TCCCGTATTGTCTAGTGGTTAGGATATCCGGCTCTCACCCGGAAGGCCCGGGTTCGATTCCCGGTACGGGAA
>coluzzii_scf_1925491379_12202212-12202141 tRNA Glu codon CTC reverse strand is reported
TCCCATATTGTCTAGTGGTTAGGATATCCGGCTCTCACCCGGAAGGCCCGGGTTCGATTCCCGGTATGGGAA
>coluzzii_scf_1925491379_12201170-12201099 tRNA Glu codon TTC reverse strand is reported
TCCCATATGGTCTAGTGGCTAGGATATCTGGCTTTCACCCAGAAGGCCCGGGTTCGATTCCCGGTATGGGAA
>coluzzii_scf_1925491379_11581956-11581802 tRNA Tyr codon GTA reverse strand is reported
CCTTCGATAGCTCAGTTGGTAGAGCGGTGGACTGTAGAAAATTTGAAGCGAAGTGATTTGGTAGAGATAATGTAATCATTACAAAGTTGCATTGAGCTTATCACTTTCAAACAATAGAAATCCATAGGTCACTGGTTCAAATCCGGTTCGAAGGA
>coluzzii_scf_1925491379_11581553-11581411 tRNA Tyr codon GTA reverse strand is reported
CCTTCGATAGCTCAGTTGGTAGAGCGGTGGACTGTAGCGAGTTTGGGGGTCGATCATCTGTTACAATGCATCTCAAAGTGCATCTGATGATCACCCTATGAATAGAAATCCATAGGTCACTGGTTCAAATCCGGTTCGAAGGA
>coluzzii_scf_1925491379_11581158-11581017 tRNA Tyr codon GTA reverse strand is reported
CCTTCGATAGCTCAGTTGGTAGAGCGGTGGACTGTAGAGAAAATTCGGAGGGTTGCTTCCAAGTCGTTCAAACACTTAATCCAAACCTCCAAGAGTTGTAAAAGAAATCCATAGGTCACTGGTTCAAATCCGGTTCGAAGGA
>coluzzii_scf_1925491379_11580936-11580795 tRNA Tyr codon GTA reverse strand is reported
CCTTCGATAGCTCAGTTGGTAGAGCGGTGGACTGTAGCAAGTTTAGGGGTCGATCAACTGTTGCAATGCATCTCAAAGTGCATCTGATGATCACCTGTGAATAGAAATCCATAGGTCACTGGTTCAATTCCGGTTCGAAGGA
>coluzzii_scf_1925491379_11580540-11580416 tRNA Tyr codon GTA reverse strand is reported
CCTTCGATAGCTCAGTTGGTAGAGCGGTGGACTGTAGCGAAAGTAAGGAGAAGTGCGATCATGTAATCAAAACTCCGATCATTGTAGAAATCCATAGGTCACTGGTTCAAATCCGGTTCGAAGGA
>coluzzii_scf_1925491379_11037864-11037792 tRNA Val codon TAC reverse strand is reported
GGTTCCATAGTGTAGCGGTTATCACGTCTGCTTTACACGCAGAAGGTCTCCAGTTCGATCCTGGATGGAACCA
>coluzzii_scf_1925491379_11033368-11033296 tRNA Val codon AAC reverse strand is reported
GTTTCCGTGGTGTAGTGGTTATCACATCCGCCTAACACGCGGAAGGCCCCCGGTTCGATCCCGGGCGGAAACA
>coluzzii_scf_1925491379_9859847-9859776 tRNA Gly codon TCC reverse strand is reported
GCGTCGGTGGTGTAATGGTCAGCATAGTTGCCTTCCAAGCAGTTGATCCGGGTTCGATTCCCGGCCGACGCA
>coluzzii_scf_1925491379_9832328-9832256 tRNA Lys codon CTT reverse strand is reported
GCCCGGCTAGCTCAGTCGGTAGAGCATGAGACTCTTAATCTCAGGGTCGTGGGTTCGAGCCCCACGTTGGGCG
>coluzzii_scf_1925491379_9831317-9831245 tRNA Thr codon TGT reverse strand is reported
GCCTCTTTAGCTCAGTAGGCAGAGCGCTGGTCTTGTAAACCAGCGGTCGTGAGTTCGATTCTCACAGGAGGCA
>coluzzii_scf_1925491379_7255807-7255735 tRNA Ile codon GAT reverse strand is reported
GACCTCATAGAACAGTGGTTTAGTGCTCGGTCTGATAAACCACAGGTTGTGAGTTTGAATCTACTTGAGATCT
>coluzzii_scf_1925491379_5937611-5937511 tRNA Tyr codon GTA reverse strand is reported
CCTTCGATAGCTCAGTTGGTAGAGCGGTGGACTGTAGAGAGAGAGATGACGCAGAATGTGTAGTAATCCATAGGTCACTGGTTCAAATCCGGTTCGAAGGA
>coluzzii_scf_1925491379_5267510-5267438 tRNA Lys codon CTT reverse strand is reported
GCCCGGCTAGCTCAGTCGGTAGAGCATGAGACTCTTAATCTCAGGGTCGTGGGTTCGAGCCCCACGTTGGGCG
>coluzzii_scf_1925491380_202513-202586 tRNA Asn codon GTT
GCCTTCGTGGCGCAATCGGTTAGCGCGTTCGGCTGTTAACCGAAAGGTTGGTGGTTCGAGTCCACCCGGGGGCG
>coluzzii_scf_1925491380_650684-650756 tRNA Phe codon GAA
GCCGAAATAGCTCAGTTGGGAGAGCGTTAGACTGAAGATCTAAAGGTCCCCGGTTCAATCCCGGGTTTCGGCA
>coluzzii_scf_1925491380_4785799-4785728 tRNA Asp codon GTC reverse strand is reported
TCCTCGATAGTATAGTGGTCAGTATCCCCGCCTGTCACGCGGGAGACCGGGGTTCGATTCCCCGTCGGGGAG
>coluzzii_scf_1925491380_733720-733649 tRNA Pro codon CGG reverse strand is reported
GGCTCAATGGTCTAGGGGTATGATTTTCGCTTCGGGTGCGAGAGGTCCCGGGTTCAAATCCCGGTTGAGCCC
>coluzzii_scf_1925491380_728849-728777 tRNA Pro codon TGG reverse strand is reported
NNNNNNNNNNTCTAGGGGGTATGATTCTCACTTTGGGTGCGAGAGGTCCCGGGTTCAAATCCCGGTTGAGCCC
>coluzzii_scf_1925491380_728647-728576 tRNA Pro codon CGG reverse strand is reported
GGCTCAATGGTCTAGGGGTATGATTTTCGCTTCGGGTGCGAGAGGTCCCGGGTTCAAATCCCGGTTGAGCCC
>coluzzii_scf_1925491380_728446-728375 tRNA Pro codon CGG reverse strand is reported
GGCTCAATGGTCTAGGGGTATGATTTTCGCTTCGGGTGCGAGAGGTCCCGGGTTCAAATCCCGGTTGAGCCC
>coluzzii_scf_1925491380_728245-728174 tRNA Pro codon CGG reverse strand is reported
GGCTCAATGGTCTAGGGGTATGATTTTCGCTTCGGGTGCGAGAGGTCCCGGGTTCAAATCCCGGTTGAGCCC
>coluzzii_scf_1925491380_728044-727973 tRNA Pro codon TGG reverse strand is reported
GGCTCAATGGTCTAGGGGTATGATTCTCGCTTTGGGTGCGAGAGGTCCCGGGCTCAAATCCCGGTTGAGCCC
>coluzzii_scf_1925491380_406543-406472 tRNA Gln codon CTG reverse strand is reported
GGTTCCATGGTGTAATGGTTAGCACTTTGGACTCTGAATCCAACGATCCGAGTTCAAATCTCGGTGGAACCT
>coluzzii_scf_1925491381_49986-50057 tRNA Met codon CAT
AGCAGAGTGGCGCAGTGGAAGCGTGCTGGGCCCATAACCCAGAGGTCCGTAGATCGAAACTACGCTCTGCTA
>coluzzii_scf_1925491381_3243708-3243780 tRNA Arg codon TCG
GGCCGTGTGGCCTAATGGAGAAGGCGTCGGACTTCGAATCCGAAGATTGCAGGTTCGAGTCCTGTCACGGTCG
>coluzzii_scf_1925491381_3275264-3275345 tRNA Ser codon CGA
GCAGTCGTGGCCGAGTGGTTAAGGCGTCTGACTCGAAATCAGATTCCCTCTGGGAGCGTAGGTTCGAATCCTACCGGCTGCG
>coluzzii_scf_1925491381_3353944-3354027 tRNA Leu codon TAA
GTCAGGATGGCCGAGCGGTCTAAGGCGCCAGATTTAAGCTCTGGTTCCCGTAAGGGAGCGTGGGTTCGAACCCCACTTCTGACA
>coluzzii_scf_1925491381_3354838-3354910 tRNA Arg codon ACG
GGTCCTGTGGCGCAATGGATAACGCGTCTGACTACGGATCAGAAGATTCCAGGTTCGACTCCTGGCAGGATCG
>coluzzii_scf_1925491381_3543308-3543389 tRNA Ser codon CGA
GCAGTCGTGGCCGAGTGGTTAAGGCGTCTGACTCGAAATCAGATTCCCTCTGGGAGCGTAGGTTCGAATCCTACCGGCTGCG
>coluzzii_scf_1925491381_3335877-3335794 tRNA Leu codon TAA reverse strand is reported
GTCAGGATGGCCGAGCGGTCTAAGGCGCCAGATTTAAGCTCTGGTTCCCGTAAGGGAGCGTGGGTTCGAACCCCACTTCTGACA
>coluzzii_scf_1925491381_3312157-3312085 tRNA Arg codon ACG reverse strand is reported
GGTCCTGTGGCGCAATGGATAACGCGTCTGACTACGGATCAGAAGATTCCAGGTTCGACTCCTGGCAGGATCG
>coluzzii_scf_1925491381_3304876-3304804 tRNA Arg codon ACG reverse strand is reported
GGTCCTGTGGCGCAATGGATAACGCGTCTGACTACGGATCAGAAGATTCCAGGTTCGACTCCTGGCAGGATCG
>coluzzii_scf_1925491381_3287790-3287709 tRNA Ser codon CGA reverse strand is reported
GCAGTCGTGGCCGAGTGGTTAAGGCGTCTGACTCGAAATCAGATTCCCTCTGGGAGCGTAGGTTCGAATCCTACCGGCTGCG
>coluzzii_scf_1925491381_3273251-3273179 tRNA Arg codon CCT reverse strand is reported
GCCCCAGTGGCCTAATGGACAAGGCACCGGCCTCCTAAGCCGGGGATTGTGGGTTCGAGTCCCATCTGGGGTA
>coluzzii_scf_1925491381_3272181-3272109 tRNA Arg codon CCT reverse strand is reported
GCCCCAGTGGCCTAATGGACAAGGCACCGGCCTCCTAAGCCGGGGATTGTGGGTTCGAGTCCCATCTGGGGTA
>coluzzii_scf_1925491381_3269047-3268976 tRNA Pro codon CGG reverse strand is reported
GGCTCGTTGGTCTAGGGGTATGATTCTCGCTTCGGGTGCGAGAGGTCCCGGGTTCAATTCCCGGACGAGCCC
>coluzzii_scf_1925491382_799582-799655 tRNA Ile codon AAT
GGCTCCATAGCTCAGCTGGTTAGAGCGTCGTGCTAATAACGCGAAGGTCGTGAGTTCGATCCTCTCTGGAGCCA
>coluzzii_scf_1925491382_2307640-2307712 tRNA Arg codon TCG
GACCGTGTGGCCTAATGGAGAAGGCGTCGGACTTCGGATCCGAAGATTGCAGGTTCGAGTCCTGTCACGGTCG
>coluzzii_scf_1925491382_2898667-2898738 tRNA Gly codon TCC
GCGTCGGTGGTGTAATGGTCAGCATAGTTGCCTTCCAAGCAGTTGATCCGGGTTCGATTCCCGGCCGACGCA
>coluzzii_scf_1925491382_5387766-5387837 tRNA Trp codon CCA
GACTCCGTGGCGCAACGGTAGCGCGTCTGACTCCAGATCAGAAGGTTGCGTGTTCAAATCACGTCGGGGTCA
>coluzzii_scf_1925491382_5440214-5440286 tRNA Lys codon CTT
GCCCGGCTAGCTCAGTCGGTAGAGCATGAGACTCTTAATCTCAGGGTCGTGGGTTCGAGCCCCACGTTGGGCG
>coluzzii_scf_1925491382_7291541-7291612 tRNA Thr codon CGT
GCCTCTTTAGCTCAGTGGTAGAGCGCTGGTCTCGTAAACCAGCGGTCGTGAGTTCAATCCTCACAGGAGGCA
>coluzzii_scf_1925491382_7771042-7771114 tRNA Lys codon CTT
GCCCGGCTAGCTCAGTCGGTAGAGCATGAGACTCTTAATCTCAGGGTCGTGGGTTCGAGCCCCACGTTGGGCG
>coluzzii_scf_1925491382_7767735-7767663 tRNA Lys codon CTT reverse strand is reported
GCCCGGCTAGCTCAGTCGGTAGAGCATGAGACTCTTAATCTCAGGGTCGTGGGTTCGAGCCCCACGTTGGGCG
>coluzzii_scf_1925491382_7348461-7348389 tRNA Ala codon AGC reverse strand is reported
GGGGGTGTAGCTCAGATGGTAGAGCGCTCGCTTAGCATGTGAGAGGTACCGGGATCGATACCCGGCATCTCCA
>coluzzii_scf_1925491382_7291032-7290959 tRNA Thr codon AGT reverse strand is reported
GGCGCCGTGGCTTAGTTGGTTAAAGCGCCTGTCTAGTAAACAGGAGATCGTGAGTTCGAATCTCGCCGGAGCCT
>coluzzii_scf_1925491382_1385347-1385275 tRNA Lys codon CTT reverse strand is reported
GCCCGGCTAGCTCAGTCGGTAGAGCATGAGACTCTTAATCTCAGGGTCGTGGGTTCGAGCCCCACGTTGGGCG
>coluzzii_scf_1925491382_698588-698515 tRNA Pseudo codon TAA reverse strand is reported
GGTCTGGTGGTACAGTCGTTAATTCGTATGACTTAACAACATGCCCGTCATGGGTTCAAGTCCCGTATGGACCG
>coluzzii_scf_1925491383_68593-68667 tRNA Pseudo codon TTA
GGTCTGGTGGTATAGTTGTCAACTCGTACGACTTTAACAACATGCCCATCATGGGTTCAAGCCCCGTCTAGACCG
>coluzzii_scf_1925491383_1732271-1732198 tRNA Pseudo codon TAA reverse strand is reported
GGTCTTGTGGTACAGTCGTCAACTCGTACGACTTAAAAACGTGCCCGTCATGGGTTCAAGTCCCAAATAGACCG
>coluzzii_scf_1925491383_329840-329769 tRNA Pro codon AGG reverse strand is reported
GGCTCGTTGGTCTAGGGGTATGATTTTCGCTTAGGGTGCGAGAGGTCCCGGGTTCAAATCCCGGACGAGCCC
>coluzzii_scf_1925491384_736436-736507 tRNA Met codon CAT
AGCAGAGTGGCGCAGTGGAAGCGTGCTGGGCCCATAACCCAGAGGTCCGTAGATCGAAACTACGCTCTGCTA
>coluzzii_scf_1925491384_2173048-2173119 tRNA Pro codon CGG
GGCTCGTTGGTCTAGGGGTATGATTCTCGCTTCGGGTGCGAGAGGTCCCGGGTTCAAATCCCGGACGAGCCC
>coluzzii_scf_1925491384_2256046-2256127 tRNA Leu codon AAG
GGTAGCGTGGCCGAGCGGTCTAAGGCGCTGGTTTAAGGCACCAGTCACTTCGGTGGCGTGGGTTCGAATCCCACCGCTGCCA
>coluzzii_scf_1925491384_2458805-2458877 tRNA Arg codon ACG
GGTCCTGTGGCGCAATGGATAACGCGTCTGACTACGGATCAGAAGATTCCAGGTTCGACTCCTGGCAGGATCG
>coluzzii_scf_1925491384_2720077-2720148 tRNA Glu codon TTC
TCCCATATGGTCTAGTGGCTAGGATAACTGGCTTTCACCCAGTAGGCCCGGGTTCGATTCCCGGTATGGGAA
>coluzzii_scf_1925491384_3670011-3670083 tRNA Arg codon ACG
GGTCCTGTGGCGCAATGGATAACGCGTCTGACTACGGATCAGAAGATTCCAGGTTCGACTCCTGGCAGGATCG
>coluzzii_scf_1925491384_5814431-5814503 tRNA Phe codon GAA
GCCGAAATAGCTCAGTTGGGAGAGCGTTAGACTGAAGATCTAAAGGTCCCCGGTTCAATCCCGGGTTTCGGCA
>coluzzii_scf_1925491384_4706077-4705996 tRNA Leu codon AAG reverse strand is reported
GGTAGCGTGGCCGAGCGGTCTAAGGCGCTGGTTTAAGGCACCAGTCACTTCGGTGGCGTGGGTTCGAATCCCACCGCTGCCA
>coluzzii_scf_1925491384_2290110-2290039 tRNA Gln codon CTG reverse strand is reported
GGTTCCATGGTGTAATGGTTAGCACTTTGGACTCTGAATCCAACGATCCGAGTTCAAATCTCGGTGGAACCT
>coluzzii_scf_1925491384_2247310-2247239 tRNA Gln codon CTG reverse strand is reported
GGTTCTATGGTGTAATGGTTAGCACTTTGGACTCTGAATCCAACGATCCGAGTTCAAATCTCGGTAGAACCT
>coluzzii_scf_1925491384_2244025-2243953 tRNA Val codon AAC reverse strand is reported
GTTTCCGTGGTGTAGTGGTTATCACATCCGCCTAACACGCGGAAGGCCCCCGGTTCGATCCCGGGCGGAAACA
>coluzzii_scf_1925491384_2230183-2230111 tRNA Arg codon ACG reverse strand is reported
GGTTCTGTGGCGCAATGGATAACGCGTCTGACTACGGATCAGAAGATTCCAGGTTCGACTCCTGGCAGGATCG
>coluzzii_scf_1925491384_1806218-1806147 tRNA Gln codon CTG reverse strand is reported
GGTTCCATGGTGTAATGGTTAGCACTTTGGACTCTGAATCCAACGATCCGAGTTCAAATCTCGGTGGAACCT
>coluzzii_scf_1925491384_1803023-1802952 tRNA Gln codon CTG reverse strand is reported
GGTTCCATGGTGTAATGGTTAGCACTTTGGACTCTGAATCCAACGATCCGAGTTCAAATCTCGGTGGAACCT
>coluzzii_scf_1925491384_1493516-1493445 tRNA Met codon CAT reverse strand is reported
AGCAGAGTGGCGCAGTGGAAGCGTGCTGGGCCCATAACCCAGAGGTCCGTAGATCGAAACTACGCTCTGCTA
>coluzzii_scf_1925491385_1317988-1318059 tRNA Ala codon CGC
GGGGATGTAGCTCAGTGGTAGAGCGCTCGCTTCGCATGTGAGAAGTCCCGGGTTCAATCCCCGGCATCTCCA
>coluzzii_scf_1925491385_1557260-1557341 tRNA Leu codon AAG
GGTAGCGTGGCCGAGCGGTCTAAGGCGCTGGTTTAAGGCACCAGTCTCCTCGGAGGCGTGGGTTCGAATCCCACCGCTGCCA
>coluzzii_scf_1925491385_1557776-1557857 tRNA Leu codon AAG
GGTAGCGTGGCCGAGCGGTCTAAGGCGCTGGTTTAAGGCACCAGTCTCCTCGGAGGCGTGGGTTCGAATCCCACCGCTGCCA
>coluzzii_scf_1925491385_1665565-1665636 tRNA Gly codon TCC
GCGTCGGTGGTGTAATGGTCAGCATAGTTGCCTTCCAAGCAGTTGATCCGGGTTCGATTCCCGGCCGACGCA
>coluzzii_scf_1925491385_1666458-1666529 tRNA His codon GTG
GCCGTGATCGTCTAGTGGTTAGGACCCTACGTTGTGGCCGTAGTAACCCAGGTTCGAATCCTGGTCACGGCA
>coluzzii_scf_1925491385_1667093-1667165 tRNA Arg codon TCG
GACCGTGTGGCCTAATGGAGAAGGCGTCGGACTTCGGATCCGAAGATTGCAGGTTCGAGTCCTGTCACGGTCG
>coluzzii_scf_1925491385_1693383-1693454 tRNA Gly codon TCC
GCGTCGGTGGTGTAATGGTCAGCATAGTTGCCTTCCAAGCAGTTGATCCGGGTTCGATTCCCGGCCGACGCA
>coluzzii_scf_1925491385_1694009-1694080 tRNA His codon GTG
GCCGTGATCGTCTAGTGGTTAGGACCCTACGTTGTGGCCGTAGTAACCCAGGTTCGAATCCTGGTCACGGCA
>coluzzii_scf_1925491385_2646676-2646604 tRNA Lys codon TTT reverse strand is reported
GCCCGGATAGCTCAGTCGGTAGAGCGTTGGACTTTTAATCCAACGGTCTAGGGTTCAAGTCCCTATTCGGGCG
>coluzzii_scf_1925491385_1660976-1660905 tRNA His codon GTG reverse strand is reported
GCCGTGATCGTCTAGTGGTTAGGACCCTACGTTGTGGCCGTAGTAACCCAGGTTCGAATCCTGGTCACGGCA
>coluzzii_scf_1925491385_1426691-1426619 tRNA Val codon CAC reverse strand is reported
GTTTCCGTAGTGTAGCGGTTATCACGTCTGCTTCACACGCAGAAGGTCCCCGGTTCGAACCCGGGCGGAAACA
>coluzzii_scf_1925491386_85200-85281 tRNA Ser codon GCT
GACGAGGTGGCCGAGAGGTTAAGGCGTTGGACTGCTAATCCAATGTGCTCTGCACGCGTGGGTTCGAATCCCATCCTCGTCG
>coluzzii_scf_1925491386_85661-85742 tRNA Ser codon GCT
GACGAGGTGGCCGAGAGGTTAAGGCGTTGGACTGCTAATCCAATGTGCTCTGCACGCGTGGGTTCGAATCCCATCCTCGTCG
>coluzzii_scf_1925491386_124683-124758 tRNA Pseudo codon CAA
GGTCTGGTGGTAGAATCGTCAACTCGTACGACTCAAAAACATATGCTCGTCATGGGTTCAAGCCCCGAATGGAACG
>coluzzii_scf_1925491386_1397239-1397310 tRNA Thr codon CGT
GCCTCTTTAGCTCAGTGGTAGAGCGCTGGTCTCGTAAACCAGCGGTCGTGAGTTCAATCCTCACAGGAGGCA
>coluzzii_scf_1925491386_3822756-3822828 tRNA Ala codon AGC
GGGGGTGTAGCTCAGATGGTAGAGCGCTCGCTTAGCATGTGAGAGGTACCGGGATCGATACCCGGCATCTCCA
>coluzzii_scf_1925491386_3836547-3836619 tRNA Ala codon AGC
GGGGGTGTAGCTCAGATGGTAGAGCGCTCGCTTAGCATGTGAGAGGTACCGGGATCGATACCCGGCATCTCCA
>coluzzii_scf_1925491386_5939524-5939443 tRNA Ser codon GCT reverse strand is reported
GACGAGGTGGCCGAGAGGTTAAGGCGTTGGACTGCTAATCCAATGTGCTCTGCACGCGTGGGTTCGAATCCCATCCTCGTCG
>coluzzii_scf_1925491386_3226260-3226188 tRNA Ala codon AGC reverse strand is reported
GGGGGTGTAGCTCAGATGGTAGAGCGCTCGCTTAGCATGTGAGAGGTACCGGGATCGATACCCGGCATCTCCA
>coluzzii_scf_1925491386_1514799-1514728 tRNA Glu codon CTC reverse strand is reported
TCCCATATTGTCTAGTGGTTAGGATATCCGGCTCTCACCCGGAAGGCCCGGGTTCGATTCCCGGTATGGGAA
>coluzzii_scf_1925491386_1214941-1214844 tRNA Tyr codon GTA reverse strand is reported
CCTTCGATAGCTCAGTTGGTAGAGCGGTGGACTGTAGAAGCGTGATGTGTCGATAGAGAGTAATCCATAGGTCACTGGTTCAAATCCGGTTCGAAGGA
>coluzzii_scf_1925491386_1008372-1008290 tRNA Leu codon CAG reverse strand is reported
GTCAGAATGGCCGAGCGGTCTAAGGCGCTACGTTCAGGTCGTAGTCTACTCTGTAGGCGTGGGTTCGAATCCCACTTCTGACA
>coluzzii_scf_1925491386_1007870-1007788 tRNA Leu codon CAG reverse strand is reported
ATCAGGATGGCCGAGCGGTCTAAGGCGCTACGTTCAGGTCGTAGTCTACTCTGTAGGCGTGGGTTCGAATCCCACTTCTGACA
>coluzzii_scf_1925491386_1007592-1007510 tRNA Leu codon CAG reverse strand is reported
GTCAGGATGGCCGAGCGGTCTAAGGCGGTACGTTCAGGTGGTAGTGTACTCTGTAGGCGTGGGTTCGAATCCCACTTCTGACA
>coluzzii_scf_1925491386_1006616-1006534 tRNA Leu codon CAG reverse strand is reported
GTCAGGATGGCCGAGCGGTCTAAGGCGCTACGTTCAGGTCGTAGTCTACTCTGTAGGCGTGGGTTCGAATCCCACTTCTGACA
>coluzzii_scf_1925491389_1225839-1225936 tRNA Ile codon TAT
GCTCCAGTGGCGCAATTGGTTAGCGCACGGTACTTATATGACAGTAATCGTTGCTTCGAGCGATGCCGTGGTTGTGAGTTCGAGCCTCACCTGGAGCA
>coluzzii_scf_1925491389_2475227-2475300 tRNA Pseudo codon TAA
GGTCTCGTAGTACAGTCGGTAACTCGTACGACTTAACAACATGCCCGTCATGGGTTCAATTCCCAAATGGACCG
>coluzzii_scf_1925491389_2821134-2821207 tRNA Asn codon GTT
GCCTTCGTGGCGCAATCGGTTAGCGCGTTCGGCTGTTAACCGAAAGGTTGGTGGTTCGAGTCCACCCGGGGGCG
>coluzzii_scf_1925491389_2822663-2822736 tRNA Asn codon GTT
GCCTTCGTGGCGCAATCGGTTAGCGCGTTCGGCTGTTAACCGAAAGGTTGGTGGTTCGAGTCCACCCGGGGGCG
>coluzzii_scf_1925491389_3864933-3865005 tRNA Thr codon TGT
GCCTCTTTAGCTCAGTAGGCAGAGCGCTGGTCTTGTAAACCAGCGGTCGTGAGTTCGATTCTCACAGGAGGCA
>coluzzii_scf_1925491389_6515565-6515637 tRNA Val codon AAC
GTTTCCGTGGTGTAGTGGTTATCACATCCGCCTAACACGCGGAAGGCCCCCGGTTCAATCCCGGGCGGAAACA
>coluzzii_scf_1925491389_6522287-6522358 tRNA His codon GTG
GCCGTGATCGTCTAGTGGTTAGGACCCTACGTTGTGGCCGTAGTAACCCAGGTTCGAATCCTGGTCACGGCA
>coluzzii_scf_1925491389_6733804-6733886 tRNA Leu codon CAG
GTCAGGATGGCCGAGCGGTCTAAGGCGCTACGTTCAGGTCGTAGTCTACTCTGTAGGCGTGGGTTCGAATCCCACTTCTGACA
>coluzzii_scf_1925491389_6669164-6669093 tRNA His codon GTG reverse strand is reported
GCCGTGATCGTCTAGTGGTTAGGACCCTACGTTGTGGCCGTAGTAACCCAGGTTCGAATCCTGGTCACGGCA
>coluzzii_scf_1925491389_6565401-6565330 tRNA His codon GTG reverse strand is reported
GCCGTGATCGTCTAGTGGTTAGGACCCTACGTTGTGGCCGTAGTAACCCAGGTTCGAATCCTGGTCACGGCA
>coluzzii_scf_1925491389_6519262-6519190 tRNA Val codon AAC reverse strand is reported
GTTTCCGTGGTGTAGTGGTTATCACATCCGCCTAACACGCGGAAGGCCCCCGGTTCGATCCCGGGCGGAAACA
>coluzzii_scf_1925491389_6518827-6518756 tRNA His codon GTG reverse strand is reported
GCCGTGATCGTCTAGTGGTTAGGACCCTACGTTGTGGCCGTAGTAACCCAGGTTCGAATCCTGGTCACGGCA
>coluzzii_scf_1925491389_6518245-6518174 tRNA His codon GTG reverse strand is reported
GCCGTGATCGTCTAGTGGTTAGGACCCTACGTTGTGGCCGTAGTAACCCAGGTTCGAATCCTGGTCACGGCA
>coluzzii_scf_1925491389_6517825-6517754 tRNA His codon GTG reverse strand is reported
GCCGTGATCGTCTAGTGGTTAGGACCCTACGTTGTGGCCGTAGTAACCCAGGTTCGAATCCTGGTCACGGCA
>coluzzii_scf_1925491389_6517185-6517114 tRNA His codon GTG reverse strand is reported
GCCGTGATCGTCTAGTGGTTAGGACCCTACGTTGTGGCCGTAGTAACCCAGGTTCGAATCCTGGTCACGGCA
>coluzzii_scf_1925491389_6516766-6516695 tRNA His codon GTG reverse strand is reported
GCCGTGATCGTCTAGTGGTTAGGACCCTACGTTGTGGCCGTAGTAACCCAGGTTCGAATCCTGGTCACGGCA
>coluzzii_scf_1925491389_6516198-6516127 tRNA His codon GTG reverse strand is reported
GCCGTGATCGTCTAGTGGTTAGGACCCTACGTTGTGGCCGTAGTAACCCAGGTTCGAATCCTGGTCACGGCA
>coluzzii_scf_1925491389_6386485-6386413 tRNA Val codon AAC reverse strand is reported
GTTTCCGTGGTGTAGTGGTTATCACATCCGCCTAACACGCGGAAGGCCCCCGGTTCGATCCCGGGCGGAAACA
>coluzzii_scf_1925491389_6081186-6081114 tRNA Val codon AAC reverse strand is reported
GTTTCCGTGGTGTAGTGGTTATCACATCCGCCTAACACGCGGAAGGCCCCCGGTTCGATCCCGGGCGGAAACA
>coluzzii_scf_1925491389_6080608-6080537 tRNA His codon GTG reverse strand is reported
CCCGTGATCGTCTAGTGGTTAGGACCCTACGTTGTGGCCGTAGTAACCCAGGTTCGAATCCTGGTCACGGCA
>coluzzii_scf_1925491389_5418084-5418013 tRNA Glu codon CTC reverse strand is reported
TCCCATATTGTCTAGTGGTTAGGATATCCGGCTCTCACCCGGAAGGCCCGGGTTCGATTCCCGGTATGGGAA
>coluzzii_scf_1925491389_2552143-2552072 tRNA Cys codon GCA reverse strand is reported
GGGGGTATAGCTCAGTGGTAGAGCATTCGACTGCAGATCGAGAGGTCCCCGGTTCAAACCCGGGTGCCCCCT
>coluzzii_scf_1925491394_1534287-1534359 tRNA Lys codon CTT
GCCCGGCTAGCTCAGTCGGTAGAGCATGAGACTCTTAATCTCAGGGTCGTGGGTTCGAGCCCCACGTTGGGCG
>coluzzii_scf_1925491394_1535798-1535869 tRNA Met codon CAT
AGCAGAGTGGCGCAGTGGAAGCGTGCTGGGCCCATAACCCAGAGGTCCGTAGATCGAAACTACGTTCTGCTA
>coluzzii_scf_1925491394_1544690-1544761 tRNA Glu codon CTC
TCCCATATTGTCTAGTGGTTAGGATATCCGGCTCTCACCCGGAAGGCCCGGGTTCGATTCCCGGTATGGGAA
>coluzzii_scf_1925491394_1595641-1595714 tRNA Ile codon AAT
GGCTCCATAGCTCAGCTGGTTAGAGCGTCGTGCTAATAACGCGAAGGTCGTGAGTTCGATCCTCTCTGGAGCCA
>coluzzii_scf_1925491394_4047313-4047385 tRNA Lys codon TTT
GCCCGGATAGCTCAGTCGGTAGAGCGTTGGACTTTTAATCCAACGGTCTGGGGTTCAAGTCCCCATTCGGGCG
>coluzzii_scf_1925491394_4050470-4050543 tRNA Asn codon GTT
GCCTTCGTGGCGCAATCGGTTAGCGCGTTCGGCTGTTAACCGAAAGGTTGGTGGTTCGAGTCCACCCGGGGGCG
>coluzzii_scf_1925491394_1535229-1535159 tRNA Gly codon GCC reverse strand is reported
GCATCGGTGGTTCAGTGGTAGAATGCTCGCCTGCCACGCGGGCGGCCCGGGTTCGATTCCCGGCCGATGCA
>coluzzii_scf_1925491394_1533329-1533256 tRNA Ile codon AAT reverse strand is reported
GGCTCCATAGCTCAGCTGGTTAGAGCGTCGTGCTAATAACGCGAAGGTCGTGAGTTCGATCCTCTCTGGAGCCA
>coluzzii_scf_1925491394_1531428-1531355 tRNA Ile codon AAT reverse strand is reported
GGCTCCATAGCTCAGCTGGTTAGAGCGTCGTGCTAATAACGCGAAGGTCGTGAGTTCGATCCTCTCTGGAGCCA
>coluzzii_scf_1925491394_1528908-1528838 tRNA Gly codon GCC reverse strand is reported
GCATCGGTGGTTCAGTGGTAGAATGCTCGCCTGCCACGCGGGCGGCCCGGGTTCGATTCCCGGCCGATGCA
>coluzzii_scf_1925491394_399491-399420 tRNA Gly codon TCC reverse strand is reported
GCGTCGGTGGTGTAATGGTCAGCATAGTTGCCTTCCAAGCAGTTGATCCGGGTTCGATTCCCGGCCGACGCA
>coluzzii_scf_1925491701_948-877 tRNA His codon GTG reverse strand is reported
GCCGTGATCGTCTAGTGGTTAGGACCCTACGTTGTGGCCGTAGTAACCCAGGTTCGAATCCTGGTCACGGCA
>coluzzii_scf_1925491736_390-461 tRNA His codon GTG
GCCGTGATCGTCTAGTGGTTAGGACCCTACGTTGTGGCCGTAGTAACCCAGGTTCGAATCCTGGTCACGGCA
>coluzzii_scf_1925492823_130-59 tRNA Ala codon CGC reverse strand is reported
GGGGATGTAGCTCAGTGGTAGAGCGCTCGCTTCGCATGTGAGAAGTCCCGGGTTCAATCCCCGGCATCTCCA
>coluzzii_scf_1925493460_576-504 tRNA Val codon AAC reverse strand is reported
GTTTCCGTGGTGTAGTGGTTATCACATCCGCCTAACACGCGGAAGGCCCCCGGTTCAATCCCGGGCGGAAACA
>coluzzii_scf_1925494201_476-406 tRNA Gly codon GCC reverse strand is reported
GCATCGGTGGTTCAGTGGTAGAATGCTCGCCTGCCACGCGGGCGGCCCGGGTTCGATTCCCGGCCGATGCA
>coluzzii_scf_1925494375_580-508 tRNA Val codon AAC reverse strand is reported
GTTTCCGTGGTGTAGTGGTTATCACATCCGCCTAACACGCGGAAGGCCCCCGGTTCAATCCCGGGCGGAAACA
>coluzzii_scf_1925494375_139-68 tRNA His codon GTG reverse strand is reported
GCCGTGATCGTCTAGTGGTTAGGACCCTACGTTGTGGCCGTAGTAACCCAGGTTCGAATCCTGGTCACGGCA
>coluzzii_scf_1925495915_1121-1192 tRNA Arg codon ACG
GGTCCTGTGGCGCAATGGATAACGCGTCTGACTACGGATCAGAAGATTCCAGGTTCGACTCCTGGCAGATCG
>coluzzii_scf_1925497862_601-520 tRNA Ser codon CGA reverse strand is reported
GCAGTCGTGGCCGAGTGGTTAAGGCGTCTGACTCGAAATCAGATTCCCTCTGGGAGCGTAGGTTCGAATCCTACCGGCTGCG
>coluzzii_scf_1925498584_314-387 tRNA Pseudo codon TAA
GGTCTCATGGTGCAGTCGTCAGCTCGTACGACTTAAGAACATGCCAGTCATGGGTTCAAGCCCCAACTAGACCG
>coluzzii_scf_1925498689_594-675 tRNA Leu codon TAG
GCGAGCGTGGCGGAATTGGTAGACGCACTGGATTTAGGTTCCAGCGCCGCAAGGCGTGAGAGTTCGAGTCTCTCCGCTCGCA
>culicifacies_KI423389_8215-8144 tRNA Asp codon GTC reverse strand is reported
TCCTCGATAGTATAGTGGTCAGTATCCCCGCCTGTCACGCGGGAGACCGGGGTTCGATTCCCCGTCGGGGAG
>culicifacies_AXCM01023412_282-352 tRNA Pseudo codon TTC
GGCCCGGTGGGAGAGTGGTTCGGCGCTGGGCCTTCACACCACAGACCGGGGTTCAAATCCCATTCGGACCG
>culicifacies_KI423681_14197-14127 tRNA Pseudo codon TTC reverse strand is reported
GGCCCGGTGGGAGAGTGGTTCGGCGCTGGGCCTTCACACCACAGACCGGGGTTCAAATCCCATTCGGACCG
>culicifacies_KI425097_7058-7130 tRNA Ala codon AGC
GGGGATGTAGCTCAGATGGTAGAGCGCTCGCTTAGCATGTGAGAGGTACCGGGATCGATACCCGGCATCTCCA
>culicifacies_KI425097_7564-7635 tRNA Pro codon TGG
GGCTCAATGGTCTAGGGGTATGATTCTCGCTTTGGGTGCGAGAGGTCCCGGGTTCAAATCCCGGTTGAGCCC
>culicifacies_KI425097_8766-8837 tRNA Pro codon TGG
GGCTCAATGGTCTAGGGGTATGATTCTCGCTTTGGGTGCGAGAGGTCCCGGGTTCAAATCCCGGTTGAGCCC
>culicifacies_KI425097_9182-9110 tRNA Ala codon AGC reverse strand is reported
GGGGATGTAGCTCAGATGGTAGAGCGCTCGCTTAGCATGTGAGAGGTACCGGGATCGATACCCGGCATCTCCA
>culicifacies_KI422935_3268-3338 tRNA Pseudo codon TTC
GGCCCGGTGGGAGAGTGGTTCGGCGCTGGGCCTTCACACCACAGACCGGGGTTCAAATCCCATTCGGACCG
>culicifacies_KI424063_9062-8992 tRNA Pseudo codon TTC reverse strand is reported
GGCCCGGTGGGAGAGTGGTTCGGCGCTGGGCCTTCACACCACAGACCGGGGTTCAAATCCCATTCGGACCG
>culicifacies_AXCM01008450_11518-11588 tRNA Pseudo codon TTC
GGCCCGGTGGGAGAGTGGTTCGGCGCTGGGCCTTCACACCACAGACCGGGGTTCAAATCCCATTCGGACCG
>culicifacies_AXCM01017184_2345-2417 tRNA Arg codon ACG
GGTCCTGTGGCGCAATGGATAACGCGTCTGACTACGGATCAGAAGATTCCAGGTTCGACTCCTGGCAGGATCG
>culicifacies_KI427198_3328-3257 tRNA Thr codon CGT reverse strand is reported
GCCTCTTTAGCTCAGTGGTAGAGCGCTGGTCTCGTAAACCAGCGGTCGTGAGTTCAATCCTCACAGGAGGCA
>culicifacies_KI427198_3062-2991 tRNA Thr codon CGT reverse strand is reported
GCCTCTTTAGCTCAGTGGTAGAGCGCTGGTCTCGTAAACCAGCGGTCGTGAGTTCAATCCTCACAGGAGGCA
>culicifacies_KI426764_963-1035 tRNA Val codon AAC
GTTTCCGTGGTGTAGTGGTTATCACATCCGCCTAACACGCGGAAGGCCCCCGGTTCGATCCCGGGCGGAAACA
>culicifacies_KI426764_7616-7546 tRNA Gly codon GCC reverse strand is reported
GCATCGGTGGTTCAGTGGTAGAATGCTCGCCTGCCACGCGGGCGGCCCGGGTTCGATTCCCGGCCGATGCA
>culicifacies_KI426764_4635-4565 tRNA Gly codon GCC reverse strand is reported
GCATCGGTGGTTCAGTGGTAGAATGCTCGCCTGCCACGCGGGCGGCCCGGGTTCGATTCCCGGCCGATGCA
>culicifacies_KI426764_333-263 tRNA Gly codon GCC reverse strand is reported
GCATCGGTGGTTCAGTGGTAGAATGCTCGCCTGCCACGCGGGCGGCCCGGGTTCGATTCCCGGCCGATGCA
>culicifacies_KI423865_11796-11866 tRNA Pseudo codon TTC
GGCCCGGTGGGAGAGTGGTTCGGCGCTGGGCCTTCACACCACAGACCGGGGTTCAAATCCCATTCGGACCG
>culicifacies_KI424030_4448-4378 tRNA Pseudo codon TTC reverse strand is reported
GGCCTGGTGGGAGAGTGGTTCGGCGCTGGGCCTTCACACCACAGACCGGGGTTCAAATCCCATTTGGACCG
>culicifacies_AXCM01008662_10131-10061 tRNA Pseudo codon TTC reverse strand is reported
GGCCCGGTGGGAGAGTGGTTCGGCGCTGGGCCTTCACACCACAGACCGGGGTTCAAATCCCATTCGGACCG
>culicifacies_AXCM01005891_706-624 tRNA Leu codon CAG reverse strand is reported
GTCAGGATGGCCGAGCGGTCTAAGGCGCTACGTTCAGGTCGTAGTCTACTCTGTAGGCGTGGGTTCGAATCCCACTTCTGACA
>culicifacies_AXCM01005891_148-66 tRNA Leu codon CAG reverse strand is reported
GTCAGGATGGCCGAGCGGTCTAAGGCGCTACGTTCAGGTCGTAGTCTACTCTGTAGGCGTGGGTTCGAATCCCACTTCTGACA
>culicifacies_KI422674_58976-59047 tRNA Gly codon TCC
GCGTCGGTGGTGTAATGGTCAGCATAGTTGCCTTCCAAGCAGTTGATCCGGGTTCGATTCCCGGCCGACGCA
>culicifacies_KI422674_59234-59305 tRNA His codon GTG
GCCGTGATCGTCTAGTGGTTAGGACCCTACGTTGTGGCCGTAGTAACCCAGGTTCGAATCCTGGTCACGGCA
>culicifacies_KI423236_19444-19516 tRNA Val codon TAC
GGTTCCATAGTGTAGCGGTTATCACGTCTGCTTTACACGCAGAAGGTCTCCAGTTCGATCCTGGATGGAACCA
>culicifacies_KI422563_6613-6543 tRNA Pseudo codon TTC reverse strand is reported
GGCCCGGTGGGAGAGTGGTTCGGCGCTGGGCCTTCACACCACAGACCGGGGTTCAAATCCCATTCGGACCG
>culicifacies_KI423845_10513-10443 tRNA Pseudo codon TTC reverse strand is reported
GGCCCGGTGGGAGAGTGGTTCGGCGCTGGGCCTTCACACCACAGACCGGGGTTCAAATCCCATTCGGACCG
>culicifacies_KI424347_11345-11274 tRNA Gln codon CTG reverse strand is reported
GGTTCCATGGTGTAACGGTTAGCACTCAGGACTCTGAATCCTGCGATCCGAGTTCAAATCTCGGTGGAACCT
>culicifacies_AXCM01013247_1916-1817 tRNA Tyr codon GTA reverse strand is reported
CCTTCGATAGCTCAGTTGGTAGAGCGGTGGACTGTAGAGAGACAACGAATCAAAACAAATAGTGATCCATAGGTCGCTGGTTCAAATCCGGCTCGAAGGA
>culicifacies_AXCM01022641_1189-1259 tRNA Pseudo codon TTC
GGCCCGGTGGGAGAGTGGTTCGGCGCTGGGCCTTCACACCACAGACCGGGGTTCAAATCCCATTCGGACCG
>culicifacies_AXCM01013598_4386-4457 tRNA Glu codon TTC
TCCCATATGGTCTAGTGGCTAGGATATCTGGCTTTCACCCAGAAGGCCCGGGTTCGATTCCCGGTATGGGAA
>culicifacies_AXCM01006013_15137-15064 tRNA Asn codon GTT reverse strand is reported
GCCTTCGTGGCGCAATCGGTTAGCGCGTTCGGCTGTTAACCGAAAGGTTGGTGGTTCGAGTCCACCCGGGGGCG
>culicifacies_KI423785_975-905 tRNA Pseudo codon TTC reverse strand is reported
GGCCCGGTGGGAGAGTGGTTCGGCGCTGGGCCTTCACACCACAGACCGGGGTTCAAATCCCATTCGGACCG
>culicifacies_KI426941_89-18 tRNA Pro codon CGG reverse strand is reported
GGCTCAATGGTCTAGGGGTATGATTCTCGCTTCGGGTGCGAGAGGTCCCGGGTTCAAATCCCGGTTGAGCCC
>culicifacies_AXCM01009986_1541-1471 tRNA Pseudo codon TTC reverse strand is reported
GGCCCGGTGGGAGAGTGGTTCGGCGCTGGGCCTTCACACCACAGACCGGGGTTCAAATCCCATTCGGACCG
>culicifacies_KI422766_35358-35429 tRNA Asp codon GTC
TCCTCGATAGTATAGTGGTCAGTATCCCCGCCTGTCACGCGGGAGACCGGGGTTCGATTCCCCGTCGGGGAG
>culicifacies_AXCM01012145_4672-4743 tRNA Cys codon GCA
GGGGGTATAGCTCAGTGGTAGAGCATTCGACTGCAGATCGAGAGGTCCCCGGTTCAAACCCGGGTGCCCCCT
>culicifacies_KI426191_3961-4033 tRNA Arg codon TCG
GGCCGTGTGGCCTAATGGAGAAGGCGTCGGACTTCGAATCCGAAGATTGCAGGTTCGAGTCCTGTCACGGTCG
>culicifacies_AXCM01016657_3470-3543 tRNA Pseudo codon TTC
GGCTCGGTGGCCGAGGGGACTGAGGCGCCGGTCTTCGAACGGACAGGACCGAGGTTCGAATCCAATTCGAGCCG
>culicifacies_AXCM01000619_511-441 tRNA Pseudo codon TTC reverse strand is reported
GGCCCGGTGGGAGAGTGGTTCGGCGCCGGGCCTTCACACCACGGACCGGGGTTCAAATCCCATTCGGGCCG
>culicifacies_AXCM01016292_28-100 tRNA Lys codon CTT
GCCCGGCTAGCTCAGTCGGTAGAGCATGAGACTCTTAATCTCAGGGTCGTGGGTTCGAGCCCCACGTTGGGCG
>culicifacies_KI426447_10782-10712 tRNA Pseudo codon TTC reverse strand is reported
GGCCCGGTGGGAGAGTGGTTCGGCGCTGGGCCTTCACACCACAGACCGGGGTTCAAATCCCATTCGGACCG
>culicifacies_AXCM01012695_3666-3594 tRNA Thr codon TGT reverse strand is reported
GCCTCTTTAGCTCAGTAGGCAGAGCGCTGGTCTTGTAAACCAGCGGTCGTGAGTTCGATTCTCACAGGAGGCA
>culicifacies_KI426452_86-16 tRNA Pseudo codon TTC reverse strand is reported
GGCCCGGTGGGAGAGTGGTTCGGCGCTGGGCCTTCACACCACAGACCGGGGTTCAAATCCCATTCGGACCG
>culicifacies_AXCM01005431_12783-12713 tRNA Pseudo codon TTC reverse strand is reported
GGCCCGGTGGGAGAGTGGTTCGGCGCTGGGCCTTCACACCACAGACCGGGGTTCAAATCCCATTCGGACCG
>culicifacies_AXCM01021621_967-1037 tRNA Pseudo codon TTC
GGCCCGGTGGGAGAGTGGTTCGGCGCTGGGCCTTCACACCACAGACCGGGGTTCATATCCCAGTCGGACCG
>culicifacies_AXCM01016807_2824-2896 tRNA Lys codon CTT
GCCCGGCTAGCTCAGTCGGTAGAGCATGAGACTCTTAATCTCAGGGTCGTGGGTTCGAGCCCCACGTTGGGCG
>culicifacies_KI423562_14730-14802 tRNA Val codon AAC
GTTTCCGTGGTGTAGTGGTTATCACATCCGCCTAACACGCGGAAGGCCCCCGGTTCGATCCCGGGCGGAAACA
>culicifacies_AXCM01000335_2770-2698 tRNA Arg codon TCG reverse strand is reported
GACCGTGTGGCCTAATGGAGAAGGCGTCGGACTTCGGATCCGAAGATTGCAGGTTCGAGTCCTGTCACGGTCG
>culicifacies_KI423405_14692-14762 tRNA Pseudo codon TTC
GGCCCGGTGGGAGAGTGGTTTGGCGCTGGGCCTTCACACCACAGACCGGGGTTCAAATCCCATTCGGACCG
>culicifacies_KI422783_47656-47726 tRNA Pseudo codon TTC
GGCCCGGTGGGAGAGTGGTTCGGCGCTGGGCCTTCACACCACAGACCGGGGTTCAAATCCCATTCGGACCG
>culicifacies_AXCM01001249_23626-23696 tRNA Pseudo codon TTC
GGCCCGCTGGGAGAGTGGTTCGGCGCTGGGCCTTCACACCACAGACCGGGGTTCAAATCCCATTCGGACCG
>culicifacies_KI422964_3502-3574 tRNA Ala codon AGC
GGGGATGTAGCTCAGATGGTAGAGCGCTCGCTTAGCATGTGAGAGGTACCGGGATCGATACCCGGCATCTCCA
>culicifacies_KI422964_39574-39646 tRNA Lys codon CTT
GCCCGGCTAGCTCAGTCGGTAGAGCATGAGACTCTTAATCTCAGGGTCGTGGGTTCGAGCCCCACGTTGGGCG
>culicifacies_KI422964_38169-38097 tRNA Ala codon AGC reverse strand is reported
GGGGATGTAGCTCAGATGGTAGAGCGCTCGCTTAGCATGTGAGAGGTACCGGGATCGATACCCGGCATCTCCA
>culicifacies_KI422964_33511-33438 tRNA Asn codon GTT reverse strand is reported
GCCTTCGTGGCGCAATCGGTTAGCGCGTTCGGCTGTTAACCGAAAGGTTGGTGGTTCGAGTCCACCCGGGGGCG
>culicifacies_KI422964_4458-4386 tRNA Ala codon AGC reverse strand is reported
GGGGATGTAGCTCAGATGGTAGAGCGCTCGCTTAGCATGTGAGAGGTACCGGGATCGATACCCGGCATCTCCA
>culicifacies_KI422964_3177-3105 tRNA Lys codon CTT reverse strand is reported
GCCCGGCTAGCTCAGTCGGTAGAGCATGAGACTCTTAATCTCAGGGTCGTGGGTTCGAGCCCCACGTTGGGCG
>culicifacies_AXCM01018145_1024-1095 tRNA Glu codon TTC
TCCCATATGGTCTAGTGGCTAGGATATCTGGCTTTCACCCAGAAGGCCCGGGTTCGATTCCCGGTATGGGAA
>culicifacies_AXCM01016137_2425-2353 tRNA Lys codon CTT reverse strand is reported
GCCCGGCTAGCTCAGTCGGTAGAGCATGAGACTCTTAATCTCAGGGTCGTGGGTTCGAGCCCCACGTTGGGCG
>culicifacies_AXCM01005597_3365-3294 tRNA Glu codon CTC reverse strand is reported
TCCCATATTGTCTAGTGGTTAGGATATCCGGCTCTCACCCGGAAGGCCCGGGTTCGATTCCCGGTATGGGAA
>culicifacies_AXCM01004229_17061-16991 tRNA Pseudo codon TTC reverse strand is reported
GGCCCGTTGGGAGAGTGGTTCGGCGCTGGGCCTTCACACCACAGACCGGGGTTCAAATCCCATTCGGACCG
>culicifacies_KI427472_1184-1114 tRNA Pseudo codon TTC reverse strand is reported
GGCCCGGTGGGAGAGTGGTTCGGCGCTGGGCCTTCACACCACAGACCGGGGTTCAAATCCCATTCGGACCG
>culicifacies_AXCM01015161_4231-4160 tRNA His codon GTG reverse strand is reported
GCCGTGATCGTCTAGTGGTTAGGACCCTACGTTGTGGCCGTAGTAACCCAGGTTCGAATCCTGGTCACGGCA
>culicifacies_AXCM01000394_36179-36109 tRNA Pseudo codon TTC reverse strand is reported
GGCCCGGTGGGAGAGTGGTTCGGCGCTGGGCCTTCACACCACAGACCGGGGTTCAAATCCCATTCGGACCG
>culicifacies_KI423693_16761-16831 tRNA Pseudo codon TTC
GGCCCGGTGGGAGAGTGGTTCGGCGCTGGGCCTTCACACCACAGACCGGGGTTCAAATCCCATTCGGACCG
>culicifacies_AXCM01002040_20389-20461 tRNA Val codon CAC
GTTTCCGTAGTGTAGCGGTTATCACGTCTGCTTCACACGCAGAAGGTCCCCGGTTCGAACCCGGGCGGAAACA
>culicifacies_AXCM01022893_139-209 tRNA Pseudo codon TTC
GGCCCGGTGGGAGAGTGGTTCGGCGCTGGGCCTTCACACCACAGACCGGGGTTCAAATCCCATTCGGACCG
>culicifacies_KI424074_9156-9229 tRNA Pseudo codon TTC
GGCTCGGTGGCCCAGGAGATAGCGGCGCCGGTCTTCAAACGGATCGGACCGGGGTTCGAATCCCATTCGAGCCG
>culicifacies_AXCM01004416_16819-16738 tRNA Ser codon CGA reverse strand is reported
GCAGTCGTGGCCGAGTGGTTAAGGCGTCTGACTCGAAATCAGATTCCCTCTGGGAGCGTAGGTTCGAATCCTACCGGCTGCG
>culicifacies_KI422487_90073-90146 tRNA Thr codon AGT
GGCGCCGTGGCTTAGTTGGTTAAAGCGCCTGTCTAGTAAACAGGAGATCGTGAGTTCGAATCTCGCCGGAGCCT
>culicifacies_KI422487_91770-91842 tRNA Phe codon GAA
GCCGAAATAGCTCAGTTGGGAGAGCGTTAGACTGAAGATCTAAAGGTCCCCGGTTCAATCCCGGGTTTCGGCA
>culicifacies_KI422487_98701-98772 tRNA Asp codon GTC
TCCTCGATAGTATAGTGGTCAGTATCCCCGCCTGTCACGCGGGAGACCGGGGTTCGATTCCCCGTCGGGGAG
>culicifacies_AXCM01000327_81278-81348 tRNA Pseudo codon TTC
GGCCCGGTGGAAGAGTGGTTCGGCGCTGGGCCTTCACACCACAGACCGGGGTTCAAATCCCATTCGGACCG
>culicifacies_KI422465_35691-35761 tRNA Pseudo codon TTC
GGCCCGGTGGGAGAGTGGTTCGGCGCTGGGCCTTCACACCACAGACCGGGGTTCAAATCCCATTCGGACCG
>culicifacies_KI422465_11609-11539 tRNA Pseudo codon TTC reverse strand is reported
GGCCCGGTGGGAGAGTGGTTCGGCGCTGGGCCTTCATACCACAGACCGGGGTTCAAATCCCATTCGGACCG
>culicifacies_AXCM01001279_13767-13686 tRNA Leu codon AAG reverse strand is reported
GGTAGCGTGGCCGAGCGGTCTAAGGCGCTGGTTTAAGGCACCAGTCTCCTCGGAGGCGTGGGTTCGAATCCCACCGCTGCCA
>culicifacies_AXCM01001279_13099-13018 tRNA Leu codon AAG reverse strand is reported
GGTAGCGTGGCCGAGCGGTCTAAGGCGCTGGTTTAAGGCACCAGTCTCCTCGGAGGCGTGGGTTCGAATCCCACCGCTGCCA
>culicifacies_KI422619_60485-60414 tRNA Pro codon AGG reverse strand is reported
GGCTCGTTGGTCTAGGGGTATGATTTTCGCTTAGGGTGCGAGAGGTCCCGGGTTCAAATCCCGGACGAGCCC
>culicifacies_AXCM01015620_1655-1584 tRNA Trp codon CCA reverse strand is reported
GACTCCGTGGCGCAACGGTAGCGCGTCTGACTCCAGATCAGAAGGTTGCGTGTTCAAATCACGTCGGGGTCA
>culicifacies_AXCM01007339_544-474 tRNA Pseudo codon TTC reverse strand is reported
GGCCCGGTGGGAGAGTGGTTCGGCGCTGGGCCTTCACACCACAGACCGGGGTTCAAATCCCATTCGGACCG
>culicifacies_AXCM01003036_3981-3911 tRNA Pseudo codon TTC reverse strand is reported
GGCCCGGTGGGAGAGTGGTTCGGCGCTGGGCCTTCACACCACAGACCGGGGTTCAAATCCCATTCGGACCG
>culicifacies_AXCM01014481_7756-7826 tRNA Pseudo codon TTC
GGCCCGGTGGGAGAGTGGTTCGGCGCTGGGCCTTCACACCACAGACCGGGGTTCAAATCCCATTCGGACCG
>culicifacies_KI423837_19673-19744 tRNA Glu codon TTC
TCCCATATGGTCTAGTGGCTAGGATATCTGGCTTTCACCCAGAAGGCCCGGGTTCGATTCCCGGTATGGGAA
>culicifacies_KI423837_16745-16674 tRNA Glu codon CTC reverse strand is reported
TCCCGTATTGTCTAGTGGTTAGGATATCCGGCTCTCACCCGGAAGGCCCGGGTTCGATTCCCGGTACGGGAA
>culicifacies_KI423223_9415-9345 tRNA Pseudo codon TTC reverse strand is reported
GGCCCGGTGGGAGAGTGGTTCGGCGCTGGGCCTTCACACCACAGACCGGGGTTCAAATCCCATTCGGACCG
>culicifacies_AXCM01000620_13909-13979 tRNA Pseudo codon TTC
GGCCCGGTGGGAGAGTGGTTCGGCGCTGGGCCTTCACACCACAGACCAGGGTTCAAATCCCATTCGGCCCG
>culicifacies_AXCM01002439_4055-3974 tRNA Ser codon CGA reverse strand is reported
GCAGTCGTGGCCGAGTGGTTAAGGCGTCTGACTCGAAATCAGATTCCCTCTGGGAGCGTAGGTTCGAATCCTACCGGCTGCG
>culicifacies_AXCM01013049_3391-3461 tRNA Pseudo codon TTC
GGCCCGGTGGGAGAGTGGTTCGGCGCTGGGCCTTCACACCACAGACCGGGGTTCAAATCCCATTCGGACCG
>culicifacies_KI422596_64426-64354 tRNA Lys codon TTT reverse strand is reported
GCCCGGATAGCTCAGTCGGTAGAGCGTTGGACTTTTAATCCAACGGTCTAGGGTTCAAGTCCCTATTCGGGCG
>culicifacies_AXCM01001945_20405-20333 tRNA Lys codon CTT reverse strand is reported
GCCCGGCTAGCTCAGTCGGTAGAGCATGAGACTCTTAATCTCAGGGTCGTGGGTTCGAGCCCCACGTTGGGCG
>culicifacies_AXCM01008871_7945-7875 tRNA Pseudo codon TTC reverse strand is reported
GGCCCGGTGGGAGAGTGGTTCGGCGCTGGGCCTTCACACCACAGACCGGGGTTCAAATCCCATTCGGACCG
>culicifacies_AXCM01014778_3575-3645 tRNA Pseudo codon TTC
GGCCCGGTGGGAGAGTGGTTCGGCGCTGGGCCTTCACACCACAGACCGGGGTTCAAATCCCATTCGGACCG
>culicifacies_KI423672_1691-1764 tRNA Pseudo codon TCG
AGCTCGGTGGCCGTGGAGATAGCGGCGTCGGTCTTCGAACTGGCAGGAACTGGGTTCGAATCCCATCCGGGCCG
>culicifacies_KI423028_31967-32038 tRNA Thr codon CGT
GCCTCTTTAGCTCAGTGGTAGAGCGCTGGTCTCGTAAACCAGCGGTCGTGAGTTCAATCCTCACAGGAGGCA
>culicifacies_KI423028_31491-31418 tRNA Thr codon AGT reverse strand is reported
GGCGCCGTGGCTTAGTTGGTTAAAGCGCCTGTCTAGTAAACAGGAGATCGTGAGTTCGAATCTCGCCGGAGCCT
>culicifacies_KI424556_11817-11965 tRNA Tyr codon GTA
CCTTCGATAGCTCAGTTGGTAGAGCGGTGGACTGTAGAAAATTTGGAAAGTGAAAAAACTGCGCAGTCTAGGTGCAGTTGATCATATGCAGAGCTTTCCGATCGTGTAGAGAAATCCATAGGTCACTGGTTCAAATCCGGTTCGAAGGA
>culicifacies_KI424556_6703-6548 tRNA Tyr codon GTA reverse strand is reported
CCTTCGATAGCTCAGTTGGTAGAGCGGTGGACTGTAGAAAGTTAAGGAGGGGGGATCATATATGTGAGTTGTTGTCCAAAATGCGACCAACTTACAGAGACCTCTCCAACCCGTATAGAAATCCATAGGTCACTGGTTCAAATCCGGTTCGAAGGA
>culicifacies_KI424556_6296-6148 tRNA Tyr codon GTA reverse strand is reported
CCTTCGATAGCTCAGTTGGTAGAGCGGTGGACTGTAGAAAATTTGGAAAGTGAACAAACTGTGCTTGCTAGGTGCAGTTGATCATATGCAGAGCTTTCCGATCGTTTAGAGAAATCCATAGGTCACTGGTTCAAATCCGGTTCGAAGGA
>culicifacies_KI424556_3549-3271 tRNA Tyr codon GTA reverse strand is reported
TTCGATAGCTCAGTTGGTAGAGCGGTGGACTGTAGAAGTGAATTCAGCTCGTGTTGAGTCGCGTTTGTGGTTGGGCTTTGATCAATTGTTGTGACTTAGAGTGGGGTGAGTCTGTGGAAGAAAACTTGCGTTGCAATTGCAATCAATGCACAATTTCTCTCACTCTCTCTCTCTCCTACTTCTCAACAACTTTGTGTGCCCCAACCACATAGCGCACCTCGCTCTGTGTGTACAGCAGCAGTAATCCATAGGTCACTGGTTCAAATCCGGTTCGAAGGA
>culicifacies_KI423517_17812-17742 tRNA Pseudo codon TTC reverse strand is reported
GGCCCGGTGGGAGAGTGGTTCGGCGCTGGGCCTTCACACCACAGACCGGGGTTCAAATCCCATTCGGACCG
>culicifacies_AXCM01000110_111403-111473 tRNA Pseudo codon TTC
GGCCCGGTGGGAGAGTGGTTCGGCGCTGGGCCTTCACACCACAGACCGGGGTTCAAATCCCATTCGGACCG
>culicifacies_KI422470_135938-135867 tRNA Asp codon GTC reverse strand is reported
TCCTCGATAGTATAGTGGTCAGTATCCCCGCCTGTCACGCGGGAGACCGGGGTTCGATTCCCCGTCGGGGAG
>culicifacies_AXCM01023352_868-798 tRNA Pseudo codon TTC reverse strand is reported
GGCCCGGTGGGAGAGTGGTTCGGCGCTGGGCCTTCACACCACAGACCGGGGTTCAAATCCCATTCGGACCA
>culicifacies_AXCM01020337_234-306 tRNA Lys codon CTT
GCCCGGCTAGCTCAGTCGGTAGAGCATGAGACTCTTAATCTCAGGGTCGTGGGTTCGAGCCCCACGTTGGGCG
>culicifacies_AXCM01020337_1236-1307 tRNA Met codon CAT
AGCAGAGTGGCGCAGTGGAAGCGTGCTGGGCCCATAACCCAGAGGTCCGTAGATCGAAACTACGTTCTGCTA
>culicifacies_AXCM01020337_850-780 tRNA Gly codon GCC reverse strand is reported
GCATCGGTGGTTCAGTGGTAGAATGCTCGCCTGCCACGCGGGCGGCCCGGGTTCGATTCCCGGCCGATGCA
>culicifacies_AXCM01014211_6085-6156 tRNA Glu codon CTC
TCCCATATTGTCTAGTGGTTAGGATATCCGGCTCTCACCCGGAAGGCCCGGGTTCGATTCCCGGTATGGGAA
>culicifacies_AXCM01014211_5719-5648 tRNA Glu codon TTC reverse strand is reported
TCCCATATGGTCTAGTGGCTAGGATATCTGGCTTTCACCCAGAAGGCCCGGGTTCGATTCCCGGTATGGGAA
>culicifacies_KI422504_49387-49317 tRNA Pseudo codon TTC reverse strand is reported
GGCCCGGTGGGAGAGTGGTTCGGCGCTGGGCCTTCACACCACAGACCGGGGTTCAAATCCCATTCGGACCG
>culicifacies_KI422665_10836-10766 tRNA Pseudo codon TTC reverse strand is reported
GGCCCGGTGGGAGAGTGGTTCGGCGCTGGGCCTTCACACCACAGACCGGGGTTCAAATCCCATTCGGACCG
>culicifacies_KI422729_10084-10157 tRNA Thr codon AGT
GGCGCCGTGGCTTAGTTGGTTAAAGCGCCTGTCTAGTAAACAGGAGATCGTGAGTTCGAATCTCGCCGGAGCCT
>culicifacies_KI422729_24012-23939 tRNA Thr codon AGT reverse strand is reported
GGCGCCGTGGCTTAGTTGGTTAAAGCGCCTGTCTAGTAAACAGGAGATCGTGAGTTCGAATCTCGCCGGAGCCT
>culicifacies_KI422729_5965-5895 tRNA Gly codon GCC reverse strand is reported
GCATTGGTGGTTCAGTGGTAGAATGCTCGCCTGCCACGCGGGCGGCCCGGGTTCGATTCCCGGCCGATGCA
>culicifacies_AXCM01010542_6140-6223 tRNA Leu codon TAA
GTCAGGATGGCCGAGCGGTCTAAGGCGCCAGATTTAAGCTCTGGTTCCCGTAAGGGAGCGTGGGTTCGAACCCCACTTCTGACA
>culicifacies_AXCM01013845_1862-1792 tRNA Pseudo codon TTC reverse strand is reported
GGCCCGGTGGGAGAGTGGTTAGGCGCTGGGCCTTCACACCACAGACCGGGGTTCAAATCCCATTCGGACCG
>culicifacies_AXCM01010742_7120-7192 tRNA Arg codon ACG
GGTCCTGTGGCGCAATGGATAACGCGTCTGACTACGGATCAGAAGATTCCAGGTTCGACTCCTGGCAGGATCG
>culicifacies_KI422901_9450-9522 tRNA Phe codon GAA
GCCGAAATAGCTCAGTTGGGAGAGCGTTAGACTGAAGATCTAAAGGTCCCCGGTTCAATCCCGGGTTTCGGCA
>culicifacies_KI423071_11766-11694 tRNA Val codon CAC reverse strand is reported
GTTTCCGTAGTGTAGTGGTTATCACGTCTGCTTCACACGCAGAAGGTCCCCGGTTCGAACCCGGGCGGAAACA
>culicifacies_AXCM01017841_2075-1993 tRNA Leu codon CAG reverse strand is reported
GTCAGGATGGCCGAGCGGTCTAAGGCGCTACGTTCAGGTCGTAGTCTACTCTGTAGGCGTGGGTTCGAATCCCACTTCTGACA
>culicifacies_AXCM01017841_1517-1435 tRNA Leu codon CAG reverse strand is reported
GTCAGGATGGCCGAGCGGTCTAAGGCGCTACGTTCAGGTCGTAGTCTACTCTGTAGGCGTGGGTTCGAATCCCACTTCTGACA
>culicifacies_AXCM01017841_1121-1039 tRNA Leu codon CAG reverse strand is reported
GTCAGGATGGCCGAGCGGTCTAAGGCGCTACGTTCAGGTCGTAGTCTACTCTGTAGGCGTGGGTTCGAATCCCACTTCTGACA
>culicifacies_AXCM01017841_228-146 tRNA Leu codon CAG reverse strand is reported
GTCAGGATGGCCGAGCGGTCTAAGGCGCTACGTTCAGGTCGTAGTCTACTCTGTAGGCGTGGGTTCGAATCCCACTTCTGACA
>culicifacies_AXCM01005460_17742-17812 tRNA Pseudo codon TTC
GGCCCGGTGGGAGAGTGGTTCGGCGCTGGGCCTTCACACCACAGACCGGGGTTCAAATCCCATTCGGACCG
>culicifacies_AXCM01006179_15276-15346 tRNA Gly codon GCC
GCATCGGTGGTTCAGTGGTAGAATGCTCGCCTGCCACGCGGGCGGCCCGGGTTCGATTCCCGGCCGATGCA
>culicifacies_AXCM01001209_32751-32680 tRNA Glu codon TTC reverse strand is reported
TCCCATATGGTCTAGTGGCTAGGATATCTGGCTTTCACCCAGAAGGCCCGGGTTCGATTCCCGGTATGGGAA
>culicifacies_KI423907_12482-12412 tRNA Pseudo codon TTC reverse strand is reported
GGCCCGGTGGGAGAGTGGTTCGGCGCTGGGCCTTCACACCACAGACCGGGGTTCAAATCCCATTCGGACCG
>culicifacies_KI422631_24561-24631 tRNA Pseudo codon TTC
GGCCCGGTGGGAGAGTGGTTCGGCGCTGGGCCTTCACACCACAGACCGGGGTTCAAATCCCATTCGGACCG
>culicifacies_KI426083_15238-15308 tRNA Pseudo codon TTC
GGCCCGGTGGGAGAGTGGTTCGGCGCTGGGCCTTCACACCATAGACCGGGGTTCAAATCCCATTCGGACCG
>culicifacies_AXCM01007095_12933-12863 tRNA Pseudo codon TTC reverse strand is reported
GGCCCGGTGGGAGAGTGGTTCGGCGCTGGGCCTTCACACCACAGGCCGGGGTTCAAATCCCATTCGGACCG
>culicifacies_AXCM01012773_4645-4716 tRNA Asp codon GTC
TCCTCGATAGTATAGTGGTAAGTATCCCCGCCTGTCACGCGGGAGACCGGGGTTCGATTCCCCGTCGGGGAG
>culicifacies_AXCM01015214_1113-1043 tRNA Pseudo codon TTC reverse strand is reported
GGCCCGGTGGGAGAGTGGTTCGGCGCTGGGCCTTCACACCACAGACCGGGGTTCAAATCCCATTCGGACCG
>culicifacies_KI423178_8939-8868 tRNA Met codon CAT reverse strand is reported
AGCAGAGTGGCGCAGTGGAAGCGTGCTGGGCCCATAACCCAGAGGTCCGTAGATCGAAACTACGTTCTGCTA
>culicifacies_KI423178_1794-1722 tRNA Met codon CAT reverse strand is reported
GCCTCGATAGCGCAGTCGGTAGCGCGTAAGTCTCATAATCTTAAGGTCGTGAGTTCGATCCTCACTCGGGGCA
>culicifacies_KI423178_583-512 tRNA Met codon CAT reverse strand is reported
AGCAGAGTGGCGCAGTGGAAGCGTGCTGGGCCCATAACCCAGAGGTCCGTAGATCGAAACTACGCTCTGCTA
>culicifacies_KI422485_88365-88437 tRNA Val codon CAC
GTTTCCGTAGTGTAGCGGTTATCACGTCTGCTTCACACGCAGAAGGTCCCCGGTTCGAACCCGGGCGGAAACA
>culicifacies_KI422485_64152-64082 tRNA Pseudo codon TTC reverse strand is reported
GGCCCGGTGGGAGAGTGGTTCGGCGCTGGGCCTTCACACCACAGACCGGGGTTCAAATCCCATTCGGACCG
>culicifacies_AXCM01004939_10075-10004 tRNA Thr codon CGT reverse strand is reported
GCCTCTTTAGCTCAGTGGTAGAGCGCTGGTCTCGTAAACCAGCGGTCGTGAGTTCAAACCTCACAGGAGGCA
>culicifacies_AXCM01009116_10707-10634 tRNA Thr codon AGT reverse strand is reported
GGCGCCGTGGCTTAGTTGGTTAAAGCGCCTGTCTAGTAAACAGGAGATCGTGAGTTCGAATCTCGCCGGAGCCT
>culicifacies_AXCM01009116_10325-10244 tRNA Ser codon TGA reverse strand is reported
GCTGTGGTGTCCGAGTGGTTAAGGAGATGGACTTGAAATCCATTGGGTTCTACCCGCACAGGTTCGAATCCTGTCTACAGCG
>culicifacies_AXCM01009116_6178-6107 tRNA Gln codon TTG reverse strand is reported
GGTTCCATGGTGTAATGGTTAGCACTCAGGACTTTGAATCCTGCGATCCGAGTTCAAATCTCGGTGGAACCT
>culicifacies_KI423150_6152-6079 tRNA Pseudo codon TTC reverse strand is reported
GGCTCGGTGGCCGAGGGGATTGAGGCGCCGGTCTTCGAACGGACGGGACCGAGGTTCGAATCCCATTCGAGCCG
>culicifacies_KI422538_38-109 tRNA Glu codon CTC
TCCCATATTGTCTAGTGGTTAGGATATCCGGCTCTCACCCGGAAGGCCCGGGTTCGATTCCCGGTATGGGAA
>culicifacies_KI422538_48687-48760 tRNA Ile codon AAT
GGCTCCATAGCTCAGCTGGTTAGAGCGTCGTGCTAATAACGCGAAGGTCGTGAGTTCGATCCTCTCTGGAGCCA
>culicifacies_AXCM01002920_27103-27032 tRNA Glu codon CTC reverse strand is reported
TCCCATATTGTCTAGTGGTTAGGATATCCGGCTCTCACCCGGAAGGCCCGGGTTCGATTCCCGGTATGGGAA
>culicifacies_AXCM01010138_6426-6347 tRNA Leu codon TAG reverse strand is reported
GGCAGCGTGGCCGAGCGGTCTAAGGCGCTGGTTTTAGGCACCAGTCAGAAATGGCGTGGGTTCGAATCCCACCGCTGTCA
>culicifacies_AXCM01003759_10137-10066 tRNA Glu codon CTC reverse strand is reported
TCCCATATTGTCTAGTGGTTAGGATATCCGGCTCTCACCCGGAAGGCCCGGGTTCGATTCCCGGTATGGGAA
>culicifacies_KI422707_5016-5086 tRNA Gly codon GCC
GCATCGGTGGTTCAGTGGTAGAATGCTCGCCTGCCACGCGGGCGGCCCGGGTTCGATTCCCGGCCGATGCA
>culicifacies_KI422707_9781-9853 tRNA Met codon CAT
GCCTCGATAGCGCAGTCGGTAGCGCGTAAGTCTCATAATCTTAAGGTCGTGAGTTCGATCCTCACTCGGGGCA
>culicifacies_KI422707_15351-15423 tRNA Met codon CAT
GCCTCGATAGCGCAGTCGGTAGCGCGTAAGTCTCATAATCTTAAGGTCGTGAGTTCGATCCTCACTCGGGGCA
>culicifacies_KI422707_15949-15878 tRNA Trp codon CCA reverse strand is reported
GACTCCGTGGCGCAACGGTAGCGCGTCTGACTCCAGATCAGAAGGTTGCGTGTTCAAATCACGTCGGGGTCA
>culicifacies_KI422707_10679-10608 tRNA Trp codon CCA reverse strand is reported
GACTCCGTGGCGCAACGGTAGCGCGTCTGACTCCAGATCAGAAGGTTGCGTGTTCAAATCACGTCGGGGTCA
>culicifacies_KI423824_10594-10522 tRNA Lys codon CTT reverse strand is reported
GCCCGGCTAGCTCAGTCGGTAGAGCATGAGACTCTTAATCTCAGGGTCGTGGGTTCGAGCCCCACGTTGGGCG
>culicifacies_KI423824_9992-9920 tRNA Thr codon TGT reverse strand is reported
GCCTCTTTAGCTCAGTAGGCAGAGCGCTGGTCTTGTAAACCAGCGGTCGTGAGTTCGATTCTCACAGGAGGCA
>culicifacies_AXCM01010228_4646-4575 tRNA Pro codon CGG reverse strand is reported
GGCTCGTTGGTCTAGGGGTATGATTCTCGCTTCGGGTGCGAGAGGTCCCGGGTTCAATTCCCGGACGAGCCC
>culicifacies_KI423072_26376-26447 tRNA Gly codon TCC
GCGTCGGTGGTGTAATGGTCAGCATAGTTGCCTTCCAAGCAGTTGATCCGGGTTCGATTCCCGGCCGACGCA
>culicifacies_KI423072_22219-22147 tRNA Val codon CAC reverse strand is reported
GTTTCCGTAGTGTAGCGGTTATCACGTCTGCTTCACACGCAGAAGGTCCCCGGTTCGAACCCGGGCGGAAACA
>culicifacies_KI422871_5662-5733 tRNA Trp codon CCA
GACTCCGTGGCGCAACGGTAGCGCGTCTGACTCCAGATCAGAAGGTTGCGTGTTCAAATCACGTCGGGGTCA
>culicifacies_KI422871_6694-6601 tRNA Tyr codon GTA reverse strand is reported
CCTTCGATAGCTCAGTTGGTAGAGCGGTGGACTGTAGAAGTGTAAGCGTTGTAGAGTAATCCATAGGTCGCTGGTTCAAATCCGGCTCGAAGGA
>culicifacies_KI422871_3740-3667 tRNA Ile codon AAT reverse strand is reported
GGCTCCATAGCTCAGCTGGTTAGAGCGTCGTGCTAATAACGCGAAGGTCGTGAGTTCGATCCTCTCTGGAGCCA
>culicifacies_KI422871_2784-2711 tRNA Ile codon AAT reverse strand is reported
GGCTCCATAGCTCAGCTGGTTAGAGCGTCGTGCTAATAACGCGAAGGTCGTGAGTTCGATCCTCTCTGGAGCCA
>culicifacies_KI422871_1885-1812 tRNA Ile codon AAT reverse strand is reported
GGCTCCATAGCTCAGCTGGTTAGAGCGTCGTGCTAATAACGCGAAGGTCGTGAGTTCGATCCTCTCTGGAGCCA
>culicifacies_KI422871_1282-1209 tRNA Ile codon AAT reverse strand is reported
GGCTCCATAGCTCAGTTGGTTAGAGCGTCGTGCTAATAACGCGAAGGTCGTGAGTTCGATCCTCTCTGGAGCCA
>culicifacies_AXCM01022723_681-611 tRNA Pseudo codon TTC reverse strand is reported
GGCCCGGTGGGAGAGTGGTTCCGCGCTGGGCCTTCACACCACAGACCGGGGTTCAAATCCCATTCGGACCG
>culicifacies_KI424344_24046-23976 tRNA Pseudo codon TTC reverse strand is reported
GGCCCGGTGGGCGAGTGGTTCGGCGCTGGGCCTTCACACCACAGACCGGGGTTCAAATCCCATTCGGACCG
>culicifacies_KI423113_18173-18244 tRNA Glu codon CTC
TCCCATATTGTCTAGTGGTTAGGATATCCGGCTCTCACCCGGAAGGCCCGGGTTCGATTCCCGGTATGGGAA
>culicifacies_AXCM01020163_1714-1644 tRNA Pseudo codon TTC reverse strand is reported
GGCCCGGTGGGAGAGTGGTTCGGCGCTGGGCCTTCACACCACAGACCGGGGTTCAAATCCCATTCGGACCG
>culicifacies_AXCM01004170_23791-23720 tRNA Cys codon GCA reverse strand is reported
GGGGGTATAGCTCAGTGGTAGAGCATTCGACTGCAGATCGAGAGGTCCCCGGTTCAAACCCGGGTGCCCCCT
>culicifacies_AXCM01004170_23208-23136 tRNA Val codon AAC reverse strand is reported
GGTTCCGTGGTGTAGTGGTTATCACATCCGCCTAACACGCGGAAGGCCCCCGGTTCGATCCCGGGCGGAAACA
>culicifacies_KI422699_30497-30568 tRNA Glu codon TTC
TCCCATATGGTCTAGTGGCTAGGATATCTGGCTTTCACCCAGAAGGCCCGGGTTCGATTCCCGGTATGGGAA
>culicifacies_AXCM01021933_712-784 tRNA Lys codon TTT
GCCCGGATAGCTCAGTCGGTAGAGCGTTGGACTTTTAATCCAACGGTCAAGGGTTCAAGTCCCTTTTCGGGCG
>culicifacies_AXCM01021933_327-256 tRNA Trp codon CCA reverse strand is reported
GACTCCGTGGCGCAACGGTAGCGCGTCTGACTCCAGATCAGAAGGTTGCGTGTTCAAATCACGTCGGGGTCA
>culicifacies_AXCM01005534_5002-5074 tRNA Ala codon AGC
GGGGATGTAGCTCAGATGGTAGAGCGCTCGCTTAGCATGTGAGAGGTACCGGGATCGATACCCGGCATCTCCA
>culicifacies_AXCM01005534_18023-18095 tRNA Ala codon AGC
GGGGATGTAGCTCAGATGGTAGAGCGCTCGCTTAGCATGTGAGAGGTACCGGGATCGATACCCGGCATCTCCA
>culicifacies_AXCM01009108_8880-8809 tRNA Asp codon GTC reverse strand is reported
TCCTCGATAGTATAGTGGTCAGTATCCCCGCCTGTCACGCGGGAGACCGGGGTTCGATTCCCCGTCGGGGAG
>culicifacies_KI422819_17803-17873 tRNA Pseudo codon TTC
GGCCCGGTGGGAGAGTGGTTCGGCGCTGGGCCTTCACACCACAGACCGGGGTTCAAATCCCATTCGGACCG
>culicifacies_AXCM01004677_10514-10439 tRNA SeC codon TCA reverse strand is reported
AGCTCGATGGCCGAGAGGATAGCGGCGTCAGTCTTCAAAACTGCCAGGACCCGAGGTTCGAATCCCATTCGAGTCA
>culicifacies_KI425140_3045-2975 tRNA Pseudo codon TTC reverse strand is reported
GGCCCGGTGGGAGAGTGGTTCGGCGCTGGGCCTTCACACCACAGACCGGGGTTCAAATCCCATTCGGACCG
>culicifacies_KI422585_29677-29607 tRNA Pseudo codon TTC reverse strand is reported
GGCCCGGTGGGAGAGTGGTTCGGCGCTGGGCCTTCACACCACAGACCGGGGTTCAAATCCCATTCGGACCG
>culicifacies_AXCM01002321_23572-23642 tRNA Pseudo codon TTC
GGCCCGGTGGGAGAGTGGTTCGGCGTTGGGCCTTCACACCACAGACCGGGGTTCAATTCCCATTCGGACCG
>culicifacies_AXCM01016416_4843-4915 tRNA Val codon AAC
GTTTCCGTGGTGTAGTGGTTATCACATCCGCCTAACACGCGGAAGGCCCCCGGTTCGATCCCGGGCGGAAACA
>culicifacies_AXCM01016416_5908-5836 tRNA Val codon AAC reverse strand is reported
GTTTCCGTGGTGTAGTGGTTATCACATCCGCCTAACACGCGGAAGGCCCCCGGTTCGATCCCGGGCGGAAACA
>culicifacies_AXCM01016416_5440-5369 tRNA His codon GTG reverse strand is reported
GCCGTGATCGTCTAGTGGTTAGGACCCTACGTTGTGGCCGTAGTAACCCAGGTTCGAATCCTGGTCACGGCA
>culicifacies_AXCM01023353_811-881 tRNA Pseudo codon TTC
GGCCCGGTGGGAGAGTGGTTCGGCGCTGGGCCTTCACACCACAGACCTGGGTTCATATCCCAGTCGGACCG
>culicifacies_KI423866_3574-3503 tRNA Pro codon AGG reverse strand is reported
GGCTCGTTGGTCTAGGGGTATGATTTTCGCTTAGGGTGCGAGAGGTCCCGGGTTCAAATCCCGGACGAGCCC
>culicifacies_AXCM01011640_73-1 tRNA Val codon TAC reverse strand is reported
GGTTCCATAGTGTAGCGGTTATCACGTCTGCTTTACACGCAGAAGGTCTCCAGTTCGATCCTGGATGGAACCA
>culicifacies_KI426861_1802-1874 tRNA Val codon AAC
GTTTCCGTGGTGTAGTGGTTATCACATCCGCCTAACACGCGGAAGGCCCCCGGTTCGATCCCGGGCGGAAACA
>culicifacies_AXCM01009985_5807-5735 tRNA Pseudo codon TGC reverse strand is reported
GGCGTGGTGGCCGAGAGGATAGAGGTGTCGACCTGCAAACGACTTAACCTGGGTTCAAATCCCTTCCGGGCCG
>culicifacies_KI425637_3321-3251 tRNA Pseudo codon TTC reverse strand is reported
GGCCCGGTGGGAGAGTGGTTCGGCGCTGGGCCTTCACACCACAGACCGGGGTTCAAATCCCATTCGGACCG
>culicifacies_KI423950_22324-22395 tRNA Cys codon GCA
GGGGGTATAGCTCAGTGGTAGAGCATTCGACTGCAGATCGAGAGGTCCCCGGTTCAAACCCGGGTGCCCCCT
>culicifacies_KI425098_11505-11586 tRNA Ser codon GCT
GACGAGGTGGCCGAGTGGTTAAGGCGTTGGACTGCTAATCCAATGTGCTCTGCACGCGTGGGTTCGAATCCCATCCTCGTCG
>culicifacies_KI425098_11790-11861 tRNA Ala codon CGC
GGGGATGTAGCTCAGTGGTAGAGCGCTCGCTTCGCATGTGAGAAGTCCCGGGTTCAATCCCCGGCATCTCCA
>culicifacies_KI425062_12720-12649 tRNA Gln codon CTG reverse strand is reported
GGTTCCATGGTGTAATGGTTAGCACTTTGGACTCTGAATCCAACGATCCGAGTTCAAGTCTCGGTGGAACCT
>culicifacies_KI422593_49515-49585 tRNA Gly codon GCC
GCATCGGTGGTTCAGTGGTAGAATGCTCGCCTGCCACGCGGGCGGCCCGGGTTCGATTCCCGGCCGATGCA
>culicifacies_KI424789_19267-19348 tRNA Ser codon AGA
GCAGTCGTGGCCGAGCGGTTAAGGCGTCTGACTAGAAATCAGATTCCCTCTGGGAGCGTAGGTTCGAATCCTACCGACTGCG
>culicifacies_AXCM01000679_26453-26524 tRNA Gly codon TCC
GCGTCGGTGGTGTAATGGTCAGCATAGTTGCCTTCCAAGCAGTTGATCCGGGTTCGATTCCCGGCCGACGCA
>culicifacies_AXCM01000679_27357-27428 tRNA His codon GTG
GCCGTGATCGTCTAGTGGTTAGGACCCTACGTTGTGGCCGTAGTAACCCAGGTTCGAATCCTGGTCACGGCA
>culicifacies_AXCM01000679_27896-27968 tRNA Arg codon TCG
GACCGTGTGGCCTAATGGAGAAGGCGTCGGACTTCGGATCCGAAGATTGCAGGTTCGAGTCCTGTCACGGTCG
>culicifacies_AXCM01000679_50918-50989 tRNA Gly codon TCC
GCGTCGGTGGTGTAATGGTCAGCATAGTTGCCTTCCAAGCAGTTGATCCGGGTTCGATTCCCGGCCGACGCA
>culicifacies_AXCM01000679_51314-51385 tRNA His codon GTG
GCCGTGATCGTCTAGTGGTTAGGACCCTACGTTGTGGCCGTAGTAACCCAGGTTCGAATCCTGGTCACGGCA
>culicifacies_AXCM01000679_21265-21194 tRNA His codon GTG reverse strand is reported
GCCGTGATCGTCTAGTGGTTAGGACCCTACGTTGTGGCCGTAGTAACCCAGGTTCGAATCCTGGTCACGGCA
>culicifacies_KI422929_41426-41327 tRNA Tyr codon GTA reverse strand is reported
CCTTCGATAGCTCAGTTGGTAGAGCGGTGGACTGTAGAGCGAGTCGAGAGAGAGAGCGATAGTAATCCATAGGTCACTGGTTCAAATCCGGTTCGAAGGA
>culicifacies_KI422929_40967-40865 tRNA Tyr codon GTA reverse strand is reported
CCTTCGATAGCTCAGTTGGTAGAGCGGTGGACTGTAGCGGTGCGCGCGTTTCACTACGCCCATAGTTATCCATAGGTCACTGGTTCAAATCCGGTTCGAAGGA
>culicifacies_KI422929_32647-32576 tRNA Glu codon TTC reverse strand is reported
TCCCATATGGTCTAGTGGCTAGGATATCTGGCTTTCACCCAGAAGGCCCGGGTTCGATTCCCGGTATGGGAA
>culicifacies_KI422650_57938-58008 tRNA Pseudo codon TTC
GGCCCGGTGGGAGAGTGGTTCGGCGCTGGGCCTTCACACCACAGACCGGGGTTCAAATCCCATTCGGACCG
>culicifacies_AXCM01008428_4969-5040 tRNA Glu codon CTC
TCCCATATTGTCTAGTGGTTAGGATATCCGGCTCTCACCCGGAAGGCCCGGGTTCGATTCCCGGTATGGGAA
>culicifacies_KI423878_15541-15643 tRNA Ile codon TAT
GCTCCAGTGGCGCAATTGGTTAGCGCACGGTACTTATAAGACAGTAATCGTTGCTTGGCTATGAGCGATGCCGTGGTTGTGAGTTCGAGCCTCACCTGGAGCA
>culicifacies_AXCM01006895_10626-10554 tRNA Lys codon CTT reverse strand is reported
GCCCGGCTAGCTCAGTCGGTAGAGCATGAGACTCTTAATCTCAGGGTCGTGGGTTCGAGCCCCACGTTGGGCG
>culicifacies_KI423325_3622-3551 tRNA Met codon CAT reverse strand is reported
AGCAGAGTGGCGCAGTGGAAGCGTGCTGGGCCCATAACCCAGAGGTCCGTAGATCGAAACTACGTTCTGCTA
>culicifacies_KI423730_23541-23611 tRNA Pseudo codon TTC
GGCCCGGTGGGAGAGTGGTTCGGCGCTGGGCCTTCACACCACAGACCGGGGTTCAAATCCCATTCGGACCG
>culicifacies_AXCM01014474_4869-4941 tRNA Lys codon CTT
GCCCGGCTAGCTCAGTCGGTAGAGCATGAGACTCTTAATCTCAGGGTCGTGGGTTCGAGCCCCACGTTGGGCG
>culicifacies_AXCM01014474_5871-5942 tRNA Met codon CAT
AGCAGAGTGGCGCAGTGGAAGCGTGCTGGGCCCATAACCCAGAGGTCCGTAGATCGAAACTACGTTCTGCTA
>culicifacies_AXCM01014474_5485-5415 tRNA Gly codon GCC reverse strand is reported
GCATCGGTGGTTCAGTGGTAGAATGCTCGCCTGCCACGCGGGCGGCCCGGGTTCGATTCCCGGCCGATGCA
>culicifacies_AXCM01014474_4106-4033 tRNA Ile codon AAT reverse strand is reported
GGCTCCATAGCTCAGCTGGTTAGAGCGTCGTGCTAATAACGCGAAGGTCGTGAGTTCGATCCTCTCTGGAGCCA
>culicifacies_AXCM01014474_2306-2233 tRNA Ile codon AAT reverse strand is reported
GGCTCCATAGCTCAGCTGGTTAGAGCGTCGTGCTAATAACGCGAAGGTCGTGAGTTCGATCCTCTCTGGAGCCA
>culicifacies_AXCM01014474_106-36 tRNA Gly codon GCC reverse strand is reported
GCATCGGTGGTTCAGTGGTAGAATGCTCGCCTGCCACGCGGGCGGCCCGGGTTCGATTCCCGGCCGATGCA
>culicifacies_KI423329_5427-5355 tRNA Ala codon AGC reverse strand is reported
GGGGATGTAGCTCAGATGGTAGAGCGCTCGCTTAGCATGTGAGAGGTACTGGGATCGATACCCAGCATCTCCA
>culicifacies_KI422893_31425-31497 tRNA Arg codon ACG
GGTCCTGTGGCGCAATGGATAACGCGTCTGACTACGGATCAGAAGATTCCAGGTTCGACTCCTGGCAGGATCG
>culicifacies_AXCM01022179_465-535 tRNA Pseudo codon TTC
GGCCCGGTGGGAGAGTGGTTCGGCGCTGGGCCTTCACACCACAGACCGGGGTTCAAATCCCATTCGGACCG
>culicifacies_KI422516_81860-81931 tRNA Gln codon CTG
GGTTCCATGGTGTAATGGTTAGCACTTTGGACTCTGAATCCAACGATCCGAGTTCAAATCTCGGTGGAACCT
>culicifacies_KI422516_77788-77717 tRNA Gly codon TCC reverse strand is reported
GCGTCGGTGGTGTAATGGTCAGCATAGTTGCCTTCCAAGCAGTTGATCCGGGTTCGATTCCCGGCCGACGCA
>culicifacies_AXCM01012074_3182-3253 tRNA Asp codon GTC
TCCTCGATAGTATAGTGGTCAGTATCCCCGCCTGTCACGCGGGAGACCGGGGTTCGATTCCCCGTCGGGGAG
>culicifacies_KI423077_7977-8047 tRNA Pseudo codon TTC
GGCCCGGTGGGAGAGTGGTTCGGCGCTGGGCCTTCACACCACAGACCGGGGTTCAAATCCCATTCGGACCG
>culicifacies_AXCM01018278_466-383 tRNA Leu codon TAA reverse strand is reported
GTCAGAATGGCCGAGCGGTCTAAGGCGCCAGATTTAAGCTCTGGTTCCCGTAAGGGAGCGTGGGTTCGAACCCCACTTCTGACA
>culicifacies_KI422637_60621-60691 tRNA Gly codon GCC
GCATCGGTGGTTCAGTGGTAGAATGCTCGCCTGCCACGCGGGCGGCCCGGGTTCGATTCCCGGCCGATGCA
>culicifacies_KI426609_5380-5307 tRNA Ile codon AAT reverse strand is reported
GGCTCCATAGCTCAGCTGGTTAGAGCGTCGTGCTAATAACGCGAAGGTCGTGAGTTCGATCCTCTCTGGAGCCA
>culicifacies_KI426609_4151-4080 tRNA Gly codon TCC reverse strand is reported
GCGTCGGTGGTGTAATGGTCAGCATAGTTGCCTTCCAAGCAGTTGATCCGGGTTCGATTCCCGGCCGACGCA
>culicifacies_AXCM01002699_13858-13931 tRNA Pseudo codon TTT
GGCTCGATGGCCGAGGAGAAAGCGGCCCGATTTTACGAACGGGTAGGACCGAGGTTCGAATCCCATTCGGGCCG
>culicifacies_KI423881_22471-22561 tRNA Tyr codon GTA
CCTTCGATAGCTCAGTTGGTAGAGCGGTGGACTGTAGTGAGAAGAAACAATAGTAATCCATAGGTCACTGGTTCAAATCCGGTTCGAAGGA
>culicifacies_AXCM01003486_16121-16192 tRNA Asp codon GTC
TCCTCGATAGTATAGTGGTCAGTATCCCCGCCTGTCACGCGGGAGACCGGGGTTCGATTCCCCGTCGGGGAG
>culicifacies_AXCM01003486_15979-15908 tRNA Asp codon GTC reverse strand is reported
TCCTCGATAGTATAGTGGTCAGTATCCCCGCCTGTCACGCGGGAGACCGGGGTTCGATTCCCCGTCGGGGAG
>culicifacies_AXCM01003486_15514-15443 tRNA Asp codon GTC reverse strand is reported
TCCTCGATAGTATAGTGGTCAGTATCCCCGCCTGTCACGCGGGAGACCGGGGTTCGATTCCCCGTCGGGGAG
>culicifacies_KI425796_10204-10132 tRNA Val codon CAC reverse strand is reported
GTTTCCGTGGTGTAGCGGTTATCACGTCTGCTTCACACGCAGAAGGTCCCCGGTTCGATCCCGGGCGGAAAAA
>culicifacies_KI425796_9957-9885 tRNA Val codon CAC reverse strand is reported
GTTTCCGTGGTGTAGCGGTTATCACGTCTGCTTCACACGCAGAAGGTCCCCGGTTCGATCCCGNNNNNNNNNN
>culicifacies_AXCM01003900_10797-10725 tRNA Lys codon CTT reverse strand is reported
GCCCGGCTAGCTCAGTCGGTAGAGCATGAGACTCTTAATCTCAGGGTCGTGGGTTCGAGCCCCACGTTGGGCG
>culicifacies_AXCM01023633_110-40 tRNA Pseudo codon TTC reverse strand is reported
GGCCCGGTGGGAGAGTGGTTCGGCGCTGGGCCTTCACACCACAGACCGGGGTTCAAATCCCATTCGGACCG
>culicifacies_KI422896_22540-22610 tRNA Pseudo codon TTC
GGCCCGGTGGGAGAGTGGTTCGGCGCTGGGCCTTCACACCACAGACCGGGGTTCAAATCCCATTTGGGCCG
>culicifacies_KI425897_5285-5357 tRNA Met codon CAT
GCCTCGATAGCGCAGTAGGTAGCGCGTAAGTCTCATAATCTTAAGGTCGTGAGTTCGATCCTCACTCGGGGCA
>culicifacies_KI425897_4986-4915 tRNA Glu codon CTC reverse strand is reported
TCCCGTATTGTCTAGTGGTTAGGATATCCGGCTCTCACCCGGAAGGCCCGGGTTCGATTCCCGGTACGGGAA
>culicifacies_AXCM01023897_521-448 tRNA Pseudo codon ??? reverse strand is reported
GGCTCGGTGGCCGAGGAGATTAAGGCGCCGGTCTTCTAACGGGCAGGACCGAGGTTCGAATCCCATTCGGGCCG
>culicifacies_KI426680_3869-3940 tRNA Pro codon TGG
GGCTCAATGGTCTAGGGGTATGATTCTCGCTTTGGGTGCGAGAGGTCCCGGGTTCAAATCACGGTTGAGCCC
>culicifacies_KI425825_9010-8939 tRNA Pro codon AGG reverse strand is reported
GGCTCGTTGGTCTAGGGGTATGATTTTCGCTTAGGGTGCGAGAGGTCCCGGGTTCAAATCCCGGACGAGCCC
>culicifacies_AXCM01000527_16526-16597 tRNA Met codon CAT
AGCAGAGTGGCGCAGTGGAAGCGTGCTGGGCCCATAACCCAGAGGTCCGTAGATCGAAACTACGTTCTGCTA
>culicifacies_KI423871_11020-11092 tRNA Ala codon AGC
GGGGATGTAGCTCAGATGGTAGAGCGCTCGCTTAGCATGTGAGAGGTACCGGGATCGATACCCGGCATCTCCA
>culicifacies_KI424878_4743-4816 tRNA Asn codon GTT
GCCTTCGTGGCGCAATCGGTTAGCGCGTTCGGCTGTTAACCGAAAGGTTGGTGGTTCGAGTCCACCCGGGGGCG
>culicifacies_KI424878_6926-6855 tRNA Met codon CAT reverse strand is reported
AGCAGAGTGGCGCAGTGGAAGCGTGCTGGGCCCATAACCCAGAGGTCCGTAGATCGAAACTACGTTCTGCTA
>culicifacies_KI424878_6238-6167 tRNA Met codon CAT reverse strand is reported
AGCAGAGTGGCGCAGTGGAAGCGTGCTGGGCCCATAACCCAGAGGTCCGTAGATCGAAACTACGTTCTGCTA
>culicifacies_KI424878_5223-5150 tRNA Asn codon GTT reverse strand is reported
GCCTTCGTGGCGCAATCGGTTAGCGCGTTCGGCTGTTAACCGAAAGGTTGGTGGTTCGAGTCCACCCGGGGGCG
>culicifacies_AXCM01010309_4385-4314 tRNA Pro codon CGG reverse strand is reported
GGCTCGTTGGTCTAGGGGTATGATTCTCGCTTCGGGTGCGAGAGGTCCCGGGTTCAATTCCCGGACGAGCCC
>culicifacies_KI425523_537-607 tRNA Pseudo codon TTC
GGCCCGGTGGGAGAGTGGTTCGGCGCTGGGCCTTCACACCACAGACCGGGGTTCAAACCCCATTCGGACCG
>culicifacies_KI424471_16616-16545 tRNA Gly codon TCC reverse strand is reported
GCGTCGGTGGTGTAATGGTCAGCATAGTTGCCTTCCAAGCAGTTGATCCGGGTTCGATTCCCGGCCGACGCA
>culicifacies_KI424471_16358-16287 tRNA His codon GTG reverse strand is reported
GCCGTGATCGTCTAGTGGTTAGGACCCTACGTTGTGGCCGTAGTAACCCAGGTTCGAATCCTGGTCACGGCA
>culicifacies_AXCM01012841_1467-1395 tRNA Ala codon AGC reverse strand is reported
GGGGATGTAGCTCAGATGGTAGAGCGCTCGCTTAGCATGTGAGAGGTACCGGGATCGATACCCGGCATCTCCA
>culicifacies_KI422885_4969-5039 tRNA Pseudo codon TTC
GGCCCGGTGGGAGAGTGGTTCGGCGCTGGGCCTTCACACCACAGACCGGGGTTCAAATCCCATTCGGACCG
>culicifacies_KI423576_8712-8783 tRNA Asp codon GTC
TCCTCGATAGTATAGTGGTCAGTATCCCCGCCTGTCACGCGGGAGACCGGGGTTCGATTCCCCGTCGGGGAG
>culicifacies_KI423576_12525-12596 tRNA Asp codon GTC
TCCTCGATAGTATAGTGGTCAGTATCCCCGCCTGTCACGCGGGAGACCGGGGTTCGATTCCCCGTCGGGGAG
>culicifacies_KI423576_3730-3660 tRNA Gly codon GCC reverse strand is reported
GCATCGGTGGTTCAGTGGTAGAATGCTCGCCTGCCACGCGGGCGGCCCGGGTTCGATTCCCGGCCGATGCA
>culicifacies_AXCM01007696_7610-7540 tRNA Pseudo codon TTC reverse strand is reported
GGCCCGGTGGGAGAGTGGTTCGGCGCTGGGCCTTCACACCACAGACCGGGGTTCAAATCCCATTCGGACCG
>culicifacies_KI423390_5325-5395 tRNA Pseudo codon TTC
GGCCCGGTGGGAGAGTGGTTCGGCGCTGGGCCTTCACACCACAGACCGGGGTTCAAATCCCATTCGGACCG
>culicifacies_AXCM01003201_11689-11759 tRNA Pseudo codon TTC
GGCCCGGTGGGAGAGTGGTTCGGCGCTGGGCCTTCACACCACAGACCGGGGTTCAAATCCCATTCGGACCG
>culicifacies_AXCM01016944_5102-5032 tRNA Pseudo codon TTC reverse strand is reported
GGCCCGGTGGGAGAGTGGTTCGGCGCTGGGCCTTCACACCACAGACCGGGGTTCAAATCCCATTCGGACCG
>culicifacies_KI423765_31515-31585 tRNA Pseudo codon TTC
GGCCCGGTGGGAGAGTGGTTCGGCGCTGGGCCTTCACACCACAGACCGGGGTTCAAATCCCATTCGGACCG
>culicifacies_AXCM01014880_4388-4460 tRNA Val codon AAC
GTTTCCGTGGTGTAGTGGTTATCACATCCGCCTAACACGCGGAAGGCCCCCGGTTCGATCCCGGGCGGAAACA
>culicifacies_KI423250_6667-6739 tRNA Lys codon CTT
GCCCGGCTAGCTCAGTCGGTAGAGCATGAGACTCTTAATCTCAGGGTCGTGGGTTCGAGCCCCACGTTGGGCG
>culicifacies_AXCM01010079_2319-2435 tRNA Leu codon CAA
GTCAGGATGGCCGAGCGGTCTAAGGCGCCAGACTCAAGAGCAATCTTGCCCGCACCAGCGGGTGTCCGAGCGTTCTGGTCCTCTCTGAGGGCGTGGGTTCGAATCCCACTTCTGACA
>culicifacies_AXCM01010079_4345-4461 tRNA Leu codon CAA
GTCAGGATGGCCGAGCGGTCTAAGGCGCCAGACTCAAGAGCAATCTTACCCGCACCAGCGGGTGTCCGAGCGTTCTGGTCCTCTCTGAGGGCGTGGGTTCGAATCCCACTTCTGACA
>culicifacies_AXCM01010079_3957-3885 tRNA Lys codon TTT reverse strand is reported
GCCCGGATAGCTCAGTCGGTAGAGCGTTGGACTTTTAATCCAACGGTCTAGGGTTCAAGTCCCTATTCGGGCG
>culicifacies_AXCM01010079_2955-2883 tRNA Lys codon TTT reverse strand is reported
GCCCGGGTAGCTCAGTCGGTAGAGCGTTGGACTTTTAATCCAACGGTCTAGGGTTCAAGTCCCTATTCGGGCG
>culicifacies_AXCM01000254_32164-32092 tRNA Phe codon GAA reverse strand is reported
GCCGAAATAGCTCAGTTGGGAGAGCGTTAGACTGAAGATCTAAAGGTCCCCGGTTCAATCCCGGGTTTCGGCA
>culicifacies_AXCM01001830_17326-17254 tRNA Arg codon TCG reverse strand is reported
GGCCGTGTGGCCTAATGGAGAAGGCGTCGGACTTCGGATCCGAAGATTGCAGGTTCGAGTCCTGTCACGGTCG
>culicifacies_AXCM01013308_5133-5061 tRNA Lys codon CTT reverse strand is reported
GCCCGGCTAGCTCAGTCGGTAGAGCATGAGACTCTTAATCTCAGGGTCGTGGGTTCGAGCCCCACGTTGGGCG
>culicifacies_AXCM01011029_7299-7226 tRNA SeC codon TCA reverse strand is reported
GGCTCGGTAGCCGAGGAGATGAAGGCATCGTTCTTCAAACGGGCAGGACCGAGGTTCGAATCCCATTCGGGCCG
>culicifacies_KI423181_2877-2947 tRNA Pseudo codon TTC
GGCCCGGTGGGAGAGTGGTTCGGCGCTGGGCCTTCACACCACAGACCGGGGTTCAAATCCCATTCGGACCG
>culicifacies_KI425306_79-8 tRNA Cys codon GCA reverse strand is reported
GGGGGTATAGCTCAGTGGTAGAGCATTCGACTGCAGATCGAGAGGTCCCCGGTTCAAACCCGGGTGCCCCCT
>culicifacies_KI422857_32519-32447 tRNA Val codon CAC reverse strand is reported
GTTTCCGTAGTGTAGCGGTTATCACGTCTGCTTCACACGCAGAAGGTCCCCGGTTCGAGCCCGGGCGGAAACA
>culicifacies_AXCM01023748_1022-949 tRNA Pseudo codon ??? reverse strand is reported
GGTTCGATGGCCGAGGAGATTGAGGCGCTGGTCTTCGAACGGACAGGTCCGAGGTTCGAATCCCATTCGGGCCG
>culicifacies_KI423431_8548-8475 tRNA Asn codon GTT reverse strand is reported
GCCTTCGTGGCGCAATCGGTTAGCGCGTTCGGCTGTTAACCGAAAGGTTGGTGGTTCGAGTCCACCCGGGGGCG
>culicifacies_AXCM01007772_307-225 tRNA Leu codon CAG reverse strand is reported
GTCAGGATGGCCGAGCGGTCTAAGGCGCTACGTTCAGGTCGTAGTCTACTCTGTAGGCGTGGGTTCGAATCCCACTTCTGACA
>culicifacies_KI424022_1409-1339 tRNA Pseudo codon TTC reverse strand is reported
GGCCCGGTGGGAGAGTGGTTCGGCGCTGGGCCTTCACACCACAGACCGGGGTTCAAATCCCATTCGGACCG
>culicifacies_KI425234_5980-5908 tRNA Phe codon GAA reverse strand is reported
GCCGAAATAGCTCAGTTGGGAGAGCGTTAGACTGAAGATCTAAAGGTCCCCGGTTCAATCCCGGGTTTCGGCA
>culicifacies_KI424516_17732-17806 tRNA Pseudo codon TGT
GACTCGATGGCCGAGGGGATAGTGGCTGTGGTCTTGTATGATACACATCCGGGGTTCGATTCCCAATTTGGGTCG
>culicifacies_AXCM01014268_5624-5705 tRNA Ser codon CGA
GCAGTCGTGGCCGAGTGGTTAAGGCGTCTGACTCGAAATCAGATTCCCTCTGGGAGCGTAGGTTCGAATCCTACCGGCTGCG
>culicifacies_AXCM01010945_5939-5869 tRNA Pseudo codon TTC reverse strand is reported
GGCCCGGTGGGAGAGTGGTTCGGCGCTGGGCCTTCACACCACAGACCGGGGTTCAAATCCCATTCGGACCG
>culicifacies_AXCM01002413_31119-31049 tRNA Pseudo codon TTC reverse strand is reported
GGCCCGGTGGGAGAGTGGTTCGGCGCTGGGCCTTCACACCACAGACCGGGGTTCAAATCCCATTCGGACCG
>culicifacies_KI425360_8637-8718 tRNA Ser codon AGA
GCAGTCGTGGCCGAGCGGTTAAGGCGTCTGACTAGAAATCAGATTCCCTCTGGGAGCGTAGGTTCGAATCCTACCGACTGCG
>culicifacies_AXCM01011489_5663-5591 tRNA Arg codon ACG reverse strand is reported
GGTCCTGTGGCGCAATGGATAACGCGTCTGACTACGGATCAGAAGATTCCAGGTTCGACTCCTGGCAGGATCG
>culicifacies_AXCM01008037_7882-7954 tRNA Arg codon CCT
GCCCCAGTGGCCTAATGGACAAGGCACCGGCCTCCTAAGCCGGGGATTGTGGGTTCGAGTCCCATCTGGGGTA
>culicifacies_AXCM01008037_10828-10899 tRNA Pro codon CGG
GGCTCGTTGGTCTAGGGGTATGATTCTCGCTTCGGGTGCGAGAGGTCCCGGGTTCAATTCCCGGACGAGCCC
>culicifacies_AXCM01008037_6031-5950 tRNA Ser codon CGA reverse strand is reported
GCAGTCGTGGCCGAGTGGTTAAGGCGTCTGACTCGAAATCAGATTCCCTCTGGGAGCGTAGGTTCGAATCCTACCGGCTGCG
>culicifacies_KI425891_982-1052 tRNA Pseudo codon TTC
GGCCCGGTGGGAGAGTGGTTCGGCGCTGGGCCTTCACACCACAGACCGGGGTTCAAATCCCATTCGGACCC
>culicifacies_KI423137_9701-9631 tRNA Pseudo codon TTC reverse strand is reported
GGCCCGGTGGGAGAGTGGTTCGGCGCTGGGCCTTCACACCACAGACCGGGGTTCAAATCCCATTCGGACCG
>culicifacies_AXCM01006398_11217-11138 tRNA Leu codon TAG reverse strand is reported
GGCAGCGTGGCCGAGCGGTCTAAGGCGCTGGTTTTAGGCACCAGTCAGAAATGGCGTGGGTTCGAATCCCACCGCTGTCA
>culicifacies_AXCM01021996_630-701 tRNA Thr codon CGT
GCCTCTTTAGCTCAGTGGTAGAGCGCTGGTCTCGTAAACCAGCGGTCGTGAGTTCAAACCTCACAGGAGGCA
>culicifacies_AXCM01020233_2764-2836 tRNA Phe codon GAA
GCCGAAATAGCTCAGTTGGGAGAGCGTTAGACTGAAGATCTAAAGGTCCCCGGTTCAATCCCGGGTTTCGGCA
>culicifacies_AXCM01004742_12935-13007 tRNA Arg codon ACG
GGTCCTGTGGCGCAATGGATAACGCGTCTGACTACGGATCAGAAGATTCCAGGTTCGACTCCTGGCAGGATCG
>culicifacies_KI425053_1660-1732 tRNA Phe codon GAA
GCCGAAATAGCTCAGTTGGGAGAGCGTTAGACTGAAGATCTAAAGGTCCCCGGTTCAATCCCGGGTTTCGGCA
>culicifacies_KI422867_25834-25904 tRNA Pseudo codon TTC
GGCCCGGTGGGAGAGTGGTTCGGCGCTGGGCCTTCACACCACAGACCGGGGTTCAAATCCCATTCGGACCG
>culicifacies_AXCM01017369_4136-4066 tRNA Pseudo codon TTC reverse strand is reported
GGTCCGGTGAGAGAGTGGTTCGGCGCTGGGCCTTCACACCACAGACCGGGGTTCAAATCCCATTCGGACCG
>culicifacies_KI424845_11493-11565 tRNA Met codon CAT
GCCTCGATAGCGCAGTCGGTAGCGCGTAAGTCTCATAATCTTAAGGTCGTGAGTTCGATCCTCACTCGGGGCA
>culicifacies_AXCM01014460_2463-2535 tRNA Val codon TAC
GGTTCCATAGTGTAGCGGTTATCACGTCTGCTTTACACGCAGAAGGTCTCCAGTTCGATCCTGGATGGAACCA
>culicifacies_AXCM01014460_4539-4467 tRNA Val codon TAC reverse strand is reported
GGTTCCATAGTGTAGCGGTTATCACGTCTGCTTTACACGCAGAAGGTCTCCAGTTCGATCCTGGATGGAACCA
>culicifacies_AXCM01014460_73-1 tRNA Val codon AAC reverse strand is reported
GTTTCCGTGGTGTAGTGGTTATCACATCCGCCTAACACGCGGAAGGCCCCCGGTTCGATCCCGGGCGGAAACA
>culicifacies_KI422762_53963-53865 tRNA Tyr codon GTA reverse strand is reported
CCTTCGATAGCTCAGTTGGTAGAGCGGTGGACTGTAGAATAAGTAGATTCGAAAATTTAAGTTATCCATAGGTCACTGGTTCAAATCCGGTTCGAAGGA
>culicifacies_AXCM01010466_1866-1795 tRNA Glu codon CTC reverse strand is reported
TCCCATATTGTCTAGTGGTTAGGATATCCGGCTCTCACCCGGAAGGCCCGGGTTCGATTCCCGGTATGGGAA
>culicifacies_AXCM01000861_50634-50704 tRNA Pseudo codon TTC
GGCCCGGTGGGAGAGTGGTTCGGCGCTGGGCCTTCACACCACAGACCGGGGTTCAAATCCCATTCGGACCG
>culicifacies_KI424256_978-1050 tRNA Arg codon TCT
GTCCCTTTGGCGCAGCGGATAGCGCGTTGGACTTCTAATCCAAAGGTCGTGGGTTCGATCCCCACAAGGGATG
>culicifacies_KI425688_9474-9404 tRNA Pseudo codon TTC reverse strand is reported
GGCCCGGTGGGAGAGTGGTTCGGCGCTGGGCCTTCACACCACAGACCGGGGTTCAAATCCCATTCGGACCG
>culicifacies_KI423716_25197-25127 tRNA Gly codon GCC reverse strand is reported
GCATCGGTGGTTCAGTGGTAGAATGCTCGCCTGCCACGCGGGCGGCCCGGGTTCGATTCCCGGCCGATGCA
>culicifacies_KI423716_20399-20327 tRNA Arg codon TCG reverse strand is reported
GGCCGTGTGGCCTAATGGAGAAGGCGTCGGACTTCGAATCCGAAGATTGCAGGTTCGAGTCCTGTCACGGTCG
>culicifacies_KI422952_44281-44354 tRNA Asn codon GTT
GCCTTCGTGGCGCAATCGGTTAGCGCGTTCGGCTGTTAACCGAAAGGTTGGTGGTTCGAGTCCACCCGGGGGCG
>culicifacies_KI422952_45399-45481 tRNA Leu codon CAG
GTCAGGATGGCCGAGCGGTCTAAGGCGCTACGTTCAGGTCGTAGTCTTCTCTGAAGGCGTGGGTTCGAATCCCACTTCTGACA
>culicifacies_KI422952_41324-41251 tRNA Asn codon GTT reverse strand is reported
GCCTTCGTGGCGCAATCGGTTAGCGCGTTCGGCTGTTAACCGAAAGGTTGGTGGTTCGAGTCCACCCGGGGGCG
>culicifacies_KI423311_29752-29823 tRNA Glu codon CTC
TCCCATATTGTCTAGTGGTTAGGATATCCGGCTCTCACCCGGAAGGCCCGGGTTCGATTCCCGGTATGGGAA
>culicifacies_KI423311_30495-30566 tRNA Glu codon TTC
TCCCATATGGTCTAGTGGCTAGGATATCTGGCTTTCACCCAGAAGGCCCGGGTTCGATTCCCGGTATGGGAA
>culicifacies_KI423311_30129-30058 tRNA Glu codon CTC reverse strand is reported
TCCCATATTGTCTAGTGGTTAGGATATCCGGCTCTCACCCGGAAGGCCCGGGTTCGATTCCCGGTATGGGAA
>culicifacies_KI424914_12826-12754 tRNA Phe codon GAA reverse strand is reported
GCCGAAATAGCTCAGTTGGGAGAGCGTTAGACTGAAGATCTAAAGGTCCCCGGTTCAATCCCGGGTTTCGGCA
>culicifacies_KI424914_12281-12209 tRNA Phe codon GAA reverse strand is reported
GCCGAAATAGCTCAGTTGGGAGAGCGTTAGACTGAAGATCTAAAGGTCCCCGGTTCAATCCCGGGTTTCGGCA
>culicifacies_KI424914_11755-11683 tRNA Phe codon GAA reverse strand is reported
GCCGAAATAGCTCAGTTGGGAGAGCGTTAGACTGAAGATCTAAAGGTCCCCGGTTCAATCCCGGGTTTCGGCA
>culicifacies_AXCM01022880_1032-1119 tRNA Ser codon GGA
GGACAGGTGGCCGAGTGGTTGAAGGCGCACGCCTGGAAAGCGTGTATACGTCAAAAGCGTATCGGGGGTTCGAATCCCCCTCTGTCCG
>culicifacies_AXCM01014392_4134-4053 tRNA Ser codon CGA reverse strand is reported
GCAGTCGTGGCCGAGTGGTTAAGGCGTCTGACTCGAAATCAGATTCCCTCTGGGAGCGTAGGTTCGAATCCTACCGGCTGCG
>culicifacies_KI422850_747-817 tRNA Pseudo codon TTC
GGCCCGGTGGGAGAGTGGTTCGGCGCTGGGCCTTCACACCACAGACCGGGGTTCAAATCCCATTCGGACCG
>culicifacies_KI425868_6461-6380 tRNA Ser codon GCT reverse strand is reported
GACGAGGTGGCCGAGTGGTTAAGGCGTTGGACTGCTAATCCAATGTGCTCTGCACGCGTGGGTTCGAATCCCATCCTCGTCG
>culicifacies_AXCM01000147_42348-42278 tRNA Pseudo codon TTC reverse strand is reported
GGCCCGGTGGGAGAGTGGTTCGGCGCTGGGCCTTCACACCACAGACCGGGGTTCAAATCCCATCCGGACCG
>culicifacies_KI422469_182327-182397 tRNA Pseudo codon TTC
GGCCCGGTGGGAGAGTGGTTCGGCGCTGGGCCTTCACACCACAGACCGGGGTTCAAATCCCATTCGGACCG
>culicifacies_KI422469_70683-70613 tRNA Pseudo codon TTC reverse strand is reported
GGCCCGGTGGGAGAGTGGTTCGGCGCTGGGCCTTCACACCACAGACCGGGGTTCAAATCCCATTCGGACCG
>culicifacies_KI425092_10621-10691 tRNA Pseudo codon TTC
GGCCCGGTGGGAGAGTGGTTCGGCGATGGGCCTTCACACCACAGACCGGGGTTCAAATCCCTTTCGGACCG
>culicifacies_AXCM01004511_5786-5714 tRNA Lys codon TTT reverse strand is reported
GCCCGGATAGCTCAGTCGGTAGAGCGTTGGACTTTTAATCCAACGGTCTGGGGTTCAAGTCCCCATTCGGGCG
>culicifacies_KI427517_3903-3832 tRNA Glu codon CTC reverse strand is reported
TCCCATATTGTCTAGTGGTTAGGATATCCGGCTCTCACCCGGAAGGCCCGGGTTCGATTCCCGGTATGGGAA
>culicifacies_KI423295_36845-36773 tRNA Arg codon ACG reverse strand is reported
GGTCCTGTGGCGCAATGGATAACGCGTCTGACTACGGATCAGAAGATTCCAGGTTCGACTCCTGGCAGGATCG
>culicifacies_KI423295_15484-15413 tRNA Ala codon TGC reverse strand is reported
GGGGATATAGCTCAGTGGTAGAGCGTTCGCTTTGCATGTGAAAGGCCCCGGGTTCGATCCCCGGTATCTCCA
>culicifacies_KI423295_8624-8543 tRNA Ser codon AGA reverse strand is reported
GCAGTCGTGGCCGAGCGGTTAAGGCGTCTGACTAGAAATCAGATTCCCTCTGGGAGCGTAGGTTCGAATCCTACCGACTGCG
>culicifacies_KI423295_5172-5091 tRNA Ser codon AGA reverse strand is reported
GCAGTCGTGGCCGAGCGGTTAAGGCGTCTGACTAGAAATCAGATTCCCTCTGGGAGCGTAGGTTCGAATCCTACCGGCTGCG
>culicifacies_KI422976_35870-35940 tRNA Pseudo codon TTC
GGCCCGGTGGGAGAGTGGTTCGGCGCTGGGCCTTCACACCACAGACCTGGGTTCAAATCCCATTCGGACCG
>culicifacies_KI427302_3740-3812 tRNA Val codon CAC
GTTTCCGTAGTGTAGCGGTTATCACGTCTGCTTCACACGCAGAAGGTCCCCGGTTCGAACCCGGGCGGAAACA
>culicifacies_AXCM01016165_1032-1113 tRNA Ser codon CGA
GCAGTCGTGGCCGAGTGGTTAAGGCGTCTGACTCGAAATCAGATTCCCTCTGGGAGCGTAGGTTCGAATCCTACCGGCTGCG
>culicifacies_KI423252_73-2 tRNA Gln codon TTG reverse strand is reported
GGTTCCATGGTGTAATGGTTAGCACTCAGGACTTTGAATCCTGCGATCCGAGTTCAAATCTCGGTGGAACCT
>culicifacies_KI425558_12941-12871 tRNA Pseudo codon TTC reverse strand is reported
GGCCCGGTGGGAGAGTGGTTCGGCGCTGGGCCTTCACACCACAGACCGGGGTTCAAATCCCATTCGGACTG
>culicifacies_KI422608_62875-62957 tRNA Leu codon CAG
GTCAGGATGGCCGAGCGGTCTAAGGCGCTACGTTCAGGTCGTAGTCTACTCTGTAGGCGTGGGTTCGAATCCCACTTCTGACA
>culicifacies_KI422608_2499-2427 tRNA Arg codon ACG reverse strand is reported
GGTTCTGTGGCGCAATGAATAACGCGTCTGACTACGGTCCAGAAGATTCCAGGTTCGACTGCGGGCAGGATCG
>culicifacies_AXCM01005162_17840-17770 tRNA Gly codon GCC reverse strand is reported
GCATCGGTGGTTCAGTGGTAGAATGCTCGCCTGCCACGCGGGCGGCCCGGGTTCGATTCCCGGCCGATGCA
>culicifacies_AXCM01024074_974-1044 tRNA Pseudo codon TTC
GGCCCGGTGGGAGAGTGGTTCGGCGCTGGGCCTTCACACCACAGACCGGGGTTCAAATCCCATTCGGACCG
>culicifacies_KI425219_821-892 tRNA His codon GTG
GCCGTGATCGTCTAGTGGTTAGGACCCTACGTTGTGGCCGTAGTAACCCAGGTTCGAATCCTGGTCACGGCA
>culicifacies_AXCM01000804_11931-11850 tRNA Ser codon GCT reverse strand is reported
GACGAGGTGGCCGAGAGGTTAAGGCGTTGGACTGCTAATCCAATGTGCTCTGCACGCGTGGGTTCGAATCCCATCCTCGTCG
>culicifacies_AXCM01000804_11550-11469 tRNA Ser codon GCT reverse strand is reported
GACGAGGTGGCCGAGAGGTTAAGGCGTTGGACTGCTAATCCAATGTGCTCTGCACGCGTGGGTTCGAATCCCATCCTCGTCG
>culicifacies_AXCM01002830_24131-24201 tRNA Pseudo codon TTC
GGCCCGGTGGGAGAGTGGTTCGGCGCTGGGCCTTCACACCACAGACTGGGGTTCAAATCCCATTCGGACCG
>culicifacies_KI423213_13757-13827 tRNA Pseudo codon TTC
GGCCCGGTGGGAGAGTGGTTCGGCGCTGGGCCTTCACACCACAGACCGGGGTTCAAATCCCATTCGGACCG
>culicifacies_AXCM01015353_4481-4553 tRNA Arg codon TCT
GTCCCTTTGGCGCAGCGGATAGCGCGTTGGACTTCTAATCCAAAGGTCGTGGGTTCGATCCCCACAAGGGATG
>culicifacies_AXCM01003060_22749-22842 tRNA Tyr codon GTA
CCTTCGATAGCTCAGTTGGTAGAGCGGTGGACTGTAGAGAGAGCTGAGAGCGATAGTAATCCATAGGTCACTGGTTCAAATCCGGTTCGAAGGA
>culicifacies_AXCM01017208_1708-1781 tRNA Pseudo codon ???
GGTTCGGTGGCCGAGGAGATTGAGGCGCTGGTCTTCGAACGGACAGGTCCGAGGTTCGAATCCCATTCGGACCG
>culicifacies_AXCM01008801_6735-6805 tRNA Pseudo codon TTC
GGCCCGGTGGGAGAGTGGTTCGGCGCTGGGCCTTCACACCACAGACCGGGGTTCAAATCCCATTCGGACCG
>culicifacies_KI427112_1119-1049 tRNA Pseudo codon TTC reverse strand is reported
GGCCCGGTGGGAGAGTGGTTCGGCGCTGGGCCTTCACACCACAGACCGGGGTTCAAATCCCATTCGGACCG
>culicifacies_KI425885_6954-7028 tRNA Pseudo codon TCC
GGCTCGGTGGCCGAGTGGATTGCAGCGCTGTTCTTCCAACGGGGCAGAACTGAGGTTCGAATCCCGTCCGGGCCG
>culicifacies_AXCM01017830_1013-943 tRNA Pseudo codon TTC reverse strand is reported
GGCCCGGTGGGAGAGTGGTTCGGCACTGGGCCTTCACACCACAGACCGGGGTTCAAATCCCATTCGGACCG
>culicifacies_AXCM01001082_3241-3171 tRNA Pseudo codon TTC reverse strand is reported
GGCCCGGTGGGAGAGTGGTTCGGCGCTGGGCCTTCACACCACAGACCGGGGTTCAAATCCCATTCGGACCG
>culicifacies_KI422648_14983-15056 tRNA Ile codon AAT
GGCTCCATAGCTCAGTTGGTTAGAGCGTCGTGCTAATAACGCGAAGGTCGTGAGTTCGATCCTCTCTGGAGCCA
>culicifacies_AXCM01016040_5325-5398 tRNA Asn codon GTT
GCCTTCGTGGCGCAATCGGTTAGCGCGTTCGGCTGTTAACCGAAAGGTTGGTGGTTCGAGTCCACCCGGGGGCG
>culicifacies_KI423429_18022-18092 tRNA Pseudo codon TTC
GGCCCGGTGGGAGAGTGGTTCGGCGCTGGGCCTTCACACCACAAACCGGGGTTCAAATCCCATTCGGACCG
>culicifacies_KI425488_8220-8293 tRNA Pseudo codon TTC
GGCTCGGTGGCCGAGGAGATTGAGGCGCCGGTCTTCGAACGGACAGGATGGAGGTTCGAATCCTATTCGAGCCG
>culicifacies_AXCM01021291_1841-1771 tRNA Pseudo codon TTC reverse strand is reported
GGCCCGGTGGGAGAGTGGTTCGGCGCTGGGCCTTCACACCACAGACCGGGGTTCAAATCCCATTCGGACCG
>culicifacies_KI424268_13278-13207 tRNA Gln codon CTG reverse strand is reported
GGTTCCATGGTGTAATGGTTAGCACTTTGGACTCTGAATCCAACGATCCGAGTTCAAATCTCGGTGGGACCT
>culicifacies_KI424268_10790-10719 tRNA Gln codon CTG reverse strand is reported
GGTTCCATGGTGTAATGGTTAGCACTTTGGACTCTGAATCCAACGATCCGAGTTCAAATCTCGGTGGGACCT
>culicifacies_AXCM01003677_7681-7752 tRNA Gln codon CTG
GGTTCCATGGTGTAATGGTTAGCACTTTGGACTCTGAATCCAACGATCCGAGTTCAAATCTCGGTGGAACCT
>culicifacies_AXCM01017903_2305-2234 tRNA Pro codon AGG reverse strand is reported
GGCTCGTTGGTCTAGGGGTATGATTTTCGCTTAGGGTGCGAGAGGTCCCGGGTTCAAATCCCGGACGAGCCC
>culicifacies_KI423868_12887-12959 tRNA Ala codon AGC
GGGGATGTAGCTCAGATGGTAGAGCGCTCGCTTAGCATGTGAGAGGTACCGGGATCGATACCCGGCATCTCCA
>culicifacies_AXCM01001995_30615-30545 tRNA Pseudo codon TTC reverse strand is reported
GGCCCGGTGGGAGAGTGGTTCGGCGCTGGGCCTTCACACCACAGACCGGGGTTCAAACCCCATTCGGACCG
>culicifacies_AXCM01001995_1044-974 tRNA Pseudo codon TTC reverse strand is reported
GGCCCGGTGGGAGAGTGGTTCGGCGCTGGGCCTTCACACCACAGACCGGGGTTCAAATCCCATTCGGACCG
>culicifacies_AXCM01004966_13248-13176 tRNA Val codon AAC reverse strand is reported
GTTTCCGTGGTGTAGTGGTTATCACATCCGCCTAACACGCGGAAGGCCCCCGGTTCGATCCCGGGCGGAAACA
>culicifacies_AXCM01004966_6295-6223 tRNA Arg codon TCT reverse strand is reported
GTCCCTCTGGCGCAGCGGATAGCGCGTTGGACTTCTAATCCAAAGGTCGTGGGTTCGATCCCCACGAGGGATG
>culicifacies_AXCM01006456_10635-10705 tRNA Pseudo codon TTC
GGCCCGGTGGGAGAGTGGTTCGGCGCTGGGCCTTCACACCACAGACCGGGGTTCAAATCCCATTTGGACCG
>culicifacies_KI423595_550-631 tRNA Ser codon TGA
GCTGTGGTGTCCGAGCGGTTAAGGAGATGGACTTGAAATCCATTGGGTTCTACCCGCACAGGTTCGAATCCTGTCTACAGCG
>culicifacies_KI423595_1723-1796 tRNA Thr codon AGT
GGCGCCGTGGCTTAGTTGGTTAAAGCGCCTGTCTAGTAAACAGGAGATCGTGAGTTCGAATCTCGCCGGAGCCT
>culicifacies_KI423595_3479-3552 tRNA Thr codon AGT
GGCGCCGTGGCTTAGTTGGTTAAAGCGCCTGTCTAGTAAACAGGAGATCGTGAGTTCGAATCTCGCCGGAGCCT
>culicifacies_KI423595_14209-14280 tRNA Ala codon TGC
GGGGATATAGCTCAGTGGTAGAGCGTTCGCTTTGCATGTGAAAGGCCCCGGGTTCGATCCCCGGTATCTCCA
>culicifacies_KI423595_14627-14548 tRNA Leu codon TAG reverse strand is reported
GGCAGCGTGGCCGAGTGGTCTAAGGCGCTGGTTTTAGGCACCAGTCAGAAATGGCGTGGGTTCGAATCCCACCGCTGTCA
>culicifacies_KI423595_13448-13377 tRNA Ala codon TGC reverse strand is reported
GGGGATGTAGCTCAGTGGTAGAGCGTTCGCTTTGCATGTGAAAGGCCCCGGGTTCGATCCCCGGCATCTCCA
>culicifacies_KI423595_12748-12677 tRNA Glu codon TTC reverse strand is reported
TCCCATATGGTCTAGTGGCTAGGATATCTGGCTTTCACCCAGAAGGCCCGGGTTCGATTCCCGGTATGGGAA
>culicifacies_KI423595_12354-12282 tRNA Arg codon ACG reverse strand is reported
GGTCCTGTGGCGCAATGGATAACGCGTCTGACTACGGATCAGAAGATTCCAGGTTCGACTCCTGGCAGGATCG
>culicifacies_KI423595_2892-2819 tRNA Thr codon AGT reverse strand is reported
GGCGCCGTGGCTTAGTTGGTTAAAGCGCCTGTCTAGTAAACAGGAGATCGTGAGTTCGAATCTCGCCGGAGCCT
>culicifacies_KI422742_4681-4752 tRNA Gln codon TTG
GGTTCCATGGTGTAACGGTTAGCACTCAGGACTTTGAATCCTGCGATCCGAGTTCAAATCTCGGTGGAACCT
>culicifacies_KI422742_5730-5659 tRNA Gln codon TTG reverse strand is reported
GGTTCCATGGTGTAATGGTTAGCACTCAGGACTTTGAATCCTGCGATCCGAGTTCAAATCTCGGTGGAACCT
>culicifacies_KI422742_5012-4941 tRNA Cys codon GCA reverse strand is reported
GGGGGTATAGCTCAGTGGTAGAGCATTCGACTGCAGATCGAGAGGTCCCCGGTTCAAACCCGGGTGCCCCCT
>culicifacies_KI422742_84-13 tRNA Gln codon TTG reverse strand is reported
GGTTCCATGGTGTAACGGTTAGCACTCAGGACTTTGAATCCTGCGATCCGAGTTCAAATCTCGGTGGAACCT
>culicifacies_AXCM01000125_83935-84007 tRNA Ala codon AGC
GGGGATGTAGCTCAGATGGTAGAGCGCTCGCTTAGCATGTGAGAGGTACCGGGATCGATACCCGGCATCTCCA
>culicifacies_AXCM01005989_10665-10595 tRNA Pseudo codon TTC reverse strand is reported
GGCCCGGTGGGAGAGTGGTTCGGCGCTGGGCCTTCACACCACAGACCGGGGTTCAAATCCCATTCGGACCG
>culicifacies_AXCM01012121_1112-1193 tRNA Ser codon AGA
GCAGTCGTGGCCGAGCGGTTAAGGCGTCTGACTAGAAATCAGATTCCCTCTGGGAGCGTAGGTTCGAATCCTACCGACTGCG
>culicifacies_KI424014_14161-14232 tRNA Pro codon CGG
GGCTCGTTGGTCTAGGGGTATGATTCTCGCTTCGGGTGCGAGAGGTCCCGGGTTCAATTCCCGGACGAGCCC
>culicifacies_AXCM01011173_4832-4902 tRNA Pseudo codon TTC
GGCCCGGTGGGAGAGTGGTTCGGCGCTGGGCCTTCACACCACAGACCGGGGTTCAAATCCCATTCGGACCG
>culicifacies_AXCM01022250_674-744 tRNA Pseudo codon TTC
GGCCCGGTGGGAGAGTGGTTCGGCGCTGGGCCTTCACACCACAGACCGGGGTTCAAATCCCATTCGGACCG
>culicifacies_KI423635_15375-15447 tRNA Ala codon AGC
GGGGATGTAGCTCAGATGGTAGAGCGCTCGCTTAGCATGTGAGAGGTACCGGGATCGATACCCGGCATCTCCA
>culicifacies_KI423013_17623-17694 tRNA His codon GTG
GCCGTGATCGTCTAGTGGTTAGGACCCTACGTTGTGGCCGTAGTAACCCAGGTTCGAATCCTGGTCACGGCA
>culicifacies_KI423013_16720-16649 tRNA His codon GTG reverse strand is reported
GCCGTGATCGTCTAGTGGTTAGGACCCTACGTTGTGGCCGTAGTAACCCAGGTTCGAATCCTGGTCACGGCA
>culicifacies_AXCM01004908_21145-21073 tRNA Val codon CAC reverse strand is reported
GTTTCCGTAGTGTAGTGGTTATCACGTCTGCTTCACACGCAGAAGGTCCCCGGTTCGAACCCGGGCGGAAACA
>culicifacies_KI423790_26070-25999 tRNA Gln codon CTG reverse strand is reported
GGTTCCATGGTGTAATGGTTAGCACTTTGGACTCTGAATCCAACGATCCGAGTTCAAATCTCGGTGGAACCT
>culicifacies_AXCM01018961_3254-3183 tRNA Cys codon GCA reverse strand is reported
GGGGGTATAGCTCAGTGGTAGAGCATTCGACTGCAGATCGAGAGGTCCCCGGTTCAAACCCGGGTGCCCCCT
>culicifacies_KI424394_13605-13535 tRNA Pseudo codon TTC reverse strand is reported
GGCCCGGTGGGAGAGTGGTTCGGCGCTGGGCCTTCACACCACAGACCGGGGTTCAAATCCCATTCGGACCG
>culicifacies_KI423109_228-157 tRNA Ala codon CGC reverse strand is reported
GGGGATGTAGCTCAGTGGTAGAGCGCTCGCTTCGCATGTGAGAAGTCCCGGGTTCAATCCCCGGCATCTCCA
>culicifacies_KI422787_49589-49518 tRNA Pro codon TGG reverse strand is reported
GGCTCAATGGTCTAGGGGTATGATTCTCGCTTTGGGTGCGAGAGGTCCCGGGTTCAAATCCCGGTTGAGCCC
>culicifacies_AXCM01014957_1489-1560 tRNA His codon GTG
GCCGTGATCGTCTAGTGGTTAGGACCCTACGTTGTGGCCGTAGTAACCCAGGTTCGAATCCTGGTCACGGCA
>culicifacies_KI423323_11476-11405 tRNA Thr codon CGT reverse strand is reported
GCCTCTTTAGCTCAGTGGTAGAGCGCTGGTCTCGTAAACCAGCGGTCGTGAGTTCAATCCTCACAGGAGGCA
>culicifacies_KI425173_10464-10545 tRNA Leu codon AAG
GGTAGCGTGGCCGAGCGGTCTAAGGCGCTGGTTTAAGGCACCAGTCACTTCGGTGGCGTGGGTTCGAATCCCACCGCTGCCA
>culicifacies_KI425173_4189-4118 tRNA Gln codon CTG reverse strand is reported
GGTTCCATGGTGTAATGGTTAGCACTTTGGACTCTGAATCCAACGATCCGAGTTCAAATCTCGGTGGAACCT
>culicifacies_KI425173_2778-2706 tRNA Val codon AAC reverse strand is reported
GTTTCCGTGGTGTAGTGGTTATCACATCCGCCTAACACGCGGAAGGCCCCCGGTTCGATCCCGGGCGGAAACA
>culicifacies_AXCM01021537_142-72 tRNA Pseudo codon TTC reverse strand is reported
GGCCCGGTGGGAGAGTGGTTCGGCGCTGGGCCTTCACACCACAGACCGGGGTTCAAATCCCATTCGGACCG
>culicifacies_KI424356_21508-21580 tRNA Arg codon TCG
GACCGTGTGGCCTAATGGAGAAGGCGTCGGACTTCGGATCCGAAGATTGCAGGTTCGAGTCCTGTCACGGTCG
>darlingi_scaffold_723_1194-1265 tRNA Asp codon GTC
TCCTCGATAGTATAGTGGTCAGTATCCCCGCCTGTCACGCGGGAGACCGGGGTTCGATTCCCCGTCGGGGAG
>darlingi_scaffold_723_12520-12592 tRNA Ala codon AGC
GGGGGTGTAGCTCAAATGGTAGAGCGCTCGCTTAGCATGTGAGAGGTACCGGGATCGATACCCGGCATCTCCA
>darlingi_scaffold_911_43219-43148 tRNA Ala codon CGC reverse strand is reported
GGGGATGTAGCTCAGTGGTAGAGCGCTCGCTTCGCATGTGAGAAGTCCCGGGTTCAATCCCCGGCATCTCCA
>darlingi_scaffold_785_26017-25945 tRNA Ala codon AGC reverse strand is reported
GGGGATGTAGCTCAGATGGTAGAGCGCTCGCTTAGCATGTGAGAGGTACCGGGATCGATACCCGGCATCTCCA
>darlingi_scaffold_582_55035-54962 tRNA Asn codon GTT reverse strand is reported
GCCTTCGTGGCGCAATCGGTTAGCGCGTTCGGCTGTTAACCGAAAGGTTGGTGGTTCGAGTCCACCCGGGGGCG
>darlingi_scaffold_30_182537-182609 tRNA Met codon CAT
GCCTCGATAGCGCAGTCGGTAGCGCGTAAGTCTCATAATCTTAAGGTCGTGAGTTCGATCCTCACTCGGGGCA
>darlingi_scaffold_514_35610-35538 tRNA Lys codon CTT reverse strand is reported
GCCCGGCTAGCTCAGTCGGTAGAGCATGAGACTCTTAATCTCAGGGTCGTGGGTTCGAGCCCCACGTTGGGCG
>darlingi_scaffold_37_243685-243587 tRNA Ile codon TAT reverse strand is reported
GCTCCAGTGGCGCAATTGGTTAGCGCACGGTACTTATAAGACAGTAACGTTGCCTGATGAGCGATGCCGTGGTTGTGAGTTCGAGCCTCACCTGGAGCA
>darlingi_scaffold_18_78369-78450 tRNA Ser codon GCT
GACGAGGTGGCCGAGAGGTTAAGGCGTTGGACTGCTAATCCAATGTGCTCTGCACGCGTGGGTTCGAATCCCATCCTCGTCG
>darlingi_scaffold_18_78792-78711 tRNA Ser codon GCT reverse strand is reported
GACGAGGTGGCCGAGAGGTTAAGGCGTTGGACTGCTAATCCAATGTGCTCTGCACGCGTGGGTTCGAATCCCATCCTCGTCG
>darlingi_scaffold_1964_2510-2580 tRNA Gly codon GCC
GCATCGGTGGTTCAGTGGTAGAATGCTCGCCTGCCACGCGGGCGGCCCGGGTTCGATTCCCGGCCGATGCA
>darlingi_scaffold_899_40857-40928 tRNA Pro codon AGG
GGCTCAATGGTCTAGGGGTATGATTTTCGCTTAGGGTGCGAGAGGTCCCGGGTTCAAATCCCGGTTGAGCCC
>darlingi_scaffold_899_43131-43202 tRNA Pro codon TGG
GGCTCAATGGTCTAGGGGTATGATTCTCGCTTTGGGTGCGAGAGGTCCCGGGTTCAAATCCCGGTTGAGCCC
>darlingi_scaffold_899_43422-43493 tRNA Pro codon TGG
GGCTCAATGGTCTAGGGGTATGATTCTCGCTTTGGGTGCGAGAGGTCCCGGGTTCAAATCCCGGTTGAGCCC
>darlingi_scaffold_899_43663-43734 tRNA Pro codon TGG
GGCTCAATGGTCTAGGGGTATGATTTTCGCTTTGGGTGCGAGAGGTCCCGGGTTCAAATCCCGGTTGAGCCC
>darlingi_scaffold_1029_25329-25257 tRNA Val codon CAC reverse strand is reported
GTTTCCGTAGTGTAGCGGTTATCACGTCTGCTTCACACGCAGAAGGTCCCCGGTTCGAACCCGGGCGGAAACA
>darlingi_scaffold_1914_83-154 tRNA Glu codon CTC
TCCCATATTGTCTAGTGGTTAGGATATCCGGCTCTCACCCGGAAGGCCCGGGTTCGATTCCCGGTATGGGAA
>darlingi_scaffold_310_28870-28942 tRNA Ala codon AGC
GGGGGTGTAGCTCAAATGGTAGAGCGCTCGCTTAGCATGTGAGAGGTACCGGGATCGATACCCGGCATCTCCA
>darlingi_scaffold_647_30836-30763 tRNA Thr codon AGT reverse strand is reported
GGCGCCGTGGCTTAGTTGGTTAAAGCGCCTGTCTAGTAAACAGGAGATCGTGAGTTCGAATCTCGCCGGAGCCT
>darlingi_scaffold_370_86225-86306 tRNA Ser codon GCT
GACGAGGTGGCCGAGAGGTTAAGGCGTTGGACTGCTAATCCAATGTGCTCTGCACGCGTGGGTTCGAATCCCATCCTCGTCG
>darlingi_scaffold_283_39696-39768 tRNA Thr codon TGT
GCCTCTTTAGCTCAGTTGGCAGAGCGCTGGTCTTGTAAACCAGCGGTCGTGAGTTCGATTCTCACAGGAGGCA
>darlingi_scaffold_438_19351-19422 tRNA Gly codon TCC
GCGTCGGTGGTGTAATGGTCAGCATAGTTGCCTTCCAAGCAGTTGATCCGGGTTCGATTCCCGGCCGACGCA
>darlingi_scaffold_438_19798-19869 tRNA His codon GTG
GCCGTGATCGTCTAGTGGTTAGGACCCTACGTTGTGGCCGTAGTAACCCAGGTTCGAATCCTGGTCACGGCA
>darlingi_scaffold_438_16377-16306 tRNA Glu codon CTC reverse strand is reported
TCCCATATTGTCTAGTGGTTAGGATATCCGGCTCTCACCCGGAAGGCCCGGGTTCGATTCCCGGTATGGGAA
>darlingi_scaffold_1545_69-141 tRNA Val codon AAC
GTTTCCGTGGTGTAGTGGTTATCACATCCGCCTAACACGCGGAAGGCCCCCGGTTCGATCCCGGGCGGAAACA
>darlingi_scaffold_1545_4634-4706 tRNA Arg codon TCG
GGCCGTGTGGCCTAATGGAGAAGGCGTCGGACTTCGGATCCGAAGATTGCAGGTTCGAGTCCTGTCACGGTCG
>darlingi_scaffold_1545_5567-5639 tRNA Arg codon TCG
GGCCGTGTGGCCTAATGGAGAAGGCGTCGGACTTCGGATCCGAAGATTGCAGGTTCGAGTCCTGTCACGGTCG
>darlingi_scaffold_1545_4995-4923 tRNA Arg codon TCG reverse strand is reported
GGCCGTGTGGCCTAATGGAGAAGGCGTCGGACTTCGGATCCGAAGATTGCAGGTTCGAGTCCTGTCACGGTCG
>darlingi_scaffold_565_37739-37668 tRNA Pro codon TGG reverse strand is reported
GGCTCAATGGTCTAGGGGTATGATTCTCGCTTTGGGTGCGAGAGGTCCCGGGTTCAAATCCCGGTTGAGCCC
>darlingi_scaffold_90_94994-95066 tRNA Lys codon CTT
GCCCGGCTAGCTCAGTCGGTAGAGCATGAGACTCTTAATCTCAGGGTCGTGGGTTCGAGCCCCACGTTGGGCG
>darlingi_scaffold_90_94542-94470 tRNA Lys codon CTT reverse strand is reported
GCCCGGCTAGCTCAGTCGGTAGAGCATGAGACTCTTAATCTCAGGGTCGTGGGTTCGAGCCCCACGTTGGGCG
>darlingi_scaffold_53_327-507 tRNA Tyr codon GTA
CCTTCGATAGCTCAGTTGGTAGAGCGGTGGACTGTAGTACGAAACGTCAGAGGAAGTATATGGTTGAAGATCACCTTCTATACATAGCGTGTGGCATCTGATCTATATCTGTTGTCTCTCTTCTACATCATCAAAAACACAAGCTATCCATAGGTCACTGGTTCAAATCCGGTTCGAAGGA
>darlingi_scaffold_53_3169-3378 tRNA Tyr codon GTA
CCTTCGATAGCTCAGTTGGTAGAGCGGTGGACTGTAGAAGACGTTCGATTGTGAAGATTAGTTGTGGATCATTGCGCCCCGTAAAGCATCCTTCCTTTCTCTCCATGAAACTACACTTTAAACACCCTCGAGTAAGAAGCTGATGGAGCCTAATCTCACGAGAAAACGATAGACATCCATAGGTCACTGGTTCAAATCCGGTTCGAAGGA
>darlingi_scaffold_53_3676-3863 tRNA Tyr codon GTA
CCTTCGATAGCTCAGTTGGTAGAGCGGTGGACTGTAGCTGGAATGTTGAGCGGAGGTTGATCGTTGAAGTGCACACGATGATCAGGTGCACCACAATGCACCCTGATAAGACCACTCTTGAACGATCAGCCAGCTGAACAGAAACAATAGATATCCATAGGTCACTGGTTCAAATCCGGTTCGAAGGA
>darlingi_scaffold_53_4169-4333 tRNA Tyr codon GTA
CCTTCGATAGCTCAGTTGGTAGAGCGGTGGACTGTAGTACGACATTTGCAGTTGCAGTTGTTGGGGTCGATGATCATTAATCGATCACCGATCAGTCTTCCTCTAGCAGCAACTTCAAAGCAAATAGCTATCCATAGGTCACTGGTTCAAATCCGGTTCGAAGGA
>darlingi_scaffold_53_27409-27481 tRNA Arg codon TCT
GTCCCTCTGGCGCAGCGGATAGCGCGTTGGACTTCTAATCCAAAGGTCGTGGGTTCGATCCCCACGAGGGATG
>darlingi_scaffold_53_35896-35995 tRNA Tyr codon GTA
CCTTCGATAGCTCAGTTGGTAGAGCGGTGGACTGTAGAAGAGACTCCAGTAAGTCAATAGAGTAATCCATAGGTCACTGGTTCAAATCCGGTTCGAAGGA
>darlingi_scaffold_53_36400-36495 tRNA Tyr codon GTA
CCTTCGATAGCTCAGTTGGTAGAGCGGTGGACTGTAGCGGGACTCCAGCAAGTCATAGTAATCCATAGGTCACTGGTTCAAATCCGGTTCGAAGGA
>darlingi_scaffold_53_43178-43249 tRNA Glu codon TTC
TCCCATATGGTCTAGTGGCTAGGATAACTGGCTTTCACCCAGTAGGCCCGGGTTCGATTCCCGGTATGGGAA
>darlingi_scaffold_1421_14544-14615 tRNA Glu codon CTC
TCCCATATTGTCTAGTGGTTAGGATATCCGGCTCTCACCCGGAAGGCCCGGGTTCGATTCCCGGTATGGGAA
>darlingi_scaffold_4_795733-795805 tRNA Phe codon GAA
GCCGAAATAGCTCAGTTGGGAGAGCGTTAGACTGAAGATCTAAAGGTCCCCGGTTCAATCCCGGGTTTCGGCA
>darlingi_scaffold_190_2473-2544 tRNA Gln codon CTG
GGTTCCATGGTGTAACGGTTAGCACTCAGGACTCTGAATCCTGCGATCCGAGTTCAAATCTCGGTGGAACCT
>darlingi_scaffold_190_2993-3064 tRNA Cys codon GCA
GGGGGTATAGCTCAGTGGTAGAGCATTCGACTGCAGATCGAGAGGTCCCCGGTTCAAACCCGAGTGCCCCCT
>darlingi_scaffold_190_38110-38181 tRNA Glu codon CTC
TCCCATATTGTCTAGTGGTTAGGATATCCGGCTCTCACCCGGAAGGCCCGGGTTCGATTCCCGGTATGGGAA
>darlingi_scaffold_190_72610-72681 tRNA His codon GTG
GCCGTGATCGTCTAGTGGTTAGGACCCTACGTTGTGGCCGTAGTAACCCAGGTTCGAATCCTGGTCACGGCA
>darlingi_scaffold_190_117737-117808 tRNA Pro codon AGG
GGCTCGTTGGTCTAGGGGTATGATTTTCGCTTAGGGTGCGAGAGGTCCCGGGTTCAAATCCCGGACGAGCCC
>darlingi_scaffold_190_71957-71886 tRNA His codon GTG reverse strand is reported
GCCGTGATCGTCTAGTGGTTAGGACCCTACGTTGTGGCCGTAGTAACCCAGGTTCGAATCCTGGTCACGGCA
>darlingi_scaffold_190_38554-38483 tRNA Glu codon CTC reverse strand is reported
TCCCATATTGTCTAGTGGTTAGGATATCCGGCTCTCACCCGGAAGGCCCGGGTTCGATTCCCGGTATGGGAA
>darlingi_scaffold_190_27561-27482 tRNA Leu codon TAG reverse strand is reported
GGCAGCGTGGCCGAGCGGTCTAAGGCGCTGGTTTTAGGCACCAGTCAGAAATGGCGTGGGTTCGAATCCCACCGCTGTCA
>darlingi_scaffold_42_126939-127020 tRNA Ser codon CGA
GCAGTCGTGGCCGAGCGGTTAAGGCGTCTGACTCGAAATCAGATTCCCTCTGGGAGCGTAGGTTCGAATCCTACCGGCTGCG
>darlingi_scaffold_12_228884-228957 tRNA Thr codon AGT
GGCGCCGTGGCTTAGTTGGTTAAAGCGCCTGTCTAGTAAACAGGAGATCGTGAGTTCGAATCTCGCCGGAGCCT
>darlingi_scaffold_12_242669-242596 tRNA Thr codon AGT reverse strand is reported
GGCGCCGTGGCTTAGTTGGTTAAAGCGCCTGTCTAGTAAACAGGAGATCGTGAGTTCGAATCTCGCCGGAGCCT
>darlingi_scaffold_12_224632-224562 tRNA Gly codon GCC reverse strand is reported
GCATCGGTGGTTCAGTGGTAGAATGCTCGCCTGCCACGCGGGCGGCCCGGGTTCGATTCCCGGCCGATGCA
>darlingi_scaffold_11_588044-587972 tRNA Thr codon TGT reverse strand is reported
GCCTCTTTAGCTCAGTTGGCAGAGCGCTGGTCTTGTAAACCAGCGGTCGTGAGTTCGATTCTCACAGGAGGCA
>darlingi_scaffold_1480_13156-13227 tRNA Gly codon TCC
GCGTCGGTGGTGTAATGGTCAGCATAGTTGCCTTCCAAGCAGTTGATCCGGGTTCGATTCCCGGCCGACGCA
>darlingi_scaffold_335_52542-52614 tRNA Met codon CAT
GCCTCGATAGCGCAGTCGGTAGCGCGTAAGTCTCATAATCTTAAGGTCGTGAGTTCGATCCTCACTCGGGGCA
>darlingi_scaffold_335_55650-55722 tRNA Met codon CAT
GCCTCGATAGCGCAGTCGGTAGCGCGTAAGTCTCATAATCTTAAGGTCGTGAGTTCGATCCTCACTCGGGGCA
>darlingi_scaffold_335_56258-56186 tRNA Met codon CAT reverse strand is reported
GCCTCGATAGCGCAGTCGGTAGCGCGTAAGTCTCATAATCTTAAGGTCGTGAGTTCGATCCTCACTCGGGGCA
>darlingi_scaffold_335_52833-52762 tRNA Trp codon CCA reverse strand is reported
GACTCCGTGGCGCAACGGTAGCGCGTCTGACTCCAGATCAGAAGGTTGCGTGTTCAAATCACGTCGGGGTCA
>darlingi_scaffold_15_395224-395296 tRNA Phe codon GAA
GCCGAAATAGCTCAGTTGGGAGAGCGTTAGACTGAAGATCTAAAGGTCCCCGGTTCAATCCCGGGTTTCGGCA
>darlingi_scaffold_173_66367-66439 tRNA Arg codon TCG
GACCGTGTGGCCTAATGGAGAAGGCGTCGGACTTCGGATCCGAAGATTGCAGGTTCGAGTCCTGTCACGGTCG
>darlingi_scaffold_256_54107-54178 tRNA Gly codon TCC
GCGTCGGTGGTGTAATGGTCAGCATAGTTGCCTTCCAAGCAGTTGATCCGGGTTCGATTCCCGGCCGACGCA
>darlingi_scaffold_199_56903-57047 tRNA Leu codon CAA
GTCAGGATGGCCGAGCGGTCTAAGGCGCCAGACTCAAGAGCAATCTTGCCTGCTTCTCTCATAAGAGAGCGGGTACACTACACACCATATACCGCGAGCGTTCTGGTCCTCTCTGAGGGCGTGGGTTCGAATCCCACTTCTGACA
>darlingi_scaffold_199_83632-83561 tRNA Ala codon CGC reverse strand is reported
GGGGATGTAGCTCAGTGGTAGAGCGCTCGCTTCGCATGTGAGAAGTCCCGGGTTCAATCCCCGGCATCTCCA
>darlingi_scaffold_396_4546-4475 tRNA Met codon CAT reverse strand is reported
AGCAGAGTGGCGCAGTGGAAGCGTGCTGGGCCCATAACCCAGAGGTCCGTAGATCGAAACTACGTTCTGCTA
>darlingi_scaffold_87_191299-191371 tRNA Val codon AAC
GTTTCCGTGGTGTAGTGGTTATCACATCCGCCTAACACGCGGAAGGCCCCCGGTTCGATCCCGGGCGGAAACA
>darlingi_scaffold_1172_28740-28811 tRNA Glu codon CTC
TCCCATATTGTCTAGTGGTTAGGATATCCGGCTCTCACCCGGAAGGCCCGGGTTCGATTCCCGGTATGGGAA
>darlingi_scaffold_1551_119-48 tRNA Gln codon CTG reverse strand is reported
GGTTCCATGGTGTAACGGTTAGCACTCAGGACTCTGAATCCTGCGATCCGAGTTCAAATCTCGGTGGAACCT
>darlingi_scaffold_917_11840-11911 tRNA His codon GTG
GCCGTGATCGTCTAGTGGTTAGGACCCTACGTTGTGGCCGTAGTAACCCAGGTTCGAATCCTGGTCACGGCA
>darlingi_scaffold_917_7157-7086 tRNA Gly codon TCC reverse strand is reported
GCGTCGGTGGTGTAATGGTCAGCATAGTTGCCTTCCAAGCAGTTGATCCGGGTTCGATTCCCGGCCGACGCA
>darlingi_scaffold_917_6138-6067 tRNA His codon GTG reverse strand is reported
GCCGTGATCGTCTAGTGGTTAGGACCCTACGTTGTGGCCGTAGTAACCCAGGTTCGAATCCTGGTCACGGCA
>darlingi_scaffold_917_5697-5625 tRNA Arg codon TCG reverse strand is reported
GACCGTGTGGCCTAATGGAGAAGGCGTCGGACTTCGGATCCGAAGATTGCAGGTTCGAGTCCTGTCACGGTCG
>darlingi_scaffold_876_2301-2373 tRNA Phe codon GAA
GCCGAAATAGCTCAGTTGGGAGAGCGTTAGACTGAAGATCTAAAGGTCCCCGGTTCAATCCCGGGTTTCGGCA
>darlingi_scaffold_876_2829-2901 tRNA Phe codon GAA
GCCGAAATAGCTCAGTTGGGAGAGCGTTAGACTGAAGATCTAAAGGTCCCCGGTTCAATCCCGGGTTTCGGCA
>darlingi_scaffold_876_3397-3469 tRNA Phe codon GAA
GCCGAAATAGCTCAGTTGGGAGAGCGTTAGACTGAAGATCTAAAGGTCCCCGGTTCAATCCCGGGTTTCGGCA
>darlingi_scaffold_876_14864-14936 tRNA Phe codon GAA
GCCGAAATAGCTCAGTTGGGAGAGCGTTAGACTGAAGATCTAAAGGTCCCCGGTTCAATCCCGGGTTTCGGCA
>darlingi_scaffold_278_109526-109607 tRNA Ser codon GCT
GACGAGGTGGCCGAGTGGTTAAGGCGTCGGACTGCTAATCCGATGTGCTCTGCACGCGTGGGTTCGAATCCCATCCTCGTCG
>darlingi_scaffold_126_103608-103679 tRNA Glu codon TTC
TCCCATATCGTCTAGTGGCTAGGATATCTGGCTTTCACCCAGAAGGCCCGGGTTCGATTCCCGGTGTGGGAA
>darlingi_scaffold_412_30961-31109 tRNA Tyr codon GTA
CCTTCGATAGCTCAGTTGGTAGAGCGGTGGACTGTAGAGTGGTGAGCCGAACATCAACGCTTGCCTTTAGTATAGGGGTGTGTGCTGATGATTGGTTTCAGTAAAAAATAGTAATCCATAGGTCACTGGTTCAAATCCGGTTCGAAGGA
>darlingi_scaffold_179_5935-6006 tRNA Gln codon CTG
GGTTCCATGGTGTAACGGTTAGCACTCAGGACTCTGAATCCTGCGATCCGAGTTCAAATCTCGGTGGAACCT
>darlingi_scaffold_179_89239-89168 tRNA Gln codon CTG reverse strand is reported
GGTTCCATGGTGTAACGGTTAGCACTCAGGACTCTGAATCCTGCGATCCGAGTTCAAATCTCGGTGGAACCT
>darlingi_scaffold_97_68126-68198 tRNA Ala codon AGC
GGGGATGTAGCTCAGATGGTAGAGCGCTCGCTTAGCATGTGAGAGGTACGGGGATCGATACCCCGCATCTCCA
>darlingi_scaffold_97_90784-90856 tRNA Lys codon CTT
GCCCGGCTAGCTCAGTCGGTAGAGCATGAGACTCTTAATCTCAGGGTCGTGGGTTCGAGCCCCACGTTGGGCG
>darlingi_scaffold_97_91400-91472 tRNA Lys codon CTT
GCCCGGCTAGCTCAGTCGGTAGAGCATGAGACTCTTAATCTCAGGGTCGTGGGTTCGAGCCCCACGTTGGGCG
>darlingi_scaffold_97_99244-99316 tRNA Ala codon AGC
GGGGATGTAGCTCAGATGGTAGAGCGCTCGCTTAGCATGTGAGAGGTACGGGGATCGATACCCCGCATCTCCA
>darlingi_scaffold_97_106622-106694 tRNA Lys codon CTT
GCCCGGCTAGCTCAGTCGGTAGAGCATGAGACTCTTAATCTCAGGGTCGTGGGTTCGAGCCCCACGTTGGGCG
>darlingi_scaffold_97_106278-106206 tRNA Ala codon AGC reverse strand is reported
GGGGATGTAGCTCAGATGGTAGAGCGCTCGCTTAGCATGTGAGAGGTACGGGGATCGATACCCCGCATCTCCA
>darlingi_scaffold_97_103630-103558 tRNA Lys codon CTT reverse strand is reported
GCCCGGCTAGCTCAGTCGGTAGAGCATGAGACTCTTAATCTCAGGGTCGTGGGTTCGAGCCCCACGTTGGGCG
>darlingi_scaffold_97_67106-67034 tRNA Lys codon CTT reverse strand is reported
GCCCGGCTAGCTCAGTCGGTAGAGCATGAGACTCTTAATCTCAGGGTCGTGGGTTCGAGCCCCACGTTGGGCG
>darlingi_scaffold_48_246765-246837 tRNA Lys codon CTT
GCCCGGCTAGCTCAGTCGGTAGAGCATGAGACTCTTAATCTCAGGGTCGTGGGTTCGAGCCCCACGTTGGGCG
>darlingi_scaffold_13_467181-467252 tRNA Gln codon CTG
GGTTCCATGGTGTAATGGTTAGCACTTTGGACTCTGAATCCAACGATCCGAGTTCAAATCTCGGTGGGACCT
>darlingi_scaffold_13_521587-521658 tRNA Pro codon CGG
GGCTCGTTGGTCTAGGGGTATGATTCTCGCTTCGGGTGCGAGAGGTCCCGGGTTCAAATCCCGGACGAGCCC
>darlingi_scaffold_13_492516-492444 tRNA Arg codon ACG reverse strand is reported
GGTCCTGTGGCGCAATGGATAACGCGTCTGACTACGGATCAGAAGATTCCAGGTTCGACTCCTGGCAGGATCG
>darlingi_scaffold_13_462141-462060 tRNA Leu codon AAG reverse strand is reported
GGTAGCGTGGCCGAGCGGTCTAAGGCGCTGGTTTAAGGCACCAGTCACTTCGGTGGCGTGGGTTCGAATCCCACCGCTGCCA
>darlingi_scaffold_1065_340-412 tRNA Arg codon ACG
GGTCCTGTGGCGCAATGGATAACGCGTCTGACTACGGATCAGAAGATTCCAGGTTCGACTCCTGGCAGGATCG
>darlingi_scaffold_934_7169-7097 tRNA Lys codon CTT reverse strand is reported
GCCCGGCTAGCTCAGTCGGTAGAGCATGAGACTCTTAATCTCAGGGTCGTGGGTTCGAGCCCCACGTTGGGCG
>darlingi_scaffold_227_3464-3391 tRNA Asn codon GTT reverse strand is reported
GCCTTCGTGGCGCAATCGGTTAGCGCGTTCGGCTGTTAACCGAAAGGTTGGTGGTTCGAGTCCACCCGGGGGCG
>darlingi_scaffold_160_6595-6761 tRNA Tyr codon GTA
CCTTCGATAGCTCAGTTGGTAGAGCGGTGGACTGTAGTACGACATTTGCAGTTGCAGCAGTTGTTGGGGTCGATGTTCATTAATCGATCACCGATCAGTCTTCCTCCAGCAGCAACTTCAAAGCAATAGCTATCCATAGGTCACTGGTTCAAATCCGGTTCGAAGGA
>darlingi_scaffold_160_7061-7248 tRNA Tyr codon GTA
CCTTCGATAGCTCAGTTGGTAGAGCGGTGGACTGTAGCTGGAATGTTGAGCGGAGGTTGATCGTTGAAATGCACACGATGATCAGGTGCACCACAATGCACCCTGATAAGACCACTCTTGAACGATCAGCCAGCTGAACAGAAACAATAGATATCCATAGGTCACTGGTTCAAATCCGGTTCGAAGGA
>darlingi_scaffold_160_16425-16330 tRNA Tyr codon GTA reverse strand is reported
CCTTCGATAGCTCAGTTGGTAGAGCGGTGGACTGTAGCGGGACTCTGAGAAGTCATAGTAATCCATAGGTCACTGGTTCAAATCCGGTTCGAAGGA
>darlingi_scaffold_160_2620-2409 tRNA Tyr codon GTA reverse strand is reported
CCTTCGATAGCTCAGTTGGTAGAGCGGTGGACTGTAGAAGACGTTCCATTGTGTGAGGATTAGTTGTGGATCATTGCGCCCCGTAAAGCATCCTTCCTTTCTCTCCATGAAACTACACTTTAAACACCCTCGAGTAAGAAGCTGGTGGAGCCTAATCTCACGAGAAAACAATAGACATCCATAGGTCACTGGTTCAAATCCGGTTCGAAGGA
>darlingi_scaffold_160_2110-1923 tRNA Tyr codon GTA reverse strand is reported
CCTTCGATAGCTCAGTTGGTAGAGCGGTGGACTGTAGCTGGAATGTTGAGCGGAGGTTGATCGTTGAAGTGCACACGATGATCAGGTGCACCACAATGCACCCTGATAAGACCACTCTTGAACGATCAGCCAGCTGAACAGAAACAATAGATATCCATAGGTCACTGGTTCAAATCCGGTTCGAAGGA
>darlingi_scaffold_160_1376-1219 tRNA Tyr codon GTA reverse strand is reported
CCTTCGATAGCTCAGTTGGTAGAGCGGTGGACTGTAGTACGACATTTGCAGTTGCAGTTGTTGGGGTCGATGATCATTTATCGATCATCTCTTCCTACAGCAGTGACTCCAAAGCAATAGCTATCCATAGGTCACTGGTTCAAATCCGGTTCGAAGGA
>darlingi_scaffold_160_735-495 tRNA Tyr codon GTA reverse strand is reported
CCTTCGATAGCTCAGTTGGTAGAGCGGTGGACTGTAGTTCGAAGTCGATAATGTGTGGTGGGTGACCGTTAAAGTGTGTGTTCGTGGGCCTGTTGAGTGCATTCGCGGCCCGGAAAAGGAAGTACGCAGTGTACTTATTATTATAGACGGCCCTCAAGGACACGCTCTCGATCGGTCAGTCATCATTGAATTTTCCATTAGAGATATCCATAGGTCACTGGTTCAAATCCGGTTCGAAGGA
>darlingi_scaffold_296_72123-72196 tRNA Ile codon AAT
GGCCCCATAGCTCAGTTGGTTAGAGCGTCGTGCTAATAACGCGAAGGTCGTGAGTTCGATCCTCTCTGGAGCCA
>darlingi_scaffold_296_72651-72724 tRNA Ile codon AAT
GGCCCCATAGCTCAGTTGGTTAGAGCGTCGTGCTAATAACGCGAAGGTCGTGAGTTCGATCCTCTCTGGAGCCA
>darlingi_scaffold_296_74846-74919 tRNA Ile codon AAT
GGCCCCATAGCTCAGCTGGTTAGAGCGTCGTGCTAATAACGCGAAGGTCGTGAGTTCGATCCTCTCTGGAGCCA
>darlingi_scaffold_296_110018-109936 tRNA Leu codon CAG reverse strand is reported
GTCAGGATGGCCGAGCGGTCTAAGGCGCTACGTTCAGGTCGTAGTCTTCTCTGAAGGCGTGGGTTCGAATCCCACTTCTGACA
>darlingi_scaffold_236_83459-83540 tRNA Ser codon AGA
GCAGTCGTGGCCGAGCGGTTAAGGCGTCTGACTAGAAATCAGATTCCCTCTGGGAGCGTAGGTTCGAATCCTACCGACTGCG
>darlingi_scaffold_86_194228-194157 tRNA Thr codon CGT reverse strand is reported
GCCTCTTTAGCTCAGTGGTAGAGCGCTGGTCTCGTAAACCAGCGGTCGTGAGTTCAATCCTCACAGGAGGCA
>darlingi_scaffold_137_581-652 tRNA Asp codon GTC
TCCTCGATAGTATAGTGGTAAGTATCCCCGCCTGTCACGCGGGAGACCGGGGTTCGATTCCCCGTCGGGGAG
>darlingi_scaffold_230_16480-16409 tRNA Trp codon CCA reverse strand is reported
GACTCCGTGGCGCAACGGTAGCGCGTCTGACTCCAGATCAGAAGGTTGCGTGTTCAAATCACGTCGGGGTCA
>darlingi_scaffold_907_12677-12750 tRNA Asn codon GTT
GCCTTCGTGGCGCAATCGGTTAGCGCGTTCGGCTGTTAACCGAAAGGTTGGTGGTTCGAGTCCACCCGGGGGCG
>darlingi_scaffold_136_68819-68738 tRNA Leu codon AAG reverse strand is reported
GGTAGCGTGGCCGAGCGGTCTAAGGCGCTGGTTTAAGGCACCAGTCACTTCGGTGGCGTGGGTTCGAATCCCACCGCTGCCA
>darlingi_scaffold_114_99529-99458 tRNA Glu codon CTC reverse strand is reported
TCCCATATTGTCTAGTGGTTAGGATATCCGGCTCTCACCCGGAAGGCCCGGGTTCGATTCCCGGTATGGGAA
>darlingi_scaffold_320_22381-22452 tRNA Thr codon CGT
GCCTCTTTAGCTCAGTGGTAGAGCGCTGGTCTCGTAAACCAGCGGTCGTGAGTTCAATCCTCACAGGAGGCA
>darlingi_scaffold_811_49024-48953 tRNA Pro codon CGG reverse strand is reported
GGCTCAATGGTCTAGGGGTATGATTTTCGCTTCGGGTGCGAGAGGTCCCGGGTTCAAATCCCGGTTGAGCCC
>darlingi_scaffold_811_48780-48709 tRNA Pro codon AGG reverse strand is reported
GGCTCAATGGTCTAGGGGTATGATTTTCGCTTAGGGTGCGAGAGGTCCCGGGTTCAAATCCCTGTTGAGCCC
>darlingi_scaffold_811_48489-48418 tRNA Pro codon AGG reverse strand is reported
GGCTCAATGGTCTAGGGGTATGATTTTCGCTTAGGGTGCGAGAGGTCCCGGGTTCAAATCCCGGTTGAGCCC
>darlingi_scaffold_1147_9025-9096 tRNA Pro codon AGG
GGCTCGTTGGTCTAGGGGTATGATTTTCGCTTAGGGTGCGAGAGGTCCCGGGTTCAAATCCCGGACGAGCCC
>darlingi_scaffold_168_70472-70544 tRNA Arg codon TCT
GACCGTGTGGCCTAATGGATAAGGCGTCGGACTTCTGATCCGACGATTGCAGGTTCAAGTCCTGTCACGGTCG
>darlingi_scaffold_168_74253-74325 tRNA Arg codon TCG
GGCCGTGTGGCCTAATGGAGAAGGCGTCGGACTTCGGATCCGAAGATTGCAGGTTCGAGTCCTGTCACGGTCG
>darlingi_scaffold_317_40964-40891 tRNA Asn codon GTT reverse strand is reported
GCCTTCGTGGCGCAATCGGTTAGCGCGTTCGGCTGTTAACCGAAAGGTTGGTGGTTCGAGTCCACCCGGGGGCG
>darlingi_scaffold_1411_22378-22497 tRNA Leu codon CAA
GTCAGGATGGCCGAGCGGTCTAAGGCGCCAGACTCAAGAGCAATCTTGCCTGCCTCTCGGCGGGTGTCCCGAGCGTTCTGGTCCTCTCTGAGGGCGTGGGTTCGAATCCCACTTCTGACA
>darlingi_scaffold_567_23734-23805 tRNA Glu codon CTC
TCCCATATTGTCTAGTGGTTAGGATATCCGGCTCTCACCCGGAAGGCCCGGGTTCGATTCCCGGTATGGGAA
>darlingi_scaffold_141_139763-139834 tRNA Glu codon CTC
TCCCATATTGTCTAGTGGTTAGGATATCCGGCTCTCACCCGGAAGGCCCGGGTTCGATTCCCGGTATGGGAA
>darlingi_scaffold_781_6691-6762 tRNA Gln codon TTG
GGTTCCATGGTGTAACGGTTAGCACTCAGGACTTTGAATCCTGCGATCCGAGTTCAAATCTCGGTGGAACCT
>darlingi_scaffold_781_7481-7552 tRNA Gln codon TTG
GGTTCCATGGTGTAACGGTTAGCACTCAGGACTTTGAATCCTGCGATCCGAGTTCAAATCTCGGTGGAACCT
>darlingi_scaffold_781_7789-7718 tRNA Cys codon GCA reverse strand is reported
GGGGGTATAGCTCAGTGGTAGAGCATTCGACTGCAGATCGAGAGGTCCCCGGTTCAAACCCGGGTGCCCCCT
>darlingi_scaffold_356_69-140 tRNA Gln codon CTG
GGTTCCATGGTGTAACGGTTAGCACTCAGGACTCTGAATCCTGCGATCCGAGTTCAAATCTCGGTGGAACCT
>darlingi_scaffold_1506_2701-2772 tRNA Trp codon CCA
GACTCCGTGGCGCAACGGTAGCGCGTCTGACTCCAGATCAGAAGGTTGCGTGTTCAAATCACGTCGGGGTCA
>darlingi_scaffold_1506_1968-1896 tRNA Lys codon TTT reverse strand is reported
GCCCGGATAGCTCAGCCGGTAGAGCGTTGGACTTTTAATCCAACGGTCAAGGGTTCAAGTCCCTTTTCGGGCG
>darlingi_scaffold_1506_1406-1333 tRNA Ile codon AAT reverse strand is reported
GGCCCCATAGCTCAGTTGGTTAGAGCGTCGTGCTAATAGCGCGAAGGTCGTGAGTTCGATCCTCTCTGGAGCCA
>darlingi_scaffold_329_28213-28284 tRNA Met codon CAT
AGCAGAGTGGCGCAGTGGAAGCGTGCTGGGCCCATAACCCAGAGGTCCGTAGATCGAAACTACGTTCTGCTA
>darlingi_scaffold_360_26492-26563 tRNA Thr codon CGT
GCCTCTTTAGCTCAGCGGTAGAGCGCTGGTCTCGTAAACCAGCGGTCGTGAGTTCAATCCTCACAGGAGGCA
>darlingi_scaffold_360_84859-84787 tRNA Ala codon AGC reverse strand is reported
GGGGGTGTAGCTCAAATGGTAGAGCGCTCGCTTAGCATGTGAGAGGTACCGGGATCGATACCCGGCATCTCCA
>darlingi_scaffold_47_14877-14949 tRNA Val codon TAC
GGTTCCATGGTGTAGCGGTTATCACGTCTGCTTTACACGCAGAAGGTCTCCAGTTCGATCCTGGATGGAACCA
>darlingi_scaffold_47_77946-77861 tRNA SeC(e) codon TCA reverse strand is reported
GCCCAGTTGAGCTGCGGTGGTCCGTGGTGCAGGCTTCAAACCTGTAGTCGATTAGCGTCGAAGTGGTTCGATTCCACCTACTGGGC
>darlingi_scaffold_47_17263-17191 tRNA Val codon TAC reverse strand is reported
GGTTCCATGGTGTAGCGGTTATCACGTCTGCTTTACACGCAGAAGGTCTCCAGTTCGATCCTGGATGGAACCA
>darlingi_scaffold_1193_14411-14340 tRNA Trp codon CCA reverse strand is reported
GACTCCGTGGCGCAACGGTAGCGCGTCTGACTCCAGATCAGAAGGTTGCGTGTTCAAATCACGTCGGGGTCA
>darlingi_scaffold_1946_387-315 tRNA Val codon CAC reverse strand is reported
GTTTCCGTGGTGTAGTGGTTATCACGTCCGCTTCACACGCGGAAGGCCCCCGGTTCGATCCCGGGCGGAAACA
>darlingi_scaffold_1946_58-1 tRNA Val codon CAC reverse strand is reported
TGGTGTAGTGGTTATCACGTCCGCTTCACACGCGGAAGGCCCCCGGTTCGATCCCGGG
>darlingi_scaffold_178_59938-60010 tRNA Ala codon AGC
GGGGATGTAGCTCAGATGGTAGAGCGCTCGCTTAGCATGTGAGAGGTACCGGGATCGATACCCGGCATCTCCA
>darlingi_scaffold_178_120456-120528 tRNA Ala codon AGC
GGGGATGTAGCTCAGATGGTAGAGCGCTCGCTTAGCATGTGAGAGGTACCGGGATCGATACCCGGCATCTCCA
>darlingi_scaffold_1391_23033-23104 tRNA Asp codon GTC
TCCTCGATAGTATAGTGGTAAGTATCCCCGCCTGTCACGCGGGAGACCGGGGTTCGATTCCCCGTCGGGGAG
>darlingi_scaffold_909_138-67 tRNA Ala codon CGC reverse strand is reported
GGGGATGTAGCTCAGTGGTAGAGCGCTCGCTTCGCATGTGAGAAGTCCCGGGTTCAATCCCCGGCATCTCCA
>darlingi_scaffold_893_44008-44080 tRNA Ala codon AGC
GGGGATGTAGCTCAGATGGTAGAGCGCTCGCTTAGCATGTGAGAGGTACCGGGATCGATACCCGGCATCTCCA
>darlingi_scaffold_307_95648-95719 tRNA Met codon CAT
AGCAGAGTGGCGCAGTGGAAGCGTGCTGGGCCCATAACCCAGAGGTCCGTAGATCGAAACTACGTTCTGCTA
>darlingi_scaffold_307_99066-99138 tRNA Met codon CAT
GCCTCGATAGCGCAGTAGGTAGCGCGTAAGTCTCATAATCTTAAGGTCGTGAGTTCGATCCTCACTCGGGGCA
>darlingi_scaffold_307_100736-100807 tRNA Met codon CAT
AGCAGAGTGGCGCAGTGGAAGCGTGCTGGGCCCATAACCCAGAGGTCCGTAGATCGAAACTACGCTCTGCTA
>darlingi_scaffold_307_101082-101154 tRNA Met codon CAT
GCCTCGATGGCGCAGTAGGCAGCGCGTAAGTCTCATAATCTTAAGGTCGTGAGTTCGAGCCTCACTCGGGGCA
>darlingi_scaffold_2_10640-10711 tRNA Glu codon TTC
TCCCATATGGTCTAACGGCTAGGATATCTGGCTTTCACCCAGAAGGCCCGGGTTCGACTCCCGGTATGGGAA
>darlingi_scaffold_2_15692-15764 tRNA Phe codon GAA
GCCGAAATAGCTCAGTTGGGAGAGCGTTAGACTGAAGATCTAAAGGTCCCCGGTTCAATCCCGGGTTTCGGCA
>darlingi_scaffold_2_21400-21472 tRNA Phe codon GAA
GCCGAAATAGCTCAGTTGGGAGAGCGTTAGACTGAAGATCTAAAGGTCCCCGGTTCAATCCCGGGTTTCGGCA
>darlingi_scaffold_2_252272-252343 tRNA Asp codon GTC
TCCTCGATAGTATAGTGGTAAGTATCCCCGCCTGTCACGCGGGAGACCGGGGTTCGATTCCCCGTCGGGGAG
>darlingi_scaffold_2_253104-253175 tRNA Asp codon GTC
TCCTCGATAGTATAGTGGTCAGTATCCCCGCCTGTCACGCGGGAGACCGGGGTTCGATTCCCCGTCGGGGAG
>darlingi_scaffold_2_253811-253882 tRNA Asp codon GTC
TCCTCGATAGTATAGTGGTCAGTATCCCCGCCTGTCACGCGGGAGACCGGGGTTCGATTCCCCGTCGGGGAG
>darlingi_scaffold_2_254541-254612 tRNA Asp codon GTC
TCCTCGATAGTATAGTGGTAAGTATCCCCGCCTGTCACGCGGGAGACCGGGGTTCGATTCCCCGTCGGGGAG
>darlingi_scaffold_2_502456-502384 tRNA Lys codon CTT reverse strand is reported
GCCCGGCTAGCTCAGTCGGTAGAGCATGAGACTCTTAATCTCAGGGTCGTGGGTTCGAGCCCCACGTTGGGCG
>darlingi_scaffold_2_254276-254205 tRNA Asp codon GTC reverse strand is reported
TCCTCGATAGTATAGTGGTAAGTATCCCCGCCTGTCACGCGGGAGACCGGGGTTCGATTCCCCGTCGGGGAG
>darlingi_scaffold_2_251848-251777 tRNA Asp codon GTC reverse strand is reported
TCCTCGATAGTATAGTGGTCAGTATCCCCGCCTGTCACGCGGGAGACCGGGGTTCGATTCCCCGTCGGGGAG
>darlingi_scaffold_250_170-98 tRNA Ala codon AGC reverse strand is reported
GGGGATGTAGCTCAGATGGTAGAGCGCTCGCTTAGCATGTGAGAGGTACCGGGATCGATACCCGGCATCTCCA
>darlingi_scaffold_898_21323-21251 tRNA Val codon AAC reverse strand is reported
GTTTCCGTGGTGTAGTGGTTATCACATCCGCCTAACACGCGGAAGGCCCCCGGTTCGATCCCGGGCGGAAACA
>darlingi_scaffold_410_52764-52834 tRNA His codon GTG
GCCGTGATCGTCTAGTGTTAGGACCCTACGTTGTGGCCGTAGTAACCCAGGTTCGAATCCTGGTCACGGCA
>darlingi_scaffold_410_54810-54881 tRNA His codon GTG
GCCGTGATCGTCTAGTGGTTAGGACCCTACGTTGTGGCCGTAGTAACCCAGGTTCGAATCCTGGTCACGGCA
>darlingi_scaffold_410_55419-55348 tRNA His codon GTG reverse strand is reported
GCCGTGATCGTCTAGTGGTTAGGACCCTACGTTGTGGCCGTAGTAACCCAGGTTCGAATCCTGGTCACGGCA
>darlingi_scaffold_339_67766-67695 tRNA Arg codon TCG reverse strand is reported
GGCTGCATAGTTTAATGGATAGAACTTCGGATTTCGGCTCCGACAGTGAGGGTTCGAATCCTTCTGCGGTCA
>darlingi_scaffold_1662_4112-4183 tRNA His codon GTG
GCCGTGATCGTCTAGTGGTTAGGACCCTACGTTGTGGCCGTAGTAACCCAGGTTCGAATCCTGGTCACGGCA
>darlingi_scaffold_16_63531-63603 tRNA Ala codon AGC
GGGGATGTAGCTCAGATGGTAGAGCGCTCGCTTAGCATGTGAGAGGTACGGGGATCGATACCCCGCATCTCCA
>darlingi_scaffold_16_151850-151778 tRNA Arg codon TCT reverse strand is reported
GTCCCTTTGGCGCAGCGGATAGCGCGTTGGACTTCTAATCCAAAGGTCGTGGGTTCGATCCCCACAAGGGATG
>darlingi_scaffold_735_2032-2103 tRNA Glu codon CTC
TCCCATATTGTCTAGTGGTTAGGATATCCGGCTCTCACCCGGAAGGCCCGGGTTCGATTCCCGGTATGGGAA
>darlingi_scaffold_400_138-56 tRNA Leu codon CAG reverse strand is reported
GTCAGGATGGCCGAGCGGTCTAAGGCGCTACGTTCAGGTCGTAGTCTTCTCTGAAGGCGTGGGTTCGAATCCCACTTCTGACA
>darlingi_scaffold_1125_17381-17310 tRNA His codon GTG reverse strand is reported
GCCGTGATCGTCTAGTGGTTAGGACCCTACGTTGTGGCCGTAGTAACCCAGGTTCGAATCCTGGTCACGGCA
>darlingi_scaffold_259_62985-63056 tRNA Pro codon AGG
GGCTCGTTGGTCTAGGGGTATGATTTTCGCTTAGGGTGCGAGAGGTCCCGGGTTCAAATCCCGGACGAGCCC
>darlingi_scaffold_259_93104-93177 tRNA Asn codon GTT
GCCTCCGTGGCGCAAATGGTTAGCGCGTTCGGCTGTTAACCGAAAGGTTGGTGGTTCGAGCCCACCCGGGGGCG
>darlingi_scaffold_259_106301-106380 tRNA Leu codon TAG
GGCAGCGTGGCCGAGCGGTCTAAGGCGCTGGTTTTAGGCACCAGTCAGAAATGGCGTGGGTTCGAATCCCACCGCTGTCA
>darlingi_scaffold_1185_18335-18263 tRNA Lys codon CTT reverse strand is reported
GCCCGGCTAGCTCAGTCGGTAGAGCATGAGACTCTTAATCTCAGGGTCGTGGGTTCGAGCCCCACGTTGGGCG
>darlingi_scaffold_1429_1051-1132 tRNA Ser codon CGA
GCAGTCGTGGCCGAGTGGTTAAGGCGTCTGACTCGAAATCAGATTCCCTCTGGGAGCGTAGGTTCGAATCCTACCGGCTGCG
>darlingi_scaffold_1429_11662-11734 tRNA Arg codon CCT
GCCCCAGTGGCCTAATGGACAAGGCACCGGCCTCCTAAGCCGGGGATTGTGGGTTCGAGTCCCATCTGGGGTA
>darlingi_scaffold_1429_13687-13758 tRNA Pro codon CGG
GGCTCGTTGGTCTAGGGGTATGATTCTCGCTTCGGGTGCGAGAGGTCCCGGGTTCAATTCCCGGACGAGCCC
>darlingi_scaffold_1429_10276-10195 tRNA Ser codon CGA reverse strand is reported
GCAGTCGTGGCCGAGTGGTTAAGGCGTCTGACTCGAAATCAGATTCCCTCTGGGAGCGTAGGTTCGAATCCTACCGGCTGCG
>darlingi_scaffold_839_23524-23337 tRNA Tyr codon GTA reverse strand is reported
CCTTCGATAGCTCAGTTGGTAGAGCGGTGGACTGTAGTACGGCAGCTTGCGGCGGTTGCTGTTGGGGGTCGATGATCATCCATCGATCAGTGAGAGGAAACTCTCGCCTCACCCCTTCAGCAGAGCACAACTCATCAAAGCGCGCAATAGCTATCCATAGGTCACTGGTTCAAATCCGGTTCGAAGGA
>darlingi_scaffold_3_822961-822890 tRNA Glu codon CTC reverse strand is reported
TCCCATATTGTCTAGTGGTTAGGATATCCGGCTCTCACCCGGAAGGCCCGGGTTCGATTCCCGGTATGGGAA
>darlingi_scaffold_348_33180-33251 tRNA Trp codon CCA
GACTCCGTGGCGCAACGGTAGCGCGTCTGACTCCAGATCAGAAGGTTGCGTGTTCAAATCACGTCGGGGTCA
>darlingi_scaffold_348_81835-81762 tRNA Ile codon AAT reverse strand is reported
GGCCCCATAGCTCAGTTGGTTAGAGCGTCGTGCTAATAACGCGAAGGTCGTGAGTTCGATCCTCTCTGGAGCCA
>darlingi_scaffold_348_33792-33690 tRNA Tyr codon GTA reverse strand is reported
CCTTCGATAGCTCAGTTGGTAGAGCGGTGGACTGTAGAAAGTACTTAAGAAATACTGATAGGGAGAAATCCATAGGTCGCTGGTTCAAATCCGGCTCGAAGGA
>darlingi_scaffold_348_31287-31214 tRNA Ile codon AAT reverse strand is reported
GGCCCCATAGCTCAGTTGGTTAGAGCGTCGTGCTAATAACGCGAAGGTCGTGAGTTCGATCCTCTCTGGAGCCA
>darlingi_scaffold_348_30691-30618 tRNA Ile codon AAT reverse strand is reported
GGCCCCATAGCTCAGTTGGTTAGAGCGTCGTGCTAATAACGCGAAGGTCGTGAGTTCGATCCTCTCTGGAGCCA
>darlingi_scaffold_720_26883-26812 tRNA Trp codon CCA reverse strand is reported
GACTCCGTGGCGCAACGGTAGCGCGTCTGACTCCAGATCAGAAGGTTGCGTGTTCAAATCACGTCGGGGTCA
>darlingi_scaffold_1524_4604-4675 tRNA Glu codon TTC
TCCCATATGGTCTAGTGGCTAGGATATCTGGCTTTCACCCAGAAGGCCCGGGTTCGATTCCCGGTATGGGAA
>darlingi_scaffold_1524_5096-5168 tRNA Arg codon ACG
GGTCCTGTGGCGCAATGGATAACGCGTCTGACTACGGATCAGAAGATTCCAGGTTCGACTCCTGGCAGGATCG
>darlingi_scaffold_1524_5458-5529 tRNA Ala codon TGC
GGGGATATAGCTCAGTGGTAGAGCGTTCGCTTTGCATGTGAAAGGCCCCGGGTTCGATCCCCGGTATCTCCA
>darlingi_scaffold_1524_5824-5745 tRNA Leu codon TAG reverse strand is reported
GGCAGCGTGGCCGAGTGGTCTAAGGCGCTGGTTTTAGGCACCAGTCAGAAATGGCGTGGGTTCGAATCCCACCGCTGTCA
>darlingi_scaffold_1524_1007-936 tRNA Asp codon GTC reverse strand is reported
TCCTCGATAGTATAGTGGTCAGTATCCCCGCCTGTCACGCGGGAGACCGGGGTTCGATTCCCCGTCGGGGAG
>darlingi_scaffold_848_26266-26337 tRNA His codon GTG
GCCGTGATCGTCTAGTGGTTAGGACCCTACGTTGTGGCCGTAGTAACCCAGGTTCGAATCCTGGTCACGGCA
>darlingi_scaffold_848_22755-22684 tRNA His codon GTG reverse strand is reported
GCCGTGATCGTCTAGTGGTTAGGACCCTACGTTGTGGCCGTAGTAACCCAGGTTCGAATCCTGGTCACGGCA
>darlingi_scaffold_703_43850-43778 tRNA Lys codon CTT reverse strand is reported
GCCCGGCTAGCTCAGTCGGTAGAGCATGAGACTCTTAATCTCAGGGTCGTGGGTTCGAGCCCCACGTTGGGCG
>darlingi_scaffold_1101_20114-20042 tRNA Lys codon TTT reverse strand is reported
GCCCGGATAGCTCAGCTGGCAGAGCGTTGGACTTTTAATCCAACGGTCTAGGGTTCAATTCCCTATTCGGGCG
>darlingi_scaffold_350_81472-81553 tRNA Ser codon CGA
GCAGTCGTGGCCGAGTGGTTAAGGCGTCTGACTCGAAATCAGATTCCCTCTGGGAGCGTAGGTTCGAATCCTACCGGCTGCG
>darlingi_scaffold_1110_32134-32205 tRNA Asp codon GTC
TCCTCGATAGTATAGTGGTAAGTATCCCCGCCTGTCACGCGGGAGACCGGGGTTCGATTCCCCGTCGGGGAG
>darlingi_scaffold_1110_29702-29631 tRNA Asp codon GTC reverse strand is reported
TCCTCGATAGTATAGTGGTAAGTATCCCCGCCTGTCACGCGGGAGACCGGGGTTCGATTCCCCGTCGGGGAG
>darlingi_scaffold_23_335059-335157 tRNA Ile codon TAT
GCTCCAGTGGCGCAATTGGTTAGCGCACGGTACTTATACGACAGTAACGATGCCTGATGAGCGATGCCGTGGTTGTGAGTTCGAGCCTCACCTGGAGCA
>darlingi_scaffold_789_637-709 tRNA Val codon AAC
GTTTCCGTGGTGTAGTGGTTATCACATCCGCCTAACACGCGGAAGGCCCCCGGTTCGATCCCGGGCGGAAACA
>darlingi_scaffold_789_6795-6867 tRNA Val codon AAC
GTTTCCGTGGTGTAGTGGTTATCACATCCGCCTAACACGCGGAAGGCCCCCGGTTCGATCCCGGGCGGAAACA
>darlingi_scaffold_789_8050-7980 tRNA Gly codon CCC reverse strand is reported
GCATCGGTGGTTCAATGGTAGAATGCTCGCCTCCCACGCGTGTGACCCGGGTTCGATTCCCGGCCGATGCA
>darlingi_scaffold_789_6492-6422 tRNA Gly codon GCC reverse strand is reported
GCATCGGTGGTTCAGTGGTAGAATGCTCGCCTGCCACGCGGGCGGCCCGGGTTCGATTCCCGGCCGATGCA
>darlingi_scaffold_789_327-257 tRNA Gly codon GCC reverse strand is reported
GCATCGGTGGTTCAGTGGTAGAATGCTCGCCTGCCACGCGGGCGGCCCGGGTTCGATTCCCGGCCAATGCA
>darlingi_scaffold_154_116459-116531 tRNA Lys codon TTT
GCCCGGATAGCTCAGCTGGCAGAGCGTTGGACTTTTAATCCAACGGTCTAGGGTTCAATTCCCTATTCGGGCG
>darlingi_scaffold_1628_4393-4464 tRNA His codon GTG
GCCGTGATCGTCTAGTGGTTAGGACCCTACGTTGTGGCCGTAGTAACCCAGGTTCGAATCCTGGTCACGGCA
>darlingi_scaffold_1628_3877-3806 tRNA His codon GTG reverse strand is reported
GCCGTGATCGTCTAGTGGTTAGGACCCTACGTTGTGGCCGTAGTAACCCAGGTTCGAATCCTGGTCACGGCA
>darlingi_scaffold_344_88709-88780 tRNA Glu codon TTC
TCCCATATGGTCTAGTGGCTAGGATATCTGGCTTTCACCCAGAAGGCCCGGGTTCGATTCCCGGTATGGGAA
>darlingi_scaffold_1072_22256-22185 tRNA Cys codon GCA reverse strand is reported
GGGGGTATAGCTTAGTGGTAGAGCAGTCGACTGCAGATCGAAAGATCCCCGGTTCGAGTCCGGGTACCCCCT
>darlingi_scaffold_1754_11989-12071 tRNA Leu codon CAG
GTCAGGATGGCCGAGCGGTCTAAGGCGCTACGTTCAGGTCGTAGTCTTCTCTGAAGGCGTGGGTTCGAATCCCACTTCTGACA
>darlingi_scaffold_687_35355-35274 tRNA Ser codon CGA reverse strand is reported
GCAGTCGTGGCCGAGCGGTTAAGGCGTCTGACTCGAAATCAGATTCCCTCTGGGAGCGTAGGTTCGAATCCTACCGGCTGCG
>darlingi_scaffold_385_143-60 tRNA Leu codon TAA reverse strand is reported
GTCAGGATGGCCGAGCGGTCTAAGGCGCCAGATTTAAGCTCTGGTTCCCGTAAGGGAGCGTGGGTTCGAACCCCACTTCTGACA
>darlingi_scaffold_485_21940-21868 tRNA Thr codon TGT reverse strand is reported
GCCTCTTTAGCTCAGATGGCAGAGCGCTGGTCTTGTAAACCAGCGGTCGTGAGTTCGATTCTCACAGGAGGCA
>darlingi_scaffold_1553_8047-7966 tRNA Leu codon AAG reverse strand is reported
GGTAGCGTGGCCGAGCGGTCTAAGGCGCTGGTTTAAGGCACCAGTCTCCTCGGAGGCGTGGGTTCGAATCCCACCGCTGCCA
>darlingi_scaffold_1553_7736-7655 tRNA Leu codon AAG reverse strand is reported
GGTAGCGTGGCCGAGCGGTCTAAGGCGCTGGTTTAAGGCACCAGTCTCCTCGGAGGCGTGGGTTCGAATCCCACCGCTGCCA
>darlingi_scaffold_1226_1449-1568 tRNA Leu codon CAA
GTCAGGATGGCCGAGCGGTCTAAGGCGCCAGACTCAAGAGCAATCTTGCCTGCCTCTCGGCGGGTGTCCCGAGCGTTCTGGTCCTCTCTGAGGGCGTGGGTTCGAATCCCACTTCTGACA
>darlingi_scaffold_1226_967-895 tRNA Lys codon TTT reverse strand is reported
GCCCGGATAGCTCAGTCGGTAGAGCGTTGGACTTTTAATCCAACGGTCTAGGGTTCAAGTCCCTATTCGGGCG
>darlingi_scaffold_10_310086-310005 tRNA Ser codon AGA reverse strand is reported
GCAGTCGTGGCCGAGCGGTTAAGGCGTCTGACTAGAAATCAGATTCCCTCTGGGAGCGTAGGTTCGAATCCTACCGACTGCG
>darlingi_scaffold_34_288711-288630 tRNA Ser codon AGA reverse strand is reported
GCAGTCGTGGCCGAGCGGTTAAGGCGTCTGACTAGAAATCAGATTCCCTCTGGGAGCGTAGGTTCGAATCCTACCGACTGCG
>darlingi_scaffold_68_211664-211735 tRNA Gly codon TCC
GCGTCGGTGGTGTAATGGTCAGCATAGTTGCCTTCCAAGCAGTTGATCCGGGTTCGATTCCCGGCCGACGCA
>darlingi_scaffold_1572_10182-10254 tRNA Val codon AAC
GTTTCCGTGGTGTAGTGGTTATCACATCCGCCTAACACGCGGAAGGCCCCCGGTTCGATCCCGGGCGGAAACA
>darlingi_scaffold_1572_10716-10787 tRNA His codon GTG
GCCGTGATCGTCTAGTGGTTAGGACCCTACGTTGTGGCCGTAGTAACCCAGGTTCGAATCCTGGTCACGGCA
>darlingi_scaffold_1572_9349-9277 tRNA Val codon AAC reverse strand is reported
GTTTCCGTGGTGTAGTGGTTATCACATCCGCCTAACACGCGGAAGGCCCCCGGTTCGATCCCGGGCGGAAACA
>darlingi_scaffold_1572_8806-8735 tRNA His codon GTG reverse strand is reported
GCCGTGATCGTCTAGTGGTTAGGACCCTACGTTGTGGCCGTAGTAACCCAGGTTCGAATCCTGGTCACGGCA
>darlingi_scaffold_721_33968-34039 tRNA Met codon CAT
AGCAGAGTGGCGCAGTGGAAGCGTGCTGGGCCCATAACCCAGAGGTCCGTAGATCGAAACTACGTTCTGCTA
>dirus_KB672902_1903021-1902950 tRNA Glu codon CTC reverse strand is reported
TCCCATATTGTCTAGTGGTTAGGATATCCGGCTCTCACCCGGAAGGCCCGGGTTCGATTCCCGGTATGGGAA
>dirus_KB672902_1259546-1259476 tRNA Gly codon GCC reverse strand is reported
GCATCGGTGGTTCAGTGGTAGAATGCTCGCCTGCCACGCGGGCGGCCCGGGTTCGATTCCCGGCCGATGCA
>dirus_KB672902_33477-33396 tRNA Ser codon CGA reverse strand is reported
GCAGTCGTGGCCGAGTGGTTAAGGCGTCTGACTCGAAATCAGATTCCCTCTGGGAGCGTAGGTTCGAATCCTACCGGCTGCG
>dirus_KB672957_1387976-1387905 tRNA Gln codon CTG reverse strand is reported
GGTTCCATGGTGTAATGGTTAGCACTTTGGACTCTGAATCCAACGATCCGAGTTCAAGTCTCGGTGGAACCT
>dirus_KB673102_183889-183818 tRNA Glu codon CTC reverse strand is reported
TCCCATATTGTCTAGTGGTTAGGATATCCGGCTCTCACCCGGAAGGCCCGGGTTCGATTCCCGGTATGGGAA
>dirus_KB672846_2684441-2684370 tRNA Ala codon CGC reverse strand is reported
GGGGATGTAGCTCAGTGGTAGAGCGCTCGCTTCGCATGTGAGAAGTCCCGGGTTCAATCCCCGGCATCTCCA
>dirus_KB672490_587240-587311 tRNA Pro codon TGG
GGCTCAATGGTCTAGGGGTATGATTCTCGCTTTGGGTGCGAGAGGTCCCGGGTTCAAATCCCGGTTGAGCCC
>dirus_KB672490_677980-678051 tRNA Glu codon CTC
TCCCATATTGTCTAGTGGTTAGGATATCCGGCTCTCACCCGGAAGGCCCGGGTTCGATTCCCGGTATGGGAA
>dirus_KB672490_860802-860873 tRNA Met codon CAT
AGCAGAGTGGCGCAGTGGAAGCGTGCTGGGCCCATAACCCAGAGGTCCGTAGATCGAAACTACGTTCTGCTA
>dirus_KB672490_1618620-1618691 tRNA Glu codon TTC
TCCCATATGGTCTAGTGGCTAGGATATCTGGCTTTCACCCAGAAGGCCCGGGTTCGATTCCCGGTATGGGAA
>dirus_KB672490_1638771-1638843 tRNA Arg codon CCT
GCCCCAGTGGCCTAATGGAGAAGGCACCGGCCTCCTAAGCCGGGGATTGTGGGTTCGAGTCCCATCTGGGGTA
>dirus_KB672490_2134001-2134072 tRNA Gln codon CTG
GGTTCCATGGTGTAACGGTTAGCACTCAGGACTCTGAATCCTGCGATCCGAGTTCAAATCTCGGTGGAACCT
>dirus_KB672490_3742293-3742364 tRNA Glu codon CTC
TCCCATATTGTCTAGTGGTTAGGATATCCGGCTCTCACCCGGAAGGCCCGGGTTCGATTCCCGGTATGGGAA
>dirus_KB672490_3743076-3743147 tRNA Glu codon TTC
TCCCATATGGTCTAGTGGCTAGGATATCTGGCTTTCACCCAGAAGGCCCGGGTTCGATTCCCGGTATGGGAA
>dirus_KB672490_4348668-4348807 tRNA Tyr codon GTA
CCTTCGATGGCTCAGTTGGTAGAGCGGTGGACTGTAGAAAGGTAGCAAGGTGGCGAGTAGAAATGCATTGCAAGGCATCCGGATCACACCTGAAAACAATAGAAATCCATAGGTCACTGGTTCAAATCCGGTTCGAAGGA
>dirus_KB672490_4364689-4364828 tRNA Tyr codon GTA
CCTTCGATAGCTCAGTTGGTAGAGCGGTGGACTGTAGAAAGTTTGGAAGGAGATCGGTGCATAACAAGTAATGTACTCCATGATCATCTCTTAAAGCAATAGAAATCCATAGGTCACTGGTTCAAATCCGGTTCGAAGGA
>dirus_KB672490_4846305-4846390 tRNA SeC(e) codon TCA
GCCCAGTCGAGCCTCGGTGGTCCGGGGTGCAGGCTTCAAACCTGTAGTCGATTAGCGTCGAAGTGGTTCGATTCCACCTACTGGGC
>dirus_KB672490_4904234-4904306 tRNA Val codon TAC
GGTTCCATAGTGTAGCGGTTATCACGTCTGCTTTACACGCAGAAGGTCTCCAGTTCGATCCTGGATGGAACCA
>dirus_KB672490_4909004-4909076 tRNA Val codon AAC
GTTTCCGTGGTGTAGTGGTTATCACATCCGCCTAACACGCGGAAGGCCCCCGGTTCGATCCCGGGCGGAAACA
>dirus_KB672490_9079742-9079815 tRNA Asn codon GTT
GCCTTCGTGGCGCAATCGGTTAGCGCGTTCGGCTGTTAACCGAAAGGTTGGTGGTTCGAGTCCACCCGGGGGCG
>dirus_KB672490_9979601-9979673 tRNA Thr codon TGT
GCCTCTTTAGCTCAGTAGGCAGAGCGCTGGTCTTGTAAACCAGCGGTCGTGAGTTCGATTCTCACAGGAGGCA
>dirus_KB672490_14482172-14482244 tRNA Lys codon CTT
GCCCGGCTAGCTCAGTCGGTAGAGCATGAGACTCTTAATCTCAGGGTCGTGGGTTCGAGCCCCACGTTGGGCG
>dirus_KB672490_19117862-19117934 tRNA Val codon AAC
GTTTCCGTGGTGTAGTGGTTATCACATCCGCCTAACACGCGGAAGGCCCCCGGTTCGATCCCGGGCGGAAACA
>dirus_KB672490_19127684-19127755 tRNA His codon GTG
GCCGTGATCGTCTAGTGGTTAGGACCCTACGTTGTGGCCGTAGTAACCCAGGTTCGAATCCTGGTCACGGCA
>dirus_KB672490_19262621-19262692 tRNA His codon GTG
GCCGTGATCGTCTAGTGGTTAGGACCCTACGTTGTGGCCGTAGTAACCCAGGTTCGAATCCTGGTCACGGCA
>dirus_KB672490_21650325-21650398 tRNA Asn codon GTT
GCCTTCGTGGCGCAATCGGTTAGCGCGTTCGGCTGTTAACCGAAAGGTTGGTGGTTCGAGTCCACCCGGGGGCG
>dirus_KB672490_21651865-21651947 tRNA Leu codon CAG
GTCAGGATGGCCGAGCGGTCTAAGGCGCTACGTTCAGGTCGTAGTCTTCTCTGAAGGCGTGGGTTCGAATCCCACTTCTGACA
>dirus_KB672490_22500808-22500879 tRNA Gly codon TCC
GCGTCGGTGGTGTAATGGTCAGCATAGTTGCCTTCCAAGCAGTTGATCCGGGTTCGATTCCCGGCCGACGCA
>dirus_KB672490_22544131-22544203 tRNA Lys codon CTT
GCCCGGCTAGCTCAGTCGGTAGAGCATGAGACTCTTAATCTCAGGGTCGTGGGTTCGAGCCCCACGTTGGGCG
>dirus_KB672490_22544493-22544565 tRNA Thr codon TGT
GCCTCTTTAGCTCAGTAGGCAGAGCGCTGGTCTTGTAAACCAGCGGTCGTGAGTTCGATTCTCACAGGAGGCA
>dirus_KB672490_22947241-22947322 tRNA Ser codon CGA
GCAGTCGTGGCCGAGTGGTTAAGGCGTCTGACTCGAAATCAGATTCCCTCTGGGAGCGTAGGTTCGAATCCTACCGGCTGCG
>dirus_KB672490_22495335-22495263 tRNA Val codon CAC reverse strand is reported
GTTTCCGTAGTGTAGCGGTTATCACGTCTGCTTCACACGCAGAAGGTCCCCGGTTCGAACCCGGGCGGAAACA
>dirus_KB672490_22352573-22352502 tRNA Pseudo codon TCG reverse strand is reported
GGCTGTTTGGCGCTGTGGCTAGCGTGTGTGTCTTCGACACCGAAGACCTTGGTTCAAGTCCCGAAACTACCT
>dirus_KB672490_21645757-21645684 tRNA Asn codon GTT reverse strand is reported
GCCTTCGTGGCGCAATCGGTTAGCGCGTTCGGCTGTTAACCGAAAGGTTGGTGGTTCGAGTCCACCCGGGGGCG
>dirus_KB672490_19263367-19263296 tRNA His codon GTG reverse strand is reported
GCCGTGATCGTCTAGTGGTTAGGACCCTACGTTGTGGCCGTAGTAACCCAGGTTCGAATCCTGGTCACGGCA
>dirus_KB672490_19167201-19167130 tRNA His codon GTG reverse strand is reported
GCCGTGATCGTCTAGTGGTTAGGACCCTACGTTGTGGCCGTAGTAACCCAGGTTCGAATCCTGGTCACGGCA
>dirus_KB672490_19124571-19124499 tRNA Val codon AAC reverse strand is reported
GTTTCCGTGGTGTAGTGGTTATCACATCCGCCTAACACGCGGAAGGCCCCCGGTTCGATCCCGGGCGGAAACA
>dirus_KB672490_19124134-19124063 tRNA His codon GTG reverse strand is reported
GCCGTGATCGTCTAGTGGTTAGGACCCTACGTTGTGGCCGTAGTAACCCAGGTTCGAATCCTGGTCACGGCA
>dirus_KB672490_19123761-19123690 tRNA His codon GTG reverse strand is reported
GCCGTGATCGTCTAGTGGTTAGGACCCTACGTTGTGGCCGTAGTAACCCAGGTTCGAATCCTGGTCACGGCA
>dirus_KB672490_19003589-19003517 tRNA Val codon AAC reverse strand is reported
GTTTCCGTGGTGTAGTGGTTATCACATCCGCCTAACACGCGGAAGGCCCCCGGTTCGATCCCGGGCGGAAACA
>dirus_KB672490_12568194-12568077 tRNA Tyr codon GTA reverse strand is reported
CCTTCGATAGCTCAGTTGGTAGAGCGGTGGACTGTAGATTGGGAAGACAATGCGGGAACAACGCATTGGAGCCGAAATAGTAATCCATAGGTCACTGGTTCAAATCCGGTTCGAAGGA
>dirus_KB672490_12217833-12217762 tRNA Asp codon GTC reverse strand is reported
TCCTCGATAGTATAGTGGTCAGTATCCCCGCCTGTCACGCGGGAGACCGGGGTTCGATTCCCCGTCGGGGAG
>dirus_KB672490_11605126-11605061 tRNA Val codon CAC reverse strand is reported
GTTTCCGTGGTGTAGCGGTTATCACGTCTGCTTCACACGCAGACGGTTCGATCCCGGGCGGAAACA
>dirus_KB672490_8846806-8846735 tRNA Cys codon GCA reverse strand is reported
GGGGGTATAGCTCAGTGGTAGAGCATTCGACTGCAGATCGAGAGGTCCCCGGTTCAAACCCGGGTGCCCCCT
>dirus_KB672490_8019154-8019050 tRNA Tyr codon GTA reverse strand is reported
CCTTCGATAGCTCAGTTGGTAGAGCGGTGGACTGTAGAGTGAAGTGAACACAACTTGTGTGGAGTAGAAATCCATAGGTCGCTGGTTCAAATCCGGCTCGAAGGA
>dirus_KB672490_6900299-6900228 tRNA Glu codon CTC reverse strand is reported
TCCCATATTGTCTAGTGGTTAGGATATCCGGCTCTCACCCGGAAGGCCCGGGTTCGATTCCCGGTATGGGAA
>dirus_KB672490_4906378-4906306 tRNA Val codon TAC reverse strand is reported
GGTTCCATAGTGTAGCGGTTATCACGTCTGCTTTACACGCAGAAGGTCTCCAGTTCGATCCTGGATGGAACCA
>dirus_KB672490_4856933-4856861 tRNA Val codon TAC reverse strand is reported
GGTTCCATAGTGTAGCGGTTATCACGTCTGCTTTACACGCAGAAGGTCTCCAGTTCGATCCTGGATGGAACCA
>dirus_KB672490_4665655-4665574 tRNA Leu codon AAG reverse strand is reported
GGTAGCGTGGCCGAGCGGTCTAAGGCGCTGGTTTAAGGCACCAGTCACTTCGGTGGCGTGGGTTCGAATCCCACCGCTGCCA
>dirus_KB672490_4374939-4374831 tRNA Tyr codon GTA reverse strand is reported
CCTTCGATAGCTCAGTTGGTAGAGCGGTGGACTGTAGAAGCAAAGCGCACCCTCCAGTGCGAGAGTAATAGTAATCCATAGGTCACTGGTTCAAATCCGGTTCGAAGGA
>dirus_KB672490_4354828-4354683 tRNA Tyr codon GTA reverse strand is reported
CCTTCGATAGCTCAGTTGGTAGAGCGGTGGACTGTAGAAAGTTTCGGAGGAGATCGTGCAGAAAGAGATTTGCACCAGCAAAACTCCATGATCACCTGAAAACAATAGAAATCCATAGGTCACTGGTTCAAATCCGGTTCGAAGGA
>dirus_KB672490_4354445-4354314 tRNA Tyr codon GTA reverse strand is reported
CCTTCGATAGCTCAGTTGGTAGAGCGGTGGACTGTAGAACGTGTGGAGGGAGCTCCGTTGAGCAGTCACCAGGAGATCACTTACCATCCAATAGAAATCCATAGGTCACTGGTTCAAATCCGGTTCGAAGGA
>dirus_KB672490_4354079-4353937 tRNA Tyr codon GTA reverse strand is reported
CCTTCGATAGCTCAGTTGGTAGAGCGGTGGACTGTAGCGAAAGCAGTAGCGATCCGCTATGTGTAGCACTTCACTTTGAAAGTAGATCGCTGCGAGTGGTAGTAGTAATCCATAGGTCACTGGTTCAAATCCGGTTCGAAGGA
>dirus_KB672490_4353085-4352957 tRNA Tyr codon GTA reverse strand is reported
CCTTCGATAGCTCAGTTGGTAGAGCGGTGGACTGTAGAAAGTTTCGGGCTGCAAGACTGCATTCAGCTGAAGATCACTCTCCATCCAATAGAAATCCATAGGTCACTGGTTCAAATCCGGTTCGAAGGA
>dirus_KB672490_4352715-4352573 tRNA Tyr codon GTA reverse strand is reported
CCTTCGATAGCTCAGTTGGTAGAGCGGTGGACTGTAGCGAAAGCAGTAGCGATCCGCTGTGTGTTGCACTTCACTTTGAAAGTAGATCGCTGCGAGTGGTAGTAGTAATCCATAGGTCACTGGTTCAAATCCGGTTCGAAGGA
>dirus_KB672490_4349293-4349035 tRNA Tyr codon GTA reverse strand is reported
CCTTCGATAGCTCAGTTGGTAGAGCGGTGGACTGTAGAAGTTTTTCAGCTGTTGAGTTGAGTTGTTGTGAGTTGAGAGTGGTTGTTGTTGTGCGTTGTGAAACCCCATTTGTTACATACAATGTACTCACTTTCTCCCCTTCCCATATGAGTGTGTGGGTTTTCTACATATGCATACAATTCTGCTTCAGCTTCTCGCTCTCTCTCTCTCCCTGTACTCAGTAATCCATAGGTCACTGGTTCAAATCCGGTTCGAAGGA
>dirus_KB672490_4348480-4348362 tRNA Tyr codon GTA reverse strand is reported
CCTTCGATAGCTCAGTTGGTAGAGCGGTGGACTGTAGCGAGATTGGGCGCGGATGAAAACATCTCACCTGGCAAACAATAGAAATCCATAGGTCACTGGTTCAAATCCGGTTCGAAGGA
>dirus_KB672490_4332131-4332059 tRNA Val codon AAC reverse strand is reported
GTTTCCGTGGTGTAGTGGTTATCACATCCGCCTAACACGCGGAAGGCCCCCGGTTCGATCCCGGGCGGAAACA
>dirus_KB672490_4320316-4320244 tRNA Arg codon TCT reverse strand is reported
GTCCCTCTGGCGCAGCGGATAGCGCGTTGGACTTCTAATCCAAAGGTCGTGGGTTCGATCCCCACGAGGGATG
>dirus_KB672490_4311588-4311482 tRNA Tyr codon GTA reverse strand is reported
CCTTCGATAGCTCAGTTGGTAGAGCGGTGGACTGTAGCAGATGAGCGCACTCATGCGCGGCTCATAGAGTTATCCATAGGTCACTGGTTCAAATCCGGTTCGAAGGA
>dirus_KB672490_4311125-4311020 tRNA Tyr codon GTA reverse strand is reported
CCTTCGATAGCTCAGTTGGTAGAGCGGTGGACTGTAGCGAGTAAAGCGAGCAAGAGCGGCTCTCATAGTAATCCATAGGTCACTGGTTCAAATCCGGTTCGAAGGA
>dirus_KB672490_4304824-4304753 tRNA Glu codon TTC reverse strand is reported
TCCCATATGGTCTAGTGGCTAGGATATCTGGCTTTCACCCAGAAGGCCCGGGTTCGATTCCCGGTATGGGAA
>dirus_KB672490_3742686-3742615 tRNA Glu codon CTC reverse strand is reported
TCCCATATTGTCTAGTGGTTAGGATATCCGGCTCTCACCCGGAAGGCCCGGGTTCGATTCCCGGTATGGGAA
>dirus_KB672490_2134647-2134575 tRNA Lys codon CTT reverse strand is reported
GCCCGGCTAGCTCAGTCGGTAGAGCATGAGACTCTTAATCTCAGGGTCGTGGGTTCGAGCCCCACGTTGGGCG
>dirus_KB672490_1627485-1627404 tRNA Leu codon AAG reverse strand is reported
GGTAGCGTGGCCGAGCGGTCTAAGGCGCTGGTTTAAGGCACCAGTCACTTCGGTGGCGTGGGTTCGAATCCCACCGCTGCCA
>dirus_KB672490_1615365-1615294 tRNA Glu codon CTC reverse strand is reported
TCCCGTATTGTCTAGTGGTTAGGATATCCGGCTCTCACCCGGAAGGCCCGGGTTCGATTCCCGGTACGGGAA
>dirus_KB673201_1417146-1417217 tRNA Pro codon AGG
GGCTCGTTGGTCTAGGGGTATGATTTTCGCTTAGGGTGCGAGAGGTCCCGGGTTCAAATCCCGGACGAGCCC
>dirus_KB673201_1463145-1463224 tRNA Leu codon TAG
GGCAGCGTGGCCGAGCGGTCTAAGGCGCTGGTTTTAGGCACCAGTCAGAAATGGCGTGGGTTCGAATCCCACCGCTGTCA
>dirus_KB673201_1553136-1553207 tRNA Glu codon CTC
TCCCATATTGTCTAGTGGTTAGGATATCCGGCTCTCACCCGGAAGGCCCGGGTTCGATTCCCGGTATGGGAA
>dirus_KB673201_1566069-1566140 tRNA His codon GTG
GCCGTGATCGTCTAGTGGTTAGGACCCTACGTTGTGGCCGTAGTAACCCAGGTTCGAATCCTGGTCACGGCA
>dirus_KB673201_1603479-1603550 tRNA Glu codon CTC
TCCCATATTGTCTAGTGGTTAGGATATCCGGCTCTCACCCGGAAGGCCCGGGTTCGATTCCCGGTATGGGAA
>dirus_KB673201_1613140-1613219 tRNA Leu codon TAG
GGCAGCGTGGCCGAGCGGTCTAAGGCGCTGGTTTTAGGCACCAGTCAGAAATGGCGTGGGTTCGAATCCCACCGCTGTCA
>dirus_KB673201_1632139-1632210 tRNA Asp codon GTC
TCCTCGATAGTATAGTGGTCAGTATCCCCGCCTGTCACGCGGGAGACCGGGGTTCGATTCCCCGTCGGGGAG
>dirus_KB673201_2381131-2381212 tRNA Ser codon AGA
GCAGTCGTGGCCGAGCGGTTAAGGCGTCTGACTAGAAATCAGATTCCCTCTGGGAGCGTAGGTTCGAATCCTACCGACTGCG
>dirus_KB673201_4118187-4118259 tRNA Lys codon CTT
GCCCGGCTAGCTCAGTCGGTAGAGCATGAGACTCTTAATCTCAGGGTCGTGGGTTCGAGCCCCACGTTGGGCG
>dirus_KB673201_7337892-7337964 tRNA Ala codon AGC
GGGGATGTAGCTCAGATGGTAGAGCGCTCGCTTAGCATGTGAGAGGTACCGGGATCGATACCCGGCATCTCCA
>dirus_KB673201_7403461-7403534 tRNA Thr codon AGT
GGCGCCGTGGCTTAGTTGGTTAAAGCGCCTGTCTAGTAAACAGGAGATCGTGAGTTCGAATCTCGCCGGAGCCT
>dirus_KB673201_7402391-7402320 tRNA Thr codon CGT reverse strand is reported
GCCTCTTTAGCTCAGTGGTAGAGCGCTGGTCTCGTAAACCAGCGGTCGTGAGTTCAATCCTCACAGGAGGCA
>dirus_KB673201_6312377-6312306 tRNA Pseudo codon CCC reverse strand is reported
AGCTCGATAGCTCAATCGATAGAAGGTTTTATTCCCGTTCAGACGACCCGAGTTCAAATCCCGGTGGAGATA
>dirus_KB673201_5779048-5778976 tRNA Arg codon TCG reverse strand is reported
GACCGTGTGGCCTAATGGAGAAGGCGTCGGACTTCGGATCCGAAGATTGCAGGTTCGAGTCCTGTCACGGTCG
>dirus_KB673201_5209090-5209019 tRNA Gly codon TCC reverse strand is reported
GCGTCGGTGGTGTAATGGTCAGCATAGTTGCCTTCCAAGCAGTTGATCCGGGTTCGATTCCCGGCCGACGCA
>dirus_KB673201_4112517-4112445 tRNA Lys codon CTT reverse strand is reported
GCCCGGCTAGCTCAGTCGGTAGAGCATGAGACTCTTAATCTCAGGGTCGTGGGTTCGAGCCCCACGTTGGGCG
>dirus_KB673201_1779465-1779394 tRNA Asp codon GTC reverse strand is reported
TCCTCGATAGTATAGTGGTCAGTATCCCCGCCTGTCACGCGGGAGACCGGGGTTCGATTCCCCGTCGGGGAG
>dirus_KB673201_1640311-1640240 tRNA Gln codon TTG reverse strand is reported
GGTTCCATGGTGTAATGGTTAGCACTCAGGACTTTGAATCCTGCGATCCGAGTTCAAATCTCGGTGGAACCT
>dirus_KB673201_1639605-1639534 tRNA Cys codon GCA reverse strand is reported
GGGGGTATAGCTCAGTGGTAGAGCATTCGACTGCAGATCGAGAGGTCCCCGGTTCAAACCCGGGTGCCCCCT
>dirus_KB673201_1565164-1565093 tRNA His codon GTG reverse strand is reported
GCCGTGATCGTCTAGTGGTTAGGACCCTACGTTGTGGCCGTAGTAACCCAGGTTCGAATCCTGGTCACGGCA
>dirus_KB673201_1504475-1504404 tRNA Pro codon AGG reverse strand is reported
GGCTCGTTGGTCTAGGGGTATGATTTTCGCTTAGGGTGCGAGAGGTCCCGGGTTCAAATCCCGGACGAGCCC
>dirus_KB673201_1441598-1441527 tRNA Cys codon GCA reverse strand is reported
GGGGGTATAGCTCAGTGGTAGAGCATTCGACTGCAGATCGAGAGGTCCCCGGTTCAAACCCGGGTGCCCCCT
>dirus_KB673201_1441043-1440971 tRNA Val codon AAC reverse strand is reported
GTTTCCGTGGTGTAGTGGTTATCACATCCGCCTAACACGCGGAAGGCCCCCGGTTCGATCCCGGGCGGAAACA
>dirus_KB673201_1401613-1401541 tRNA Val codon AAC reverse strand is reported
GTTTCCGTGGTGTAGTGGTTATCACATCCGCCTAACACGCGGAAGGCCCCCGGTTCGATCCCGGGCGGAAACA
>dirus_KB673201_1111182-1111111 tRNA Pro codon AGG reverse strand is reported
GGCTCGTTGGTCTAGGGGTATGATTTTCGCTTAGGGTGCGAGAGGTCCCGGGTTCAAATCCCGGACGAGCCC
>dirus_KB673002_213871-213942 tRNA Pro codon CGG
GGCTCAATGGTCTAGGGGTATGATTTTCGCTTCGGGTGCGAGAGGTCCCGGGTTCAAATCCCGGTTGAGCCC
>dirus_KB673002_218722-218793 tRNA Pro codon CGG
GGCTCAATGGTCTAGGGGTATGATTTTCGCTTCGGGTGCGAGAGGTCCCGGGTTCAAATCCCGGTTGAGCCC
>dirus_KB673002_298375-298303 tRNA Phe codon GAA reverse strand is reported
GCCGAAATAGCTCAGTTGGGAGAGCGTTAGACTGAAGATCTAAAGGTCCCCGGTTCAATCCCGGGTTTCGGCA
>dirus_KB672602_2227864-2227937 tRNA Asn codon GTT
GCCTTCGTGGCGCAATCGGTTAGCGCGTTCGGCTGTTAACCGAAAGGTTGGTGGTTCGAGTCCACCCGGGGGCG
>dirus_KB672602_2346080-2346151 tRNA Glu codon CTC
TCCCGTATTGTCTAGTGGTTAGGATATCCGGCTCTCACCCGGAAGGCCCGGGTTCGATTCCCGGTACGGGAA
>dirus_KB672602_2346813-2346884 tRNA Glu codon CTC
TCCCGTATTGTCTAGTGGTTAGGATATCCGGCTCTCACCCGGAAGGCCCGGGTTCGATTCCCGGTACGGGAA
>dirus_KB672602_2705309-2705390 tRNA Ser codon AGA
GCAGTCGTGGCCGAGCGGTTAAGGCGTCTGACTAGAAATCAGATTCCCTCTGGGAGCGTAGGTTCGAATCCTACCGACTGCG
>dirus_KB672602_3247616-3247687 tRNA Glu codon TTC
TCCCATATGGTCTAGTGGCTAGGATATCTGGCTTTCACCCAGAAGGCCCGGGTTCGATTCCCGGTATGGGAA
>dirus_KB672602_4040871-4040942 tRNA Pro codon CGG
GGCTTGTTGGTCTAGGGGTATGATTCTCGCTTCGGGTGCGAGAGGTCCCGGGTTCAATTCCCGGACAAGCCC
>dirus_KB672602_4326692-4326762 tRNA Gly codon GCC
GCATCGGTGGTTCAGTGGTAGAATGCTCGTCTGCCACGCGGGCGGCCCGGGTTCGATTCCCGGCCGATGCA
>dirus_KB672602_4328735-4328805 tRNA Gly codon GCC
GCATCGGTGGTTCAGTGGTAGAATGCTCGCCTGCCACGCGGGCGGCCCGGGTTCGATTCCCGGCCGATGCA
>dirus_KB672602_4336505-4336575 tRNA Gly codon GCC
GCATCGGTGGTTCAGTGGTAGAATGCTCGCCTGCCACGCGGGCGGCTCGGGTTCGATTCCCGGCCGATGCA
>dirus_KB672602_4343133-4343205 tRNA Arg codon TCG
GGCCGTGTGGCCTAATGGAGAAGGCGTCGGACTTCGGATCCGAAGATTGCAGGTTCGAGTCCTGTCACGGTCG
>dirus_KB672602_5196507-5196578 tRNA Glu codon TTC
TCCCATATGGTCTAGTGGCTAGGATATCTGGCTTTCACCCAGAAGGCCCGGGTTCGATTCCCGGTATGGAAA
>dirus_KB672602_4328006-4327934 tRNA Val codon AAC reverse strand is reported
GTTTCCGTGGTGTAGTGGTTATCACATCCGCCTAACACGCGGAAGGCCCCCGGTTCGATCCCGGGCGGAAACA
>dirus_KB672602_2345811-2345739 tRNA Met codon CAT reverse strand is reported
GCCTCGATAGCGCAGTAGGTAGCGCGTAAGTCTCATAATCTTAAGGTCGTGAGTTCGATCCTCACTCGGGGCA
>dirus_KB672602_2230913-2230842 tRNA Met codon CAT reverse strand is reported
AGCAGAGTGGCGCAGTGGAAGCGTGCTGGGCCCATAACCCAGAGGTCCGTAGATCGAAACTACGTTCTGCTA
>dirus_KB672602_2229643-2229572 tRNA Met codon CAT reverse strand is reported
AGCAGAGTGGCGCAGTGGAAGCGTGCTGGGCCCATAACCCAGAGGTCCGTAGATCGAAACTACGTTCTGCTA
>dirus_KB672602_2228675-2228602 tRNA Asn codon GTT reverse strand is reported
GCCTTCGTGGCGCAATCGGTTAGCGCGTTCGGCTGTTAACCGAAAGGTTGGTGGTTCGAGTCCACCCGGGGGCG
>dirus_KB673312_645426-645498 tRNA Val codon CAC
GTTTCCGTAGTGTAGTGGTTATCACGTCTGCTTCACACGCAGAAGGTCCCCGGTTCGAACCCGGGCGGAAACA
>dirus_KB673312_2426859-2426930 tRNA Met codon CAT
AGCAGAGTGGCGCAGTGGAAGCGTGCTGGGCCCATAACCCAGAGGTCCGTAGATCGAAACTACGTTCTGCTA
>dirus_KB673312_2429313-2429384 tRNA Met codon CAT
AGCAGAGTGGCGCAGTGGAAGCGTGCTGGGCCCATAACCCAGAGGTCCGTAGGTCGAAACTACGCTCTGCTA
>dirus_KB673312_3673951-3674023 tRNA Arg codon ACG
GGTCCTGTGGCGCAATGGATAACGCGTCTGACTACGGATCAGAAGATTCCAGGTTCGACTCCTGGCAGGATCG
>dirus_KB673312_3704023-3704104 tRNA Leu codon AAG
GGTAGCGTGGCCGAGCGGTCTAAGGCGCTGGTTTAAGGCACCAGTCACTTCGGTGGCGTGGGTTCGAATCCCACCGCTGCCA
>dirus_KB673312_3855883-3855955 tRNA Arg codon ACG
GGTCCTGTGGCGCAATGGATAACGCGTCTGACTACGGATCAGAAGATTCCAGGTTCGACTCCTGGCAGGATCG
>dirus_KB673312_4876296-4876368 tRNA Arg codon ACG
GGTCCTGTGGCGCAATGGATAACGCGTCTGACTACGGATCAGAAGATTCCAGGTTCGACTCCTGGCAGGATCG
>dirus_KB673312_5093361-5093433 tRNA Lys codon TTT
GCCCGGATAGCTCAGTCGGTAGAGCGTTGGACTTTTAATCCAACGGTCAAGGGTTCAAGTCCCTTTTCGGGCG
>dirus_KB673312_5344247-5344319 tRNA Phe codon GAA
GCCGAAATAGCTCAGTTGGGAGAGCGTTAGACTGAAGATCTAAAGGTCCCCGGTTCAATCCCGGGTTTCGGCA
>dirus_KB673312_7857096-7857178 tRNA Leu codon CAG
GTCAGGATGGCCGAGCGGTCTAAGGCGCTACGTTCAGGTCGTAGTCTACTCTGTAGGCGTGGGTTCGAATCCCACTTCTGACA
>dirus_KB673312_8030036-8030108 tRNA Lys codon CTT
GCCCGGCTAGCTCAGTCGGTAGAGCATGAGACTCTTAATCTCAGGGTCGTGGGTTCGAGCCCCACGTTGGGCG
>dirus_KB673312_8339201-8339272 tRNA Met codon CAT
AGCAGAGTGGCGCAGTGGAAGCGTGCTGGGCCCATAACCCAGAGGTCCGTAGATCGAAACTACGTTCTGCTA
>dirus_KB673312_9728014-9728084 tRNA Gly codon CCC
GCATCGATGGTTTAAGGGTAGAATGTTCGCCTCCCACGCGAACGGTCCGGGTTCGATTCCCGGTCGATGCA
>dirus_KB673312_8289529-8289458 tRNA Ala codon CGC reverse strand is reported
GGGGATGTAGCTCAGTGGTAGAGCGCTCGCTTCGCATGTGAGAAGTCCCGGGTTCAATCCCCGGCATCTCCA
>dirus_KB673312_7806405-7806333 tRNA Arg codon ACG reverse strand is reported
GGTCCTGTGGCGCAATGGATAACGCGTCTGACTACGGATCAGAAGATTCCAGGTTCGACTCCTGGCAGGATCG
>dirus_KB673312_7766416-7766343 tRNA Asn codon GTT reverse strand is reported
GCCTTCGTGGCGCAATCGGTTAGCGCGTTCGGCTGTTAACCGAAAGGTTGGTGGTTCGAGTCCACCCGGGGGCG
>dirus_KB673312_3727498-3727427 tRNA Gln codon CTG reverse strand is reported
GGTTCTATGGTGTAATGGTTAGCACTTTGGACTCTGAATCCAACGATCCGAGTTCAAATCTCGGTAGAACCT
>dirus_KB673312_3699103-3699032 tRNA Gln codon CTG reverse strand is reported
GGTTCCATGGTGTAATGGTTAGCACTTTGGACTCTGAATCCAACGATCCGAGTTCAAATCTCGGTGGAACCT
>dirus_KB673312_3697266-3697194 tRNA Val codon AAC reverse strand is reported
GTTTCCGTGGTGTAGTGGTTATCACATCCGCCTAACACGCGGAAGGCCCCCGGTTCGATCCCGGGCGGAAACA
>dirus_KB673312_3637874-3637803 tRNA Pro codon CGG reverse strand is reported
GGCTCGTTGGTCTAGGGGTATGATTTTCGCTTCGGGTGCGAGAGGTCCCGGGTTCAAATCCCGGACGAGCCC
>dirus_KB673312_3361571-3361500 tRNA Gln codon CTG reverse strand is reported
GATTCCATGGTGTAATGGTTAGCACTTTGGACTCTGAATCCAACGATCCGAGTTCAAATCTCGGTGGAACCT
>dirus_KB673312_3359121-3359050 tRNA Gln codon CTG reverse strand is reported
GGTTCCATGGTGTAATGGTTAGCACTTTGGACTCTGAATCCAACGATCCGAGTTCAAATCTCGGTGGAACCT
>dirus_KB673312_3344166-3344093 tRNA Thr codon AGT reverse strand is reported
GGCGCCGTGGCTTAGTTGGTTAAAGCGCCTGTCTAGTAAACAGGAGATCGTGAGTTCGAATCTCGCCGGAGCCT
>dirus_KB673312_3122142-3122071 tRNA Met codon CAT reverse strand is reported
AGCAGAGTGGCGCAGTGGAAGCGTGCTGGGCCCATAACCCAGAGGTCCGTAGATCGAAACTACGTTCTGCTA
>dirus_KB673312_1341704-1341632 tRNA Val codon AAC reverse strand is reported
GTTTCCGTGGTGTAGTGGTTATCACATCCGCCTAACACGCGGAAGGCCCCCGGTTCGATCCCGGGCGGAAACA
>dirus_KB673312_1340678-1340607 tRNA His codon GTG reverse strand is reported
GCCGTGATCGTCTAGTGGTTAGGACCCTACGTTGTGGCCGTAGTAACCCAGGTTCGAATCCTGGTCACGGCA
>dirus_KB673312_643052-642980 tRNA Phe codon GAA reverse strand is reported
GCCGAAATAGCTCAGTTGGGAGAGCGTTAGACTGAAGATCTAAAGGTCCCCGGTTCAATCCCGGGTTTCGGCA
>dirus_KB673312_642105-642033 tRNA Phe codon GAA reverse strand is reported
GCCGAAATAGCTCAGTTGGGAGAGCGTTAGACTGAAGATCTAAAGGTCCCCGGTTCAATCCCGGGTTTCGGCA
>dirus_KB673312_641677-641605 tRNA Phe codon GAA reverse strand is reported
GCCGAAATAGCTCAGTTGGGAGAGCGTTAGACTGAAGATCTAAAGGTCCCCGGTTCAATCCCGGGTTTCGGCA
>dirus_KB673312_627505-627433 tRNA Phe codon GAA reverse strand is reported
GCCGAAATAGCTCAGTTGGGAGAGCGTTAGACTGAAGATCTAAAGGTCCCCGGTTCAATCCCGGGTTTCGGCA
>dirus_KB672500_5481-5620 tRNA Tyr codon GTA
CCTTCGATAGCTCAGTTGGTAGAGCGGTGGACTGTAGAATGTGTGTAAGGAGATCGGTGCATAACAAGTAATGTACTCCATGATCATCTCTTAAAGCAATAGAAATCCATAGGTCACTGGTTCAAATCCGGTTCGAAGGA
>dirus_KB672500_268-137 tRNA Tyr codon GTA reverse strand is reported
CCTTCGATAGCTCAGTTGGTAGAGCGGTGGACTGTAGAAAGTTTCGGGGGAAACTTCAGGAAAATTCGTCTGAAGATCACTCTCCATCCAATAGAAATCCATAGGTCACTGGTTCAAATCCGGTTCGAAGGA
>dirus_KB672802_1309662-1309591 tRNA Asp codon GTC reverse strand is reported
TCCTCGATAGTATAGTGGTCAGTATCCCCGCCTGTCACGCGGGAGACCGGGGTTCGATTCCCCGTCGGGGAG
>dirus_KB672869_1700505-1700576 tRNA Ala codon CGC
GGGGATGTAGCTCAGTGGTAGAGCGCTCGCTTCGCATGTGAGAAGTCCCGGGTTCAATCCCCGGCATCTCCA
>dirus_KB673243_5464-5536 tRNA Ala codon AGC
GGGGATGTAGCTCAGATGGTAGAGCGCTCGCTTAGCATGTGAGAGGTACGGGGATCGATACCCCGCATCTCCA
>dirus_KB673243_6799-6727 tRNA Ala codon AGC reverse strand is reported
GGGGATGTAGCTCAGATGGTAGAGCGCTCGCTTAGCATGTGAGAGGTACGGGGATCGATACCCCGCATCTCCA
>dirus_KB673243_5151-5079 tRNA Lys codon CTT reverse strand is reported
GCCCGGCTAGCTCAGTCGGTAGAGCATGAGACTCTTAATCTCAGGGTCGTGGGTTCGAGCCCCACGTTGGGCG
>dirus_KB673243_610-538 tRNA Ala codon AGC reverse strand is reported
GGGGATGTAGCTCAGATGGTAGAGCGCTCGCTTAGCATGTGAGAGGTACGGGGATCGATACCCCGCATCTCCA
>dirus_KB673335_87649-87578 tRNA Gln codon CTG reverse strand is reported
GGTTCCATGGTGTAATGGTTAGCACTTTGGACTCTGAATCCAACGATCCGAGTTCAAATCTCGGTGGAACCT
>dirus_KB673157_216330-216208 tRNA Tyr codon GTA reverse strand is reported
CCTTCGATAGCTCAGTTGGTAGAGCGGTGGACTGTAGCGAGCGAGATAAGCGAGAGAAAGTTCTCTCTCGCGCACACTGTAGTAGTAATCCATAGGTCACTGGTTCAAATCCGGTTCGAAGGA
>dirus_KB673157_68066-67985 tRNA Ser codon CGA reverse strand is reported
GCAGTCGTGGCCGAGTGGTTAAGGCGTCTGACTCGAAATCAGATTCCCTCTGGGAGCGTAGGTTCGAATCCTACCGGCTGCG
>dirus_KB672857_1546432-1546504 tRNA Arg codon TCG
GACCGTGTGGCCTAATGGAGAAGGCGTCGGACTTCGGATCCGAAGATTGCAGGTTCGAGTCCTGTCACGGTCG
>dirus_KB672857_1623778-1623849 tRNA Gln codon TTG
GGTTCCATGGTGTAATGGTTAGCACTCAGGACTTTGAATCCTGCGATCCGAGTTCAAATCTCGGTGGAACCT
>dirus_KB672857_1624234-1624305 tRNA Cys codon GCA
GGGGGTATAGCTCAGTGGTAGAGCATTCGACTGCAGATCGAGAGGTCCCCGGTTCAAACCCGGGTGCCCCCT
>dirus_KB672857_1629225-1629296 tRNA Gln codon TTG
GGTTCCATGGTGTAATGGTTAGCACTCAGGACTTTGAATCCTGCGATCCGAGTTCAAATCTCGGTGGAACCT
>dirus_KB672857_3583363-3583435 tRNA Ala codon AGC
GGGGATGTAGCTCAGATGGTAGAGCGCTCGCTTAGCATGTGAGAGGTACCGGGATCGATACCCGGCATCTCCA
>dirus_KB672857_1629469-1629398 tRNA Cys codon GCA reverse strand is reported
GGGGGTATAGCTCAGTGGTAGAGCATTCGACTGCAGATCGAGAGGTCCCCGGTTCAAACCCGGGTGCCCCCT
>dirus_KB672857_1624570-1624499 tRNA Gln codon TTG reverse strand is reported
GGTTCCATGGTGTAACGGTTAGCACTCAGGACTTTGAATCCTGCGATCCGAGTTCAAATCTCGGTGGAACCT
>dirus_KB673090_2265820-2265891 tRNA Pro codon AGG
GGCTCGTTGGTCTAGGGGTATGATTTTCGCTTAGGGTGCGAGAGGTCCCGGGTTCAAATCCCGGACGAGCCC
>dirus_KB673090_5045934-5046006 tRNA Ala codon AGC
GGGGATGTAGCTCAGATGGTAGAGCGCTCGCTTAGCATGTGAGAGGTACGGGGATCGATACCCCGCATCTCCA
>dirus_KB673090_5050593-5050666 tRNA Asn codon GTT
GCCTTCGTGGCGCAATCGGTTAGCGCGTTCGGCTGTTAACCGAAAGGTTGGTGGTTCGAGTCCACCCGGGGGCG
>dirus_KB673090_5070727-5070799 tRNA Lys codon CTT
GCCCGGCTAGCTCAATCGGTAGAGCATGAGACTCTTAATCTCAGGGTCGTGGGTTCGAGCCCCACGTTGGGCG
>dirus_KB673090_5086764-5086836 tRNA Lys codon CTT
GCCCGGCTAGCTCAGTCGGTAGAGCATGAGACTCTTAATCTCAGGGTCGTGGGTTCGAGCCCCACGTTGGGCG
>dirus_KB673090_5108416-5108487 tRNA Asp codon GTC
TCCTCGATAGTATAGTGGTCAGTATCCCCGCCTGTCACGCGGGAGACCGGGGTTCGATTCCCCGTCGGGGAG
>dirus_KB673090_5645864-5645936 tRNA Lys codon CTT
GCCCGGCTAGCTCAGTCGGTAGAGCATGAGACTCTTAATCTCAGGGTCGTGGGTTCGAGCCCCACGTTGGGCG
>dirus_KB673090_8508548-8508620 tRNA Lys codon TTT
GCCCGGATAGCTCAGTCGGTAGAGCGTTGGACTTTTAATCCAACGGTCTAGGGTTCAAGTCCCTATTCGGGCG
>dirus_KB673090_5140708-5140636 tRNA Ala codon AGC reverse strand is reported
GGGGATGTAGCTCAGATGGTAGAGCGCTCGCTTAGCATGTGAGAGGTACGGGGATCGATACCCCGCATCTCCA
>dirus_KB673090_5106361-5106231 tRNA Leu codon CAA reverse strand is reported
GTCAGGATGGCCGAGCGGTCTAAGGCGCCAGACTCAAGAGCAATCTTGCCCACGGTACCGGTGGGTGTTCAATACGCAACGGAGCGTTCTGGTCCTCTCTGAGGGCGTGGGTTCGAATCCCACTTCTGACA
>dirus_KB673090_5084350-5084278 tRNA Lys codon CTT reverse strand is reported
GCCCGGCTAGCTCAGTCGGTAGAGCATGAGACTCTTAATCTCAGGGTCGTGGGTTCGAGCCCCACGTTGGGCG
>dirus_KB673090_5044197-5044125 tRNA Lys codon CTT reverse strand is reported
GCCCGGCTAGCTCAGTCGGTAGAGCATGAGACTCTTAATCTCAGGGTCGTGGGTTCGAGCCCCACGTTGGGCG
>dirus_KB673090_4819233-4819161 tRNA Ala codon AGC reverse strand is reported
GGGGATGTAGCTCAGATGGTAGAGCGCTCGCTTAGCATGTGAGAGGTACGGGGATCGATACCCCGCATCTCCA
>dirus_KB673090_4817208-4817135 tRNA Ile codon AAT reverse strand is reported
GGCTCCATAGCTCAGTTGGTTAGAGCGTCGTGCTAATAACGCGAAGGTCGTGAGTTCGATCCTCTCTGGAGCCA
>dirus_KB672979_540274-540355 tRNA Ser codon GCT
GACGAGGTGGCCGAGAGGTTAAGGCGTTGGACTGCTAATCCAATGTGCTCTGCACGCGTGGGTTCGAATCCCATCCTCGTCG
>dirus_KB672979_540866-540947 tRNA Ser codon GCT
GACGAGGTGGCCGAGAGGTTAAGGCGTTGGACTGCTAATCCAATGTGCTCTGCACGCGTGGGTTCGAATCCCATCCTCGTCG
>dirus_KB672979_3068533-3068606 tRNA Thr codon AGT
GGCGCCGTGGCTTAGTTGGTTAAAGCGCCTGTCTAGTAAACAGGAGATCGTGAGTTCGAATCTCGCCGGAGCCT
>dirus_KB672979_3070229-3070301 tRNA Phe codon GAA
GCCGAAATAGCTCAGTTGGGAGAGCGTTAGACTGAAGATCTAAAGGTCCCCGGTTCAATCCCGGGTTTCGGCA
>dirus_KB672979_3076624-3076695 tRNA Asp codon GTC
TCCTCGATAGTATAGTGGTCAGTATCCCCGCCTGTCACGCGGGAGACCGGGGTTCGATTCCCCGTCGGGGAG
>dirus_KB672979_3312478-3312549 tRNA Glu codon TTC
TCCCATATGGTCTAGTGGCTAGGATATCTGGCTTTCACCCAGAAGGCCCGGGTTCGATTCCCGGTATGGGAA
>dirus_KB672979_3312982-3313054 tRNA Phe codon GAA
GCCGAAATAGCTCAGTTGGGAGAGCGTTAGACTGAAGATCTAAAGGTCCCCGGTTCAATCCCGGGTTTCGGCA
>dirus_KB672979_4057678-4057760 tRNA Leu codon CAG
GTCAGGATGGCCGAGCGGTCTAAGGCGCTACGTTCAGGTCGTAGTCTACTCTGTAGGCGTGGGTTCGAATCCCACTTCTGACA
>dirus_KB672979_4408295-4408366 tRNA Thr codon CGT
GCCTCTTTAGCTCAGTGGTAGAGCGCTGGTCTCGTAAACCAGCGGTCGTGAGTTCAATCCTCACAGGAGGCA
>dirus_KB672979_6546542-6546614 tRNA Ala codon AGC
GGGGATGTAGCTCAGATGGTAGAGCGCTCGCTTAGCATGTGAGAGGTACCGGGATCGATACCCGGCATCTCCA
>dirus_KB672979_6559657-6559729 tRNA Ala codon AGC
GGGGATGTAGCTCAGATGGTAGAGCGCTCGCTTAGCATGTGAGAGGTACCGGGATCGATACCCGGCATCTCCA
>dirus_KB672979_9700892-9700964 tRNA Met codon CAT
GCCTCGATAGCGCAGTCGGTAGCGCGTAAGTCTCATAATCTTAAGGTCGTGAGTTCGATCCTCACTCGGGGCA
>dirus_KB672979_10270965-10271038 tRNA Asn codon GTT
GCCTTCGTGGCGCAATCGGTTAGCGCGTTCGGCTGTTAACCGAAAGGTTGGTGGTTCGAGTCCACCCGGGGGCG
>dirus_KB672979_12330279-12330361 tRNA Leu codon CAG
GTCAGGATGGCCGAGTGGTCTAAGGCGCTACGTTCAGGTCGTAGTCTTCTCTGAAGGCGTGGGTTCGAATCCCACTTCTGACA
>dirus_KB672979_12340718-12340789 tRNA Pro codon CGG
GGCTCGTTGGTCTAGGGGTATGATTTTCGCTTCGGGTGCGAGAGGTCCCGGGTTCAATTCCCGGACGAGCCC
>dirus_KB672979_12354092-12354021 tRNA Pro codon CGG reverse strand is reported
GGCTCGTTGGTCTAGGGGTATGATTTTCGCTTCGGGTGCGAGAGGTCCCGGGTTCAATTCCCGGACGAGCCC
>dirus_KB672979_12219835-12219754 tRNA Ser codon GCT reverse strand is reported
GACGAGGTGGCCGAGTGGTTAAGGCGTTGGACTGCTAATCCAATGTGCTCTGCACGCGTGGGTTCGAATCCCATCCTCGTCG
>dirus_KB672979_7561246-7561175 tRNA Asp codon GTC reverse strand is reported
TCCTCGATAGTATAGTGGTCAGTATCCCCGCCTGTCACGCGGGAGACCGGGGTTCGATTCCCCGTCGGGGAG
>dirus_KB672979_6022323-6022251 tRNA Ala codon AGC reverse strand is reported
GGGGATGTAGCTCAGATGGTAGAGCGCTCGCTTAGCATGTGAGAGGTACCGGGATCGATACCCGGCATCTCCA
>dirus_KB672979_4515581-4515510 tRNA Glu codon CTC reverse strand is reported
TCCCATATTGTCTAGTGGTTAGGATATCCGGCTCTCACCCGGAAGGCCCGGGTTCGATTCCCGGTATGGGAA
>dirus_KB672979_4059979-4059897 tRNA Leu codon CAG reverse strand is reported
GTCAGGATGGCCGAGCGGTCTAAGGCGCTACGTTCAGGTCGTAGTCTACTCTGTAGGCGTGGGTTCGAATCCCACTTCTGACA
>dirus_KB672979_4059611-4059529 tRNA Leu codon CAG reverse strand is reported
GTCAGGATGGCCGAGCGGTCTAAGGCGCTACGTTCAGGTCGTAGTCTACTCTGTAGGCGTGGGTTCGAATCCCACTTCTGACA
>dirus_KB672979_4059325-4059243 tRNA Leu codon CAG reverse strand is reported
GTCAGGATGGCCGAGCGGTCTAAGGCGCTACGTTCAGGTCGTAGTCTACTCTGTAGGCGTGGGTTCGAATCCCACTTCTGACA
>dirus_KB672979_4058849-4058767 tRNA Leu codon CAG reverse strand is reported
GTCAGGATGGCCGAGCGGTCTAAGGCGCTACGTTCAGGTCGTAGTCTACTCTGTAGGCGTGGGTTCGAATCCCACTTCTGACA
>dirus_KB672979_4058079-4057997 tRNA Leu codon CAG reverse strand is reported
GTCAGGATGGCCGAGCGGTCTAAGGCGCTACGTTCAGGTCGTAGTCTACTCTGTAGGCGTGGGTTCGAATCCCACTTCTGACA
>dirus_KB672979_3405706-3405617 tRNA Ile codon TAT reverse strand is reported
GCTCCAGTGGCGCAATTGGTTAGCGCACGGTACTTATAAGACAGTAATCGAGCGATGCCGTGGTTGTGAGTTCGAGCCTCACCTGGAGCA
>dirus_KB672979_2464463-2464382 tRNA Ser codon AGA reverse strand is reported
GCAGTCGTGGCCGAGCGGTTAAGGCGTCTGACTAGAAATCAGATTCCCTCTGGGAGCGTAGGTTCGAATCCTACCGACTGCG
>dirus_KB672979_421020-420949 tRNA Asp codon GTC reverse strand is reported
TCCTCGATAGTATAGTGGTCAGTATCCCCGCCTGTCACGCGGGAGACCGGGGTTCGATTCCCCGTCGGGGAG
>dirus_KB672817_25843-25913 tRNA Gly codon GCC
GCATCGGTGGTTCAGTGGTAGAATGCTCGCCTGCCACGCGGGCGGCCCGGGTTCGATTCCCGGCCGATGCA
>dirus_KB672817_21527-21456 tRNA Asp codon GTC reverse strand is reported
TCCTCGATAGTATAGTGGTCAGTATCCCCGCCTGTCACGCGGGAGACCGGGGTTCGATTCCCCGTCGGGGAG
>dirus_KB672817_16440-16369 tRNA Asp codon GTC reverse strand is reported
TCCTCGATAGTATAGTGGTCAGTATCCCCGCCTGTCACGCGGGAGACCGGGGTTCGATTCCCCGTCGTGGAG
>dirus_KB672817_15875-15804 tRNA Asp codon GTC reverse strand is reported
TCCTCGATAGTATAGTGGTCAGTATCCCCGCCTGTCACGCGGGAGACCGGGGTTCGATTCCCCGTCGNNNNN
>dirus_KB673135_339487-339559 tRNA Val codon AAC
GTTTCCGTGGTGTAGTGGTTATCACATCCGCCTAACACGCGGAAGGCCCCCGGTTCGATCCCGGGCGGAAACA
>dirus_KB673135_343463-343534 tRNA Gln codon CTG
GGTTCCATGGTGTAATGGTTAGCACTTTGGACTCTGAATCCAACGATCCGAGTTCAAATCTCGGTGGAACCT
>dirus_KB673423_2590121-2590194 tRNA Thr codon AGT
GGCGCCGTGGCTTAGTTGGTTAAAGCGCCTGTCTAGTAAACAGGAGATCGTGAGTTCGAATCTCGCCGGAGCCT
>dirus_KB673423_2606840-2606910 tRNA Gly codon GCC
GCATCGGTGGTTCAGTGGTAGAATGCTCGCCTGCCACGCGGGCGGCCCGGGTTCGATTCCCGGCCGATGCA
>dirus_KB673423_4155872-4155942 tRNA Arg codon GCG
GATTCTTGGTGTAGTGGTAAGCACTGTGACGGCGAATCAAAGGGACCTGAGTTCAAATCTCGGTGTAATCT
>dirus_KB673423_7408144-7408215 tRNA Glu codon CTC
TCCCATATTGTCTAGTGGTTAGGATATCCGGCTCTCACCCGGAAGGCCCGGGTTCGATTCCCGGTATGGGAA
>dirus_KB673423_8094386-8094315 tRNA Trp codon CCA reverse strand is reported
GACTCCGTGGCGCAACGGTAGCGCGTCTGACTCCAGATCAGAAGGTTGCGTGTTCAAATCACGTCGGGGTCA
>dirus_KB673423_8048477-8048405 tRNA Val codon CAC reverse strand is reported
GTTTCCGTAGTGTAGCGGTTATCACGTCTGCTTCACACGCAGAAGGTCCCCGGTTCGAACCCGGGCGGAAACA
>dirus_KB673423_8045495-8045423 tRNA Lys codon CTT reverse strand is reported
GCCCGGCTAGCTCAGTCGGTAGAGCATGAGACTCTTAATCTCAGGGTCGTGGGTTCGAGCCCCACGTTGGGCG
>dirus_KB673423_6190809-6190737 tRNA Ala codon AGC reverse strand is reported
GGGGATGTAGCTCAGATGGTAGAGCGCTCGCTTAGCATGTGAGAGGTACTGGGATCGATACCCAGCATCTCCA
>dirus_KB673423_4108494-4108422 tRNA Lys codon CTT reverse strand is reported
GCCCGGCTAGCTCAGTCGGTAGAGCATGAGACTCTTAATCTCAGGGTCGTGGGTTCGAGCCCCACGTTGGGCG
>dirus_KB673423_3250773-3250703 tRNA Gly codon GCC reverse strand is reported
GCATCGGTGGTTCAGTGGTAGAATGCTCGCCTGCCACGCGGGCGGCCCGGGTTCGATTCCCGGCCGATGCA
>dirus_KB673423_3108360-3108290 tRNA Gly codon GCC reverse strand is reported
GCATCGGTGGTTCAGTGGTAGAATGCTCGCCTGCCACGCGGGCGGCCCGGGTTCGATTCCCGGCCGATGCA
>dirus_KB673423_3094466-3094396 tRNA Gly codon GCC reverse strand is reported
GCATCGGTGGTTCAGTGGTAGAATGCTCGCCTGCCACGCGGGCGGCCCGGGTTCGATTCCCGGCCGATGCA
>dirus_KB673423_2602844-2602771 tRNA Thr codon AGT reverse strand is reported
GGCGCCGTGGCTTAGTTGGTTAAAGCGCCTGTCTAGTAAACAGGAGATCGTGAGTTCGAATCTCGCCGGAGCCT
>dirus_KB673057_524119-524190 tRNA Gln codon CTG
GGTTCCATGGTGTAATGGTTAGCACTTTGGACTCTGAATCCAACGATCCGAGTTCAAATCTCGGTGGAACCT
>dirus_KB673057_515911-515840 tRNA Gly codon TCC reverse strand is reported
GCGTCGGTGGTGTAATGGTCAGCATAGTTGCCTTCCAAGCAGTTGATCCGGGTTCGATTCCCGGCCGACGCA
>dirus_KB673057_324577-324507 tRNA Gly codon GCC reverse strand is reported
GCATCGGTGGTTCAGTGGTAGAATGCTCGCCTGCCACGCGGGCGGCCCGGGTTCGATTCCCGGCCGATGCA
>dirus_KB672791_321685-321757 tRNA Val codon CAC
GTTTCCGTAGTGTAGCGGTTATCACGTCTGCTTCACACGCAGAAGGTCCCCGGTTCGAACCCGGGCGGAAACA
>dirus_KB672791_775750-775821 tRNA Glu codon CTC
TCCCATATTGTCTAGTGGTTAGGATATCCGGCTCTCACCCGGAAGGCCCGGGTTCGATTCCCGGTATGGGAA
>dirus_KB672791_854897-854968 tRNA Gln codon CTG
GGTTCCATGGTGTAATGGTTAGCACTTTGGACTCTGAATCCAACGATCCGAGTTCAAATCTCGGTGGAACCT
>dirus_KB672791_2425489-2425560 tRNA Met codon CAT
AGCAGAGTGGCGCAGTGGAAGCGTGCTGGGCCCATAACCCAGAGGTCCGTAGATCGAAACTACGTTCTGCTA
>dirus_KB672791_2430249-2430321 tRNA Met codon CAT
GCCTCGATAGCGCAGTAGGTAGCGCGTAAGTCTCATAATCTTAAGGTCGTGAGTTCGATCCTCACTCGGGGCA
>dirus_KB672791_2431727-2431798 tRNA Met codon CAT
AGCAGAGTGGCGCAGTGGAAGCGTGCTGGGCCCATAACCCAGAGGTCCGTAGATCGAAACTACGTTCTGCTA
>dirus_KB672791_2432397-2432469 tRNA Met codon CAT
GCCTCGATAGCGCAGTAGGTAGCGCGTAAGTCTCATAATCTTAAGGTCGTGAGTTCGATCCTCACTCGGGGCA
>dirus_KB672791_4269208-4269280 tRNA Lys codon CTT
GCCCGGCTAGCTCAGTCGGTAGAGCATGAGACTCTTAATCTCAGGGTCGTGGGTTCGAGCCCCACGTTGGGCG
>dirus_KB672791_4218718-4218646 tRNA Ala codon AGC reverse strand is reported
GGGGATGTAGCTCAGATGGTAGAGCGCTCGCTTAGCATGTGAGAGGTACCGGGATCGATACCCGGCATCTCCA
>dirus_KB672791_4135140-4135068 tRNA Ala codon AGC reverse strand is reported
GGGGATGTAGCTCAGATGGTAGAGCGCTCGCTTAGCATGTGAGAGGTACCGGGATCGATACCCGGCATCTCCA
>dirus_KB673534_7261863-7261935 tRNA Arg codon TCG
GGCCGTGTGGCCTAATGGAGAAGGCGTCGGACTTCGAATCCGAAGATTGCAGGTTCGAGTCCTGTCACGGTCG
>dirus_KB673534_7288959-7289040 tRNA Ser codon CGA
GCAGTCGTGGCCGAGTGGTTAAGGCGTCTGACTCGAAATCAGATTCCCTCTGGGAGCGTAGGTTCGAATCCTACCGGCTGCG
>dirus_KB673534_7376476-7376559 tRNA Leu codon TAA
GTCAGGATGGCCGAGCGGTCTAAGGCGCCAGATTTAAGCTCTGGTTCCCGTAAGGGAGCGTGGGTTCGAACCCCACTTCTGACA
>dirus_KB673534_7377495-7377567 tRNA Arg codon ACG
GGTCCTGTGGCGCAATGGATAACGCGTCTGACTACGGATCAGAAGATTCCAGGTTCGACTCCTGGCAGGATCG
>dirus_KB673534_7551290-7551371 tRNA Ser codon CGA
GCAGTCGTGGCCGAGTGGTTAAGGCGTCTGACTCGAAATCAGATTCCCTCTGGGAGCGTAGGTTCGAATCCTACCGGCTGCG
>dirus_KB673534_7361836-7361753 tRNA Leu codon TAA reverse strand is reported
GTCAGGATGGCCGAGCGGTCTAAGGCGCCAGATTTAAGCTCTGGTTCCCGTAAGGGAGCGTGGGTTCGAACCCCACTTCTGACA
>dirus_KB673534_7329094-7329022 tRNA Arg codon ACG reverse strand is reported
GGTCCTGTGGCGCAATGGATAACGCGTCTGACTACGGATCAGAAGATTCCAGGTTCGACTCCTGGCAGGATCG
>dirus_KB673534_7319569-7319497 tRNA Arg codon ACG reverse strand is reported
GGTCCTGTGGCGCAATGGATAACGCGTCTGACTACGGATCAGAAGATTCCAGGTTCGACTCCTGGCAGGATCG
>dirus_KB673534_7305471-7305390 tRNA Ser codon CGA reverse strand is reported
GCAGTCGTGGCCGAGTGGTTAAGGCGTCTGACTCGAAATCAGATTCCCTCTGGGAGCGTAGGTTCGAATCCTACCGGCTGCG
>dirus_KB673534_7286585-7286513 tRNA Arg codon CCT reverse strand is reported
GCCCCAGTGGCCTAATGGACAAGGCACCGGCCTCCTAAGCCGGGGATTGTGGGTTCGAGTCCCATCTGGGGTA
>dirus_KB673534_7283320-7283249 tRNA Pro codon CGG reverse strand is reported
GGCTCGTTGGTCTAGGGGTATGATTCTCGCTTCGGGTGCGAGAGGTCCCGGGTTCAATTCCCGGACGAGCCC
>dirus_KB673534_2037481-2037409 tRNA Val codon CAC reverse strand is reported
GTTTCCGTAGTGTAGCGGTTATCACGTCTGCTTCACACGCAGAAGGTCCCCGGTTCGAACCCGGGCGGAAACA
>dirus_KB672935_96300-96371 tRNA Glu codon TTC
TCCCATATGGTCTAGTGGCTAGGATATCTGGCTTTCACCCAGAAGGCCCGGGTTCGATTCCCGGTATGGGAA
>dirus_KB672968_1327253-1327180 tRNA Ile codon AAT reverse strand is reported
GGCCCCATAGCTCAGCTGGTTAGAGCGTCGTGCTAATAACGCGAAGGTCGTGAGTTCGATCCTCTCTGGAGCCA
>dirus_KB672868_45270-45341 tRNA Thr codon CGT
GCCTCTTTAGCTCAGTGGTAGAGCGCTGGTCTCGTAAACCAGCGGTCGTGAGTTCAATCCTCACAGGAGGCA
>dirus_KB672868_840857-840928 tRNA Asp codon GTC
TCCTCGATAGTATAGTGGTCAGTATCCCCGCCTGTCACGCGGGAGACCGGGGTTCGATTCCCCGTCGGGGAG
>dirus_KB672868_3213220-3213290 tRNA Gly codon GCC
GCATCGATGGTTCAGTGGTAGAATGCTCGCCTGCCACGCGGGCGGCCCGGGTTCGATTCCCGGCCGATGCA
>dirus_KB672868_4117807-4117888 tRNA Ser codon GCT
GACGAGGTGGCCGAGAGGTTAAGGCGTTGGACTGCTAATCCAATGTGCTCTGCACGCGTGGGTTCGAATCCCATCCTCGTCG
>dirus_KB672868_5479788-5479867 tRNA Leu codon TAG
GGCAGCGTGGCCGAGTGGTCTAAGGCGCTGGTTTTAGGCACCAGTCAGAAATGGCGTGGGTTCGAATCCCACCGCTGTCA
>dirus_KB672868_5480455-5480526 tRNA Ala codon TGC
GGGGATGTAGCTCAGTGGTAGAGCGTTCGCTTTGCATGTGAAAGGCCCCGGGTTCGATCCCCGGCATCTCCA
>dirus_KB672868_5480873-5480944 tRNA Glu codon TTC
TCCCATATGGTCTAGTGGCTAGGATATCTGGCTTTCACCCAGAAGGCCCGGGTTCGATTCCCGGTATGGGAA
>dirus_KB672868_5481255-5481327 tRNA Arg codon ACG
GGTCCTGTGGCGCAATGGATAACGCGTCTGACTACGGATCAGAAGATTCCAGGTTCGACTCCTGGCAGGATCG
>dirus_KB672868_5486809-5486882 tRNA Thr codon AGT
GGCGCCGTGGCTTAGTTGGTTAAAGCGCCTGTCTAGTAAACAGGAGATCGTGAGTTCGAATCTCGCCGGAGCCT
>dirus_KB672868_5534697-5534769 tRNA Ala codon AGC
GGGGATGTAGCTCAGATGGTAGAGCGCTCGCTTAGCATGTGAGAGGTACCGGGATCGATACCCGGCATCTCCA
>dirus_KB672868_5535261-5535332 tRNA Pro codon TGG
GGCTCAATGGTCTAGGGGTATGATTCTCGCTTTGGGTGCGAGAGGTCCCGGGTTCAAATCCCGGTTGAGCCC
>dirus_KB672868_5540215-5540286 tRNA Pro codon TGG
GGCTCAATGGTCTAGGGGTATGATTCTCGCTTTGGGTGCGAGAGGTCCCGGGTTCAAATCCCGGTTGAGCCC
>dirus_KB672868_5548307-5548380 tRNA Thr codon AGT
GGCGCCGTGGCTTAGTTGGTTAAAGCGCCTGTCTAGTAAACAGGAGATCGTGAGTTCGAATCTCGCCGGAGCCT
>dirus_KB672868_5549508-5549589 tRNA Ser codon TGA
GCTGTGGTGTCCGAGCGGTTAAGGAGATGGACTTGAAATCCATTGGGTTCTACCCGCACAGGTTCGAATCCTGTCTACAGCG
>dirus_KB672868_5553342-5553413 tRNA Gln codon TTG
GGTTCCATGGTGTAATGGTTAGCACTCAGGACTTTGAATCCTGCGATCCGAGTTCAAATCTCGGTGGAACCT
>dirus_KB672868_5646277-5646349 tRNA Arg codon ACG
GGTCCTGTGGCGCAATGGATAACGCGTCTGACTACGGATCAGAAGATTCCAGGTTCGACTCCTGGCAGGATCG
>dirus_KB672868_10648351-10648422 tRNA Asp codon GTC
TCCTCGATAGTATAGTGGTCAGTATCCCCGCCTGTCACGCGGGAGACCGGGGTTCGATTCCCCGTCGGGGAG
>dirus_KB672868_10835627-10835698 tRNA Asp codon GTC
TCCTCGATAGTATAGTGGTCAGTATCCCCGCCTGTCACGCGGGAGACCGGGGTTCGATTCCCCGTCGGGGAG
>dirus_KB672868_13467892-13467964 tRNA Ala codon AGC
GGGGATGTAGCTCAGATGGTAGAGCGCTCGCTTAGCATGTGAGAGGTACCGGGATCGATACCCGGCATCTCCA
>dirus_KB672868_15037039-15037111 tRNA Lys codon CTT
GCCCGGCTAGCTCAGTCGGTAGAGCATGAGACTCTTAATCTCAGGGTCGTGGGTTCGAGCCCCACGTTGGGCG
>dirus_KB672868_15038006-15038077 tRNA Met codon CAT
AGCAGAGTGGCGCAGTGGAAGCGTGCTGGGCCCATAACCCAGAGGTCCGTAGATCGAAACTACGTTCTGCTA
>dirus_KB672868_15046086-15046157 tRNA Glu codon CTC
TCCCATATTGTCTAGTGGTTAGGATATCCGGCTCTCACCCGGAAGGCCCGGGTTCGATTCCCGGTATGGGAA
>dirus_KB672868_15104342-15104415 tRNA Ile codon AAT
GGCTCCATAGCTCAGCTGGTTAGAGCGTCGTGCTAATAACGCGAAGGTCGTGAGTTCGATCCTCTCTGGAGCCA
>dirus_KB672868_15767299-15767396 tRNA Tyr codon GTA
CCTTCGATAGCTCAGTTGGTAGAGCGGTGGACTGTAGATGTGTAACAGCAGCAGTAGTAGTAATCCATAGGTCGCTGGTTCAAATCCGGCTCGAAGGA
>dirus_KB672868_15769701-15769774 tRNA Ile codon AAT
GGCTCCATAGCTCAGCTGGTTAGAGCGTCGTGCTAATAACGCGAAGGTCGTGAGTTCGATCCTCTCTGGAGCCA
>dirus_KB672868_15770289-15770362 tRNA Ile codon AAT
GGCTCCATAGCTCAGCTGGTTAGAGCGTCGTGCTAATAACGCGAAGGTCGTGAGTTCGATCCTCTCTGGAGCCA
>dirus_KB672868_15771039-15771112 tRNA Ile codon AAT
GGCCCCATAGCTCAGCTGGTTAGAGCGTCGTGCTAATAACGCGAAGGTCGTGAGTTCGATCCTCTCTGGAGCCA
>dirus_KB672868_15805216-15805287 tRNA Trp codon CCA
GACTCCGTGGCGCAACGGTAGCGCGTCTGACTCCAGATCAGAAGGTTGCGTGTTCAAATCACGTCGGGGTCA
>dirus_KB672868_15804853-15804781 tRNA Lys codon TTT reverse strand is reported
GCCCGGATAGCTCAGTCGGTAGAGCGTTGGACTTTTAATCCAACGGTCAAGGGTTCAAGTCCCTTTTCGGGCG
>dirus_KB672868_15803516-15803443 tRNA Ile codon AAT reverse strand is reported
GGCTCCATAGCTCAGCTGGTTAGAGCGTCGTGCTAATAACGCGAAGGTCGTGAGTTCGATCCTCTCTGGAGCCA
>dirus_KB672868_15802789-15802716 tRNA Ile codon AAT reverse strand is reported
GGCCCCATAGCTCAGCTGGTTAGAGCGTCGTGCTAATAACGCGAAGGTCGTGAGTTCGATCCTCTCTGGAGCCA
>dirus_KB672868_15801650-15801579 tRNA Gly codon TCC reverse strand is reported
GCGTCGGTGGTGTAATGGTCAGCATAGTTGCCTTCCAAGCAGTTGATCCGGGTTCGATTCCCGGCCGACGCA
>dirus_KB672868_15767915-15767844 tRNA Trp codon CCA reverse strand is reported
GACTCCGTGGCGCAACGGTAGCGCGTCTGACTCCAGATCAGAAGGTTGCGTGTTCAAATCACGTCGGGGTCA
>dirus_KB672868_15037283-15037213 tRNA Gly codon GCC reverse strand is reported
GCATCGGTGGTTCAGTGGTAGAATGCTCGCCTGCCACGCGGGCGGCCCGGGTTCGATTCCCGGCCGATGCA
>dirus_KB672868_15036326-15036253 tRNA Ile codon AAT reverse strand is reported
GGCCCCATAGCTCAGCTGGTTAGAGCGTCGTGCTAATAACGCGAAGGTCGTGAGTTCGATCCTCTCTGGAGCCA
>dirus_KB672868_15034909-15034835 tRNA Pseudo codon AAT reverse strand is reported
AGGTCCATAGCTCAGTTGGGTTACAGAGTCTTGCTAATAACGCGAAGGTCATGAGTTCGATCCTTTCTGGAGCCA
>dirus_KB672868_15034173-15034100 tRNA Ile codon AAT reverse strand is reported
GGCTCCATAGCTCAGTTGGTTAGAGCGTCGTGCTAATAACGCGAAGGTCGTGAGTTCGATCCTCTCTGGAGCCA
>dirus_KB672868_15031839-15031769 tRNA Gly codon GCC reverse strand is reported
GCATCGGTGGTTCAGTGGTAGAATGCTCGCCTGCCACGCGGGCGGCCCGGGTTCGATTCCCGGCCGATGCA
>dirus_KB672868_13781094-13781023 tRNA Glu codon CTC reverse strand is reported
TCCCATATTGTCTAGTGGTTAGGATATCCGGCTCTCACCCGGAAGGCCCGGGTTCGATTCCCGGTATGGGAA
>dirus_KB672868_13573234-13573162 tRNA Arg codon TCT reverse strand is reported
GTCCCTTTGGCGCAGCGGATAGCGCGTTGGACTTCTAATCCAAAGGTCGTGGGTTCGATCCCCACAAGGGATG
>dirus_KB672868_10969386-10969314 tRNA Phe codon GAA reverse strand is reported
GCCGAAATAGCTCAGTTGGGAGAGCGTTAGACTGAAGATCTAAAGGTCCCCGGTTCAATCCCGGGTTTCGGCA
>dirus_KB672868_10962308-10962236 tRNA Phe codon GAA reverse strand is reported
GCCGAAATAGCTCAGTTGGGAGAGCGTTAGACTGAAGATCTAAAGGTCCCCGGTTCAATCCCGGGTTTCGGCA
>dirus_KB672868_10961821-10961749 tRNA Phe codon GAA reverse strand is reported
GCCGAAATAGCTCAGTTGGGAGAGCGTTAGACTGAAGATCTAAAGGTCCCCGGTTCAATCCCGGGTTTCGGCA
>dirus_KB672868_10648208-10648137 tRNA Asp codon GTC reverse strand is reported
TCCTCGATAGTATAGTGGTCAGTATCCCCGCCTGTCACGCGGGAGACCGGGGTTCGATTCCCCGTCGGGGAG
>dirus_KB672868_8819446-8819375 tRNA Pro codon CGG reverse strand is reported
GGCTCAATGGTCTAGGGGTATGATTTTCGCTTCGGGTGCGAGAGGTCCCGGGTTCAAATCCCGGTTGAGCCC
>dirus_KB672868_8819293-8819222 tRNA Pro codon TGG reverse strand is reported
GGCTCAATGGTCTAGGGGTATGATTCTCGCTTTGGGTGCGAGAGGTCCCGGGTTCAAATCCCGGTTGAGCCC
>dirus_KB672868_5636300-5636229 tRNA Asp codon GTC reverse strand is reported
TCCTCGATAGTATAGTGGTCAGTATCCCCGCCTGTCACGCGGGAGACCGGGGTTCGATTCCCCGTCGGGGAG
>dirus_KB672868_5624657-5624576 tRNA Ser codon AGA reverse strand is reported
GCAGTCGTGGCCGAGCGGTTAAGGCGTCTGACTAGAAATCAGATTCCCTCTGGGAGCGTAGGTTCGAATCCTACCGACTGCG
>dirus_KB672868_5588099-5588027 tRNA Arg codon ACG reverse strand is reported
GGTCCTGTGGCGCAATGGATAACGCGTCTGACTACGGATCAGAAGATTCCAGGTTCGACTCCTGGCAGGATCG
>dirus_KB672868_5575062-5574991 tRNA Ala codon TGC reverse strand is reported
GGGGATATAGCTCAGTGGTAGAGCGTTCGCTTTGCATGTGAAAGGCCCCGGGTTCGATCCCCGGTATCTCCA
>dirus_KB672868_5566058-5565977 tRNA Ser codon AGA reverse strand is reported
GCAGTCGTGGCCGAGCGGTTAAGGCGTCTGACTAGAAATCAGATTCCCTCTGGGAGCGTAGGTTCGAATCCTACCGACTGCG
>dirus_KB672868_5563352-5563271 tRNA Ser codon AGA reverse strand is reported
GCAGTCGTGGCCGAGCGGTTAAGGCGTCTGACTAGAAATCAGATTCCCTCTGGGAGCGTAGGTTCGAATCCTACCGGCTGCG
>dirus_KB672868_5546129-5546058 tRNA Pro codon TGG reverse strand is reported
GGCTCAATGGTCTAGGGGTATGATTCTCGCTTTGGGTGCGAGAGGTCCCGGGTTCAAATCCCGGTTGAGCCC
>dirus_KB672868_5540874-5540802 tRNA Ala codon AGC reverse strand is reported
GGGGATGTAGCTCAGATGGTAGAGCGCTCGCTTAGCATGTGAGAGGTACCGGGATCGATACCCGGCATCTCCA
>dirus_KB672868_5489161-5489080 tRNA Ser codon TGA reverse strand is reported
GCTGTGGTGTCCGAGCGGTTAAGGAGATGGACTTGAAATCCATTGGGTTCTACCCGCACAGGTTCGAATCCTGTCTACAGCG
>dirus_KB672868_5488143-5488070 tRNA Thr codon AGT reverse strand is reported
GGCGCCGTGGCTTAGTTGGTTAAAGCGCCTGTCTAGTAAACAGGAGATCGTGAGTTCGAATCTCGCCGGAGCCT
>dirus_KB672868_5486373-5486300 tRNA Thr codon AGT reverse strand is reported
GGCGCCGTGGCTTAGTTGGTTAAAGCGCCTGTCTAGTAAACAGGAGATCGTGAGTTCGAATCTCGCCGGAGCCT
>dirus_KB672868_5480069-5479998 tRNA Ala codon TGC reverse strand is reported
GGGGATATAGCTCAGTGGTAGAGCGTTCGCTTTGCATGTGAAAGGCCCCGGGTTCGATCCCCGGTATCTCCA
>dirus_KB672868_3912905-3912834 tRNA Glu codon TTC reverse strand is reported
TCCCATATGGTCTAGTGGCTAGGATATCTGGCTTTCACCCAGAAGGCCCGGGTTCGATTCCCGGTATGGGAA
>dirus_KB672813_342454-342525 tRNA Ala codon CGC
GGGGATGTAGCTCAGTGGTAGAGCGCTCGCTTCGCATGTGAGAAGTCCCGGGTTCAATCCCCGGCATCTCCA
>dirus_KB672813_573150-573231 tRNA Leu codon AAG
GGTAGCGTGGCCGAGCGGTCTAAGGCGCTGGTTTAAGGCACCAGTCTCCTCGGAGGCGTGGGTTCGAATCCCACCGCTGCCA
>dirus_KB672813_573761-573842 tRNA Leu codon AAG
GGTAGCGTGGCCGAGCGGTCTAAGGCGCTGGTTTAAGGCACCAGTCTCCTCGGAGGCGTGGGTTCGAATCCCACCGCTGCCA
>dirus_KB672813_681591-681662 tRNA Gly codon TCC
GCGTCGGTGGTGTAATGGTCAGCATAGTTGCCTTCCAAGCAGTTGATCCGGGTTCGATTCCCGGCCGACGCA
>dirus_KB672813_682496-682567 tRNA His codon GTG
GCCGTGATCGTCTAGTGGTTAGGACCCTACGTTGTGGCCGTAGTAACCCAGGTTCGAATCCTGGTCACGGCA
>dirus_KB672813_683211-683283 tRNA Arg codon TCG
GACCGTGTGGCCTAATGGAGAAGGCGTCGGACTTCGGATCCGAAGATTGCAGGTTCGAGTCCTGTCACGGTCG
>dirus_KB672813_711771-711842 tRNA Gly codon TCC
GCGTCGGTGGTGTAATGGTCAGCATAGTTGCCTTCCAAGCAGTTGATCCGGGTTCGATTCCCGGCCGACGCA
>dirus_KB672813_712235-712306 tRNA His codon GTG
GCCGTGATCGTCTAGTGGTTAGGACCCTACGTTGTGGCCGTAGTAACCCAGGTTCGAATCCTGGTCACGGCA
>dirus_KB672813_713525-713607 tRNA Leu codon CAG
GTCAGGATGGCCGAGTGGTCTAAGGCGCTACGTTCAGGTCGTAGTCTTCTCTGAAGGCGTGGGTTCGAATCCCATTTCTGACA
>dirus_KB672813_1771600-1771671 tRNA Glu codon TTC
TCCCATATGGTCTAGTGGCTAGGATATCTGGCTTTCACCCAGAAGGCCCGGGTTCGATTCCCGGTATGGGAA
>dirus_KB672813_2098856-2098927 tRNA Trp codon CCA
GACTCCGTGGCGCAACGGTAGCGCGTCTGACTCCAGATCAGAAGGTTGCGTGTTCAAATCACGTCGGGGTCA
>dirus_KB672813_2145501-2145573 tRNA Lys codon TTT
GCCCGGATAGCTCAGTCGGTAGAGCGTTGGACTTTTAATCCAACGGTCTGGGGTTCAAGTCCCCATTCGGGCG
>dirus_KB672813_2148126-2148199 tRNA Asn codon GTT
GCCTTCGTGGCGCAATCGGTTAGCGCGTTCGGCTGTTAACCGAAAGGTTGGTGGTTCGAGTCCACCCGGGGGCG
>dirus_KB672813_2298848-2298918 tRNA Gly codon GCC
GCATCGGTGGTTCAGTGGTAGAATGCTCGCCTGCCACGCGGGCGGCCCGGGTTCGATTCCCGGCCGATGCA
>dirus_KB672813_4183513-4183585 tRNA Arg codon TCG
GGCCGTGTGGCCTAATGGAGAAGGCGTCGGACTTCGGATCCGAAGATTGCAGGTTCGAGTCCTGTCACGGTCG
>dirus_KB672813_676814-676743 tRNA His codon GTG reverse strand is reported
GCCGTGATCGTCTAGTGGTTAGGACCCTACGTTGTGGCCGTAGTAACCCAGGTTCGAATCCTGGTCACGGCA
>dirus_KB672813_443187-443115 tRNA Val codon CAC reverse strand is reported
GTTTCCGTAGTGTAGCGGTTATCACGTCTGCTTCACACGCAGAAGGTCCCCGGTTCGAACCCGGGCGGAAACA
>dirus_KB673600_1551-1623 tRNA Arg codon TCT
GTCCCTCTGGCGCAGCGGATAGCGCGTTGGACTTCTAATCCAAAGGTCGTGGGTTCGATCCCCACGAGGGATG
>dirus_KB672913_1378968-1378896 tRNA Lys codon CTT reverse strand is reported
GCCCGGCTAGCTCAGTCGGTAGAGCATGAGACTCTTAATCTCAGGGTCGTGGGTTCGAGCCCCACGTTGGGCG
>dirus_KB673113_98368-98296 tRNA Arg codon TCT reverse strand is reported
ACCCCAATGGCCTAATGGATAAGGCACTGGCCTTCTAAGCCGGGGCCTGTGGGTTCGAGTCCCATCTGAGGTA
>dirus_KB672924_1456141-1456068 tRNA Asn codon GTT reverse strand is reported
GCCTTCGTGGCGCAATCGGTTAGCGCGTTCGGCTGTTAACCGAAAGGTTGGTGGTTCGAGTCCACCCGGGGGCG
>dirus_KB672713_2233275-2233346 tRNA Gly codon TCC
GCGTCGGTGGTGTAATGGTCAGCATAGTTGCCTTCCAAGCAGTTGATCCGGGTTCGATTCCCGGCCGACGCA
>dirus_KB672713_2233595-2233666 tRNA His codon GTG
GCCGTGATCGTCTAGTGGTTAGGACCCTACGTTGTGGCCGTAGTAACCCAGGTTCGAATCCTGGTCACGGCA
>dirus_KB672713_2770264-2770334 tRNA Gly codon GCC
GCATCGGTGGTTCAGTGGTAGAATGCTCGCCTGCCACGCGGGCGGCCCGGGTTCGATTCCCGGCCGATGCA
>dirus_KB672713_2776734-2776806 tRNA Met codon CAT
GCCTCGATAGCGCAGTCGGTAGCGCGTAAGTCTCATAATCTTAAGGTCGTGAGTTCGATCCTCACTCGGGGCA
>dirus_KB672713_2781620-2781692 tRNA Met codon CAT
GCCTCGATAGCGCAGTCGGTAGCGCGTAAGTCTCATAATCTTAAGGTCGTGAGTTCGATCCTCACTCGGGGCA
>dirus_KB672713_3145616-3145688 tRNA Arg codon TCG
GGCCGTGTGGCCTAATGGAGAAGGCGTCGGACTTCGGATCCGAAGATTGCAGGTTCGAGTCCTGTCACGGTCG
>dirus_KB672713_2782585-2782514 tRNA Trp codon CCA reverse strand is reported
GACTCCGTGGCGCAACGGTAGCGCGTCTGACTCCAGATCAGAAGGTTGCGTGTTCAAATCACGTCGGGGTCA
>dirus_KB672713_2777517-2777446 tRNA Trp codon CCA reverse strand is reported
GACTCCGTGGCGCAACGGTAGCGCGTCTGACTCCAGATCAGAAGGTTGCGTGTTCAAATCACGTCGGGGTCA
>dirus_KB673645_2354463-2354535 tRNA Val codon CAC
GTTTCCGTAGTGTAGTGGTTATCACGTCTGCTTCACACGCAGAAGGTCCCCGGTTCGAACCCGGGCGGAAACA
>dirus_KB673645_3775713-3775784 tRNA Thr codon CGT
GCCTCTTTAGCTCAGTGGTAGAGCGCTGGTCTCGTAAACCAGCGGTCGTGAGTTCAAACCTCACAGGAGGCA
>dirus_KB673645_3847652-3847723 tRNA Thr codon CGT
GCCTCTTTAGCTCAGTGGTAGAGCGCTGGTCTCGTAAACCAGCGGTCGTGAGTTCAAACCTCACAGGAGGCA
>dirus_KB673645_4751590-4751662 tRNA Lys codon TTT
GCCCGGATAGCTCAGTCGGTAGAGCGTTGGACTTTTAATCCAACGGTCTAGGGTTCAAGTCCCTATTCGGGCG
>dirus_KB673645_4752754-4752826 tRNA Lys codon TTT
GCCCGGGTAGCTCAGTCGGTAGAGCGTTGGACTTTTAATCCAACGGTCTAGGGTTCAAGTCCCTATTCGGGCG
>dirus_KB673645_4753252-4753134 tRNA Leu codon CAA reverse strand is reported
GTCAGGATGGCCGAGCGGTCTAAGGCGCCAGACTCAAGAGCAATCTTACCCGTCTCTTCCGGGTGTTCCGAGCGTTCTGGTCCTCTCTGAGGGCGTGGGTTCGAATCCCACTTCTGACA
>dirus_KB673645_4751082-4750958 tRNA Leu codon CAA reverse strand is reported
GTCAGGATGGCCGAGCGGTCTAAGGCGCCAGACTCAAGAGCAATCTTGCCCGCACCTACAATGCGGGTTCACATCGAGCGTTCTGGTCCTCTCTGAGGGCGTGGGTTCGAATCCCACTTCTGACA
>dirus_KB673645_3904756-3904684 tRNA Lys codon CTT reverse strand is reported
GCCCGGCTAGCTCAGTCGGTAGAGCATGAGACTCTTAATCTCAGGGTCGTGGGTTCGAGCCCCACGTTGGGCG
>dirus_KB673645_3874503-3874422 tRNA Ser codon GCT reverse strand is reported
GACGAGGTGGCCGAGTGGTTAAGGCGTTGGACTGCTAATCCAATGTGCTCTGCACGCGTGGGTTCGAATCCCATCCTCGTCG
>dirus_KB673645_3874208-3874137 tRNA Ala codon CGC reverse strand is reported
GGGGATGTAGCTCAGTGGTAGAGCGCTCGCTTCGCATGTGAGAAGTCCCGGGTTCAATCCCCGGCATCTCCA
>dirus_KB673645_3796460-3796389 tRNA Pro codon CGG reverse strand is reported
GGCTCGTTGGTCTAGGGGTATGATTCTCGCTTCGGGTGCGAGAGGTCCCGGGTTCAATTCCCGGACGAGCCC
>dirus_KB673645_3718265-3718194 tRNA Ala codon CGC reverse strand is reported
GGGGACGTAGCTCAGTGGTAGAGCGCTCGCTTCGCATGTGAGAAGTCCCGGGTTCAATCCCCGGCGTCTCCA
>dirus_KB672835_927610-927699 tRNA Ile codon TAT
GCTCTAGTAGCGCAACTGGTTAGCGCGCGGTGCTTATAGGACAGCAATCGAGCGACATCGAGGTTGTGAGTTCGATCCTCACCTAGAGCA
>dirus_KB672835_3474260-3474188 tRNA Val codon CAC reverse strand is reported
GTTTCCGTAGTGTAGCGGTTATCACGTCTGCTTCACACGCAGAAGGTCCCCGGTTCGAACCCGGGCGGAAACA
>epiroticus_KB671544_152786-152858 tRNA Pseudo codon ???
GGCTCGGTGGTCCAGTGGTTACGGCGTAGGGCTGTCAAAAGGCCCGTCGCCGGTTCGAATCTCATTCGGACCG
>epiroticus_KB669613_1464474-1464545 tRNA Pro codon TGG
GGCTCAATGGTCTAGGGGTATGATTCTCGCTTTGGGTGCGAGAGGTCCCGGGTTCAAATCCCGGTTGAGCCC
>epiroticus_KB669613_1568712-1568783 tRNA Glu codon CTC
TCCCATATTGTCTAGTGGTTAGGATATCCGGCTCTCACCCGGAAGGCCCGGGTTCGATTCCCGGTATGGGAA
>epiroticus_KB669613_2005941-2005870 tRNA Met codon CAT reverse strand is reported
AGCAGAGTGGCGCAGTGGAAGCGTGCTGGGCCCATAACCCAGAGGTCCGTAGATCGAAACTACGCTCTGCTA
>epiroticus_KB669613_2002118-2002046 tRNA Met codon CAT reverse strand is reported
GCCTCGATAGCGCAGTAGGTAGCGCGTAAGTCTCATAATCTTAAGGTCGTGAGTTCGATCCTCACTCGGGGCA
>epiroticus_KB669613_2000686-2000615 tRNA Met codon CAT reverse strand is reported
AGCAGAGTGGCGCAGTGGAAGCGTGCTGGGCCCATAACCCAGAGGTCCGTAGATCGAAACTACGCTCTGCTA
>epiroticus_KB669613_2000000-1999928 tRNA Met codon CAT reverse strand is reported
GCCTCGATAGCGCAGTAGGTAGCGCGTAAGTCTCATAATCTTAAGGTCGTGAGTTCGATCCTCACTCGGGGCA
>epiroticus_KB671587_278159-278231 tRNA Lys codon TTT
GCCCGGATAGCTCAGTCGGTAGAGCGTTGGACTTTTAATCCAACGGTCTAGGGTTCAAGTCCCTATTCGGGCG
>epiroticus_KB671587_278856-278928 tRNA Lys codon TTT
GCCCGGGTAGCTCAGTCGGTAGAGCGTTGGACTTTTAATCCAACGGTCTAGGGTTCAAGTCCCTATTCGGGCG
>epiroticus_KB671587_279626-279510 tRNA Leu codon CAA reverse strand is reported
GTCAGGATGGCCGAGCGGTCTAAGGCGCCAGACTCAAGAGCAATCTTACCCACTCTCAAGCGGGCCCGAGCGTTCTGGTCCTCTCTGAGGGCGTGGGTTCGAATCCCACTTCTGACA
>epiroticus_KB671587_277701-277578 tRNA Leu codon CAA reverse strand is reported
GTCAGGATGGCCGAGCGGTCTAAGGCGCCAGACTCAAGAGCAATCTTGCCCGCCCCCTCATGCCGGGTTCTTCCGAGCGTTCTGGTCCTCTCTGAGGGCGTGGGTTCGAATCCCACTTCTGACA
>epiroticus_KB671587_27699-27627 tRNA Lys codon CTT reverse strand is reported
GCCCGGCTAGCTCAGTCGGTAGAGCATGAGACTCTTAATCTCAGGGTCGTGGGTTCGAGCCCCACGTTGGGCG
>epiroticus_KB670025_77612-77684 tRNA Val codon AAC
GTTTCCGTGGTGTAGTGGTTATCACATCCGCCTAACACGCGGAAGGCCCCCGGTTCGATCCCGGGCGGAAACA
>epiroticus_KB670025_84359-84430 tRNA His codon GTG
GCCGTGATCGTCTAGTGGTTAGGACCCTACGTTGTGGCCGTAGTAACCCAGGTTCGAATCCTGGTCACGGCA
>epiroticus_KB670025_80553-80481 tRNA Val codon AAC reverse strand is reported
GTTTCCGTGGTGTAGTGGTTATCACATCCGCCTAACACGCGGAAGGCCCCCGGTTCGATCCCGGGCGGAAACA
>epiroticus_KB670025_80101-80030 tRNA His codon GTG reverse strand is reported
GCCGTGATCGTCTAGTGGTTAGGACCCTACGTTGTGGCCGTAGTAACCCAGGTTCGAATCCTGGTCACGGCA
>epiroticus_KB670025_79512-79441 tRNA His codon GTG reverse strand is reported
GCCGTGATCGTCTAGTGGTTAGGACCCTACGTTGTGGCCGTAGTAACCCAGGTTCGAATCCTGGTCACGGCA
>epiroticus_KB670025_78851-78780 tRNA His codon GTG reverse strand is reported
GCCGTGATCGTCTAGTGGTTAGGACCCTACGTTGTGGCCGTAGTAACCCAGGTTCGAATCCTGGTCACGGCA
>epiroticus_KB670025_78225-78154 tRNA His codon GTG reverse strand is reported
GCCGTGATCGTCTAGTGGTTAGGACCCTACGTTGTGGCCGTAGTAACCCAGGTTCGAATCCTGGTCACGGCA
>epiroticus_KB671687_355034-355104 tRNA Gly codon GCC
GCATCGGTGGTTCAGTGGTAGAATGCTCGCCTGCCACGCGGGCGGCCCGGGTTCGATTCCCGGCCGATGCA
>epiroticus_KB671687_359308-359380 tRNA Met codon CAT
GCCTCGATAGCGCAGTCGGTAGCGCGTAAGTCTCATAATCTTAAGGTCGTGAGTTCGATCCTCACTCGGGGCA
>epiroticus_KB671687_364900-364972 tRNA Met codon CAT
GCCTCGATAGCGCAGTCGGTAGCGCGTAAGTCTCATAATCTTAAGGTCGTGAGTTCGATCCTCACTCGGGGCA
>epiroticus_KB671687_648096-648168 tRNA Arg codon TCG
GGCCGTGTGGCCTAATGGAGAAGGCGTCGGACTTCGGATCCGAAGATTGCAGGTTCGAGTCCTGTCACGGTCG
>epiroticus_KB671687_720511-720440 tRNA Glu codon TTC reverse strand is reported
TCCCATATGGTGTAGTGGCTAGGATATCTGGCTTTCACCCAGAAGGCCCGGGTTCGATTCCCGGTATGGGAA
>epiroticus_KB671687_365521-365450 tRNA Trp codon CCA reverse strand is reported
GACTCCGTGGCGCAACGGTAGCGCGTCTGACTCCAGATCAGAAGGTTGCGTGTTCAAATCACGTCGGGGTCA
>epiroticus_KB671687_360276-360205 tRNA Trp codon CCA reverse strand is reported
GACTCCGTGGCGCAACGGTAGCGCGTCTGACTCCAGATCAGAAGGTTGCGTGTTCAAATCACGTCGGGGTCA
>epiroticus_KB672195_13481-13553 tRNA Pseudo codon ???
GGCACGGTGGTCCAGTGGTTACGGCGTAGGGCTGTCAAAAGGCCCGTCGTCGGTTCGATTCTCATTCGGACCA
>epiroticus_KB671059_200607-200688 tRNA Ser codon AGA
GCAGTCGTGGCCGAGCGGTTAAGGCGTCTGACTAGAAATCAGATTCCCTCTGGGAGCGTAGGTTCGAATCCTACCGACTGCG
>epiroticus_KB670724_462440-462511 tRNA Glu codon CTC
TCCCATATTGTCTAGTGGTTAGGATATCCGGCTCTCACCCGGAAGGCCCGGGTTCGATTCCCGGTATGGGAA
>epiroticus_KB670724_2027138-2027209 tRNA Thr codon CGT
GCCTCTTTAGCTCAGTGGTAGAGCGCTGGTCTCGTAAACCAGCGGTCGTGAGTTCAATCCTCACAGGAGGCA
>epiroticus_KB670724_2085820-2085891 tRNA Thr codon CGT
GCCTCTTTAGCTCAGTGGTAGAGCGCTGGTCTCGTAAACCAGCGGTCGTGAGTTCAAACCTCACAGGAGGCA
>epiroticus_KB670724_2127173-2127101 tRNA Lys codon CTT reverse strand is reported
GCCCGGCTAGCTCAGTCGGTAGAGCATGAGACTCTTAATCTCAGGGTCGTGGGTTCGAGCCCCACGTTGGGCG
>epiroticus_KB670724_2108414-2108333 tRNA Ser codon GCT reverse strand is reported
GACGAGGTGGCCGAGTGGTTAAGGCGTTGGACTGCTAATCCAATGTGCTCTGCACGCGTGGGTTCGAATCCCATCCTCGTCG
>epiroticus_KB670724_2108139-2108068 tRNA Ala codon CGC reverse strand is reported
GGGGATGTAGCTCAGTGGTAGAGCGCTCGCTTCGCATGTGAGAAGTCCCGGGTTCAATCCCCGGCATCTCCA
>epiroticus_KB670724_2045357-2045286 tRNA Pro codon CGG reverse strand is reported
GGCTCGTTGGTCTAGGGGTATGATTCTCGCTTCGGGTGCGAGAGGTCCCGGGTTCAATTCCCGGACGAGCCC
>epiroticus_KB670724_1965349-1965278 tRNA Ala codon CGC reverse strand is reported
GGGGACGTAGCTCAGTGGTAGAGCGCTCGCTTCGCATGTGAGAAGTCCCGGGTTCAATCCCCGGCGTCTCCA
>epiroticus_KB670724_570658-570587 tRNA Thr codon CGT reverse strand is reported
GCCTCTTTAGCTCAGTGGTAGAGCGCTGGTCTCGTAAACCAGCGGTCGTGAGTTCAATCCTCACAGGAGGCA
>epiroticus_KB672155_5560-5641 tRNA Ser codon CGA
GCAGTCGTGGCCGAGTGGTTAAGGCGTCTGACTCGAAATCAGATTCCCTCTGGGAGCGTAGGTTCGAATCCTACCGGCTGCG
>epiroticus_KB672155_29895-29967 tRNA Arg codon CCT
GCCCCAGTGGCCTAATGGACAAGGCACCGGCCTCCTAAGCCGGGGATTGTGGGTTCGAGTCCCATCTGGGGTA
>epiroticus_KB672155_34302-34373 tRNA Pro codon CGG
GGCTCGTTGGTCTAGGGGTATGATTCTCGCTTCGGGTGCGAGAGGTCCCGGGTTCAATTCCCGGACGAGCCC
>epiroticus_KB672155_27923-27842 tRNA Ser codon CGA reverse strand is reported
GCAGTCGTGGCCGAGTGGTTAAGGCGTCTGACTCGAAATCAGATTCCCTCTGGGAGCGTAGGTTCGAATCCTACCGGCTGCG
>epiroticus_KB671733_41608-41689 tRNA Ser codon CGA
GCAGTCGTGGCCGAGTGGTTAAGGCGTCTGACTCGAAATCAGATTCCCTCTGGGAGCGTAGGTTCGAATCCTACCGGCTGCG
>epiroticus_KB669692_169066-169138 tRNA Lys codon TTT
GCCCGGATAGCTCAGTCGGTAGAGCGTTGGACTTTTAATCCAACGGTCAAGGGTTCAAGTCCCTTTTCGGGCG
>epiroticus_KB669692_171473-171546 tRNA Ile codon AAT
GGCTCCATAGCTCAGCTGGTTAGAGCGTCGTGCTAATAACGCGAAGGTCGTGAGTTCGATCCTCTCTGGAGCCA
>epiroticus_KB669692_172707-172780 tRNA Ile codon AAT
GGCTCCATAGCTCAGCTGGTTAGAGCGTCGTGCTAATAACGCGAAGGTCGTGAGTTCGATCCTCTCTGGAGCCA
>epiroticus_KB669692_173961-174032 tRNA Gly codon TCC
GCGTCGGTGGTGTAATGGTCAGCATAGTTGCCTTCCAAGCAGTTGATCCGGGTTCGATTCCCGGCCGACGCA
>epiroticus_KB669692_210764-210835 tRNA Trp codon CCA
GACTCCGTGGCGCAACGGTAGCGCGTCTGACTCCAGATCAGAAGGTTGCGTGTTCAAATCACGTCGGGGTCA
>epiroticus_KB669692_211476-211376 tRNA Tyr codon GTA reverse strand is reported
CCTTCGATAGCTCAGTTGGTAGAGCGGTGGACTGTAGAAAGGTAACGGTTGTTGGTTCCATAGAAATCCATAGGTCGCTGGTTCAAATCCGGCTCGAAGGA
>epiroticus_KB669692_208921-208848 tRNA Ile codon AAT reverse strand is reported
GGCTCCATAGCTCAGCTGGTTAGAGCGTCGTGCTAATAACGCGAAGGTCGTGAGTTCGATCCTCTCTGGAGCCA
>epiroticus_KB669692_208210-208137 tRNA Ile codon AAT reverse strand is reported
GGCTCCATAGCTCAGCTGGTTAGAGCGTCGTGCTAATAACGCGAAGGTCGTGAGTTCGATCCTCTCTGGAGCCA
[truncated: 629,797 more chars]
