# Supplementary material for: Non-coding RNA gene families in the genomes of anopheline mosquitoes
Source: BMC Genomics. 2014 Nov 28;15(1):1038. doi: 10.1186/1471-2164-15-1038 (PMC4300560; doi:10.1186/1471-2164-15-1038)
Supplement: Supplementary file 5 — Additional file 5: miRNA genes identified in the anopheline genomes. This txt file is essentially a FASTA-formatted file that contains all sequences determined and listed in Table 4. The sequences are listed alphabetically following the names of the taxa. The coordinates of the scaffold in which the sequence was detected as well as the direction of transcription are indicated in the header line. The header also contains, when available, the coordinates and the sequence of the mature miRNA. (TXT 292 KB) [file 12864_2014_6849_MOESM5_ESM.txt]

>albimanus_KB672286_11560476-11560583 miR-9a mature: TCTTTGGTTATCTAGCTGTATGA at base 18 11560494
CATTCTTCGTCAATGTTCTCTTTGGTTATCTAGCTGTATGAGTGTATTTAAAAACGTCATAAAGCTAGCATACCGAAGTTAATAATTGGCTGAAATTCATCGATTGGA
>albimanus_KB672286_11792992-11793076 mir-276 mature: AGCGAGGTATAGAGTTCCT at base 13 reverse 11793063
AGGCTATCCAAGAGCACGGTATGAAGTTCCTACAGATTTCATATGAACAACGTAGGAACTCTATACCTCGCTGATGGCAATCACC
>albimanus_KB672286_11793077-11792993 miR-276a-5p mature: CAGCGAGGTATAGAGTTCCTACG at base 13 reverse 11792980 reverse strand is reported
TGGTGATTGCCATCAGCGAGGTATAGAGTTCCTACGTTGTTCATATGAAATCTGTAGGAACTTCATACCGTGCTCTTGGATAGCC
>albimanus_KB672286_11853955-11854074 mir-276 mature: AGCGAGGTATAGAGTTCCT at base 23 reverse 11854051
CTGTTGCGTTCAGATCAAGCCAAGAGCACGGTATGAAGTTCCTATGAAGTAGCAACGCGAGCTCATAAAGCAGAACATAGGAACTCTATACCTCGCTAGCGGGTTGTCTGGAGTTTGGTT
>albimanus_KB672286_13914924-13915027 miR-281-2-5p mature: AAGAGAGCTATCCGTCGACAGT at base 21 13914945
GCTCGATCGAATGTGAAAATAAAGAGAGCTATCCGTCGACAGTAGGGATATAATTCACTGTCATGGAATTGCTCTCTTTATGTACAATTCGATATTCACCGAAA
>albimanus_KB672286_16425419-16425532 miR-190-3p mature: CCCAGGAATCAAACATATTATTA at base 60 reverse 16425472
GGTAACGAGCGACGAGCAACGATGGTCACAGTAATAATATGTTTGATTCCTGGGTGATAATTGAACAATTTAACAACCAAGAATATCAAACATATCTTACCGAAAGCATCCCAA
>albimanus_KB672286_16425528-16425438 miR-190 mature: AGATATGTTTGATATTCTTGGT at base 13 reverse 16425425 reverse strand is reported
GATGCTTTCGGTAAGATATGTTTGATATTCTTGGTTGTTAAATTGTTCAATTATCACCCAGGAATCAAACATATTATTACTGTGACCATCG
>albimanus_KB672286_23431913-23432015 miR-988-3p mature: CCCCTTGTTGCAAACCTCACGC at base 59 reverse 23431956
TTGTCGGCTAGAGACACCGCCAGCGTGAGGTTTGCAACAAGGGGATGAACTTCAACTGAAAATCTCATTGTCACAAAGCACACACCGGTCAAGTGTCCCGGAG
>albimanus_KB672286_23432010-23431926 miR-988-5p mature: GTGTGCTTTGTGACAATGAGA at base 15 reverse 23431911 reverse strand is reported
GGACACTTGACCGGTGTGTGCTTTGTGACAATGAGATTTTCAGTTGAAGTTCATCCCCTTGTTGCAAACCTCACGCTGGCGGTGT
>albimanus_KB672286_23668473-23668570 mir-219 mature: TGATTGTCCAAACGCAATTCTTG at base 18 reverse 23668552
CACCGCTTTCGAGCCACGGATGTCCAGTCACAACTCTTGAGTAGCTAATGATCTCAACAAGAATTGCGTTTGGACAATCAGAGCTAGAAAATGTCTCC
>albimanus_KB672286_23668562-23668482 miR-219 mature: TGATTGTCCAAACGCAATTCTTG at base 10 reverse 23668472 reverse strand is reported
TTTCTAGCTCTGATTGTCCAAACGCAATTCTTGTTGAGATCATTAGCTACTCAAGAGTTGTGACTGGACATCCGTGGCTCG
>albimanus_KB672286_29186360-29186434 mir-2c mature: TATCACAGCCAGCTTTGATGAGC at base 46 29186406
TCCGTGTTGGCATCAAATCTGGTTGTCATAGTTGCTTTCGAAACACTATCACAGCCAGCTTTGATGAGCAATACG
>albimanus_KB672286_29187105-29187225 mir-2 mature: not detected
CGGACTGGGCTCATCAATTGGTTGTGGCTATGTGTTTATCACCAAGTAAACCGGACTCGTTTTCCGCAATTCACTATCATATCACAGCCATTTTGATGAGCTCGGTCGGGTGATGAAACAC
>albimanus_KB672286_29187620-29187754 miR-13-5p mature: TCGTAAAAATGGTTGTGCTGTG at base 39 29187659
TAGTTATCACGTTGCAGCTCCCGTTTGGTCGTGGTCGGGTCGTAAAAATGGTTGTGCTGTGTCGATACTTACGAAAGTTCATATCACAGCCATTTTGACGAGTTTGACTGCTACTAGGAACACCGTGATCATCGC
>albimanus_KB672286_29187974-29188073 mir-2a-2 mature: not detected
ACTTTTTGAGCCGATGTTCCATCTCACAAAGTGGCTGTGAAATGGTGCATTCTTTTCCATATCACAGCCAGCTTTGATGAGCTGGACCATACTTGGCTTA
>albimanus_KB672286_8472639-8472742 miR-282-3p mature: ACATAGCCTGACAGAGGTTAGG at base 60 reverse 8472682
GACGATGTGCTTACAGATTTCACCTAACCTCTGTCAGGCTATGTCTGGATTGTGAAACCATTTACAGACAAAGCCTAGGAGAGGCTAGATTAGATCTGATCTTC
>albimanus_KB672286_8651521-8651622 miR-263b mature: CTTGGCACTGGGAGAATTCACAG at base 20 8651541
AACCGTGACCAATTATGGGCCTTGGCACTGGGAGAATTCACAGTGATCGTACATTATCGTTCTGTGGATCTTTTCGTGCCATCGTTCAAATTTGGTGCTCGC
>albimanus_KB672286_23668485-23668557 AGCTCTGATTGTCCAAACGCAATTCTTGTTGAGATCATTAGCTACTCAAGAGTTGTGACTGGACATCCGTGGC mature: not detected
GCCACGGATGTCCAGTCACAACTCTTGAGTAGCTAATGATCTCAACAAGAATTGCGTTTGGACAATCAGAGCT
>albimanus_KB672397_12764293-12764401 mir-252a mature: CTAAGTACTAGTGCCGCAGG at base 23 12764316
CGAGGATTGATAAGAATTCTTTACTAAGTACTAGTGCCGCAGGAGAGATTTCAACCCCTGCTGCCCAAGTGCTTATCGAAGAGTTCCGCTCTGTCATCGGTATCCTTCG
>albimanus_KB672397_14411887-14411979 mir-11 mature: CATCACAGTCTGAGTTCTTGCT at base 59 14411946
AAAAGCAAACTATTCTAGCGGGAACTCAGTGCTGTGATCTGTGTGCATTATCCGTTTCACATCACAGTCTGAGTTCTTGCTGGATGGTTGGCT
>albimanus_KB672397_14412249-14412331 putatively new miRNA mature: not detected
AGTCCTGGAGCTGTACTCTCGTGAGTCTACAACGCTTCATTCGATTCGAAATCCTGTAGCACCATGAGATTCAGCTCTAGTGC
>albimanus_KB672397_14601987-14602074 mir-1000 mature: ATATTGTCCTGTCACAGCAGTA at base 16 14602003
ATGCCAAAGGTCGATGATATTGTCCTGTCACAGCAGTACTATTTGCCTAGCTTACTGTTGTTTCGGGACATTTCCATCGACTCGAGGC
>albimanus_KB672397_19828729-19828826 miR-980-3p mature: TAGCTGCCTAGTGAAGGGC at base 53 reverse 19828773
GTTTGATGCACAGCAAGTACAATGTTGCCCTTCACTAGGCAGCTAACTTATGAAATCGTTTGCTAGATGACCTAGTGAATGACCGTATCGTAGCTTGC
>albimanus_KB672397_20587065-20587126 mir-2765 mature: TGGTAACTCCACCACCGTTGGC at base 2 reverse 20587124
CACGCGGAAACTCCAGCTCCCATTGGCAGTCAAATCTCGCCAACGGTGGTGGAGTTACCAGG
>albimanus_KB672397_20587138-20587058 miR-2765 mature: TGGTAACTCCACCACCGTTGGC at base 14 reverse 20587044 reverse strand is reported
AACGTTTCGGAGCCTGGTAACTCCACCACCGTTGGCGAGATTTGACTGCCAATGGGAGCTGGAGTTTCCGCGTGCCGAACG
>albimanus_KB672397_2766737-2766652 miR-1891 mature: TGAGGAGTTAATTTGCGTGTTT at base 16 reverse 2766636 reverse strand is reported
TCTTTTTCTGTCATGTTGAGGAGTTAATTTGCGTGTTTTTGCATTCGATTAAACACGTCCATTAACTCTGGTACATGATGGAAAAA
>albimanus_KB672397_2805149-2805237 mir-9b mature: TCTTTGGTGATTTTAGCTGTATG at base 12 reverse 2805225
AAATATTCTCACACATTAGGTTTTTGGTGATAAAGCTATATGTGATAGAAATAACATACAGCTAAAATCACCAAAGACCCAATAGGTGG
>albimanus_KB672397_2805239-2805158 miR-9b-5p mature: TCTTTGGTGATTTTAGCTGTATG at base 14 reverse 2805144 reverse strand is reported
TGCCACCTATTGGGTCTTTGGTGATTTTAGCTGTATGTTATTTCTATCACATATAGCTTTATCACCAAAAACCTAATGTGTG
>albimanus_KB672397_2805693-2805778 miR-79-3p mature: TTCATAAAGCTAGATTACCAAAGCAT at base 51 reverse 2805727
CTTTCGTCTATGCTTTGGTAATCTAGCTTTATGAAATACTTCAAATTCTATCATACAGCTAAAGCGCCAAAGCAAAGAAAAAAGGC
>albimanus_KB672397_2805765-2805695 miR-79-5p mature: GCTTTGGCGCTTTAGCTGTATGA at base 0 reverse 2805695 reverse strand is reported
GCTTTGGCGCTTTAGCTGTATGATAGAATTTGAAGTATTTCATAAAGCTAGATTACCAAAGCATAGACGAA
>albimanus_KB672397_2807589-2807712 miR-9c-3p mature: TAAAGCTTTAGTACCAGAGGTC at base 90 reverse 2807622
AATTCCCAGTTGGACCTCTGGTACTAAAGCTTTAGAGATATTACAATCAAAACAACATTCTACAGCTAGAATACCAAAGACACAGCCGGAAATTAAACGAAAAATGCATCATCAAACCAAAAAC
>albimanus_KB672397_2807680-2807591 miR-9c mature: TCTTTGGTATTCTAGCTGTAGA at base 12 reverse 2807579 reverse strand is reported
TTTCCGGCTGTGTCTTTGGTATTCTAGCTGTAGAATGTTGTTTTGATTGTAATATCTCTAAAGCTTTAGTACCAGAGGTCCAACTGGGAA
>albimanus_KB672397_7625982-7626073 precursor mature: not detected
ACGCCGTTACCTTAGAAAGTTCCATGCTTCCTTGCATTCAGTATTGCCTTTAAATAGATATGGAATGTAAAGAAGTATGGAGCGTTCGGGTA
>albimanus_KB672413_10435260-10435359 miR-305-3p mature: CGGCACATGTTGGAGTACAC at base 54 reverse 10435305
ACGATGATCTGTTGTCAGCACATTAAGTGTACTCCAACATGTGCCGGGTTTCTGAAATCCACCAGAGCACCTGATGAAGTACAATAGACATGTGACAAAG
>albimanus_KB672413_10435358-10435271 miR-305-5p mature: ATTGTACTTCATCAGGTGCTCT at base 14 reverse 10435257 reverse strand is reported
TTTGTCACATGTCTATTGTACTTCATCAGGTGCTCTGGTGGATTTCAGAAACCCGGCACATGTTGGAGTACACTTAATGTGCTGACAA
>albimanus_KB672413_10441258-10441370 miR-275-3p mature: TCAGGTACCTGAAGTAGCGCGCG at base 79 reverse 10441291
AAGCCGCACAACGCGCGCTACTTCAGGTACCTGACTGTTTGCAAAATGGATCAAGTCCCGGTTCCTGCTTAGCGCGCGTCGTTCAACGGTTCATCCAACAGACGACACAAAGT
>albimanus_KB672413_11472650-11472741 miR-965 mature: TAAGCGTATAGCTTTTCCCATT at base 58 reverse 11472683
GAACGAACGCCAAATGGGAAAAGCTATACGCTTATGGTTATAAATTGCACATAGAGCGCACAACCATTCCCATTCGGAATTCGTCAGACTTG
>albimanus_KB672413_14433139-14433227 mir-184 mature: TGGACGGAGAACTGATAAGGGC at base 53 14433192
CGGTGCACTCGAACCCTTATCATTCTTTCGCCCCGTGTGCAATGCGAACCGACTGGACGGAGAACTGATAAGGGCCCGGGTCACCTTTA
>albimanus_KB672413_14705829-14705928 putatively new miRNA mature: not detected
GTTTGCTGGTGACCGACATTAAAGTACAACTACTGTGATATGATCTTAACTCAGATCACAGCAGAAGTTCCTTCAATGTAAGCCACCACTGTTGACTTCC
>albimanus_KB672413_14706367-14706484 miR-286 mature: TGACTAGACCGAACACTCGCGTCCT at base 73 reverse 14706411
TTGTGCTGGGCCATTCGTTTAGGACGCGAGTGTTCGGTCTAGTCACTGAGTGTGAATCTGCGTGTTACGTGTTACAGCGACTAGTCCGACAATCGCCCCAAACTTTGACTTCTATCTG
>albimanus_KB672413_16608937-16609062 miR-133 mature: TTGGTCCCCTTCAACCAGCTGT at base 80 reverse 16608982
AGTGATGAATTCAATCACAGAGCTACAGCTGGTTGAAGGGGACCAAATGAACTCGCAACGTGAAAACATTGCTACAATATTACGATTTGACCCGATGTCAACCAGCTATATCGTGTGATTCAAGGC
>albimanus_KB672413_18009458-18009588 miR-125-3p mature: ACAAGTTTTGATCTCCGGTAT at base 88 reverse 18009500
ACCCGTCGCATCTCAACCGCTAATACCGGAGATCAAAACTTGTGAAACTTTGTAACGATAGTCACAAGTTAGGGTCTCAGGGAATCAGCAGATACATAAAAACGAAACAAATAAAACAGATGGATACTCTA
>albimanus_KB672413_18009557-18009467 miR-125-5p mature: TCCCTGAGACCCTAACTTGTGA at base 17 reverse 18009450 reverse strand is reported
TTTATGTATCTGCTGATTCCCTGAGACCCTAACTTGTGACTATCGTTACAAAGTTTCACAAGTTTTGATCTCCGGTATTAGCGGTTGAGAT
>albimanus_KB672413_18010721-18010818 let-7 mature: TGAGGTAGTTGGTTGTATAGT at base 19 reverse 18010799
CTCTACTCACATGGTAAGCTAGCCAGTTGTATAGTCGAATAGTGAAAACTAACACGGTACTATACAACCAACTACCTCAGCACGGAAGTAGTGCACGC
>albimanus_KB672413_18014331-18014432 mir-10 mature: AACCCGTAGATCCGAACTT at base 14 reverse 18014418
TTCGATGATCGGCCAACCGACGGCAGAATCCCATACATCCGTTCTTGTAACAAGTAAATAAGACAGCACAAGTTCGGATCTACGGGTTTCCACAGACATGGC
>albimanus_KB672413_18014427-18014342 miR-100 mature: AACCCGTAGATCCGAACTT at base 9 reverse 18014333 reverse strand is reported
GTCTGTGGAAACCCGTAGATCCGAACTTGTGCTGTCTTATTTACTTGTTACAAGAACGGATGTATGGGATTCTGCCGTCGGTTGGC
>albimanus_KB672413_19480156-19480239 mir-14 mature: TCAGTCTTTTTCTCTCTCCTA at base 54 19480210
GATAAGCCTGTGGGAGCGAGATTAAGGCTTGCTGGTTATCAATTTGAACTTTAGTCAGTCTTTTTCTCTCTCCTATCGGTGCAA
>albimanus_KB672413_2947654-2947750 miR-124 mature: TAAGGCACGCGGTGAATGCCAAG at base 55 reverse 2947695
CCGATGTGTATCGTTCGCTCTTGGCATTCACCGCGTGCCTTATGGAATCAGGTAACATACAGGCCTACAGTGAACACCAGGAGAAAAACGTGCGGAC
>albimanus_KB672413_7422649-7422759 miR-263a-5p mature: AATGGCACTGGAAGAATTCACGGG at base 18 7422667
TCGTTCCCTGGTACATGTAATGGCACTGGAAGAATTCACGGGATTTGTTTCAATACTCCCGTGTTCTCTTAGTGGCATACCCAGTACAGGGCTTTCCATCGAATTCGCGTG
>albimanus_KB672342_1078367-1078462 miR-2943 mature: TTAAGTAGGCACTTGCAGGCAAA at base 12 1078379
ACCTGGTGGATGTTAAGTAGGCACTTGCAGGCAAAATGAATTTTAAATCGTTGACTGCTTTTTCCTACTTTACATTGAGTCCAGGACTGATCATCG
>albimanus_KB672342_137749-137861 mir-137 mature: TATTGCTTGAGAATACACGTAG at base 65 137814
AATTCATCGACTAAACTTGGTTGGCCACGCGTATTCTTGGGTTACTAACACACTATTTATGTTGTTATTGCTTGAGAATACACGTAGTTGACTAGTGTTGTCCATCGTGAATC
>albimanus_KB672353_1113903-1114021 miR-993-5p mature: CTACCCTGTAGTTCCGGGCTTTTG at base 16 1113919
AGCGCTCCTCCGTGACCTACCCTGTAGTTCCGGGCTTTTGTGGGTTGAAGTACAAAAACATGTAAATTCATATTCTCTTATCAGAAGCTCGTTTCTATAGAGGTATCTCACGGGGTGAA
>albimanus_KB672353_1113980-1114021 miR-993-3p mature: GAAGCTCGTTTCTATAGAGG at base 6 1113986
TTATCAGAAGCTCGTTTCTATAGAGGTATCTCACGGGGTGAA
>albimanus_KB672353_1162483-1162609 miR-10-3p mature: CAAATTCGGTTCTAGAGAGGTTT at base 70 reverse 1162539
CAATCTACGGTCGACGCTCTCAAATGTACCACACAAACCTCTCTAGAACCGAATTTGTCGCTTGTTAAATTTCAAACAAATTCGGATCTACAGGGTAGATGTAGAACATAACACGACGAACACATAT
>albimanus_KB672353_1162593-1162503 miR-10-5p mature: TACCCTGTAGATCCGAATTTGT at base 14 reverse 1162489 reverse strand is reported
TTATGTTCTACATCTACCCTGTAGATCCGAATTTGTTTGAAATTTAACAAGCGACAAATTCGGTTCTAGAGAGGTTTGTGTGGTACATTTG
>albimanus_KB672353_1500433-1500518 mir-iab-4 mature: CGGTATACCTTCAGTATACGTAAC at base 49 1500482
AGTGCCGCTTCATGAACGTATACTGAATGTATCCTGAGTGCTACTTATCCGGTATACCTTCAGTATACGTAACAGGAGGCGACACA
>albimanus_KB672353_1500520-1500448 miR-iab-8-5p mature: TTACGTATACTGAAGGTATACC at base 16 reverse 1500432 reverse strand is reported
GCTGTGTCGCCTCCTGTTACGTATACTGAAGGTATACCGGATAAGTAGCACTCAGGATACATTCAGTATACGT
>albimanus_KB672353_401958-402071 miR-283 mature: TAAATATCAGCTGGTAATTCT at base 20 401978
ACACGCGTTCGACTGAAAGGTAAATATCAGCTGGTAATTCTAGGCTATCTAAACATCGTGCACCCCGGAATTTCAGCTGATATCCACTTTTCCGTTGATAATTTGGCAAAAAGA
>albimanus_KB672331_1416964-1417031 putatively new miRNA mature: not detected
CTTCCGCGGTCGTATGCAATAATCGCTGCAGGGTTAACCCTCGTCTCGTTGCGTATGCTGTACCGGAA
>albimanus_KB672331_1417017-1417109 miR-929-3p mature: CTCCCTAACGGAGTCAGATTGA at base 56 reverse 1417053
TATGCTGTACCGGAATCAATCTGACTCCGTTAGGGAGTCTCTCGTATGAAAGGACTCCCTACTAGAGTCAATTTAATCCCATCCGTAAGCATG
>albimanus_KB672331_1417097-1417024 miR-929 mature: AAATTGACTCTAGTAGGGAGTC at base 7 reverse 1417017 reverse strand is reported
TGGGATTAAATTGACTCTAGTAGGGAGTCCTTTCATACGAGAGACTCCCTAACGGAGTCAGATTGATTCCGGTA
>albimanus_KB672331_840150-840251 mir-315 mature: TTTTGATTGTTGCTCAGAAAGCC at base 14 reverse 840237
TATCGATGTTCTTGTGCTTTATTTGACTTTGATTACTACTCGAAAGCGAACGTTATCAAATGCACGGCTTTCTGAGCAACAATCAAAATTTTATACAAGCAC
>albimanus_KB672331_840219-840328 mir-315 mature: TTTTGATTGTTGCTCAGAAAGCC at base 191 reverse extended 840237
TTCTGAGCAACAATCAAAATTTTATACAAGCACGCAGTTGCAACGGTAAGGTACCTTGACCGTGTGTACACTGTTGTTTATAGCGTATCAAACTAGAGAGTTTATAAGAG
>albimanus_KB672331_936074-936171 miR-92b mature: AATTGCACTTGTCCCGGCCTGC at base 54 reverse 936117
GTTGGTGTCTGGCTGACGTGCTGCAGGCCGGGACAAGTGCAATTTGACATTGGAAATCAGCAAATTATGCACAAGTCACGCCCTACATCCGGAGCCCT
>albimanus_KB672331_957892-957996 miR-92a mature: TATTGCACTTGTCCCGGCCTAT at base 67 reverse 957929
CGGTAGGGTACCACGAATAGGCCGGGACAAGTGCAATATTGGTATCGAAAACACAATTTTGCCCTTGATCCAGCCGCTACGTAATTCCTTGATAAACTCTTTTCA
>albimanus_KB672287_1158243-1158339 mir-307 mature: TCACAACCTCCTTGAGTGAG at base 60 1158303
TACACCACACGGTCCCTCTCGATCACTCACTCAACCTGGGTGTGATGCTTATTTGAATCATCACAACCTCCTTGAGTGAGCGATTGCGATGGACCAT
>albimanus_KB672287_1451805-1451900 miR-193 mature: TACTGGCCTACTAAGTCCCAAC at base 57 reverse 1451843
TACACATTTCCAAACAAGTTGGGACTTAGTAGGCCAGTAGCTGTTATCAAACACGGGAAATCTTCTGGTCCACAAAATCCCAGTTCGATTGAAAAT
>albimanus_KB672424_16868687-16868785 miR-8-5p mature: CATCTTACCGGGCAGCATTAGA at base 16 16868703
TTAGGGCGTCTGTTCACATCTTACCGGGCAGCATTAGATATTTGATCGGATACTTCTAATACTGTCAGGTAAAGATGTCGTCCGAGCCCATTTTCATCG
>albimanus_KB672424_2128037-2128129 miR-957 mature: TGAAACCGTCCAAAACTGAGGC at base 63 reverse 2128066
CTCCGCCGGCCTCAGTTTTGGACGGTTTCAATAGAATTCTCATCGAAATACACTAAAACCCGCCCAAAACTAACGCCCGCAGTGCCGTGATGG
>albimanus_KB672424_3137340-3137427 miR-308 mature: AATCACAGGAGTATACTGTGAG at base 57 reverse 3137370
TGACACCATCTCACAGTATACTCCTGTGATTTGGCCCATCAAAAGGAAGCAAACTCACAAGAATATACTGCGAAACAGCACACGGTTG
>albimanus_KB672424_7149976-7150056 miR-285-3p mature: TAGCACCATTCGAAATCAGTAC at base 54 reverse 7150002
ACCGGGTACTGATTTCGAATGGTGCTAGAACGATTTCAAATGCCATCTAAACACCGATTGGAAGCCAGTGCTCGTGAGGAA
>albimanus_KB672424_8509493-8509577 putatively new miRNA mature: not detected
CCTGCTGCACGCGAACCACCTTGGACACACACGGACACACACGAACACGCACTGTACTCCGTTCCCTCCCTGTTCCAGTAGCAGC
>albimanus_KB672424_8509583-8509655 mir-278 mature: TCGGTGGGACTTTCGTCCGTTT at base 47 reverse 8509608
TTACAAACGGACGAAAGTCCCACCGACCTCGTGTCAAACGTGAACGGTCGTTGAAGACTATCGTCCGTCCGTA
>albimanus_KB672398_803494-803607 miR-7-5p mature: TGGAAGACTAGTGATTTTGTTGTT at base 20 803514
TCCGTTTGCAATACGTTGTATGGAAGACTAGTGATTTTGTTGTTTGGCTTAAGATACTAACAATAAATCCCTTGTCTTTCTACAAAGATTGCTGCTTGCAACGTAACACAATGA
>albimanus_KB672446_1827654-1827767 let7d-1 mature: not detected
GGGGTCCAAATGTAATCACAGAACCGGTTTTCATTTTCGATCTGACTTATTCATTTTACAACGAGTGAGATCACTTTGAAAGCTGATTTTGTACAGTTAACTCAACGGACCCCT
>albimanus_KB672446_2400791-2400898 mir-449 mature: not detected
TGGCATTAGCGCGACGGCAGGGCGGATAGTGGTTGTGAAATTGAATTTGATCGAAAGCAAAGCTACACAACCAGCTAACCACACTGCCAGAGCGTATATTGCCACAGT
>albimanus_KB672446_2400893-2400793 miR-34 mature: TGGCAGTGTGGTTAGCTGGTTG at base 14 reverse 2400779 reverse strand is reported
GGCAATATACGCTCTGGCAGTGTGGTTAGCTGGTTGTGTAGCTTTGCTTTCGATCAAATTCAATTTCACAACCACTATCCGCCCTGCCGTCGCGCTAATGC
>albimanus_KB672446_2402257-2402338 miR-277 mature: CGTGTCAGAAGTGCATTTACA at base 15 reverse 2402323
GTACCAGATAGTGCATTTACAAATACCTCAAACTGCGGAATGCCGATGTAAATGCACTTCTGACACGTACCCCAAAACTTGG
>albimanus_KB672446_2402335-2402243 miR-277-5p mature: CGTGTCAGAAGTGCATTTACA at base 12 reverse 2402231 reverse strand is reported
AGTTTTGGGGTACGTGTCAGAAGTGCATTTACATCGGCATTCCGCAGTTTGAGGTATTTGTAAATGCACTATCTGGTACGACATTCCAGAATC
>albimanus_KB672446_5157620-5157722 mir-2796 mature: GTAGGCCGGCGGAAACTACTTGC at base 62 5157682
GGAACGTGGCGCGAACGGAGGCAGGGGTTTCTTTCGGCCTCCAGCAGCATTGAGACACGGTTGTAGGCCGGCGGAAACTACTTGCTTCCGTCGCTCATTCTTC
>albimanus_KB672446_6521594-6521705 mir-932 mature: TCAATTCCGTAGTGCATTGCAGT at base 23 reverse 6521682
GTCGGTGGAATTTGACATCGAACGGCTTCACTCCCACAATGCTTGCAGTGGCGTCCAATGGTCTACACTGCAATGCACTACGGAATTGATGCTGGCCGGTGTCGTAGCTGCC
>albimanus_KB672375_924275-924357 mir-286 mature: not detected
ACGATTTAGGATACGAGTGTTCGGTCTAGTCACTTTGAATGTTGATAATCACAAGTGACTAATCCGACAGTCGTCCTAAGCCG
>albimanus_KB672468_2766597-2766704 miR-996 mature: TGACTAGATTACATGCTCGTCT at base 59 reverse 2766645
AACATTTCCGTCTGATCTCGACTTAATAGACGAGCATGTAATCTAGTCACGAAGCTTCAAACAAAAACCGTGCACTAGAAACATGTTCGCCGACAAAGTAGAGAAAAA
>albimanus_KB672468_2767756-2767868 mir-279 mature: TGACTAGATCCACACTCATTAA at base 66 reverse 2767802
TGTCGATGTTCGATTCGAGCCATCGTTAATGAGTGTGGATCTAGTCACAGTATTAAAAAACATGTGAAGCACTAGATTCACACCCATTGCCGATAGTTGAATGGAGAACGAAG
>albimanus_KB672404_1077309-1077407 putatively new miRNA mature: not detected
CCATTTGCACGAGGCCCATTGCAGCTGCTGACCACTGCACAAGATTAGAATATGACTCTTGTGCGTGTGACAACGGCTATTGTGGGCATTCTAACTCAA
>albimanus_KB672404_317939-318022 mir-31 mature: TGGCAAGATGTTGGCATAGCT at base 11 reverse 318011
AAGTAAATTGGAAAAATAAACAAGAAGTTGAATAGCTAAATCCAAATCTTTTAGCTATGCCAACATCTTGCCAAGTTGCCAATT
>albimanus_KB672479_1663270-1663364 putatively new miRNA mature: not detected
TGTTGTTGATGTTGTTGTTGTTGTTGAGATTGGTACCGCCGCTTCCGCCACCCGAACCGCGCATGTACGATTTCAGCAGATTGTTGCGCGTGAAG
>albimanus_KB672364_199633-199732 miR-989 mature: TGTGATGTGACGTAGTGGTAC at base 64 reverse 199668
GATGGAAATGGGAGGGTACCACTACGTCACATCACATGGATCCTATGGCTAAGGTACGCACCACCAAGTGAAAGCAACGTAGCGGCGATCCCCCATTGCC
>albimanus_KB672435_12704441-12704527 miR-1175-5p mature: AAGTGGAGTAGTGGTCTCATCG at base 19 12704460
AATAATCACGATATGGAATAAGTGGAGTAGTGGTCTCATCGCTTAGTTTTAGAAAAGTGAGATTCTACTTCTCCGACTTAATTCATA
>albimanus_KB672435_2013479-2013571 miR-1890 mature: TGAAATCTTTGATTAGGTCTGG at base 60 reverse 2013511
CAGCCATACAACCAGACCTAATCAAAGATTTCATGAGTGTGTCATAAACAAATCTTCAAGAAATGCTCCAATTAGCTCTGATCATAGGACACA
>albimanus_KB672435_4193404-4193508 miR-999-3p mature: TGTTAACTGTAAGACTGTGTCT at base 54 reverse 4193454
GACACCCGATGCTGGAGGAACACCGTCGAAGACACAGTCTTACAGTTAACATTTGAATCGAACGCCAAATATTAGACTGCTCGACCGCGTCTACGCCAGTGCCGT
>albimanus_KB672435_839097-839202 miR-375 mature: TTTGTTCGTTTGGCTCGAGTTA at base 61 reverse 839141
TATGCTGTTTTCGGAAATCCTCATAACTCGAGCCAAACGAACAAACTATTCAATGATGATAAGTTTGTATGCGATTGGCCAAAGTCATCAGAACTTCACAAGAAAA
>albimanus_KB672457_2739583-2739685 miR-87 mature: GGTGAGCAAATATTCAGGTGT at base 54 reverse 2739631
CGATCGCCGATAGTGACCGCTCTTCGACACACCTGAATATTTGCTCACCTTTCCGTCATATGCACCAGGTTTAGCAAATTTCAGGCTGGGCCGGGAGCAATCG
>albimanus_KB672457_4344682-4344791 miR-33 mature: GTGCATTGTAGTTGCATTG at base 17 4344699
GATGGTCCCATCTGCGGGTGCATTGTAGTTGCATTGCACCTTCCGTGTTGGCAACCGGTGCAGTACTTCTGCAATGCAAGCCCGGAGATGCGAAGGAGGATAAGGACACT
>albimanus_KB672457_6199526-6199644 miR-927-5p mature: TTTAGAATTCCTACGCTTTACC at base 33 6199559
CAAAGTCACTCGCCACTTACGTTAATGGTTCGTTTTAGAATTCCTACGCTTTACCCGTGATTAAAGTAGTGCGGCAAAGCGTTTGGATTCTGAAACGAAACATTAATCATCACCGAGGA
>albimanus_KB672457_7276572-7276636 putatively new miRNA mature: not detected
CCAGGTTGGCGGTGTACGAGGAGATCATGATGAGCGTGAAGAACCACCACATACCGGCGACCATC
>arabiensis_KB704785_336005-336155 mir-10 mature: CAAATTCGGTTCTAGAGAGGTTT at base 71 336076
GATTTATCTTCGTCGATTTATGTTCTACATCCACCCTGTAGATCCGAATTTGTTTGAACTTATATTAATAACAAATTCGGTTCTAGAGAGGTTTGTGTGGGGCATTTGTTAACAGCGGTTTAAAATACACATCGACGAATTCAGTGGTAAT
>arabiensis_KB704348_2954311-2954385 mir-278 mature: TCGGTGGGACTTTCGTCCGTTT at base 48 reverse 2954337
CTTACAAACGGACGAAAGTCCCACCGACCTCGTGTCAAACGGAACGGTCGTTGAAGACTATCGTCCGTCCGTACC
>arabiensis_KB704348_3372639-3372739 mir-307 mature: TCACAACCTCCTTGAGTGAG at base 50 3372689
TCATTCTCTCGATCACTCACTCAACCTGGGTGTGATGCTTTTTTGAATCATCACAACCTCCTTGAGTGAGCGACCGCGGATTGACTAAAACCACACATACG
>arabiensis_KB704596_1832376-1832486 miR-375 mature: TTTGTTCGTTTGGCTCGAGTTA at base 50 reverse 1832436
TAAAATCAGTCAACAACATGCTGCAATTTAGAACCGGCATAACTCGAGCCAAACGAACAAACTCTTTCATTCTAAAAAGTTTCTGTACGCGTGGCTTAAGTAATCCAAATT
>arabiensis_KB704696_933025-933144 mir-996 mature: TGACTAGATTACATGCTCGTCT at base 61 reverse 933083
GGTTCCAACACACATTTATGGTCGATCTCAGTATTATAGACGAGCATGTAATCTAGTCACGAAACTTTAACTGAAAACGTGTACTAGAAAACATGTTCGCCTACAAAGCGGAGAATAATG
>arabiensis_KB704696_933533-933619 miR-279 mature: TGACTAGATCCACACTCATTAA at base 49 reverse 933570
ATGGTTCCAAACAACATTAATGAGTGTGGATCTAGTCACAATTGAAAATTCATGTGAAATCACTAGATTCACACCCATTTACACTGA
>arabiensis_KB705117_1120141-1120249 miR-193 mature: TACTGGCCTACTAAGTCCCAAC at base 69 reverse 1120180
TAACACATTTCCAAACAAGTTGGGACTTAGTAGGCCAGTAGCATTTATCGTACGCAGAATGGAAATCTTCTGGTCCACAAAATCCCAGTTCGATTGAAAATTTTGCTTT
>arabiensis_KB705117_3412353-3412452 putatively new miRNA mature: not detected
GTATCGACAGCGGCTGGTGGTGGTGGTGGTGCTGGAAGTGAGATGGGAGAAACTCATCATCAGCATCATCATCACCATCCCCACCACCACCATCAGCAGC
>arabiensis_KB705117_1883291-1883362 mir-598 mature: not detected
TGATGATGATCATGACCATGACCATAACCATGACCATGACCATGACCATGGCCATGACCATGATCATGATGT
>arabiensis_KB704396_2562764-2562871 mir-137 mature: TATTGCTTGAGAATACACGTAG at base 62 reverse 2562809
ATTTCGATGTACAACACTAGTCAACTACGTGTATTCTCAAGCAATAACAACATAAACAGTGTGTTAGTAACCCAAGAATACGCGTGGCCAACCAAGTTTTGCGATGAG
>arabiensis_KB704607_717445-717516 putatively new miRNA mature: not detected
TTTATGCGACAAACTTTGCCCAGTGATGGAATTTGCTTAATGAACATCACCTGAACGAAGTTAGTCGCATAA
>arabiensis_KB704607_717618-717697 putatively new miRNA mature: not detected
ATGTCGACATTAAAGTACAACTACTGTGATATGATCTATAACTCAGATCACAGCAGAAGTTCCTTCAATATTGACACCCT
>arabiensis_KB704607_718010-718108 mir-286 mature: not detected
CTGACGATTTTTTCAACGATTTAGGATACGAGTGTTCGGTCTAGTCACTTTTTGTCAATTCAATCACAAGCGACTACTCCGACATTCGCCCTAAGCCGT
>arabiensis_KB704125_13759455-13759561 mir-190 mature: AGATATGTTTGATATTCTTGGT at base 19 reverse 13759542
CCGATGACCAACGACAGTCACGGTAATAATATGTTTGATTCCTGGGTGATAATTGAAATCTTAACAACCAAGAATATCAAACATATCTCACCGAAACTGTCCCACCA
>arabiensis_KB704125_4569131-4569236 mir-1788 mature: not detected
AAGTCCCAGGTCGAGCCGTGTATCAGCGTGCCGTACTGGACCTCGGTCTGGGAGGCCAGATCCTCCGGGGAGTTGATTGGCGTGACCATGCGCTCGACCGTGAGGA
>arabiensis_KB704125_7933458-7933583 mir-219 mature: TGATTGTCCAAACGCAATTCTTG at base 24 7933482
GGCATCATCAACAATTTCTAGCTCTGATTGTCCAAACGCAATTCTTGTCCTGTGCTGGTTTAGCTACTCAAGAGTTGTGACTGGACATCCGTGGCTCGGAAGCGGATATCAACGGGACAGTGCCAG
>arabiensis_KB704562_3587915-3588005 mir-133 mature: TTGGTCCCCTTCAACCAGCTGT at base 68 3587983
ATATAGCTGGTTGACATCGGGTCAAATCGTAATATTGTTGACGCAATATTTTCCCTTTGCGAATGCATTTGGTCCCCTTCAACCAGCTGTA
>arabiensis_KB704562_6279187-6279275 mir-263a mature: AATGGCACTGGAAGAATTCACGGG at base 13 reverse 6279262
CTACCCTGTACTAGGTATGCCACTAAGAGAACACGGGAATGTTGAAAAAAATCCCGTGAATTCTTCCAGTGCCATTACATGTACCAGGG
>arabiensis_KB704562_7557117-7557227 miR-965 mature: TAAGCGTATAGCTTTTCCCATT at base 58 reverse 7557169
GTTAATTAATGTTTGCTCGCAACGAACGCTAAATGGGAAAAGCTATACGCTTATGGATATTTTTAGCACATAGAGTGTACAGCATTCCCCTTTCAGAATTCGTCGATTTAC
>arabiensis_KB704562_8094914-8095032 mir-1 mature: TGGAATGTAAAGAAGTATGGAG at base 72 8094986
ATTTGGTACAAGAAGCAAAGCTGCGAAAGTTCCATGCTTCCTTGCATTCAATAGTATGTTTGTAAAACCCTATGGAATGTAAAGAAGTATGGAGCGATTGGGCTAGTTCAGCAGGAGAG
>arabiensis_KB704562_8380945-8381055 mir-10 mature: AACCCGTAGATCCGAACTT at base 18 8380963
TTCTGCCCCGTCTGTGGAAACCCGTAGATCCGAACTTGTGCTGCACTGTACAACTGGACACAAGAACGGATATATGGGATTCTGTCGACGGTTGGCCATTCATCGGTTGGA
>arabiensis_KB704562_8384924-8385022 let-7 mature: TGAGGTAGTTGGTTGTATAGT at base 13 8384937
CCTACTCCCGTGTTGAGGTAGTTGGTTGTATAGTACCGTGGTTCCAATACTCGACTATACAATCCGCTAACTTACCTCGTGGGTAGAGTGAGTCGGCAA
>arabiensis_KB704562_8385449-8385560 miR-125-5p mature: TCCCTGAGACCCTAACTTGTGA at base 29 8385478
TATTGTTTCGTTTTTTTGTATCTGCTGATTCCCTGAGACCCTAACTTGTGACTATCGTTGCAAAGTTTCACAAGTTTTGATCTCCGGTATTAGCGGTTGAGATGCAACGGTA
>arabiensis_KB704895_1952902-1953006 mir-957 mature: TGAAACCGTCCAAAACTGAGGC at base 70 1952972
TCAAAACAAACCTGATCTCTGCGTGCGTTAGTTTTGGGCGGGTTTTAGTGTATTTCGATGAGAATTCTATTGAAACCGTCCAAAACTGAGGCTGGCAGATGGTCA
>arabiensis_KB704895_4009634-4009710 putatively new miRNA mature: not detected
ACCATTAAGTTCCGAGTCGTCCGTCCGACATTCGATGACAGTCAGTCAGTCAGTCGGTCGGTCGGTCGGTCGGTCGG
>arabiensis_KB704895_7412296-7412399 mir-276 mature: AGCGAGGTATAGAGTTCCT at base 13 reverse 7412386
CACACACACGCTGGTAAACGGCTATCCAAGAGCACGGTATGAAGTTCCTACAAAGTTTCAATCGATTACCGTAGGAACTCTATACCTCGCTGATGGCAGTCACC
>arabiensis_KB704895_7412399-7412308 miR-276a-5p mature: CAGCGAGGTATAGAGTTCCTACG at base 12 reverse 7412296 reverse strand is reported
GGTGACTGCCATCAGCGAGGTATAGAGTTCCTACGGTAATCGATTGAAACTTTGTAGGAACTTCATACCGTGCTCTTGGATAGCCGTTTACC
>arabiensis_KB704895_7477426-7477538 mir-276 mature: AGCGAGGTATAGAGTTCCT at base 12 reverse 7477526
CGGCTGGTATACGGTGAGCTGAGAGCAATCCAAGAGCACGGTATGAAGTTCCTATGAGTAGCGAACGGCCTAGTGGGCACATAGGAACTCTATACCTCGCTGGTGGGTTGTCT
>arabiensis_KB704895_8650525-8650612 putatively new miRNA mature: not detected
CCTGTTCTACGCCTTGTTCTGGATGACGCTACGGTTGCGATGGTTGACGATGGTGGCACCAAATCTGAACGATGGCACGAAAAGATCC
>arabiensis_KB704895_8650568-8650698 mir-263 mature: CTTGGCACTGGGAGAATTCACAG at base 39 reverse 8650659
TTGACGATGGTGGCACCAAATCTGAACGATGGCACGAAAAGATCCACAGAAACGATATGGTACGATCCACTGTGAATTCTCCCAGTGCCAAGGTCCATAATTGGTCACGGTAGTGTACACCCGTTCACGGT
>arabiensis_KB704895_8650617-8650706 mir-263b mature: CTTGGCACTGGGAGAATTCACAG at base 47 reverse 8650659
AAACGATATGGTACGATCCACTGTGAATTCTCCCAGTGCCAAGGTCCATAATTGGTCACGGTAGTGTACACCCGTTCACGGTTCAACCGG
>arabiensis_KB704895_9045620-9045726 mir-282 mature: AATCTAGCCTCTTCTAGGCTTTGTCTGT at base 12 9045632
AGTAACAGAGCTAATCTAGCCTCTTCTAGGCTTTGTCTGTACAGTTTCTGCAAACCAGACATAGCCTGTCAGAGGTTAGGTGAAATCTGCTAGCACAACGCTGTGGT
>arabiensis_KB704895_9216730-9216819 mir-281-1 mature: not detected
AATCGAATATGAAAATAAAGAGAGCTATCCGTCGACAGTAGGGATATAATTCACTGTCATGGAATTGCTCTCTTTATGTACAATTCGATA
>arabiensis_KB704529_176975-177090 miR-2943 mature: TTAAGTAGGCACTTGCAGGCAAA at base 30 177005
CTTCCGGTGGACACACATTCCCGGTGGATGTTAAGTAGGCACTTGCAGGCAAAGTGACATTCCGATCGTTGACTGCTTTTTCCTACTTTACATTGAGTCCAGGATTATTCAACGTA
>arabiensis_KB704529_2734333-2734439 mir-7 mature: TGGAAGACTAGTGATTTTGTTGT at base 15 reverse 2734424
GTTATATTCGGTAGCGAGGGGCAAACTTTGTAGAAAGACGAGAGATTTATTGTTAGTATCATAAGCCAAACAACAAAATCACTAGTCTTCCATACAATGTTTTGCCA
>arabiensis_KB704529_2734438-2734352 miR-7-5p mature: TGGAAGACTAGTGATTTTGTTGTT at base 14 reverse 2734338 reverse strand is reported
GGCAAAACATTGTATGGAAGACTAGTGATTTTGTTGTTTGGCTTATGATACTAACAATAAATCTCTCGTCTTTCTACAAAGTTTGCC
>arabiensis_KB705006_6161495-6161597 mir-286 mature: TGACTAGACCGAACACTCGCGTCCT at base 62 6161557
CGGTCATAATTTGGGGCGATTGTCGGACTAGTCGCTGTCGCAGTCATTCGGTTTCACCCTAGTGACTAGACCGAACACTCGCGTCCTAAACGAACGACCCAAT
>arabiensis_KB705006_6162036-6162122 mir-2b mature: not detected
CCTGGGCGTCTACATTGAAGGAACTTCTGCTGTGATCTGAGTTAGGATCATATCACAGTAGTTGTACTTTAATGTCGGCACTTCCCA
>arabiensis_KB705006_6550277-6550412 mir-184 mature: TGGACGGAGAACTGATAAGGGC at base 82 reverse 6550330
TGATTATCCCACGGTGGGTAAAGGTGACCCGGGCCCTTATCAGTTCTCCGTCCAGTTGTTAGAAAGCACACGGGGCGAAAGAATGATAAGGGTTCGAGTGCACCGGTGCATTTCCGATAAATGAAATGAAATCGAT
>arabiensis_KB704818_145874-145994 mir-iab-4 mature: CGGTATACCTTCAGTATACGTAAC at base 63 145937
ATGAGCGTTGTTCGAGTGCCGCTTCATGAACGTATACTGAATGTATCCTGAGTGCTACTTATCCGGTATACCTTCAGTATACGTAACAAGAGGCGACACAATCATCGTTGATGTCGTGATA
>arabiensis_KB704496_2573184-2573297 mir-9 mature: TCTTTGGTTATCTAGCTGTATGA at base 16 2573200
CTCTTTGTCAATGTTCTCTTTGGTTATCTAGCTGTATGAGTGTATTTTAAACGTCATAAAGCTAGCATACCGAAGTTAATAATTGACTGATACTCATCGATGGACTCACGTTAA
>arabiensis_KB704496_40680-40773 mir-281-1 mature: not detected
CAATCGAATATGAAAATAAAGAGAGCTATCCGTCGACAGTAGGGATATAATTCACTGTCATGGAATTGCTCTCTTTATGTACAATTCGATATTC
>arabiensis_KB704452_2214395-2214482 mir-988 mature: CCCCTTGTTGCAAACCTCACGC at base 56 2214451
ATTGGACACTGCCGGTGTGTGTTTTGTGACAATGAGATTTAATAGTTTAAGTTCATCCCCTTGTTGCAAACCTCACGCTGGCGGTGTT
>arabiensis_KB704452_396701-396808 miR-2b mature: TCACAGCCAGCTTTGATGAGC at base 65 reverse 396743
GCGAAAGACGTCACACGGCCTAGCTCATCAAAGCTGGCTGTGATATGAGATATCGGATCGAAAGTGCACCATTTCACAGCCACTTTGAGAGACAGGACATGCGTTTGC
>arabiensis_KB704452_396985-397086 mir-2 mature: TATCACAGCCAGCTTTGAAGAGC at base 71 reverse 397015
ACCGTGACGCTCTTCAAAGCTGGCTGTGATATGCGAAAAAGGATTCTTCCCTTATACAGTGAAGGACGCATTTCACAGCCACTTTGAGAGGGTCAAAGTGAC
>arabiensis_KB704452_397157-397238 mir-13b-2 mature: not detected
GTGGTCAAACTCGTCAAAATGGCTGTGATATGAACTTTTCTTAAATCGACACGGCACAACCATTTTTACGACCTGACCACGA
>arabiensis_KB704452_397687-397813 mir-2 mature: not detected
ACCAGATGTGTTTCAGCACCCGACCGAGCTCATCAAAATGGCTGTGATATGATAGTGAATAGCGGAAAACGAGTCCGGTTTATTTGGTGATAAACACATAGCCACAACCAATTGATGAGCCCAGTCC
>arabiensis_KB704452_398326-398417 mir-2 mature: TATCACAGCCAGCTTTGATGAGC at base 56 reverse 398361
TAAGTGACGCATTGCTCATCAAAGCTGGCTGTGATAGCAACTATCAAAGCAAGCTACAACAACCAAGTTTGATGACAATGCATGGCACCCAA
>arabiensis_KB704418_1625160-1625270 mir-8 mature: TAATACTGTCAGGTAAAGATGTC at base 56 1625216
CTGGGGTGTCTGTTCACATCTTACCGGGCAGCATTAGATATGTTATCGGATATTTCTAATACTGTCAGGTAAAGATGTCGTCCGAGCCCATGCTCATCTTTCTTGTGTCTC
>arabiensis_KB704418_3604825-3604910 mir-308 mature: AATCACAGGAGTATACTGTGAG at base 54 reverse 3604856
CCGGCAACATCTCACAGTATACTCCTGTGATTTGACCATTGAAAAGTAGCAAACTCACAGGGATATACTGCGAAACATCACACGAT
>arabiensis_KB704474_2555512-2555604 mir-33 mature: GTGCATTGTAGTTGCATTG at base 16 2555528
CCGGTCCCACCTTCGGGTGCATTGTAGTTGCATTGCACTTACCGTGTTGGCAACAGGTGCAGTACTTCTGCAATGCAACCCGAAGGCGTAAGC
>arabiensis_KB705251_4766-4647 miR-993-5p mature: CTACCCTGTAGTTCCGGGCTTTTG at base 16 reverse 4631 reverse strand is reported
TGCGCTCCTCCGTGACCTACCCTGTAGTTCCGGGCTTTTGTGGGTTGAAATATTATACATATATAATCTCATATACGCTTATCAGAAGCTCGTTTCTATAGAGGTATCTCAGGGAGTGAA
>arabiensis_KB704673_8138475-8138589 mir-999 mature: TGTTAACTGTAAGACTGTGTCT at base 70 reverse 8138519
CACGATGCTAGAAACAGTGTCAAAGACACAGTCTTACAGTTAACATTTGAATCGAATGCCAAATATTAGACTGCATGACCGCGTCCTTGCCAATGCGATTTGGATTTGAAATGAG
>arabiensis_KB704673_8990450-8990548 466b-2 mature: not detected
CAATGTATATGTATATCACGATATGGAATAAGTGGAGTAGTGGTCTCATCGCTTAGCTTCAGAAAAGTGAGATTCTACTTCTCCGACTTAATTCATATC
>arabiensis_KB704374_1645581-1645692 miR-9c mature: TCTTTGGTATTCTAGCTGTAGA at base 33 1645614
TAAATCCCATTTTGTTAATAATTTCCGGCTGTATCTTTGGTATTCTAGCTGTAGAATGTTGTTTTCATTGTAATATCTCTAAAGCTTTAGTACCAGAGGTCCAACTGGGAAT
>arabiensis_KB704374_1648134-1648243 miR-306 mature: TCAGGTACTGGATGACTCTCAG at base 19 1648153
CTGCGTCCTTTTCACATGGTCAGGTACTGGATGACTCTCAGTTGTGTGTAAAAGATGCTGAGGGCCTTCTGGTACCTACCCCAGTGAGGACGCCATTCGACCAACTTCCT
>arabiensis_KB704374_1648415-1648523 mir-9b mature: GCTTTGGTAATCTAGCTTTATGA at base 28 reverse 1648495
AGAGCGCCCTTTTGTCCGCGCTTTGGCGCTTTAGCTGTATGATAGAATTTGAACTATTTCATAAAGCTAGATTACCAAAGCATAGACGAATTGGGACATTGCTGCCTAA
>arabiensis_KB704374_1648947-1649039 miR-9b mature: ACTTTGGTGATTTTAGCTGTATG at base 14 1648961
TGCCACCTATTGGGACTTTGGTGATTTTAGCTGTATGTTGAATGCATTCCTAACCACATATAGCTTTATCACCAAAAACCTAATGTGTGTGTA
>arabiensis_KB704374_1711967-1712085 miR-1891 mature: TGAGGAGTTAATTTGCGTGTTT at base 33 1712000
CTTCGGACACGTAGAACTCTTTTTCCGTCATGTTGAGGAGTTAATTTGCGTGTTTTTATATTTGATTAAACACGTCCATTAACTCTGGTACATGATGGTAAAAGCGAGCAACGAATGGC
>arabiensis_KB704662_1308824-1308923 mir-305 mature: ATTGTACTTCATCAGGTGCTCTG at base 15 reverse 1308908
GGACGAATTCTTGTCAGCACATAGAGTGTACTCCAACATGTGCCGGGTTTTCTCAAATCCACCAGAGCACCTGATGAAGTACAATAGACATGTGACAAAG
>arabiensis_KB704662_1308922-1308833 miR-305-5p mature: ATTGTACTTCATCAGGTGCTCT at base 14 reverse 1308819 reverse strand is reported
TTTGTCACATGTCTATTGTACTTCATCAGGTGCTCTGGTGGATTTGAGAAAACCCGGCACATGTTGGAGTACACTCTATGTGCTGACAAG
>arabiensis_KB704662_1317872-1317989 mir-275 mature: TCAGGTACCTGAAGTAGCGCGCG at base 76 reverse 1317913
TTGGTTGTGAGCCGAATAACGCGCGCTACTTCAGGTACCTGACTGCTAGCGAATGTTTACCAAGTCCCGGTTCCTGCTTAGCGCGTGTCATTAGACGGCTCAGGCAGCTATCCACACA
>arabiensis_KB704540_1306248-1306359 mir-927 mature: TTTTAGAATTCCTACGCTTTACC at base 34 1306282
GAGTGCAAGTCACGCTGCTTTAGTTAATGGTTTGTTTTAGAATTCCTACGCTTTACCCGTGATTAAAGTAGTGCGGCAAAGCGTTTGGATTCTGAAACGAAACGTTAACAAC
>arabiensis_KB704126_1363190-1363304 bantam mature: CCGGTTTTCATTTTCGATCTGAC at base 21 1363211
GGATGAAATGTAATCACAGAACCGGTTTTCATTTTCGATCTGACTTATTTTTTTCACAAACAAGTGAGATCACTTTGAAAGCTGATTTTGTACAATTAATTCAACGAGACCCAAA
>arabiensis_KB704126_1783050-1783170 mir-315 mature: TTTTGATTGTTGCTCAGAAAGCC at base 15 1783065
TGTGTTTGTATAAAATTTTGATTGTTGCTCAGAAAGCCGTGTCGATTAAGCAATTCGCTTTCGGGCAGTAATCAAAGTCAAATACAACACTAACTCTGCATTGTCTAATCGCTCTATACTT
>arabiensis_KB704126_4295874-4295792 miR-2765 mature: TGGTAACTCCACCACCGTTGGC at base 14 reverse 4295778 reverse strand is reported
ACGTTTCCGGAGCCTGGTAACTCCACCACCGTTGGCGAGATTCGACTGCCAATGGGAGCTGGAGTTTCCGCGTGCCGAACGTT
>arabiensis_KB704126_5778255-5778139 miR-12-3p mature: TGAGTATTACATCAGGTACTGGT at base 6 reverse 5778133 reverse strand is reported
CCGGGGTGAGTATTACATCAGGTACTGGTGTGTAATTTAAACAACCATCGGACATGGGGGCTGCCCAAATCCTCTTCTGTCCCCGGTCAAGCTATCAGTACTTGTGTTATACTCTCC
>arabiensis_KB704126_5780121-5780240 mir-283 mature: TAAATATCAGCTGGTAATTCT at base 39 reverse 5780201
TTCTCGACGGAAAAGTGGATATCAGCTGAAATCCCGGGATGCACGATGGATTGATAGCCTAGAATTACCAGCTGATATTTACCTTTCGGTCGAACTAAATGTGGTCGAATGTGACGTGTG
>arabiensis_KB704126_5780214-5780123 miR-283 mature: TAAATATCAGCTGGTAATTCT at base 13 reverse 5780110 reverse strand is reported
TTCGACCGAAAGGTAAATATCAGCTGGTAATTCTAGGCTATCAATCCATCGTGCATCCCGGGATTTCAGCTGATATCCACTTTTCCGTCGAG
>arabiensis_KB704784_1253512-1253595 mir-31 mature: TGGCAAGATGTTGGCATAGCT at base 15 1253527
CTCAAATTGGCAACTTGGCAAGATGTTGGCATAGCTAAAAGATTTGGATTTAGCTATTCAACTTCTTGTTTATTTTTCCAATTT
>arabiensis_KB704429_2208793-2208899 miR-1890 mature: TGAAATCTTTGATTAGGTCTGG at base 63 reverse 2208836
GAGCGCTGGTCGTACCGAACAACCAGACCTAATCAAAGATTTCATGAGCTTGTCAAAAATATTCCTCAAGAAATACTCCAATTAGCTCTGATCGTCCACACGACAAT
>arabiensis_KB704429_595346-595459 putatively new miRNA mature: not detected
CCAAAACCCACCCACCCACTCAACCACCCCCCCACATTCCACAAAAGCACTCGAACTCGACTCATGCTTGTGTGTGTGTGTGTGTGTGTGTGTGTGTGTGTGTGTGTGTGTGTG
>arabiensis_KB704409_6124-6045 miR-210-5p mature: AGCTGCTGACCACTGCACAAGA at base 12 reverse 6033 reverse strand is reported
GAAATTCATTGCAGCTGCTGACCACTGCACAAGATTAGAATGCGACTCTTGTGCGTGTGACAACGGCTATTATGGGTTTT
>arabiensis_KB704407_4340806-4340893 putatively new miRNA mature: not detected
AGCTCGGCCTCCTGCAGGCGCTTCGCCTTGGCCCGCCGGTTCTGGAACCAAATCTTGACCTGGGTCTCGGTGAGCCGCAGCGACGAGC
>arabiensis_KB704574_988581-988669 mir-989 mature: TGTGATGTGACGTAGTGGTAC at base 67 988648
TACGCCGCTACGTTGCTTTCACTTGGTACGCTCGTATAGTATAGAGCTAAAAGTAAACATAGATCCATGTGATGTGACGTAGTGGTACC
>arabiensis_KB704640_462448-462551 mir-92 mature: ATTGCACTTGTCCCGGCCT at base 56 462504
AAAAATCAGGACTACGCGTCGGCCGGCTCAAGAGCAAAATTGTGTTTCATACTAATATTGCACTTGTCCCGGCCTATGTGTGGTAAGGCCTGAAAAGCATCAGT
>arabiensis_KB704640_63112-63230 mir-929 mature: AAATTGACTCTAGTAGGGAGTC at base 18 reverse 63212
CCAGATTTACGATGCTTGCTGTCGACAGGTGCACTACCGGAATCAATCTGACTCCGTTAGGGAGTCGCTCGTATAAAAGGACTCCCTACTAGAGTCAATTTAATCCCACGCGTAGGCAT
>arabiensis_KB704640_63153-63216 mir-929 mature: AAATTGACTCTAGTAGGGAGTC at base 4 reverse 63212
ATCAATCTGACTCCGTTAGGGAGTCGCTCGTATAAAAGGACTCCCTACTAGAGTCAATTTAATC
>arabiensis_KB704640_63227-63139 miR-929 mature: AAATTGACTCTAGTAGGGAGTC at base 15 reverse 63124 reverse strand is reported
CCTACGCGTGGGATTAAATTGACTCTAGTAGGGAGTCCTTTTATACGAGCGACTCCCTAACGGAGTCAGATTGATTCCGGTAGTGCACC
>arabiensis_KB704451_10545796-10545898 mir-34 mature: TGGCAGTGTGGTTAGCTGGTTG at base 24 reverse 10545874
TTTGGGCAGTAGCGCGACGGCAGGGCGGATAGTGGCTGTGAAGATGGGAAAACCACACAACCAGCTAACCACACTGCCAGAGCGTATATTGCCTCCTCTCCCT
>arabiensis_KB704451_10547669-10547777 mir-277 mature: TAAATGCACTATCTGGTACGACA at base 190 reverse extended 10547687
GTACCAGATAGTGCATTTACAAATACCTCAACTGGAATAGTTCGATGTAAATGCACCTCTGACACGTACCCCAAAACTCAGGAAGAATGGAGAAAGGCATATCACCGAA
>arabiensis_KB704451_10564471-10564568 mir-317 mature: TGAACACATCTGGTGGTATCTCAGT at base 52 reverse 10564516
GTGATGGATCTCATCCCGGCCACTGAGATACCACCAGATGTGTTCACTAGTTTGAATCGATATGCACAGCGAGCACAAGGAGTATCCCAGTGGCAGAG
>arabiensis_KB704451_11719371-11719440 466f-3 mature: not detected
GTGTATATATGTGTGTGTGTGTGTATGTATATGTCTACACACATACCGAGCAACACATGTGTGCAGTAAA
>arabiensis_KB704451_13015454-13015544 mir-598 mature: not detected
TTATGATCTAATGGTTCCTACAATTACGTTGAACCTGCGTTTGTACTATTGTAAGCCGCGGGTATGATGATGATGACGATCATCATCATCA
>arabiensis_KB704451_4794742-4794824 mir-1272 mature: not detected
CCATTAGCGATTGATGATGATGGCAGCTGATTATATTGATCGTTTTCATCATGATCATCATCATCACCATCATCATCAGCAGC
>arabiensis_KB704451_4985789-4985854 mir-2796 mature: GTAGGCCGGCGGAAACTACTTGC at base 41 4985830
GGGCAGGGGTTTCTTTCGGCCTCCAGCAGCATTTGACCGTTGTAGGCCGGCGGAAACTACTTGCTT
>arabiensis_KB704451_4987728-4987806 "gi|336285211|ref|NR_038663.1||1e-11" mature: GTAGGCCGGCGGAAACTACTTGC at base 44 reverse 4987762
GGAACGACGGAAGCAAGTAGTTTCCGCCGGCCTACAACGGTCAAATGCTGCTGGAGGCCGAAAGAAACCCCTGCCCCCG
>arabiensis_KB704451_5514201-5514287 mir-968 mature: not detected
ATCAAGTTTACAATTCGGTCGTTCATTAGGTCATCTAGCTAAATTTTACTAAGCTAGCTGCCTAGTGAAGGGCAACATTGTACTTGA
>arabiensis_KB704463_3886683-3886767 mir-124 mature: TAAGGCACGCGGTGAATGCCAAG at base 53 3886736
ACGTTTTTCTCCTGGTGTTCACTGTAGGCCTGTATGTTCTATTGCGGATTTCATAAGGCACGCGGTGAATGCCAAGAGCGAACGA
>arabiensis_KB705228_3212223-3212317 mir-932 mature: TCAATTCCGTAGTGCATTGCAGT at base 15 reverse 3212302
TTCCTGCGGACGGCTTCACTCCCACAATGCTTGCAGTCGTTCTCGTAACCGTTCTACACTGCAATGCACTACGGAATTGAGGCCGGTCCGAGGAT
>arabiensis_KB705228_3212318-3212228 miR-932-5p mature: TCAATTCCGTAGTGCATTGCAGT at base 16 reverse 3212212 reverse strand is reported
CATCCTCGGACCGGCCTCAATTCCGTAGTGCATTGCAGTGTAGAACGGTTACGAGAACGACTGCAAGCATTGTGGGAGTGAAGCCGTCCGC
>arabiensis_KB705228_5155271-5155365 mir-1000 mature: ATATTGTCCTGTCACAGCAGTA at base 16 reverse 5155349
ATGAAAACCCTAGCGTCGATGGAAATGTCCCGAAACAACAGTAAACTAGGCAAAAAGTACTGCTGTGACAGGACAATATCATCGACTGCTAGGGG
>arabiensis_KB705228_5353405-5353499 miR-998 mature: TAGCACCATGAGATTCAGC at base 58 reverse 5353441
TTTCATCCAAACACCGGAGCTGAATCTCATGGTGCTACATGAACGATGTGGCCGCTTGTAAATACTGCAGACCCACGAGAGTTCAGCGCCGGTAT
>arabiensis_KB705228_5353781-5353874 mir-11 mature: CATCACAGTCTGAGTTCTTGCT at base 65 reverse 5353809
ACCATCGAGCAAGAACTCAGACTGTGATGTGAAGAGCTTCGAACGCGGCTAATAACCACACAGATCACAGTTCCAAGTTCTTGCCGGATGCAAC
>arabiensis_KB704563_1995456-1995568 mir-252 mature: CCTGCTGCCCAAGTGCTTATCG at base 71 1995527
TGGATGTGAAAATGCCCGAAACTGATAAGAATTCTTTACTAAGTACTAGTGCCGCAGGAGAGATTCTAACCCCTGCTGCCCAAGTGCTTATCGAAGAGTTCCGCTCTCTCAAC
>atroparvus_KI421882_3365593-3365699 mir-263 mature: AATGGCACTGGAAGAATTCACGGG at base 20 3365613
GTTCACCCCCTGCTACATGTAATGGCACTGGAAGAATTCACGGGATTTTTTTCAACATTCCCGTGTTCTCACAGTGGCATACCCAGTACAGGGAAGCTCGACCGATT
>atroparvus_KI421882_3365600-3365685 miR-263a-5p mature: AATGGCACTGGAAGAATTCACGGG at base 13 3365613
CCCTGCTACATGTAATGGCACTGGAAGAATTCACGGGATTTTTTTCAACATTCCCGTGTTCTCACAGTGGCATACCCAGTACAGGG
>atroparvus_KI421882_5711992-5712121 mir-14 mature: TCAGTCTTTTTCTCTCTCCTA at base 68 5712060
GCGCGTACTCGCCCGATAAGCCTGTGGGAGCGAGATTAAGGCTTGCTGGTTATCACGTTGAACTATAGTCAGTCTTTTTCTCTCTCCTATCGGTGCAACGGTGCTTCATCGTACGTGTTCGAAAGAAGGA
>atroparvus_KI421882_5888193-5888302 mir-124 mature: TAAGGCACGCGGTGAATGCCAAG at base 62 5888255
AGTGTTCGCACGTTTTTCTCCTGGTGTTCACTGTAGGCCTGTATGTTCTGATAAGGATTTCATAAGGCACGCGGTGAATGCCAAGAGCGGACGAAACACATCAAGAAAAT
>atroparvus_KI421882_7859147-7859285 mir-184 mature: TGGACGGAGAACTGATAAGGGC at base 84 7859231
ACAATCAATGGTTTTCATTTATCGGAAATGCACCGGTGCACTCGAACCCTTATCATTCTTTCGCCCCGTGTGCTTTGGAACAACTGGACGGAGAACTGATAAGGGCCCGGGTCACCTTTTGCCAGCGAGGGACAACCAT
>atroparvus_KI421882_7859193-7859252 miR-184 mature: TGGACGGAGAACTGATAAGGGC at base 38 7859231
CCCTTATCATTCTTTCGCCCCGTGTGCTTTGGAACAACTGGACGGAGAACTGATAAGGGC
>atroparvus_KI421882_8136637-8136738 mir-286 mature: not detected
GAATTGGTCCTGCGTTTAGGACGCGAGTGTACGGTCTAGTCACTGGGTAATTGCTTGTCCCCGCAACAGCGACTAGTCCGACAATCGCCCCAAATTACGACC
>atroparvus_KI421882_9887991-9888096 mir-10 mature: AACCCGTAGATCCGAACTT at base 15 9888006
CGCCCTGTCTGTGGGAACCCGTAGATCCGAACTTGTGCTGTCTGATTCACTTGCCGCAAGAACGGATATATGGGATTCTGCCGATGGTTGGGCCGCTCATCAATTC
>atroparvus_KI421882_9888003-9888081 miR-100 mature: AACCCGTAGATCCGAACTT at base 3 9888006
GGGAACCCGTAGATCCGAACTTGTGCTGTCTGATTCACTTGCCGCAAGAACGGATATATGGGATTCTGCCGATGGTTGG
>atroparvus_KI421882_9891210-9891309 let-7 mature: TGAGGTAGTTGGTTGTATAGT at base 14 9891224
GACTACTTCCGTGATGAGGTAGTTGGTTGTATAGTACCGTGTTTCTAATACTCGACTATACAATCTGCTAACTTGCCTCGTGGGTAGCGAGTCGTCACCG
>atroparvus_KI421882_9891764-9891885 lin-4 mature: not detected
TTATTGTTTCGTTTTTTGTATCTGCTGATTCCCTGAGACCCTAACTTGTGACTATCGTTACAAAGTTTCACAAGTTTTGATCTCCGGTATTAGCGGTTGAGATGCAACGGTATTTTATTTCG
>atroparvus_KI421882_9891765-9891875 miR-125-5p mature: TCCCTGAGACCCTAACTTGTGA at base 28 9891793
TATTGTTTCGTTTTTTGTATCTGCTGATTCCCTGAGACCCTAACTTGTGACTATCGTTACAAAGTTTCACAAGTTTTGATCTCCGGTATTAGCGGTTGAGATGCAACGGTA
>atroparvus_KI421901_1115029-1115137 mir-8 mature: TAATACTGTCAGGTAAAGATGTC at base 65 reverse 1115072
TCGATGAAAGTGGGCTCGGACGACATCTTTACCTGACAGTATTAGAAATATCCGAATAAATATCTAATGCTGCCCGGTAAGATGTGAACAGACACCCCAGCGAAGAAGC
>atroparvus_KI421901_1115125-1115040 miR-8-5p mature: CATCTTACCGGGCAGCATTAGA at base 13 reverse 1115027 reverse strand is reported
GGGTGTCTGTTCACATCTTACCGGGCAGCATTAGATATTTATTCGGATATTTCTAATACTGTCAGGTAAAGATGTCGTCCGAGCCC
>atroparvus_KI421892_2345657-2345764 mir-932 mature: TCAATTCCGTAGTGCATTGCAGT at base 40 2345697
GTGGGACTTTCGCCCATCCATCGAGCAGCCCCGGCCAGCTTCAATTCCGTAGTGCATTGCAGTGTAGCGTGTACATGACTGCAAGCATTGTGGGAGTGAAGCCGTCCG
>atroparvus_KI421892_2345676-2345768 mir-932 mature: TCAATTCCGTAGTGCATTGCAGT at base 21 2345697
ATCGAGCAGCCCCGGCCAGCTTCAATTCCGTAGTGCATTGCAGTGTAGCGTGTACATGACTGCAAGCATTGTGGGAGTGAAGCCGTCCGGCTG
>atroparvus_KI421892_3208826-3208933 mir-996 mature: TGACTAGATTACATGCTCGTCT at base 63 reverse 3208870
CAGCCGTTTGATCTCAACTTAATAGACGAGCATGTAATCTAGTCACGAAACTTTAACTAAAACCGTGCACCAGATACATGTTCGCCTACAAAGTGGAGTGCAACGTTC
>atroparvus_KI421884_12336228-12336351 mir-190 mature: AGATATGTTTGATATTCTTGGT at base 36 12336264
GCTGGTGGTGGAGGTGCTGGTGGATAGTTTACGGTAAGATATGTTTGATATTCTTGGTTGTTACGTTTTCTACTATCACCCAGGAATCAAACATATTATTACCGTGATTATCGTTGGTCGTCGG
>atroparvus_KI421884_12336245-12336341 miR-190 mature: AGATATGTTTGATATTCTTGGT at base 19 12336264
TGGTGGATAGTTTACGGTAAGATATGTTTGATATTCTTGGTTGTTACGTTTTCTACTATCACCCAGGAATCAAACATATTATTACCGTGATTATCGT
>atroparvus_KI421884_1296623-1296718 miR-281-2-5p mature: AAGAGAGCTATCCGTCGACAGT at base 17 1296640
AATCGAATATGAAAATAAAGAGAGCTATCCGTCGACAGTAGGGATAAAATTCACTGTCATGGAATTGCTCTCTTTATGTACAATTCGATATTCAAC
>atroparvus_KI421884_544190-544302 mir-988 mature: GTGTGCTTTGTGACAATGAGA at base 21 544211
GCGCATGGACACGCTGCCGGTGTGTGCTTTGTGACAATGAGATTTTACAGTTGAAGTTCATCCCCTTGTTGCAAACCTCACGCTGGCGGTGCTTCCAATGGACATCGAGTCGT
>atroparvus_KI421884_544204-544285 miR-988-5p mature: GTGTGCTTTGTGACAATGAGA at base 7 544211
TGCCGGTGTGTGCTTTGTGACAATGAGATTTTACAGTTGAAGTTCATCCCCTTGTTGCAAACCTCACGCTGGCGGTGCTTCC
>atroparvus_KI421884_6916852-6916973 mir-219 mature: TGATTGTCCAAACGCAATTCTTG at base 17 6916869
ATGGCATTTTCTAGCTCTGATTGTCCAAACGCAATTCTTGTTGATACCTTTGCTATTCAAGAGTTGTGACTGGACATCCGTGGCTCGGAAGCAGAAATCATCGGCAACGGGTGTGCGTGCGG
>atroparvus_KI421884_6916859-6916941 miR-219 mature: TGATTGTCCAAACGCAATTCTTG at base 10 6916869
TTTCTAGCTCTGATTGTCCAAACGCAATTCTTGTTGATACCTTTGCTATTCAAGAGTTGTGACTGGACATCCGTGGCTCGGAA
>atroparvus_KI421895_2221924-2222022 mir-31 mature: TGGCAAGATGTTGGCATAGCT at base 15 2221939
ATCAAATTGGCAACTTGGCAAGATGTTGGCATAGCTAAAAGATTTGGATTTAGCTATTCAACTTCTTGTTTATTTTTCCAATTTACTTACATCGTACCC
>atroparvus_KI421914_811147-811237 mir-317 mature: TGAACACATCTGGTGGTATCTCAGT at base 60 reverse 811177
TCGGCCACTGAGATACCACCAGATGTGTTCACTGGTTTCTCTTCAATTGCACAGCGAGCACAAGGAGTATCCCAGTGGCCAAGGGTTCGCA
>atroparvus_KI421897_1350988-1351088 mir-929 mature: AAATTGACTCTAGTAGGGAGTC at base 26 reverse 1351062
CTGCGCTCTACCGGAATCAATCTGACTCCGTTAGGGAGTCTCTCGGATGAAAGGACTCCCTACTAGAGTCAATTTAATCCCATCAGTAGGCACACGAAAAA
>atroparvus_KI421897_1351069-1350995 miR-929 mature: AAATTGACTCTAGTAGGGAGTC at base 7 reverse 1350988 reverse strand is reported
TGGGATTAAATTGACTCTAGTAGGGAGTCCTTTCATCCGAGAGACTCCCTAACGGAGTCAGATTGATTCCGGTAG
>atroparvus_KI421897_2330481-2330573 miR-1000 mature: ATATTGTCCTGTCACAGCAGTA at base 14 2330495
CCTAGCTGTCGATGATATTGTCCTGTCACAGCAGTACTATTTGCCTAGTTTACTGTTGTTTCGGGACATTTCCACCGACGCTAGGGCTTTCAT
>atroparvus_KI421897_4172684-4172771 putatively new miRNA mature: not detected
AAAATCACGATATGGAATAAGTGGAGTAGTGGTCTCATCGCTTAGTTTCAGAAAAGTGAGATTCTACTTCTCCGACTTAATTCATATC
>atroparvus_KI421897_589393-589490 mir-283 mature: TAAATATCAGCTGGTAATTCT at base 14 reverse 589476
CAACTCTCGACGGAAAAGTGGATATCAGCTGAAATTCCGGGGTGCACGATGGTTTGATAGCCTAGAATTACCAGCTGATATTTACCTTTCGGTCGAAC
>atroparvus_KI421897_589489-589398 miR-283 mature: TAAATATCAGCTGGTAATTCT at base 13 reverse 589385 reverse strand is reported
TTCGACCGAAAGGTAAATATCAGCTGGTAATTCTAGGCTATCAAACCATCGTGCACCCCGGAATTTCAGCTGATATCCACTTTTCCGTCGAG
>atroparvus_KI421886_10222315-10222421 mir-2 mature: TATCACAGCCAGCTTTGATGAGC at base 57 10222372
AATGGGTGCAAATGCGTTGGCATCAAACTTGGTTGTTATAGCGTGATTTTAAAATGCTATCACAGCCAGCTTTGATGAGCAATGCGTCACCTAAACACACCGAACTG
>atroparvus_KI421886_10223252-10223367 mir-2 mature: not detected
TACTATCAACAGTCCGTGGTCAAGTCGTAAAAATGGTTGTGTCGTGTTGATTTTTCGAAAATTCATATCACAGCCATTTTGACGAGTTTGACTGCTATGGAACATGGGCAGCGTCG
>atroparvus_KI421886_10223260-10223360 mir-13b-2 mature: not detected
ACAGTCCGTGGTCAAGTCGTAAAAATGGTTGTGTCGTGTTGATTTTTCGAAAATTCATATCACAGCCATTTTGACGAGTTTGACTGCTATGGAACATGGGC
>atroparvus_KI421886_10223490-10223580 mir-2b mature: not detected
AATTGGTTGCTGTGTCCCTCTCAAAGTGGCTGTGAAATGCGTTTCCATCGGTTTGCATATCACAGCCAGCTTTGAAGAGCGTCACGGTGAC
>atroparvus_KI421886_10223792-10223893 mir-2 mature: TATCACAGCCAGCTTTGATGAGC at base 65 10223857
ATACCGCAATTTCGTCATGTCCTCCCTCTCAAAGTGGTTGTGAAATGGTGTAACTGACATTCCCATATCACAGCCAGCTTTGATGAGCTAGGCTGTGCACGA
>atroparvus_KI421886_10223799-10223893 mir-2a-2 mature: not detected
AATTTCGTCATGTCCTCCCTCTCAAAGTGGTTGTGAAATGGTGTAACTGACATTCCCATATCACAGCCAGCTTTGATGAGCTAGGCTGTGCACGA
>atroparvus_KI421886_10223888-10223807 miR-2b mature: TCACAGCCAGCTTTGATGAGC at base 52 10223940 reverse strand is reported
CACAGCCTAGCTCATCAAAGCTGGCTGTGATATGGGAATGTCAGTTACACCATTTCACAACCACTTTGAGAGGGAGGACATG
>atroparvus_KI421886_166615-166710 mir-263 mature: CTTGGCACTGGGAGAATTCACAG at base 19 reverse 166691
GACCAAATCTGAACGATGGCACGAAAAGATCCACAGAACGATAGTGTACGATCACTGTGAATTCTCCCAGTGCCAAGGTCCATAATTGGTCACGGT
>atroparvus_KI421886_166706-166616 miR-263b mature: CTTGGCACTGGGAGAATTCACAG at base 15 reverse 166601 reverse strand is reported
TGACCAATTATGGACCTTGGCACTGGGAGAATTCACAGTGATCGTACACTATCGTTCTGTGGATCTTTTCGTGCCATCGTTCAGATTTGGT
>atroparvus_KI421886_2910660-2910794 mir-7 mature: TGGAAGACTAGTGATTTTGTTGT at base 40 2910700
GTAACTTCCAACCAAACCTTCAAAAAGGCAAGACATTGTATGGAAGACTAGTGATTTTGTTGTTTGGCTTTAGATACTAACAATAAATCTCTCGTCTCTCTACAAAGTTTGCTTCTCGCTGCTCGAACTTAACGA
>atroparvus_KI421886_2910686-2910771 miR-7-5p mature: TGGAAGACTAGTGATTTTGTTGTT at base 14 2910700
GGCAAGACATTGTATGGAAGACTAGTGATTTTGTTGTTTGGCTTTAGATACTAACAATAAATCTCTCGTCTCTCTACAAAGTTTGC
>atroparvus_KI421886_383457-383571 mir-282 mature: TAGCCTCTCCTAGGCTTTGTCT at base 12 383469
CCAGATCTAATCTAGCCTCTCCTAGGCTTTGTCTGTATCAGTCTTTGCTACCCAGACATAGCCTAACAGAGGTTAGGTGAAATCTGACAGTACATCGGAGCTGCCCTGCGGTACG
>atroparvus_KI421886_383464-383543 miR-282-5p mature: TAGCCTCTCCTAGGCTTTGTCT at base 5 383469
TAATCTAGCCTCTCCTAGGCTTTGTCTGTATCAGTCTTTGCTACCCAGACATAGCCTAACAGAGGTTAGGTGAAATCTGA
>atroparvus_KI421906_1201915-1202025 bantam mature: CCGGTTTTCATTTTCGATCTGAC at base 17 1201932
CAAATGTAATCACAGAACCGGTTTTCATTTTCGATCTGACTTATTTTTTCAACAACAAGTGAGATCACTTTGAAAGCTGATTTTGTACAACTAATTCAACCTGGAAGACCC
>atroparvus_KI421906_1201916-1202014 bantam-5p mature: CCGGTTTTCATTTTCGATCTGAC at base 16 1201932
AAATGTAATCACAGAACCGGTTTTCATTTTCGATCTGACTTATTTTTTCAACAACAAGTGAGATCACTTTGAAAGCTGATTTTGTACAACTAATTCAAC
>atroparvus_KI421894_5550693-5550818 mir-286 mature: not detected
CCATTTCTGGTGCAGATTCCGGTTGTGCTCACGGCTTAGGGCGAATGTCGGAGTAGTCTCTTGTGATTGAATTGATGGAAAGTGACTAGACCGAACACTCGTATCCTAAATCGTCGAGATTTCATC
>atroparvus_KI421894_884412-884514 mir-276 mature: AGCGAGGTATAGAGTTCCT at base 13 reverse 884501
GATACACACGATGACTATCGGCTATCCAAGAGCACGGTATGAAGTTCCTACCAATTTCTAACGATCACCGTAGGAACTCTATACCTCGCTGATGGCAATCACC
>atroparvus_KI421894_884516-884429 miR-276a-5p mature: CAGCGAGGTATAGAGTTCCTACG at base 14 reverse 884415 reverse strand is reported
TTGGTGATTGCCATCAGCGAGGTATAGAGTTCCTACGGTGATCGTTAGAAATTGGTAGGAACTTCATACCGTGCTCTTGGATAGCCGA
>atroparvus_KI421894_958619-958724 mir-276 mature: AGCGAGGTATAGAGTTCCT at base 20 reverse 958704
GTGTTGAGATCAGATCAATCCAAGAGCACGGTATGAAGTTCCTATGGCTAGCAAAAGATTGGTACATAGGAACTCTATACCTCGCTGGTGGTTTGTCAACGTGGCT
>atroparvus_KI421894_958625-958721 CACGTTGACAAACCACCAGCGAGGTATAGAGTTCCTATGTACCAATCTTTTGCTAGCCATAGGAACTTCATACCGTGCTCTTGGATTGATCTGATCT mature: not detected
AGATCAGATCAATCCAAGAGCACGGTATGAAGTTCCTATGGCTAGCAAAAGATTGGTACATAGGAACTCTATACCTCGCTGGTGGTTTGTCAACGTG
>atroparvus_KI421896_1648627-1648557 miR-210-5p mature: AGCTGCTGACCACTGCACAAGA at base 6 reverse 1648551 reverse strand is reported
CATTGCAGCTGCTGACCACTGCACAAGATTAGAATATAACTCTTGTGCGTGTGACAACGGCTATTGTGGGT
>atroparvus_KI421888_10072942-10073062 mir-277 mature: CGTGTCAGAAGTGCATTTACA at base 32 10072974
ATCTGCTTTCTTCTTCGTTGAGTTTTGGGGTACGTGTCAGAAGTGCATTTACATGAGGAATTACGATTGAGGTACTTGTAAATGCACTATCTGGTACGACATTCCAGAATCGCTAGTCGTC
>atroparvus_KI421888_10072962-10073052 miR-277-5p mature: CGTGTCAGAAGTGCATTTACA at base 12 10072974
AGTTTTGGGGTACGTGTCAGAAGTGCATTTACATGAGGAATTACGATTGAGGTACTTGTAAATGCACTATCTGGTACGACATTCCAGAATC
>atroparvus_KI421888_10074901-10074995 mir-449 mature: not detected
CGGCACTATACGCTCTGGCAGTGTGGTTAGCTGGTTGTGTGGCCTTTCGATTTCGAATTCACAGCCACTATCCTCCCTGCCGTCGCGATACTGCC
>atroparvus_KI421888_10074902-10074994 miR-34 mature: TGGCAGTGTGGTTAGCTGGTTG at base 14 10074916
GGCACTATACGCTCTGGCAGTGTGGTTAGCTGGTTGTGTGGCCTTTCGATTTCGAATTCACAGCCACTATCCTCCCTGCCGTCGCGATACTGC
>atroparvus_KI421888_3022114-3022213 putatively new miRNA mature: not detected
ACAAGCTACAATTCGGTCGTTCATTAGGTCATCTAGCAACGTTTTCCCGGCTAGCTGCCTAGTGAAGGGCAACATTGTACTTGTTATCTACAAAAAAAAA
>atroparvus_KI421888_3187064-3187156 mir-315 mature: TTTTGATTGTTGCTCAGAAAGCC at base 18 3187082
AGATGTGTTTGTATAAAATTTTGATTGTTGCTCAGAAAGCCGTGTCCTTTTAGCATTTCGCTTTCGAGTAGTAATCAAAATCAAATAAAGCAC
>atroparvus_KI421888_3187068-3187156 miR-315-5p mature: TTTTGATTGTTGCTCAGAAAGC at base 14 3187082
GTGTTTGTATAAAATTTTGATTGTTGCTCAGAAAGCCGTGTCCTTTTAGCATTTCGCTTTCGAGTAGTAATCAAAATCAAATAAAGCAC
>atroparvus_KI421888_5715328-5715411 mir-11 mature: CATCACAGTCTGAGTTCTTGCT at base 56 5715384
TGCGAACTACGTCCGGCAAGAACTCAGTGCTGTGATCTGTGTGGTTTTCATCTTCACATCACAGTCTGAGTTCTTGCTCGAGGG
>atroparvus_KI421888_6682483-6682601 mir-92 mature: ATTGCACTTGTCCCGGCCT at base 66 reverse 6682535
CTTTCCGTTGATTGCCAGGTGGAACACCACGCATAGGCCGGGACAAGTGCAATATTTGTTTTGAATAACACAACGTTGCCCTTGACCCTGCCGACGCGTAGCCCTGAGTTGTTGATGAA
>atroparvus_KI421883_14563279-14563384 mir-999 mature: TGTTAACTGTAAGACTGTGTCT at base 54 reverse 14563330
GACTTCGGATTGATGATACAACGCCGTCAAAGACACAGTCTTACAGTTAACATTTGAATCTAATGCCAAATATTAGACTGCATGACCGCGTCCTCGCCAGTGTTAC
>atroparvus_KI421908_250918-251028 mir-iab-4 mature: CGGTATACCTTCAGTATACGTAAC at base 58 reverse 250970
AAACTGCATCGATGACTGTGCCGCCTCCTGTTACGTATACTGAAGGTATACCGGATAAGTAGCACTCAGGATACATTCAGTATACGTTCATGAAGTGGCACACAAGCAACA
>atroparvus_KI421908_250941-251019 miR-iab-8-5p mature: TTACGTATACTGAAGGTATACC at base 7 250948
CCTCCTGTTACGTATACTGAAGGTATACCGGATAAGTAGCACTCAGGATACATTCAGTATACGTTCATGAAGTGGCACA
>atroparvus_KI421908_251018-250935 miR-iab-4-5p mature: ACGTATACTGAATGTATCCTGA at base 14 reverse 250921 reverse strand is reported
GTGCCACTTCATGAACGTATACTGAATGTATCCTGAGTGCTACTTATCCGGTATACCTTCAGTATACGTAACAGGAGGCGGCAC
>atroparvus_KI421908_667448-667548 mir-10 mature: CAAATTCGGTTCTAGAGAGGTTT at base 65 667513
ATTTCGTCGATTTATGTTCTACATCCACCCTGTAGATCCGAATTTGTTTGACATTTAACAAGCGACAAATTCGGTTCTAGAGAGGTTTGTGTGGGACATTT
>atroparvus_KI421908_667453-667548 miR-10-5p mature: ACCCTGTAGATCCGAATTTGTT at base 21 667474
GTCGATTTATGTTCTACATCCACCCTGTAGATCCGAATTTGTTTGACATTTAACAAGCGACAAATTCGGTTCTAGAGAGGTTTGTGTGGGACATTT
>atroparvus_KI421908_704036-703995 miR-993-3p mature: GAAGCTCGTTTCTATAGAGG at base 6 reverse 703989 reverse strand is reported
TTATCAGAAGCTCGTTTCTATAGAGGTATCTCACGGGGTGAA
>atroparvus_KI421908_704114-703995 miR-993-5p mature: CTACCCTGTAGTTCCGGGCTTTTG at base 15 reverse 703980 reverse strand is reported
GCGCTCCTCCGTGACCTACCCTGTAGTTCCGGGCTTTTGTGGGTTGAAAATCTAAAAGAGATGTTAATTCATATACACTTATCAGAAGCTCGTTTCTATAGAGGTATCTCACGGGGTGAA
>atroparvus_KI421890_1413243-1413352 mir-305 mature: ATTGTACTTCATCAGGTGCTCTG at base 25 reverse 1413327
ACGATGATTTCTTGTCAGCACATTAAGTGTACTCCAACATGTGCCGGGTTTCTTAAATCCACCAGAGCACCTGATGAAGTACAATAGACATGTGACAAAGGCGGGGAGGA
>atroparvus_KI421890_1413341-1413253 miR-305-5p mature: ATTGTACTTCATCAGGTGCTCT at base 14 reverse 1413239 reverse strand is reported
TTTGTCACATGTCTATTGTACTTCATCAGGTGCTCTGGTGGATTTAAGAAACCCGGCACATGTTGGAGTACACTTAATGTGCTGACAAG
>atroparvus_KI421890_1433192-1433292 mir-275 mature: CGCGCTAAGCAGGAACCGAGAC at base 21 reverse 1433271
GGAACCGAATAACGCGCGCTACTTCAGGTACCTGACTGTTAGCAGAACGTGTTTCCAAGTCTCGGTTCCTGCTTAGCGCGCGTCATTGAACGGCTCTTTCA
>atroparvus_KI421890_1433287-1433196 miR-275-5p mature: CGCGCTAAGCAGGAACCGAGAC at base 16 reverse 1433180 reverse strand is reported
GAGCCGTTCAATGACGCGCGCTAAGCAGGAACCGAGACTTGGAAACACGTTCTGCTAACAGTCAGGTACCTGAAGTAGCGCGCGTTATTCGG
>atroparvus_KI421890_2854118-2854239 mir-133 mature: TTGGTCCCCTTCAACCAGCTGT at base 80 reverse 2854159
CGAAGAGTACAATCACTGCTACAGCTGGTTGAAGGGGACCAAATGCATTCGCAAAGGGAAAATATTGCTTGTACAATATTACGATTTGACCCGATGTCAACCAGCTATATCGGGTGATTCAA
>atroparvus_KI421890_5602520-5602624 miR-9c mature: TCTTTGGTATTCTAGCTGTAGA at base 17 5602537
TATAATTTCCGGCTGTATCTTTGGTATTCTAGCTGTAGAATGTTGTTTTGATTGTAATATCTCTAAAGCTTTAGTACCAGAGGTCCAACTGGGAATTGCTTGCTG
>atroparvus_KI421890_5605124-5605174 miR-306 mature: TCAGGTACTGGATGACTCTCAG at base 8 5605132
TCACATGGTCAGGTACTGGATGACTCTCAGTGGTGTAAGAGAATCTGAGGG
>atroparvus_KI421890_5605334-5605426 mir-9b mature: GCTTTGGTAATCTAGCTTTATGA at base 11 reverse 5605415
GTGAAGTTCCCTTTTTCTGTGCTTTGGCGCTTTAGCTGTATGATAGAATGTAAGCTATTTCATAAAGCTAGATTACCAAAGCATGGAAGGAGT
>atroparvus_KI421890_5605344-5605450 mir-9 mature: GCTTTGGTAATCTAGCTTTATGA at base 35 reverse 5605415
CTTTTTCTGTGCTTTGGCGCTTTAGCTGTATGATAGAATGTAAGCTATTTCATAAAGCTAGATTACCAAAGCATGGAAGGAGTCGAGGGCAATGCATCAAATAAGGA
>atroparvus_KI421890_5605882-5605972 miR-9b mature: ACTTTGGTGATTTTAGCTGTATG at base 14 5605896
TGCCACCTATTGGGACTTTGGTGATTTTAGCTGTATGTTTCAATGTTCTTTAACTACATATAGCTTAATCACCAAAAACCTAATGTGTGTG
>atroparvus_KI421890_5677488-5677582 miR-1891 mature: TGAGGAGTTAATTTGCGTGTTT at base 18 5677506
CCTCTTTTTTTGTCATGTTGAGGAGTTAATTTGCGTGTTTTTGTATACGATTAAACACGTCCATTAACTCTGGTACATGATGATAAAAGCGAGCA
>atroparvus_KI421890_7608981-7609087 mir-1 mature: TGGAATGTAAAGAAGTATGGAG at base 65 reverse 7609022
TTGCCGAACTTGCCCGAGCGCTCCATACTTCTTTACATTCCATAGGTTTTTAAATACACTATTGAATGCAAGGAAGCATGGAACTTTCGAAGGCTCTCTGGAACAAA
>atroparvus_KI421890_7609069-7608986 miR-1-5p mature: CCATGCTTCCTTGCATTCAATA at base 8 reverse 7608978 reverse strand is reported
CGAAAGTTCCATGCTTCCTTGCATTCAATAGTGTATTTAAAAACCTATGGAATGTAAAGAAGTATGGAGCGCTCGGGCAAGTTC
>atroparvus_KI422150_9886-9987 mir-927 mature: TTTTAGAATTCCTACGCTTTACC at base 13 9899
CGTTAATGGTTCTTTTTAGAATTCCTACGCTTTACCCGTGATTAAAGTAGTGCGGCAAAGCGTTTGGATTCTGAAACGAAACATTAATCATCACCAGCGACC
>atroparvus_KI422150_9887-9972 miR-927-5p mature: TTTAGAATTCCTACGCTTTACC at base 13 9900
GTTAATGGTTCTTTTTAGAATTCCTACGCTTTACCCGTGATTAAAGTAGTGCGGCAAAGCGTTTGGATTCTGAAACGAAACATTAA
>atroparvus_KI421898_3779963-3780048 mir-33 mature: GTGCATTGTAGTTGCATTG at base 14 3779977
TGTCCCTCCTGCGGGTGCATTGTAGTTGCATTGCACTTTTCGCGTTCACAACCGGTGCAGTACTTCTGCAATGCAACCCGAAGGCG
>atroparvus_KI421898_3779974-3780038 miR-33 mature: GTGCATTGTAGTTGCATTG at base 3 3779977
CGGGTGCATTGTAGTTGCATTGCACTTTTCGCGTTCACAACCGGTGCAGTACTTCTGCAATGCAA
>atroparvus_KI421885_5260074-5260181 mir-252 mature: CCTGCTGCCCAAGTGCTTATCG at base 64 reverse 5260117
GGGTTGACAGAGCGGAACTCTTCGATAAGCACTTGGGCAGCAGGGGTTAAAATCTCTCCTGCGGCACTAGTACTTAGTAAAGAATTCTTATCATTTTCGGCATTTCCA
>atroparvus_KI421885_5260160-5260090 miR-252-5p mature: CTAAGTACTAGTGCCGCAGGAG at base 10 reverse 5260080 reverse strand is reported
GAATTCTTTACTAAGTACTAGTGCCGCAGGAGAGATTTTAACCCCTGCTGCCCAAGTGCTTATCGAAGAGT
>atroparvus_KI421887_8350014-8350096 mir-67 mature: not detected
ATCGCGGTCGCTCACTCAAGGAGGTTGTGATGATTCAAATAAGCATCACACCCAGGTTGAGTGAGTGATCGTGAAGGAGCAAG
>atroparvus_KI421887_8350084-8350010 miR-307a-5p mature: ACTCACTCAACCTGGGTGTGAT at base 5 reverse 8350005 reverse strand is reported
CGATCACTCACTCAACCTGGGTGTGATGCTTATTTGAATCATCACAACCTCCTTGAGTGAGCGACCGCGATTGAC
>atroparvus_KI421887_8640624-8640723 mir-278 mature: TCGGTGGGACTTTCGTCCGTTT at base 63 8640687
CCCTTGCTAAGGTACGGTACGGACGGATGATAGTCTTCAACGACCGTTCAGTTTGACACGAGGTCGGTGGGACTTTCGTCCGTTTGTAAGGCCAGCTACA
>atroparvus_KI421891_4089808-4089928 mir-9 mature: TCTTTGGTTATCTAGCTGTATGA at base 28 reverse 4089900
CAATCCAGTTCGCTGACTGTCGTTCAATTATTAACTTCGGTATGCTAGCTTTATGACGTTTAAAGTGCACTCATACAGCTAGATAACCAAAGAGAACATTGACGAAACGAATACAGGGTTC
>atroparvus_KI421891_4089910-4089831 miR-9a mature: TCTTTGGTTATCTAGCTGTATGA at base 10 reverse 4089821 reverse strand is reported
GTCAATGTTCTCTTTGGTTATCTAGCTGTATGAGTGCACTTTAAACGTCATAAAGCTAGCATACCGAAGTTAATAATTGA
>atroparvus_KI421891_6680689-6680801 mir-137 mature: TTATTGCTTGAGAATACACG at base 61 6680750
GTCAGTCATATACTTGGTTGGCCACGCGTATTCTTGGGTTACTAACACACTGTTTATGTTGTTATTGCTTGAGAATACACGTATTCGACTAGTGTTCTTCATCATAAACGTCG
>atroparvus_KI421905_588562-588648 putatively new miRNA mature: not detected
TTCCTGGTGGATGTTAAGTAGGCACTTGCAGGCAAAATGAAATTCCAATCGTTGACTGCTTTTTCCTACTTTACATTGAGTGCAGGA
>christyi_KB702373_5452-5557 bantam mature: CCGGTTTTCATTTTCGATCTGAC at base 16 reverse 5541
TGTCTCGTTGAATTAATTGTACAAAATCAGCTTTCAAAGTGATCTCACTCGTTTGGGAAAAAAATAAGTCAGATCGAAAATGAAAACCGGTTCTGTGATTACATTT
>christyi_KB702373_5545-5474 bantam-5p mature: CCGGTTTTCATTTTCGATCTGAC at base 4 reverse 5470 reverse strand is reported
AGAACCGGTTTTCATTTTCGATCTGACTTATTTTTTTCCCAAACGAGTGAGATCACTTTGAAAGCTGATTTT
>christyi_KB692213_724-822 mir-263a mature: AATGGCACTGGAAGAATTCACGGG at base 21 745
ACTTGTTTCCCTCGTACATGTAATGGCACTGGAAGAATTCACGGGATTTATTTAAACATTCCCGTGTTCTCTTAGTGGCATACCTAGTACAGGGTAGAT
>christyi_KB686442_29-140 miR-125-5p mature: TCCCTGAGACCCTAACTTGTGA at base 29 58
TATTGTTTCGTTTTTTTGTATCTGCTGATTCCCTGAGACCCTAACTTGTGACTATCGTTGCAAAGTTTCACAAGTTTTGATCTCCGGTATTAGCGGTTGAGATGCAACGGTA
>christyi_KB677447_14614-14918 mir-3 mature: TCACTGGGCAAAGTTTGTCGC at base 256 reverse 14662
TCATCCGGTAGTATTTCAGCTTGTTTATGCGACAAACTTTGCCCAGTGATGAGTTCATAGAGAGAGAGGACACCCTCTGGACGGAGTTTGTCGCATCTTCAAGTGTATTGAACGTAATTTAATTGTAGTACACCGGATCTGACTTGTCGATTGCTGCTCGTCGATGATTGTGGGAAGTGCCGACATTAAAGTACAACTACTGTGATATGATCCTAACTCAGATCACAGCAGAAGTTCCTTCAATGTAGACGCCCAGGGGTGTGTGCGAGCAATACAATCGACAGAATCATTACAGTGTTTTTGTT
>christyi_KB677447_15142-15421 mir-286 mature: TGACTAGACCGAACACTCGCGTCCT at base 56 reverse 15365
TGAGCTGTGGTTGCCACACCTATCTGCAGTGATGGTCTAGCTTTATGATGGTCTAGTACAGTAATCAATAAGGTAGAACACCAAAGAAGCTAGCTGCAGCCGACAAAGAGCCGGAAGAATGATTATAATTTAATACACACACACTCTTTGTTCAACCACTTCACTAGCACAACACACAGGACGATTGGGTCGTTCGTTTAGGACGCGAGTGTTCGGTCTAGTCACTAGGATGAAACCGAATGACTGCGACAGCGACTAGTCCGACAATCGCCCCAAATTA
>christyi_KB677447_15316-15421 miR-286 mature: TGACTAGACCGAACACTCGCGTCCT at base 56 reverse 15365
CACAGGACGATTGGGTCGTTCGTTTAGGACGCGAGTGTTCGGTCTAGTCACTAGGATGAAACCGAATGACTGCGACAGCGACTAGTCCGACAATCGCCCCAAATTA
>christyi_KB676535_16976-17093 miR-1891 mature: TGAGGAGTTAATTTGCGTGTTT at base 37 17013
AAAGTGGACCACAGGCAAACCTCTTTTTCCGTCATGTTGAGGAGTTAATTTGCGTGTTTTTATATTTGATTAAACACGTCCATTAACTCTGGTACATGATGATAAAAGCGAGCAACGA
>christyi_KB689307_549-636 mir-100 mature: AACCCGTAGATCCGAACTT at base 14 563
TCCCCGTCTGTGGAAACCCGTAGATCCGAACTTGTGCTGCACTGTTCAACTGGACACAAGAACGGATATATGGGATTCTGTCGACGGT
>christyi_KB678824_3651-3752 putatively new miRNA mature: not detected
TGTAGCATGATGATGATGATTATGGGGATGGTGATGCTGGTGCTGCAGGTGTAAAAAACTATTACCACCACCACCACCATTACTGTCACCATCGTCCGATAC
>christyi_KB673757_66431-66545 miR-iab-4-5p mature: ACGTATACTGAATGTATCCTGA at base 29 66460
CTAAATGTTGTTGGAGTGCCGCTTCATGAACGTATACTGAATGTATCCTGAGTGCTATTTATCCGGTATACCTTCAGTATACGTAACAAGAGGCGACACAGTCATCGTTGCTATT
>christyi_KB673757_66523-66460 miR-iab-8-5p mature: TTACGTATACTGAAGGTATACC at base 7 reverse 66453 reverse strand is reported
CCTCTTGTTACGTATACTGAAGGTATACCGGATAAATAGCACTCAGGATACATTCAGTATACGT
>christyi_KB677090_40918-41065 mir-308 mature: AATCACAGGAGTATACTGTGAG at base 80 reverse 40985
TCACCCCGCCTTTTTTTCTCGATGACCGAGAACACACCGGCAATATCTCACAGTATACTCCTGTGATTTGACCATAAAAATAGCAAACTCACAAGAATATACTGCGAAACATCACTCGGAAGGCACACCTCAGATCTCGACACAAAAT
>christyi_KB697494_26409-28134 mir-996 mature: TGACTAGATTACATGCTCGTCT at base 61 reverse 28073
GGATCAGGCAGGAAATGCAAATTCTTGTAAAAGCTTGCCACTTTATACGGTGCAGTAGGATACACGAACGAGCTCACCAAATCGTCATGGTGTGCAACCACGAACACCTCGGTATGACTGCCGATCGAGTTCATGATTGTGCTTATGATCTTCTCGAAGTATTCGTCAAACGTTTCGGCCACTTCCGTGTACAGCTTGCAGTTGGCGTCAGCAAAAGGTCCAGTTAGGATCAGTACATCCGGTGGATTGTTACTGCAGTACACCAAAAGACTGGAAAGCTTTTCGTACAACAAATCGTCTCTATCCGTAAAGGGAGCACTGCCAATCACAACCGTTAGGGTCTTGTCTAAGCTGCTCGGTACACGCGGAAGTGTGAGCGTTCGTTCACATTGGATTTGTTTCACTGAAAACAACGTTCCACGTGGATTGATCCCCTCCAGTAGCACGGTTTGTCCGGGGAAAAGCGACCACCAAGCAGGAACCTGCACCTTGCTCAAATCGAGCCTAGTGTAACGCAGTGTGTGCTCATCGAAATCTACGATCGATAGTTTGCTAGTTTGGGTCTGTTTGTCCGAGGATGTAGTGCTGCTATTCGTAGCCGTTGATGAAGATTCCACAACAATCCGTCCTAGAACACGGATGGGTTCCGAGCTAGGGTAATCCACATGATGCACCTTGACGCCTTCAAACCAGCTGGAGTATATATCCTCTTCCCGTTCAATATCAGTCGCATCACCAACAGGTTCCTCTTTCACAGAGTTCAGCGTATCCAAAGAGGTTGAAGAAATGGCTTTAACGTCAGATTCAACGTTGTCCTGCAACTCATGACTTTTTGGCGTTATTAATTCCAGTCCGAACCGTTTGCAGATAGCATTTCCACATTCATAAATACGATCGCCAAGAATCATCACTCGATCGTAGCTCGAATCGAACATATATTTGCAGCTTTCATTAACAAACTGTGTTGCTTTTATAGAGAAGCCAATTCCTTTCCCCCGATTACCGCTAGTAGTTCGCTTATTTCGATCGCCCGGCGATATATCGTCGTCAATCGTGATGGGTTCGTTTCCATCGTCTGTCGTGGTAGGTAACCAGCTAAATTTCTTAAGCAACTTAGCACTGCCGTACGTGTACACGATCTGTCCAGCTTTACTCGGTGCATCTGGATCATTTTTCTTAGACGAGGCAGACCTACGGAAAAAGGGCAACAACATACTCGTGATTAATTGAATGCACAAGCGATGCTACAGACATGGATTGTGTGAGTGCACTTACAATGGCGAGTAGGTAACGGTTGTGAATGGGCTTCCACCCCCACGGACGCCGTCCGGTGTGTTCACATTATGTTGCAAGCGAGAGACTGGTTTTTTAGCCTGAAATCGAAGAAAAAATTGTATATTCAATTACTTTGAAATGTTTTACCACATTTATTTATTGTATACATCAGCAACTCAATTTTATTTTCGTTACAACATATGAACGTGTGAACAACGTGTGAAAACATAACAGTACATAAATCCTTTCGTAAACCATTCAGTCCTTCAAAGTATAACACAAAATTCAGCAACTTTTTGTAAGCAGCATTATATCCGGCATCACATACAATTAATGGCACACACATTCACGTTCGATCTCGGGTTTATAGACGAGCATGTAATCTAGTCACGAAACTTTAGCTGAAACCGTGCACTAGAAAACATGTTCGCCTACAAAGCGGAGAAAAATG
>christyi_KB697494_27419-28134 mir-996 mature: TGACTAGATTACATGCTCGTCT at base 61 reverse 28073
AGTTCGCTTATTTCGATCGCCCGGCGATATATCGTCGTCAATCGTGATGGGTTCGTTTCCATCGTCTGTCGTGGTAGGTAACCAGCTAAATTTCTTAAGCAACTTAGCACTGCCGTACGTGTACACGATCTGTCCAGCTTTACTCGGTGCATCTGGATCATTTTTCTTAGACGAGGCAGACCTACGGAAAAAGGGCAACAACATACTCGTGATTAATTGAATGCACAAGCGATGCTACAGACATGGATTGTGTGAGTGCACTTACAATGGCGAGTAGGTAACGGTTGTGAATGGGCTTCCACCCCCACGGACGCCGTCCGGTGTGTTCACATTATGTTGCAAGCGAGAGACTGGTTTTTTAGCCTGAAATCGAAGAAAAAATTGTATATTCAATTACTTTGAAATGTTTTACCACATTTATTTATTGTATACATCAGCAACTCAATTTTATTTTCGTTACAACATATGAACGTGTGAACAACGTGTGAAAACATAACAGTACATAAATCCTTTCGTAAACCATTCAGTCCTTCAAAGTATAACACAAAATTCAGCAACTTTTTGTAAGCAGCATTATATCCGGCATCACATACAATTAATGGCACACACATTCACGTTCGATCTCGGGTTTATAGACGAGCATGTAATCTAGTCACGAAACTTTAGCTGAAACCGTGCACTAGAAAACATGTTCGCCTACAAAGCGGAGAAAAATG
>christyi_KB697494_27996-28134 mir-996 mature: TGACTAGATTACATGCTCGTCT at base 61 reverse 28073
ATCCGGCATCACATACAATTAATGGCACACACATTCACGTTCGATCTCGGGTTTATAGACGAGCATGTAATCTAGTCACGAAACTTTAGCTGAAACCGTGCACTAGAAAACATGTTCGCCTACAAAGCGGAGAAAAATG
>christyi_KB697494_28048-28122 putatively new miRNA mature: not detected
TTATAGACGAGCATGTAATCTAGTCACGAAACTTTAGCTGAAACCGTGCACTAGAAAACATGTTCGCCTACAAAG
>christyi_KB697494_28538-28633 mir-279 mature: TGACTAGATCCACACTCATTAA at base 60 reverse 28573
TGTTCCAAACAACATTAATGAGTGTGGATCTAGTCACAATTGAATATTCATGTGAAAGCACTAGATTCACACCCATTGACACTATTCAGAACTTTT
>christyi_KB676911_1147-1216 mir-281-2 mature: AAGAGAGCTATCCGTCGACAGT at base 3 reverse 1213
ATTGTACATAAAGAGAGCAATTCCATGACAGTGAATTATATCCCTACTGTCGACGGATAGCTCTCTTTAT
>christyi_KB676911_1230-1134 miR-281-2-5p mature: AAGAGAGCTATCCGTCGACAGT at base 17 reverse 1117 reverse strand is reported
AATCGAATATGAAAATAAAGAGAGCTATCCGTCGACAGTAGGGATATAATTCACTGTCATGGAATTGCTCTCTTTATGTACAATTCGATATTCAACG
>christyi_KB696651_4770-4854 miR-7-5p mature: TGGAAGACTAGTGATTTTGTTGTT at base 14 4784
GGCAAAACATTGTATGGAAGACTAGTGATTTTGTTGTTTGGCTTATGATACTAACAATAAATCTCTCGTCTTTCTACAAAGTTTG
>christyi_KB683800_1368-1488 mir-927 mature: TTTTAGAATTCCTACGCTTTACC at base 37 reverse 1451
ATGGCGGTTATTAACGTTTCGTTTCAGAATCCAAACGCTTTGCCGCACTACTTTAATCACGGGTAAAGCGTAGGAATTCTAAAACAAACCATTAACGAAAGCAGCGTGACTTGCTGGTTGG
>christyi_KB683800_1463-1374 miR-927-5p mature: TTTAGAATTCCTACGCTTTACC at base 13 reverse 1361 reverse strand is reported
GTTAATGGTTTGTTTTAGAATTCCTACGCTTTACCCGTGATTAAAGTAGTGCGGCAAAGCGTTTGGATTCTGAAACGAAACGTTAATAAC
>christyi_KB679366_156-224 mir-33 mature: GTGCATTGTAGTTGCATTG at base 3 159
CGGGTGCATTGTAGTTGCATTGCACTTACCGTGTTGGTTAGAGGTGCAGTACTGCTTCAATGCAACCCT
>christyi_KB698683_13161-13490 miR-1175-3p mature: TGAGATTCTACTTCTCCGACT at base 279 reverse 13211
TGTACTGTTGATTCAACTAGATATGAATTAAGTCGGAGAAGTAGAATCTCACTTTTCTGAAGCTAAGCGATGAGACCACTACTCCACTTATTCCATATCGTGATATTTGTTGCCACGCCACTCCAGCAAGTCTTCACTGCCGCGCTTATAGTCGCACAAAGTCGCATGAGTCACGTTGATTTCACGCCACCATTCATGGGTATGAAGTAGATCTGACAGTATGGGTAGGGCTCTAACGGGAGCAGATGCGATTCCGCGTTAGGTCGGAAAAGCCGCATCTGCTCAGCCGAGAGCCTGCTGAAACGTGGTCTGTCTATGATCTAAAATACC
>christyi_KB698683_13352-13493 miR-1174 mature: TCAGATCTACTTCATACCCATG at base 117 reverse 13376
ATTCATGGGTATGAAGTAGATCTGACAGTATGGGTAGGGCTCTAACGGGAGCAGATGCGATTCCGCGTTAGGTCGGAAAAGCCGCATCTGCTCAGCCGAGAGCCTGCTGAAACGTGGTCTGTCTATGATCTAAAATACCCAC
>christyi_KB698156_437-537 mir-981 mature: TTCGTTGTCGACGAAACCTGCA at base 66 reverse 471
GTGCCTTATTCCGTGCAGGTTTCGTCGACAACGAATTGAAGATTGACTCGCTTCTCGCTTTTACAACACGTTAGCCAGCGAAACCCGATCCAGATAAGGCT
>christyi_KB678637_1630-1548 miR-2765 mature: TGGTAACTCCACCACCGTTGGC at base 14 reverse 1534 reverse strand is reported
ACGTTTCCGGAGCCTGGTAACTCCACCACCGTTGGCGAGATTTGACTGCCAATGGGAGCTGGAGTTTCCGCGTGCCGAACGTT
>christyi_KB679019_677-770 mir-31 mature: TGGCAAGATGTTGGCATAGCT at base 17 694
ACCTCAAATTGGCAACTTGGCAAGATGTTGGCATAGCTAAAAGATTTGGATTTAGCTATTCAACTTCTTGTTTATTTTTCCAATTTACTAACAT
>christyi_KB702673_922-1008 mir-92b mature: AATTGCACTTGTCCCGGCCTGC at base 53 975
AGGGCTCCGGATGTAGGACGTGACTAGTGCATTATTTGCTGTTTTCTATGTCAAATTGCACTTGTCCCGGCCTGCAGCTTAACGCCC
>christyi_KB700622_6316-6408 putatively new miRNA mature: not detected
TGATTAATCCTGGACTCAATGTAAAGTAGGAAAAAGCAGTCAACGATCGGAATGTCACTTTGCCTGCAAGTGCCTACTTAACATCCACCGGGA
>christyi_KB703158_2274-2368 miR-307a-3p mature: TCACAACCTCCTTGAGTGAG at base 53 reverse 2315
GGTTTTAGTCAACCCGCGGTCGCTCACTCAAGGAGGTTGTGATGATTCAAAAAAGCATCACACCCAGGTTGAGTGAGTGATCGAGAGAAGGACAA
>christyi_KB703158_2362-2274 miR-307a-5p mature: ACTCACTCAACCTGGGTGTGAT at base 11 reverse 2263 reverse strand is reported
TTCTCTCGATCACTCACTCAACCTGGGTGTGATGCTTTTTTGAATCATCACAACCTCCTTGAGTGAGCGACCGCGGGTTGACTAAAACC
>christyi_KB699729_7262-7398 miR-315-5p mature: TTTTGATTGTTGCTCAGAAAGC at base 16 7278
ATGTGTTTGTATAAAATTTTGATTGTTGCTCAGAAAGCCGTGTCGATTTAAGCAATTCGCTTTCGAGCAGTAATCAAAGTCAAATAAAACACTAGCTCTGCATTGTCCTTTTGTGTTCGTTTCAATTTTTTTAAACA
>christyi_KB698390_238-318 putatively new miRNA mature: not detected
AGGGTGTCAATATTGAAGGAACTTCTGCTGTGATCTGAGTTATAGATCATATCACAGTAGTTGTACTTTAATGTCGATATA
>christyi_KB687319_173-282 mir-282 mature: AATCTAGCCTCTTCTAGGCTTTGTCTGT at base 16 reverse 266
CCACCTCGTTGTACTAGCAGATTTCACCTAACCTCTGACAGGCTATGTCTGGTTTGCAGAAACTGTACAGACAAAGCCTAGAAGAGGCTAGATTAGATCTGTTTGGTGTT
>christyi_KB687319_275-186 miR-282 mature: AATCTAGCCTCTTCTAGGCTTTGTCTGT at base 9 reverse 177 reverse strand is reported
AACAGATCTAATCTAGCCTCTTCTAGGCTTTGTCTGTACAGTTTCTGCAAACCAGACATAGCCTGTCAGAGGTTAGGTGAAATCTGCTAG
>christyi_KB697280_3736-4171 mir-11 mature: CATCACAGTCTGAGTTCTTGCT at base 86 reverse 4085
TTTGGCAAATTACAACATAGCACTTTATCTAACACCGGAGCTGAATCTCATGGTGCTACATGAACGATATGCGCTTGTAATACTGCAGACCCACGAGAGTTCAGCGCCGGTATTGATGATGATGTAAAACATTGCCACGCGTAGAACTCGACACACAAGCACGAATAAACACGCACACACACACAAGAACGTTGCACATAAACCCAAACCTTTCGGCACAAATCGTCATCCCCATATCACCGACCGTAATCTCGATCTCGATACATACCACCACAGCTTGCACACCATACTCTCACCCACACGCGTTCGGCGATGGTGCGAACCATCGAGCAAGAACTCAGACTGTGATGTGAAGAGCATCAAAAGCGGCCATTACCACACATATCACAGTTCCTAGTTCTTGCTGGATGCGGCTCGCAATAGAAACTTCCTCTCA
>christyi_KB697280_4035-4175 mir-11 mature: CATCACAGTCTGAGTTCTTGCT at base 90 reverse 4085
CACGCGTTCGGCGATGGTGCGAACCATCGAGCAAGAACTCAGACTGTGATGTGAAGAGCATCAAAAGCGGCCATTACCACACATATCACAGTTCCTAGTTCTTGCTGGATGCGGCTCGCAATAGAAACTTCCTCTCACTCT
>christyi_KB703208_3150-3223 mir-4050 mature: not detected
GTCGACACACCTGAATATTTGCTCACCTTGGTTTCAAACACGCATCAGGTTTAGCAAATTTCAGGCTGGGCCGA
>christyi_KB678595_3299-3381 putatively new miRNA mature: not detected
GTGTGGACGATCAGAGCTAATTGGAGTATTTCTTGAGGAATATTTTTGGCAAGCTCATGAAATCTTTGATTAGGTCTGGTTGT
>christyi_KB683381_394-500 mir-276b mature: CAGCGAGGTATAGAGTTCCTACG at base 25 419
CATAAATATTACTGGTGATTGCCATCAGCGAGGTATAGAGTTCCTACGGTAATCGATTGAAATTTTGTAGGAACTTCATACCGTGCTCTTGGATAGCCGTTCTTTCA
>christyi_KB702772_4658-4782 miR-993-5p mature: CTACCCTGTAGTTCCGGGCTTTTG at base 15 4673
GCGCTCCTCCGTGACCTACCCTGTAGTTCCGGGCTTTTGTGGGTTGAAATATTATAAATATATATATATAGATTCATATACACTTATCAGAAGCTCGTTTCTATAGAGGTATCTCACGGAGTGAA
>christyi_KB679325_9492-9582 mir-1000 mature: ATATTGTCCTGTCACAGCAGTA at base 16 reverse 9566
AAACCCTAGCGTCGATGGAAATGTCCCGAAACAACAGTAAACTAGGCAAAAAGTACTGCTGTGACAGGACAATATCATCGACAGCTAGAGG
>christyi_KB687214_8795-8898 mir-932 mature: TCAATTCCGTAGTGCATTGCAGT at base 23 8818
GGAAAGAAATCCTCGGAACGACCTCAATTCCGTAGTGCATTGCAGTGTAGAACGTTACAAGAACGACTGCAAGCATTGTGGGAGTGAAGTCGTCCGATGGAATC
>christyi_KB693190_7282-7375 mir-252a mature: CTAAGTACTAGTGCCGCAGG at base 21 7303
GAAACTGATAAGAATTCTTTACTAAGTACTAGTGCCGCAGGAGAGATTCTAACCCCTGCTGCCCAAGTGCTTATCGAAGAGTTCCGCTCTGTCA
>christyi_KB701232_2969-3059 mir-2796 mature: GTAGGCCGGCGGAAACTACTTGC at base 57 3026
ACAAGGACGGTTCCGGAGGCAGGGGTTTCTTTCGGCCTCCAGCAGCATTTGACCGTTGTAGGCCGGCGGAAACTACTTGCTTCCGTCGTCC
>christyi_KB676123_3304-3410 mir-276a mature: TAGGAACTTCATACCGTGCTCT at base 69 reverse 3341
GTTCAGATCAAATCCAAGAGCACGGTATGAAGTTCCTATGACTAGCGAAACAGGCTTGTGGGCACATAGGAACTCTATACCTCGCTGGTGGTTTGTCTTTGGTTTGA
>christyi_KB681668_2453-2545 mir-34 mature: TGGCAGTGTGGTTAGCTGGTTG at base 15 reverse 2530
TAGGGCATTAGCGCGACGGCAGGGCGGATAGTGGCTGTGAAGAGCTGAAAACCACACAACCAGCTAACCACACTGCCAGAGCGTATATTGCCT
>christyi_KB681668_2546-2457 miR-34 mature: TGGCAGTGTGGTTAGCTGGTTG at base 16 reverse 2441 reverse strand is reported
GAGGCAATATACGCTCTGGCAGTGTGGTTAGCTGGTTGTGTGGTTTTCAGCTCTTCACAGCCACTATCCGCCCTGCCGTCGCGCTAATGC
>christyi_KB689432_231-345 mir-137 mature: TATTGCTTGAGAATACACGTAG at base 69 reverse 276
TTTTCGATGTACAACACTAGTCAACTACGTGTATTCTCAAGCAATAACAACATAAACAGTGTGTTAGTAACCCAAGAATACGCGTGGCCAACCAAGTTTTGTGATGAGCAGGCTG
>christyi_KB698401_6366-6478 mir-375 mature: TTTGTTCGTTTGGCTCGAGTTA at base 69 6435
TTGTTGTTGCGGGATACAGGATTTGGATAACTTAAGCCACGCGTACAGAAACTTTTTAGAACGAAAGAGTTTGTTCGTTTGGCTCGAGTTATGCGGGTTCTCGATTGCAGCAG
>christyi_KB689616_647-779 mir-12 mature: TGAGTATTACATCAGGTACTGGT at base 12 reverse 767
ACGGGGAGAGTATGACACAAGTACTGATAGATTGACCGAAGACAGAGTCCTCCACTGAAGTGGAAAGAGGCCGATGTCCCAGTGTTGTTTAAAAGCACACCAGTACCTGATGTAATACTCACCCCGGCGGGAC
>christyi_KB689616_773-651 miR-12-3p mature: TGAGTATTACATCAGGTACTGGT at base 6 reverse 645 reverse strand is reported
CCGGGGTGAGTATTACATCAGGTACTGGTGTGCTTTTAAACAACACTGGGACATCGGCCTCTTTCCACTTCAGTGGAGGACTCTGTCTTCGGTCAATCTATCAGTACTTGTGTCATACTCTCC
>christyi_KB697502_3239-3359 mir-133 mature: TTGGTCCCCTTCAACCAGCTGT at base 72 reverse 3287
GCGGTACTGTTGATTGCAATCACTGCTACAGCTGGTTGAAGGGGACCAAATGCATTCGCAAAGGGAAAATATTGCGTCAACAATATTACGATTTGACCCGATGTCAACCAGCTATATCCGG
>christyi_KB699134_5922-6027 miR-1-3p mature: TGGAATGTAAAGAAGTATGGAG at base 64 reverse 5963
CTGCTGAACTAGCCCAATCGCTCCATACTTCTTTACATTCCATAGGGTTTTTAAAACATACTATTGAATGCAAGGAAGCATGGAACTTTCGCAGCTTTGCTTGTAC
>christyi_KB699134_6013-5940 miR-1-5p mature: CCATGCTTCCTTGCATTCAATA at base 9 reverse 5931 reverse strand is reported
GCGAAAGTTCCATGCTTCCTTGCATTCAATAGTATGTTTTAAAAACCCTATGGAATGTAAAGAAGTATGGAGCG
>christyi_KB681224_15806-15899 miR-8-5p mature: CATCTTACCGGGCAGCATTAGA at base 8 15814
TCTGTTCACATCTTACCGGGCAGCATTAGATATTTTATCGGATATTTCTAATACTGTCAGGTAAAGATGTCGTCCGAGCCCATGCTCATCAGTT
>christyi_KB698727_14800-14898 mir-92 mature: ATTGCACTTGTCCCGGCCT at base 55 reverse 14843
ATGTTTTTCAGGCATAACCACACATAGGCCGGGACAAGTGCAATATTAGTTTAAAATACAATGTTGCCCTTGGACCGGCCGACGCGTAATCCTGATAAT
>christyi_KB677924_17936-18030 mir-286 mature: TGACTAGACCGAACACTCGTATCCC at base 56 17992
GCTCACGGCTTAGGGCGAATGTCGGAGTAGTCGCTTGTGGTACAATTGACAAAAAGTGACTAGACCGAACACTCGTATCCCTAAATCGTGCTGAA
>christyi_KB688685_1122-1209 mir-124 mature: TAAGGCACGCGGTGAATGCCAAG at base 54 reverse 1155
TATCGTTCGCTCTTGGCATTCACCGCGTGCCTTATGAAATCCGGTAATAGAACATACAGGCCTACAGTGAAAACCAGGAGAAAAACGT
>christyi_KB689518_497-603 mir-277 mature: TAAATGCACTATCTGGTACGACA at base 61 reverse 542
TTCGACGATTATCGATTCTGGAATGTCGTACCAGATAGTGCATTTACAAATACCTCAACTGGAATAGTTCGATGTAAATGCACCTCTGACACGTACCCCAAAACTCA
>christyi_KB681143_2242-2350 putatively new miRNA mature: not detected
ATACTTGATTTTCGTCTGCTTGGCCAAATCCTCGGCCGACTCGATCGGTGAGTCCATCCGCTCGACGGTAAGGAAGGCGGCCAGGTTAGCGGTGTACGAGGAGATCATG
>christyi_KB684353_2209-2287 mir-305 mature: ATTGTACTTCATCAGGTGCTCTG at base 9 reverse 2278
AGCACATAGAGTGTACTCCAACATGTGCCGGGTTTTCTCAAATCCACCAGAGCACCTGATGAAGTACAATAGACATGTG
>christyi_KB684353_2292-2203 miR-305-5p mature: ATTGTACTTCATCAGGTGCTCT at base 14 reverse 2189 reverse strand is reported
TTTGTCACATGTCTATTGTACTTCATCAGGTGCTCTGGTGGATTTGAGAAAACCCGGCACATGTTGGAGTACACTCTATGTGCTGACAAG
>christyi_KB697682_21984-22097 miR-999-3p mature: TGTTAACTGTAAGACTGTGTCT at base 63 reverse 22034
CCACCGAACGATGATAGAAACATTGTCAAAGACACAGTCTTACAGTTAACATTTGAATCGAATGCCAAATATTAGACTGCATGACCGCGTCCTTGCCACTGCTATTCGATTATA
>christyi_KB683335_6545-6639 6785 mature: not detected
ATGATGATGATGATGATGACGATGGCGATGATGATGATGATGGTGGGAGCGAAAACTCACACGCATCCTTCGCCAACGAAAACTTCATCCATCGA
>christyi_KB682968_10532-10652 mir-2 mature: TATCACAGCCAGCTTTGATGAGC at base 67 reverse 10585
ATAGAGTTTGTGAGTATTAGCACACGGCCTAGCTCATCAAAGCTGGCTGTGATATGAGATATCAGAACGAAAGGGCACCATTTCACAGCCACTTTGAGAGACAGGACATGCGTATGTAGAC
>christyi_KB682968_10811-10925 miR-2 mature: TATCACAGCCAGCTTTGAAGAGC at base 86 reverse 10839
CGTGACGCTCTTCAAAGCTGGCTGTGATATGCGAAAAAGGATATTATAACCCCCCCCTTATGAAGGACGCATTTCACAGCCACTTTGAGAGCGACACAGTGACCATTGGTACTCG
>christyi_KB682968_10973-11093 mir-2 mature: not detected
ATTGCTCAAGAATGGTCAAACTCGTCAAAATGGCTGTGATATGAACATTTCTTAAATCGACACGACACAACCATTTTTACGACCTGACCACGAGCAGAATATCTTCCTTGTTGAACACTTT
>christyi_KB682968_11557-11683 mir-2 mature: not detected
ACCAGATGTGTTTCAGCACCCGACCGAGCTCATCAAAATGGCTGTGATATGATAGTGAATAGCGGAAAACGAGTCCGGTTTATTTGGTTATAAACACATAGCCACAACCAATTGATGAGCCCAGTCC
>christyi_KB682968_12173-12267 mir-2 mature: TATCACAGCCAGCTTTGATGAGC at base 56 reverse 12211
AGGCAAGTGACGCATTGCTCATCAAAGCTGGCTGTGATAGCAACTATCAGAGCAAGCTACAACAACCAAGTTTGATGACAACGCATTCCACCCGA
>christyi_KB693143_347-470 let-7 mature: TGAGGTAGTTGGTTGTATAGT at base 36 reverse 434
CGATGGCGACTCACTCTACCCACGAGGTAAGTTAGCGGATTGTATAGTCGAGTATCGGAACCACGGTACTATACAACCAACTACCTCAACACGGAAGTAGGCTTAGCTTAGACTGATTTGTGTG
>christyi_KB693143_448-359 let-7 mature: TGAGGTAGTTGGTTGTATAGT at base 14 reverse 345 reverse strand is reported
GCCTACTTCCGTGTTGAGGTAGTTGGTTGTATAGTACCGTGGTTCCGATACTCGACTATACAATCCGCTAACTTACCTCGTGGGTAGAGT
>christyi_KB693143_369-440 CCGTGTTGAGGTAGTTGGTTGTATAGTACCGTGGTTCCGATACTCGACTATACAATCCGCTAACTTACCTCG mature: not detected
CGAGGTAAGTTAGCGGATTGTATAGTCGAGTATCGGAACCACGGTACTATACAACCAACTACCTCAACACGG
>christyi_KB679423_772-860 mir-275 mature: TCAGGTACCTGAAGTAGCGCGCG at base 58 830
AACCGTTTAATGACACGCGCTAAGCAGGAACCGGGACTTGGTACACATTCGCTAGCAGTCAGGTACCTGAAGTAGCGCGCGTTATTCGG
>christyi_KB698927_18056-18148 putatively new miRNA mature: not detected
GTGCTTATAAATCAATTAACGATGGATGATGATGATGATGATGATGATGGTTGGGATAATCTCGGACACATCATCATCATCATCGTCTCCCTC
>christyi_KB702011_6322-6404 mir-184 mature: TGGACGGAGAACTGATAAGGGC at base 51 6373
CGGTGCACTCGAACCCTTATCATTCTTTCGCCCCGTGTGCTTTCTAACAACTGGACGGAGAACTGATAAGGGCCCGGGTCACC
>christyi_KB680287_2795-2892 219-3 mature: not detected
ATCAACATTTTCTAGCTCTGATTGTCCAAACGCAATTCTTGTCCCGTGCTGATTTAGCTACTCAAGAGTTGTGACTGGACATCCGTGGCTCGGAAGCG
>christyi_KB699993_4856-4957 miR-10-5p mature: TACCCTGTAGATCCGAATTTGT at base 20 4876
GTCGATTTATGTTCTACATCTACCCTGTAGATCCGAATTTGTTTGAAATTAAACAAGCGACAAATTCGGTTCTAGAGAGGTTTGTGTGGGGCATTTGGTAAC
>christyi_KB679954_1044-1112 putatively new miRNA mature: not detected
CCATAATAGCCGTTGTCACACGCACAAGAGTCACATTCTAATCTTGTGCAGTGGTCAGCAGCTGCAATG
>christyi_KB679954_1118-1043 miR-210-5p mature: AGCTGCTGACCACTGCACAAGA at base 12 reverse 1031 reverse strand is reported
GAAACTCATTGCAGCTGCTGACCACTGCACAAGATTAGAATGTGACTCTTGTGCGTGTGACAACGGCTATTATGGG
>christyi_KB698708_10581-10797 mir-9 mature: TCTTTGGTTATCTAGCTGTATGA at base 128 10709
ACTCTGGGGTAAGTTGTCAGTGTGCTCATCTGCTATGCTGAACACCACCATCGATCGACAAAAATTCACTCCAAAGAAAACGTCGAAGTGTCCCTATCTACAATCTCTTCAATACGTCGTCAATGTTCTCTTTGGTTATCTAGCTGTATGAGTGTATTTTAAACGTCATAAAGCTAGCATACCGAAGTTAATAATTGACTGATACTCATCGATGGAA
>christyi_KB698708_10682-10783 mir-9-1 mature: TCTTTGGTTATCTAGCTGTATGA at base 27 10709
AATCTCTTCAATACGTCGTCAATGTTCTCTTTGGTTATCTAGCTGTATGAGTGTATTTTAAACGTCATAAAGCTAGCATACCGAAGTTAATAATTGACTGAT
>christyi_KB697089_6516-6609 mir-965 mature: TAAGCGTATAGCTTTTCCCATT at base 60 reverse 6549
AAACGAACGCTAAATGGGAAAAGCTATACGCTTATGGATATTTTTAGCACATAGAGTGTACAGCATTCCCCTTTCAGAATTCGTCGATTTACTC
>christyi_KB682312_22944-23361 mir-190 mature: AGATATGTTTGATATTCTTGGT at base 275 23219
GTATGGCACAGCTGCTGAAGGGATCGGATTGGATCGATCCGGATGATCCGACGGTGATTGCCGAGAACGAGCTGTTGGGTGCGGCTGCATCGATCGAGGCTGCCGCCAAGAAGCTGGCAAACTTGCGCCCGCGTCGACAGGAAGTGAAGGTAAGGAGGGATTCGCCTTTCTTCTATACTCTTTCCATCTGCTGTCTTAAATCTATTTTAACCTATACTCTGTACCTTACCTTCTCTCTAACTGGGTGATATGGTGTTGGTGGGATAGTTTCGGTGAGATATGTTTGATATTCTTGGTTGTTAAAATTTCAATTATCACCCAGGAATCAAACATATTATTACCGTGACTGTCGTTGGTCATCGGAAAGCGGAAACGCACGCAACAAAACCCTCTGAACTACTGAGCAAACATGATTCGA
>christyi_KB682312_23199-23296 miR-190 mature: AGATATGTTTGATATTCTTGGT at base 20 23219
TTGGTGGGATAGTTTCGGTGAGATATGTTTGATATTCTTGGTTGTTAAAATTTCAATTATCACCCAGGAATCAAACATATTATTACCGTGACTGTCGT
>christyi_KB691423_11011-10919 miR-9b mature: ACTTTGGTGATTTTAGCTGTATG at base 14 reverse 10905 reverse strand is reported
TGCCACTTATTGGGACTTTGGTGATTTTAGCTGTATGTTGAATGCATTCCTAACCACATATAGCTTTATCACCAAAAACCTAATGTGTGTGTA
>christyi_KB691423_11334-11449 miR-79-3p mature: TTCATAAAGCTAGATTACCAAAGCAT at base 59 reverse 11390
ACACTTTATGCTGGATTGTCCCAATTCGACTATGCTTTGGTAATCTAGCTTTATGAAATAGCTTAAATTCTATCATACAGCTAAAGCGCCAAAGCACGGACAAAAGGGCGAGTTAA
>christyi_KB691423_11442-11351 miR-79-5p mature: GCTTTGGCGCTTTAGCTGTATGA at base 14 reverse 11337 reverse strand is reported
GCCCTTTTGTCCGTGCTTTGGCGCTTTAGCTGTATGATAGAATTTAAGCTATTTCATAAAGCTAGATTACCAAAGCATAGTCGAATTGGGAC
>christyi_KB691423_11710-11636 miR-306 mature: TCAGGTACTGGATGACTCTCAG at base 7 reverse 11629 reverse strand is reported
CACATGGTCAGGTACTGGATGACTCTCAGTTGAGTATAAAAGATTCTGAGGGTCTTCTGGTACCTAGCCCAGTGA
>christyi_KB691423_13996-14115 miR-9c-3p mature: TAAAGCTTTAGTACCAGAGGTC at base 86 reverse 14029
AATTCCCAGTTGGACCTCTGGTACTAAAGCTTTAGAGATATTACAATCAAAACAACATTCTACAGCTAGAATACCAAAGATACAGCCGGAAATTAAAAATGGGATTTAAAGAAGAAAACG
>christyi_KB691423_14090-13988 miR-9c mature: TCTTTGGTATTCTAGCTGTAGA at base 15 reverse 13973 reverse strand is reported
TAATTTCCGGCTGTATCTTTGGTATTCTAGCTGTAGAATGTTGTTTTGATTGTAATATCTCTAAAGCTTTAGTACCAGAGGTCCAACTGGGAATTGCTTGCTG
>coluzzii_scf_1925488996_321-410 miR-305-5p mature: ATTGTACTTCATCAGGTGCTCT at base 14 335
TTTGTCACATGTCTATTGTACTTCATCAGGTGCTCTGGTGGATTTGAGAAAACCCGGCACATGTTGGAGTACACTCTATGTGCTGACAAG
>coluzzii_scf_1925489869_80192-80311 miR-993-5p mature: CTACCCTGTAGTTCCGGGCTTTTG at base 16 80208
TGCGCTCCTCCGTGACCTACCCTGTAGTTCCGGGCTTTTGTGGGTTGAAATATTATACATATATAATCTCATATACGCTTATCAGAAGCTCGTTTCTATAGAGGTATCTCAGGGAGTGAA
>coluzzii_scf_1925490196_6116-6236 miR-970 mature: TCATAAGACACACGCGGCTAT at base 88 reverse 6148
GGGTTGCGGAAAATAGCCGCGTGTGTCTTATGATATAGCTTGCAGCAGTAGTTACATACCAAATAAAACAAACGCTGGCTATCTTCCGTCAGCCATTTCTGACCGGCGTCCGTAGGGCGAA
>coluzzii_scf_1925491284_6708-6622 miR-7-5p mature: TGGAAGACTAGTGATTTTGTTGTT at base 14 reverse 6608 reverse strand is reported
GGCAAAACATTGTATGGAAGACTAGTGATTTTGTTGTTTGGCTTATGATACTAACAATAAATCTCTCGTCTTTCTACAAAGTTTGCC
>coluzzii_scf_1925491329_6405-6506 miR-10-5p mature: ACCCTGTAGATCCGAATTTGTT at base 21 6426
GTCGATTTATGTTCTACATCCACCCTGTAGATCCGAATTTGTTTGAATTTATATTAATAACAAATTCGGTTCTAGAGAGGTTTGTGTGGGGCATTTGTTAAC
>coluzzii_scf_1925491350_500443-500526 miR-iab-4-5p mature: ACGTATACTGAATGTATCCTGA at base 14 500457
GTGCCGCTTCATGAACGTATACTGAATGTATCCTGAGTGCTACTTATCCGGTATACCTTCAGTATACGTAACAAGAGGCGACAC
>coluzzii_scf_1925491350_500520-500457 miR-iab-8-5p mature: TTACGTATACTGAAGGTATACC at base 7 reverse 500450 reverse strand is reported
CCTCTTGTTACGTATACTGAAGGTATACCGGATAAGTAGCACTCAGGATACATTCAGTATACGT
>coluzzii_scf_1925491353_206446-206522 miR-133 mature: TTGGTCCCCTTCAACCAGCTGT at base 33 206479
TGTTGACGCAATATTTTCCCTTTGCGAATGCATTTGGTCCCCTTCAACCAGCTGTAGCAGTGATTGCAATCAACAGT
>coluzzii_scf_1925491356_543574-543503 miR-2943 mature: TTAAGTAGGCACTTGCAGGCAAA at base 4 reverse 543499 reverse strand is reported
GATGTTAAGTAGGCACTTGCAGGCAAAGTGACATTCCGATCGTTGACTGCTTTTTCCTACTTTACATTGAGT
>coluzzii_scf_1925491363_2947757-2947672 miR-8-5p mature: CATCTTACCGGGCAGCATTAGA at base 13 reverse 2947659 reverse strand is reported
GGGTGTCTGTTCACATCTTACCGGGCAGCATTAGATATGTTATCGGATATTTCTAATACTGTCAGGTAAAGATGTCGTCCGAGCCC
>coluzzii_scf_1925491367_1559434-1559504 miR-252-5p mature: CTAAGTACTAGTGCCGCAGGAG at base 10 1559444
GAATTCTTTACTAAGTACTAGTGCCGCAGGAGAGATTCTAACCCCTGCTGCCCAAGTGCTTATCGAAGAGT
>coluzzii_scf_1925491368_639046-638954 miR-1000 mature: ATATTGTCCTGTCACAGCAGTA at base 14 reverse 638940 reverse strand is reported
CCTAGCAGTCGATGATATTGTCCTGTCACAGCAGTACTTTTTGCCTAGTTTACTGTTGTTTCGGGACATTTCCATCGACGCTAGGGTTTTCAT
>coluzzii_scf_1925491371_1355462-1355367 miR-263b mature: CTTGGCACTGGGAGAATTCACAG at base 15 reverse 1355352 reverse strand is reported
TGACCAATTATGGACCTTGGCACTGGGAGAATTCACAGTGGATCGTACCATATCGTTTCTGTGGATCTTTTCGTGCCATCGTTCAGATTTGGTGCC
>coluzzii_scf_1925491371_1643568-1643660 miR-282 mature: AATCTAGCCTCTTCTAGGCTTTGTCTGT at base 11 1643579
GTAACAGAGCTAATCTAGCCTCTTCTAGGCTTTGTCTGTACAGTTTCTGCAAACCAGACATAGCCTGTCAGAGGTTAGGTGAAATCTGCTAGC
>coluzzii_scf_1925491371_1780572-1780673 miR-281-2-5p mature: AAGAGAGCTATCCGTCGACAGT at base 19 1780591
GCAATCGAATATGAAAATAAAGAGAGCTATCCGTCGACAGTAGGGATATAATTCACTGTCATGGAATTGCTCTCTTTATGTACAATTCGATATTCAACGTGC
>coluzzii_scf_1925491371_179184-179093 miR-276a-5p mature: CAGCGAGGTATAGAGTTCCTACG at base 12 reverse 179081 reverse strand is reported
GGTGACTGCCATCAGCGAGGTATAGAGTTCCTACGGTAATCGATTGAAACTTTGTAGGAACTTCATACCGTGCTCTTGGATAGCCGTTTACC
>coluzzii_scf_1925491371_4010917-4010997 miR-9a mature: TCTTTGGTTATCTAGCTGTATGA at base 10 4010927
GTCAATGTTCTCTTTGGTTATCTAGCTGTATGAGTGTATTTTAAACGTCATAAAGCTAGCATACCGAAGTTAATAATTGAC
>coluzzii_scf_1925491373_1070383-1070291 miR-927-5p mature: TTTAGAATTCCTACGCTTTACC at base 15 reverse 1070276 reverse strand is reported
TAGTTAATGGTTTGTTTTAGAATTCCTACGCTTTACCCGTGATTAAAGTAGTGCGGCAAAGCGTTTGGATTCTGAAACGAAACGTTAACAACG
>coluzzii_scf_1925491376_8874087-8874175 miR-1175-5p mature: AAGTGGAGTAGTGGTCTCATCG at base 16 8874103
TATCACGATATGGAATAAGTGGAGTAGTGGTCTCATCGCTTAGCTTCAGAAAAGTGAGATTCTACTTCTCCGACTTAATTCATATCTAG
>coluzzii_scf_1925491379_11751313-11751239 miR-190 mature: AGATATGTTTGATATTCTTGGT at base 5 reverse 11751234 reverse strand is reported
CGGTGAGATATGTTTGATATTCTTGGTTGTTAAGATTTCAATTATCACCCAGGAATCAAACATATTATTACCGTG
>coluzzii_scf_1925491379_6141454-6141540 miR-219 mature: TGATTGTCCAAACGCAATTCTTG at base 10 6141464
TTTCTAGCTCTGATTGTCCAAACGCAATTCTTGTCCTGTGCTGGTTTAGCTACTCAAGAGTTGTGACTGGACATCCGTGGCTCGGAA
>coluzzii_scf_1925491381_3540630-3540727 miR-307a-5p mature: ACTCACTCAACCTGGGTGTGAT at base 19 3540649
TGGACTCATTCTCTCGATCACTCACTCAACCTGGGTGTGATGCTTTTTTGAATCATCACAACCTCCTTGAGTGAGCGACCGCGGATTGACTAAAACCA
>coluzzii_scf_1925491382_1439210-1439301 miR-965 mature: TAAGCGTATAGCTTTTCCCATT at base 58 reverse 1439243
CAACGAACGCTAAATGGGAAAAGCTATACGCTTATGGATATTTTTAGCACATAGAGTGTACAGCATTCCCCTTTCAGAATTCGTCGATTTAC
>coluzzii_scf_1925491382_1913967-1914070 miR-1-5p mature: CCATGCTTCCTTGCATTCAATA at base 16 1913983
CAAAGCTGCGAAAGTTCCATGCTTCCTTGCATTCAATAGTATGTTTGTAAAACCCTATGGAATGTAAAGAAGTATGGAGCGATTGGGCTAGTTCAGCAGGAGAG
>coluzzii_scf_1925491382_211898-212011 mir-263 mature: AATGGCACTGGAAGAATTCACGGG at base 20 reverse 211991
ACATGCCAAACCGTTGAGCTACCCTGTACTAGGTATGCCACTAAGAGAACACGGGAATGTTGAAAAAAATCCCGTGAATTCTTCCAGTGCCATTACATGTACCAGGGGAAAGAA
>coluzzii_scf_1925491382_212004-211919 miR-263a-5p mature: AATGGCACTGGAAGAATTCACGGG at base 13 reverse 211906 reverse strand is reported
CCCTGGTACATGTAATGGCACTGGAAGAATTCACGGGATTTTTTTCAACATTCCCGTGTTCTCTTAGTGGCATACCTAGTACAGGG
>coluzzii_scf_1925491382_2198486-2198600 miR-100 mature: AACCCGTAGATCCGAACTT at base 22 2198508
ACAATTCTGCCCCGTCTGTGGAAACCCGTAGATCCGAACTTGTGCTGCACTGTACAACTGGACACAAGAACGGATATATGGGATTCTGTCGACGGTTGGCCATTCATCGGTTGGA
>coluzzii_scf_1925491382_2202422-2202520 let-7 mature: TGAGGTAGTTGGTTGTATAGT at base 13 2202435
CCTACTCCCGTGTTGAGGTAGTTGGTTGTATAGTACCGTGGTTCCAATACTCGACTATACAATCCGCTAACTTACCTCGTGGGTAGAGTGAGTCGGCAA
>coluzzii_scf_1925491382_2202928-2203039 miR-125-5p mature: TCCCTGAGACCCTAACTTGTGA at base 29 2202957
TATTGTTTCGTTTTTTTGTATCTGCTGATTCCCTGAGACCCTAACTTGTGACTATCGTTGCAAAGTTTCACAAGTTTTGATCTCCGGTATTAGCGGTTGAGATGCAACGGTA
>coluzzii_scf_1925491382_6445013-6445124 miR-9c mature: TCTTTGGTATTCTAGCTGTAGA at base 33 6445046
TAAATCCCATTTTGTTCATAATTTCCGGCTGTATCTTTGGTATTCTAGCTGTAGAATGTTGTTTTCATTGTAATATCTCTAAAGCTTTAGTACCAGAGGTCCAACTGGGAAT
>coluzzii_scf_1925491382_6447586-6447694 miR-306 mature: TCAGGTACTGGATGACTCTCAG at base 19 6447605
CTGCGTCCTTTTCACATGGTCAGGTACTGGATGACTCTCAGTTGTGTGTAAAAGATGCTGAGGGCCTTCTGGTACCTACCCCAGTGAGGACGCCATTCGACTAACTTCT
>coluzzii_scf_1925491382_6447879-6447972 miR-79-5p mature: GCTTTGGCGCTTTAGCTGTATGA at base 16 6447895
GTGCCCTTTTGTCCGCGCTTTGGCGCTTTAGCTGTATGATAGAATTTGAACTATTTCATAAAGCTAGATTACCAAAGCATAGACGAATTGGGAC
>coluzzii_scf_1925491382_6448398-6448490 miR-9b mature: ACTTTGGTGATTTTAGCTGTATG at base 14 6448412
TGCCACTTATTGGGACTTTGGTGATTTTAGCTGTATGTTGAATGCATTCCTAACCACATATAGCTTTATCACCAAAAACCTAATGTGTGTGTA
>coluzzii_scf_1925491382_6514790-6514915 miR-1891 mature: TGAGGAGTTAATTTGCGTGTTT at base 37 6514827
TCCCCCTCGGACACGTAGACCTCTTTTTCCGTCATGTTGAGGAGTTAATTTGCGTGTTTTTATATTTGATTAAACACGTCCATTAACTCTGGTACATGATGGTAAAAGCGAGCAACGAATGACGAT
>coluzzii_scf_1925491383_2040753-2040855 mir-286 mature: TGACTAGACCGAACACTCGCGTCCT at base 62 2040815
CGGTCATAATTTGGGGCGATTGTCGGACTAGTCGCTGTCGCAGTCATTCGGTTTCACCTTAGTGACTAGACCGAACACTCGCGTCCTAAACGAACGACCCAAT
>coluzzii_scf_1925491383_2411801-2411937 miR-184 mature: TGGACGGAGAACTGATAAGGGC at base 82 reverse 2411855
ATGATTATCCCACGGTGGGTAAAGGTGACCCGGGCCCTTATCAGTTCTCCGTCCAGTTGTTAGAAAGCACACGGGGCGAAAGAATGATAAGGGTTCGAGTGCACCGGTGCATTTCCGATAAATGAAATGAAATCGAT
>coluzzii_scf_1925491385_1699071-1698980 miR-283 mature: TAAATATCAGCTGGTAATTCT at base 13 reverse 1698967 reverse strand is reported
TTCGACCGAAAGGTAAATATCAGCTGGTAATTCTAGGCTATCAATCCATCGTGCATCCCGGGATTTCAGCTGATATCCACTTTTCCGTCGAG
>coluzzii_scf_1925491385_2496505-2496417 miR-929 mature: AAATTGACTCTAGTAGGGAGTC at base 15 reverse 2496402 reverse strand is reported
CCTACGCGTGGGATTAAATTGACTCTAGTAGGGAGTCCTTTTATACGAGCGACTCCCTAACGGAGTCAGATTGATTCCGGTAGTGCACC
>coluzzii_scf_1925491385_272942-272860 miR-2765 mature: TGGTAACTCCACCACCGTTGGC at base 14 reverse 272846 reverse strand is reported
ACGTTTCCGGAGCCTGGTAACTCCACCACCGTTGGCGAGATTCGACTGCCAATGGGAGCTGGAGTTTCCGCGTGCCGAACGTT
>coluzzii_scf_1925491386_10758151-10758240 miR-34 mature: TGGCAGTGTGGTTAGCTGGTTG at base 16 10758167
GAGGCAATATACGCTCTGGCAGTGTGGTTAGCTGGTTGTGTGGTTTTCCCATCTTCACAGCCACTATCCGCCCTGCCGTCGCGCTAATGC
>coluzzii_scf_1925491388_3666156-3666066 miR-932-5p mature: TCAATTCCGTAGTGCATTGCAGT at base 16 reverse 3666050 reverse strand is reported
CATCCTCGGACCGGCCTCAATTCCGTAGTGCATTGCAGTGTAGAACGGTTACAAGCACGACTGCAAGCATTGTGGGAGTGAAGCCGTCCGC
>coluzzii_scf_1925491394_2663477-2663565 miR-315-5p mature: TTTTGATTGTTGCTCAGAAAGC at base 14 2663491
GTGTTTGTATAAAATTTTGATTGTTGCTCAGAAAGCCGTGTCGATTAAGCAATTCGCTTTCGGGCAGTAATCAAAGTCAAATACAACAC
>coluzzii_scf_1925496764_872-792 miR-210-5p mature: AGCTGCTGACCACTGCACAAGA at base 13 reverse 779 reverse strand is reported
GAAATTTCATTGCAGCTGCTGACCACTGCACAAGATTAGAATGCGACTCTTGTGCGTGTGACAACGGCTATTATGGGTTTT
>culicifacies_KI423258_26814-26922 mir-263 mature: CTTGGCACTGGGAGAATTCACAG at base 27 26841
GGTAAACTACCGTGACCAATTATGGACCTTGGCACTGGGAGAATTCACAGTGATCGTACCATATCGTTCTGTGGATCTTTTCGTGCCATCGTTCAGATTTGGTACCAAC
>culicifacies_KI423258_26826-26916 miR-263b mature: CTTGGCACTGGGAGAATTCACAG at base 15 26841
TGACCAATTATGGACCTTGGCACTGGGAGAATTCACAGTGATCGTACCATATCGTTCTGTGGATCTTTTCGTGCCATCGTTCAGATTTGGT
>culicifacies_AXCM01012393_2236-2166 miR-252-5p mature: CTAAGTACTAGTGCCGCAGGAG at base 10 reverse 2156 reverse strand is reported
GAATTCTTTACTAAGTACTAGTGCCGCAGGAGAGATTCTAACCCCTGCTGCCCAAGTGCTTATCGAAGAGT
>culicifacies_KI423559_13968-14070 mir-276 mature: AGCGAGGTATAGAGTTCCT at base 15 reverse 14055
GCGTTGAATTCAGATCAATCCAAGAGCACGGTATGAAGTTCCTATGAGTAGCGAATTGTTTTGGCACATAGGAACTCTATACCTCGCTGGTGGTTTGTCTTTG
>culicifacies_AXCM01004771_1561-1650 miR-13-5p mature: TCGTAAAAATGGTTGTGCTGTG at base 14 1575
TGCTCGTGGTCAAATCGTAAAAATGGTTGTGCTGTGTTGTTTTGAATATTCATATCACAGCCATTTTGACGAGTTTGACTGCTCGTGAGC
>culicifacies_AXCM01004771_1561-1651 mir-2 mature: not detected
TGCTCGTGGTCAAATCGTAAAAATGGTTGTGCTGTGTTGTTTTGAATATTCATATCACAGCCATTTTGACGAGTTTGACTGCTCGTGAGCG
>culicifacies_AXCM01004771_1937-2035 mir-2 mature: TATCACAGCCAGCTTTGATGAGC at base 57 1994
GCATGTCCTGTCTCTCAAAGTGGCTGTGAAATGGTGCACTTTCGATACGATATCTCATATCACAGCCAGCTTTGATGAGCTAGGCCGTGTGGCGCTACA
>culicifacies_AXCM01004771_2032-1935 miR-2b mature: TCACAGCCAGCTTTGATGAGC at base 61 2093 reverse strand is reported
AGCGCCACACGGCCTAGCTCATCAAAGCTGGCTGTGATATGAGATATCGTATCGAAAGTGCACCATTTCACAGCCACTTTGAGAGACAGGACATGCGT
>culicifacies_AXCM01004771_403-539 mir-2 mature: TATCACAGCCAGCTTTGATGAGC at base 56 459
ACGGGTGCAATGCGTTGTCATCAAACCTGGTTGTTGTAGCTTGCTCTGATAGTTGCTATCACAGCCAGCTTTGATGAGCAACGCGTCACCTGCCTTACTCCGTTAAACCCGCCGCGGGTTTCTAGAATCTCGATACA
>culicifacies_AXCM01004771_965-1085 mir-2 mature: not detected
CGGACTGGGCTCATCAATTGGTTGTGGCTATGTGTTTATCACCAAATAAACCGGACTTGTTTTCCGCTATTCACTATCATATCACAGCCATTTTGATGAGCTCGGTCGGGTGCTGAAACAC
>culicifacies_KI426046_10841-10960  mature: not detected
CGTCCATCTTGACGATGGATCCACCGCAAGTAAACATGTGTCCGCGGGTGTTTATTGCAGATGGCATGGATGGCGAGATTGGTGAGCCAGAAGTTAGTTTATCTCAACGCTCCGTTTACG
>culicifacies_KI422641_1146-1261 mir-305 mature: ATTGTACTTCATCAGGTGCTCTG at base 30 reverse 1231
GTCGATGAATTCTTGTCAGCACATAAAGTGTACTCCAACATGTGCCGGGTTTTTAAAATCCACCAGAGCACCTGATGAAGTACAATAGACATGTGACAAAAAAAATGGTGTACGAA
>culicifacies_KI422641_1245-1157 miR-305-5p mature: ATTGTACTTCATCAGGTGCTCT at base 14 reverse 1143 reverse strand is reported
TTTGTCACATGTCTATTGTACTTCATCAGGTGCTCTGGTGGATTTTAAAAACCCGGCACATGTTGGAGTACACTTTATGTGCTGACAAG
>culicifacies_KI422641_9636-9735 mir-275 mature: TCAGGTACCTGAAGTAGCGCGCG at base 60 reverse 9675
TGTTATGAACCGAACAACGCGCGCTACTTCAGGTACCTGACTATTAGCGAATGTGTATCAAGTCCCGGTTCCTGCTTAGCGCGTGTCATTAAACGGCCCA
>culicifacies_KI423224_7566-7657 mir-449 mature: not detected
GGGCATTAGCGCGACGGCAGGGCGGATAGTGGCTGTGAAGATGAAAAGAACCACACAACCAGCTAACCACACTGCCAGAGCGTCTATTGCCC
>culicifacies_KI423224_7656-7568 miR-34 mature: TGGCAGTGTGGTTAGCTGGTTG at base 14 reverse 7554 reverse strand is reported
GGCAATAGACGCTCTGGCAGTGTGGTTAGCTGGTTGTGTGGTTCTTTTCATCTTCACAGCCACTATCCGCCCTGCCGTCGCGCTAATGC
>culicifacies_KI423224_9337-9427 mir-277 mature: TAAATGCACTATCTGGTACGACA at base 170 reverse extended 9357
TCGTACCAGATAGTGCATTTACAAATACCTCAGATGGAATCGTTCGATGTAAATGCACCTCTGACACGTACCCCAAAACTTTACAGGCAAG
>culicifacies_AXCM01004029_11793-11931 mir-184 mature: TGGACGGAGAACTGATAAGGGC at base 86 11879
GGTCAATCGGAGGTTTTCATTTATCGGAAATGCACCGGTGCACTCGAACCCTTATCATTCTTTCGCCCCGTGTGCTTTCTAACAACTGGACGGAGAACTGATAAGGGCCCGGGTCACCTTTACCCACCGTGGGATAACC
>culicifacies_AXCM01004029_11841-11900 miR-184 mature: TGGACGGAGAACTGATAAGGGC at base 38 11879
CCCTTATCATTCTTTCGCCCCGTGTGCTTTCTAACAACTGGACGGAGAACTGATAAGGGC
>culicifacies_AXCM01013831_3911-3830 miR-927-5p mature: TTTAGAATTCCTACGCTTTACC at base 11 reverse 3819 reverse strand is reported
TAATGGTTTGTTTTAGAATTCCTACGCTTTACCCGTGATTAAAATAGTGCGGCAAAGCGTTTGGATTCTGAAACGAAACGTT
>culicifacies_AXCM01022978_1198-1269 miR-2943 mature: TTAAGTAGGCACTTGCAGGCAAA at base 4 1202
GATGTTAAGTAGGCACTTGCAGGCAAAGTGACATTCCGATCGTTGACTGCTTTTTCCTACTTTACATTGAGT
>culicifacies_AXCM01009407_3230-3329 "gi|336285211|ref|NR_038663.1||3e-13" mature: GTAGGCCGGCGGAAACTACTTGC at base 51 reverse 3278
CCGGACGTAGATGGTGGACGACGGAAGCAAGTAGTTTCCGCCGGCCTACAACGGTCAAATGCTGCTGGAGGCCGAAAGAAACCCCTACTTCCGGTACGCC
>culicifacies_KI422537_28219-28306 mir-999 mature: TGTTAACTGTAAGACTGTGTCT at base 53 28272
TAACTCTGGCAAAGACGCGGTCGTGCAGTCTAATATTTGGCGTTTGATTCAAATGTTAACTGTAAGACTGTGTCTTTGACTTTGTTCC
>culicifacies_KI423101_20801-20890 mir-929 mature: AAATTGACTCTAGTAGGGAGTC at base 18 reverse 20872
GGCTCTACCGGAATCAATCTGACTCCGTTAGGGAGTCTCTCATATGAAAGGACTCCCTACTAGAGTCAATTTAATCCCACGCGTAGGCAT
>culicifacies_KI423101_20887-20805 miR-929 mature: AAATTGACTCTAGTAGGGAGTC at base 15 reverse 20790 reverse strand is reported
CCTACGCGTGGGATTAAATTGACTCTAGTAGGGAGTCCTTTCATATGAGAGACTCCCTAACGGAGTCAGATTGATTCCGGTAG
>culicifacies_KI423152_26317-26404 mir-276 mature: AGCGAGGTATAGAGTTCCT at base 16 26333
ACAGGCGATTGCCATCAGCGAGGTATAGAGTTCCTACGGTAATCGTTTGAAACTTTGTAGGAACTTCATACCGTGCTCTTGGATAGCC
>culicifacies_KI423152_26319-26414 mir-276 mature: AGCGAGGTATAGAGTTCCT at base 14 26333
AGGCGATTGCCATCAGCGAGGTATAGAGTTCCTACGGTAATCGTTTGAAACTTTGTAGGAACTTCATACCGTGCTCTTGGATAGCCGTTTATCATC
>culicifacies_KI422665_46446-46554 mir-263 mature: AATGGCACTGGAAGAATTCACGGG at base 21 46467
TTTACCTTCCCTGGTACATGTAATGGCACTGGAAGAATTCACGGGATTTTTTTCAACATTCCCGTGTTCTCTTAGTGGCATACCTAGTACAGGGTATTACAACACATTG
>culicifacies_KI422665_46454-46539 miR-263a-5p mature: AATGGCACTGGAAGAATTCACGGG at base 13 46467
CCCTGGTACATGTAATGGCACTGGAAGAATTCACGGGATTTTTTTCAACATTCCCGTGTTCTCTTAGTGGCATACCTAGTACAGGG
>culicifacies_KI422707_33133-33254 mir-996 mature: TGACTAGATTACATGCTCGTCT at base 73 reverse 33181
TACATAGACGTTCTATCTCAGCCTTATAGACGAGCATGTAATCTAGTCACGAAACTTGAAGTAACACCGTGCTACTAGAAAACATACCCATCCACAAGAAGGAGAAAATGCATGTCCGCTGA
>culicifacies_AXCM01018541_519-634 mir-133 mature: TTGGTCCCCTTCAACCAGCTGT at base 66 reverse 568
CGCGCCACTGTTGATTGCAATCACTGCTACAGCTGGTTGAAGGGGACCAAATGCATTCGCAAAGGGAAAATATTGCGTCAACAATATTACGATTTGACCCGATGTCAACCAGCTAT
>culicifacies_AXCM01007073_12968-12884 miR-2765 mature: TGGTAACTCCACCACCGTTGGC at base 14 reverse 12870 reverse strand is reported
ACGTTTCCGGAGCCTGGTAACTCCACCACCGTTGGCTTGAATTTTGACTGCCAATGGGAGCTGGAGTTTCCGCGTGCCGAACGTT
>culicifacies_KI423113_13363-13471 mir-988 mature: GTGTGCTTTGTGACAATGAGA at base 29 13392
CGAACTATTGCATTTTGGACTCTGCCGGTGTGTGCTTTGTGACAATGAGATTTTACAGTTAAGGTTCATCCCCTTGTTGCAAACCTCACGCTGGCGGTGTTTCCGATAG
>culicifacies_KI423113_13365-13468 mir-988 mature: GTGTGCTTTGTGACAATGAGA at base 27 13392
AACTATTGCATTTTGGACTCTGCCGGTGTGTGCTTTGTGACAATGAGATTTTACAGTTAAGGTTCATCCCCTTGTTGCAAACCTCACGCTGGCGGTGTTTCCGA
>culicifacies_AXCM01011794_1179-1110 miR-306 mature: TCAGGTACTGGATGACTCTCAG at base 7 reverse 1103 reverse strand is reported
CACATGGTCAGGTACTGGATGACTCTCAGTCGTGTAAAATTCTGAGGGGCATTCAGTGCCTACCCCAGTG
>culicifacies_AXCM01011794_3607-3505 miR-9c mature: TCTTTGGTATTCTAGCTGTAGA at base 15 reverse 3490 reverse strand is reported
TAATTTCCGGCTGTATCTTTGGTATTCTAGCTGTAGACTGTTGTTTTGATTGTAATATCTCTAAAGCTTTAGTACCAGAGGTCCAACTGGGAATTGCTTGCTG
>culicifacies_AXCM01001478_24202-24122 miR-9a mature: TCTTTGGTTATCTAGCTGTATGA at base 10 reverse 24112 reverse strand is reported
GTCAATGTTCTCTTTGGTTATCTAGCTGTATGAGTGTATTTAAAACGTCATAAAGCTAGCATACCGAAGTTAATAATTGAC
>culicifacies_KI422479_129362-129479 mir-iab-4 mature: CGGTATACCTTCAGTATACGTAAC at base 60 reverse 129419
AATCACACCAGTACCGATGATTGTGTCGCCTCTTGTTACGTATACTGAAGGTATACCGGATAAGTAGCACTCAGGATACATTCAGTATACGTTCATGAAGCGGCACTCGAACAACACT
>culicifacies_KI422479_129390-129453 miR-iab-8-5p mature: TTACGTATACTGAAGGTATACC at base 7 129397
CCTCTTGTTACGTATACTGAAGGTATACCGGATAAGTAGCACTCAGGATACATTCAGTATACGT
>culicifacies_KI422479_129467-129384 miR-iab-4-5p mature: ACGTATACTGAATGTATCCTGA at base 14 reverse 129370 reverse strand is reported
GTGCCGCTTCATGAACGTATACTGAATGTATCCTGAGTGCTACTTATCCGGTATACCTTCAGTATACGTAACAAGAGGCGACAC
>culicifacies_KI422737_28800-28891 miR-1000 mature: ATATTGTCCTGTCACAGCAGTA at base 13 28813
CTAGCCGTCGATGATATTGTCCTGTCACAGCAGTACTTTTTGCCTAGTTTACTGTTGTTTCAGGACATTTCCACCGACGCTAGGGCTTTCAT
>culicifacies_AXCM01011975_1059-971 miR-932-5p mature: TCAATTCCGTAGTGCATTGCAGT at base 16 reverse 955 reverse strand is reported
CATCCGCGGTCCGGCCTCAATTCCGTAGTGCATTGCAGTGTAGAATGTTACAAGCACGACTGCAAGCATTGTGGGAGTGAAGTCGCCCG
>culicifacies_AXCM01018485_43-174 lin-4 mature: not detected
ATCTCAACCGCTAATACCGGAGATCAAAACTTGTGAAACTTTGTAACGATAGTCACAAGTTAGGGTCTCAGGGAATCAGCAGATACAAAAAAACGAAACAATAAAAGTGGTCTACTACTAAAACAAAACTAA
>culicifacies_AXCM01018485_574-669 let-7 mature: TGAGGTAGTTGGTTGTATAGT at base 22 reverse 647
ACTACCCACGAGGCAAGTTAGCGGATTGTATAGTCGAGTATCGAAACCACGGTACTATACAACCAACTACCTCAACACGGGAATAGTACGTATGCG
>culicifacies_KI423260_7007-7105 mir-8 mature: TAATACTGTCAGGTAAAGATGTC at base 55 reverse 7050
GCGATGAGCATGGGCTCGGACGACATCTTTACCTGACAGTATTAGAAATATCCGACAAAATATCTAATGCTGCCCGGTAAGATGTGAACAGAAACCCCA
>culicifacies_KI423260_7103-7018 miR-8-5p mature: CATCTTACCGGGCAGCATTAGA at base 13 reverse 7005 reverse strand is reported
GGGTTTCTGTTCACATCTTACCGGGCAGCATTAGATATTTTGTCGGATATTTCTAATACTGTCAGGTAAAGATGTCGTCCGAGCCC
>culicifacies_KI425756_10051-9966 miR-7-5p mature: TGGAAGACTAGTGATTTTGTTGTT at base 14 reverse 9952 reverse strand is reported
GGCAAAACATTGTATGGAAGACTAGTGATTTTGTTGTTTGGCTTACGATACTAACAATAAATCTCTCGTCTTTCTACAAAGTTTGC
>culicifacies_KI425356_3138-3235 miR-281-2-5p mature: AAGAGAGCTATCCGTCGACAGT at base 15 3153
TCGAATATGAAAATAAAGAGAGCTATCCGTCGACAGTAGGGATATAATTCACTGTCATGGAATTGCTCTCTTTATGTACAATTCGATATTCAACGAGT
>culicifacies_KI422471_90348-90265 miR-1175-5p mature: AAGTGGAGTAGTGGTCTCATCG at base 12 reverse 90253 reverse strand is reported
ACGATATGGAATAAGTGGAGTAGTGGTCTCATCGCTTAGTTTCAGAAAAGTGAGATTCTACTTCTCCGACTTAATTCATATCTA
>culicifacies_AXCM01002772_5133-5039 miR-1891 mature: TGAGGAGTTAATTTGCGTGTTT at base 18 reverse 5021 reverse strand is reported
TCCTTTTTTCCGTCATGTTGAGGAGTTAATTTGCGTGTTTTTACATTTGATTAAACACGTCCATTAACTCTGGTACATGATGATAAAAGCGAGCA
>culicifacies_KI424459_18887-18994 mir-10 mature: AACCCGTAGATCCGAACTT at base 15 18902
TTCCCCGTTTGTGGAAACCCGTAGATCCGAACTTGTGCTACATTGTACACAAGAACACAAGAACGGATATATGGGATTCTGTCGACGGTGGACCTATCATCGACCGAA
>culicifacies_KI424459_18889-18975 miR-100 mature: AACCCGTAGATCCGAACTT at base 13 18902
CCCCGTTTGTGGAAACCCGTAGATCCGAACTTGTGCTACATTGTACACAAGAACACAAGAACGGATATATGGGATTCTGTCGACGGT
>culicifacies_AXCM01000778_14638-14756 mir-190 mature: AGATATGTTTGATATTCTTGGT at base 34 14672
ACCGGGCGTTGGTGTTGGTGGGATGGTTTCGGTGAGATATGTTTGATATTCTTGGTTGTTAAGATTTCAATTATCACCCAGGAATCAAACATATTATTACCGTGACTATCGTTGGTCAT
>culicifacies_AXCM01000778_14652-14749 miR-190 mature: AGATATGTTTGATATTCTTGGT at base 20 14672
TTGGTGGGATGGTTTCGGTGAGATATGTTTGATATTCTTGGTTGTTAAGATTTCAATTATCACCCAGGAATCAAACATATTATTACCGTGACTATCGT
>culicifacies_AXCM01014268_3140-3234 miR-307a-5p mature: ACTCACTCAACCTGGGTGTGAT at base 15 3155
CTCCTTCTCTCGTTCACTCACTCAACCTGGGTGTGATGCTTATTTGAATCATCACAACCTCCTTGAGTGAGCGACCGCGAATTGAGTACAAGCCA
>culicifacies_AXCM01009470_2636-2546 miR-283 mature: TAAATATCAGCTGGTAATTCT at base 13 reverse 2533 reverse strand is reported
TTCGATCGAAAGGTAAATATCAGCTGGTAATTCTAGGCTATCTATCCATCGTGCATCCCGGGATTTCAGCTGATATCCACTTTTCCGTCGA
>culicifacies_AXCM01004640_1385-1486 mir-124 mature: TAAGGCACGCGGTGAATGCCAAG at base 61 reverse 1425
CGATGGGTATCGTTCGCTCTTGGCATTCACCGCGTGCCTTATGAAATTTACAAAAGAACATACAGGCCAACAGTGAAAACCAGGAGAAAAACGTGCGAGCAC
>culicifacies_AXCM01004640_1440-1399 miR-124 mature: TAAGGCACGCGGTGAATGCCAAG at base 15 reverse 1384 reverse strand is reported
CTTTTGTAAATTTCATAAGGCACGCGGTGAATGCCAAGAGCG
>culicifacies_AXCM01001803_20053-20154 bantam-5p mature: CCGGTTTTCATTTTCGATCTGAC at base 17 20070
GAAATGTAATCACAGAACCGGTTTTCATTTTCGATCTGACTTATTTTTTTCACAAACGAGTGAGATCACTTTGAAAGCTGATTTTGTACAATTAATTCAACG
>culicifacies_AXCM01020875_300-388 let-7 mature: TGAGGTAGTTGGTTGTATAGT at base 16 316
CGTACTATTCCCGTGTTGAGGTAGTTGGTTGTATAGTACCGTGGTTTCGATACTCGACTATACAATCCGCTAACTTGCCTCGTGGGTAG
>culicifacies_AXCM01020875_811-920 lin-4 mature: not detected
ACCACTTTTATTGTTTCGTTTTTTTGTATCTGCTGATTCCCTGAGACCCTAACTTGTGACTATCGTTACAAAGTTTCACAAGTTTTGATCTCCGGTATTAGCGGTTGAGA
>culicifacies_AXCM01019412_1180-1298 miR-993-5p mature: CTACCCTGTAGTTCCGGGCTTTTG at base 15 1195
GCGCTCCTCCGTGACCTACCCTGTAGTTCCGGGCTTTTGTGGGTTGAAATACTATACACATATAGTTTCAAATATACTTATCAGAAGCTCGTTTCTATAGAGGTATCTCACGGAGTGAA
>culicifacies_AXCM01019412_1249-1298 miR-993-3p mature: GAAGCTCGTTTCTATAGAGG at base 14 1263
AAATATACTTATCAGAAGCTCGTTTCTATAGAGGTATCTCACGGAGTGAA
>culicifacies_AXCM01021177_592-694 mir-282 mature: AATCTAGCCTCTTCTAGGCTTTGTCTGT at base 10 602
TAACAGATCGAATCTAGCCTCTTCTAGGCTTTGTCTGTATAGTTTCTGCAACCCAGACATAGCCTGTCAGAGGTTAGGTGAAATCTGCTAGCACACCGTGGTA
>culicifacies_AXCM01004805_597-526 miR-210-5p mature: AGCTGCTGACCACTGCACAAGA at base 7 reverse 519 reverse strand is reported
TCATTACAGCTGCTGACCACTGCACAAGATTAGAATGTGACTCTTGTGCGTGTGACAACGGCTATTGTGGGT
>culicifacies_AXCM01004563_18721-18830 mir-286 mature: TGACTAGACCGAACACTCGCGTCCT at base 64 reverse 18766
AGATGATTGGGTCGTTTGTTTAGGACGCGAGTGTTCGGTCTAGTCACTAGGGTGAAACCAAATGACTGCGACAGCGACTAGTCCGACAATCGCCCCAAATTTGGACCGCT
>culicifacies_AXCM01005408_12995-13095 mir-286 mature: not detected
GCACACGATAGTCGAATTCTCGACGATTTAGGATACGAGTGTTCGGTCTAGTCACTTTTTGTTAATTCGACCACAAGCGACTACTCCGACATTCGCCCTAA
>culicifacies_KI422599_40719-40835 mir-10 mature: CAAATTCGGTTCTAGAGAGGTTT at base 74 reverse 40761
TGTTATCAAATGCCCCACACAAACCTCTCTAGAACCGAATTTGTCGCTTGTTTAATTTCAAACAAATTCGGATCTACAGGGTAGATGTAGAACATAAATCGACGAATAACTCTGCAA
>culicifacies_KI422599_40812-40727 miR-10-5p mature: TACCCTGTAGATCCGAATTTGT at base 11 reverse 40716 reverse strand is reported
TGTTCTACATCTACCCTGTAGATCCGAATTTGTTTGAAATTAAACAAGCGACAAATTCGGTTCTAGAGAGGTTTGTGTGGGGCATT
>culicifacies_KI422944_32527-32599 TTCGGGTGCATTGTAGTTGCATTGCACTTACCGTGTTGGCAAGAGGTGCAGTACTTCTGCAATGCAATCCGAA mature: not detected
TTCGGATTGCATTGCAGAAGTACTGCACCTCTTGCCAACACGGTAAGTGCAATGCAACTACAATGCACCCGAA
>culicifacies_KI422512_31618-31541 miR-1-5p mature: CCATGCTTCCTTGCATTCAATA at base 9 reverse 31532 reverse strand is reported
GCGAAAGTTCCATGCTTCCTTGCATTCAATAGTGCCTTTGAAAAACCTATGGAATGTAAAGAAGTATGGAGCGCTCGG
>darlingi_scaffold_139_171108-171222 bantam mature: CCGGTTTTCATTTTCGATCTGAC at base 17 reverse 171205
GTAAGGGGGGGGTCCGTTGAGTTAACTGTACAAAATCAGCTTTCAAAGTGATCTCACTCGTTGTAAAATGAATAAGTCAGATCGAAAATGAAAACCGGTTCTGTGATTACATTTG
>darlingi_scaffold_139_171221-171122 bantam-5p mature: CCGGTTTTCATTTTCGATCTGAC at base 16 reverse 171106 reverse strand is reported
AAATGTAATCACAGAACCGGTTTTCATTTTCGATCTGACTTATTCATTTTACAACGAGTGAGATCACTTTGAAAGCTGATTTTGTACAGTTAACTCAACG
>darlingi_scaffold_21_343925-344036 mir-286 mature: TGACTAGACCGAACACTCGCGTCCT at base 71 343996
AAAGGAGTCAAAGTTTGGGGCGATTGTCGGACTAGTCGCTGTAACACGTGAACACGAAAATTCAGACCCAGTGACTAGACCGAACACTCGCGTCCTAAACGAATGGCCCAGC
>darlingi_scaffold_438_24373-24286 miR-283 mature: TAAATATCAGCTGGTAATTCT at base 13 reverse 24273 reverse strand is reported
TTCGACTGAAAGGTAAATATCAGCTGGTAATTCTAGGCTATCTAAACTTCGTGCACCCCGGAATTTCAGCTGATATCCACTTTTCCGT
>darlingi_scaffold_257_84188-84282 miR-276-5p mature: AGCGAGGTATAGAGTTCCT at base 13 84201
CAGACAACCCACTAGCGAGGTATAGAGTTCCTATGTTCCTGTCGTACTTCATAGGAACTTCATACCGTGCTCTTGGCTTGATCTGAACTCAACGA
>darlingi_scaffold_53_139134-139044 miR-190 mature: AGATATGTTTGATATTCTTGGT at base 13 reverse 139031 reverse strand is reported
GATGCTTTCGGTAAGATATGTTTGATATTCTTGGTTGTTAAATTGTTCAATTATCACCCAGGAATCAAACATATTATTACTGTGACCATCG
>darlingi_scaffold_53_139044-139135 GGATGCTTTCGGTAAGATATGTTTGATATTCTTGGTTGTTAAATTGTTCAATTATCACCCAGGAATCAAACATATTATTACTGTGACCATCG mature: not detected
CGATGGTCACAGTAATAATATGTTTGATTCCTGGGTGATAATTGAACAATTTAACAACCAAGAATATCAAACATATCTTACCGAAAGCATCC
>darlingi_scaffold_24_283413-283522 mir-315 mature: TTTTGATTGTTGCTCAGAAAGCC at base 14 reverse 283508
TGATGCTAAATGGATGTTCTTGTGCTTTATTTGACTTTGATTACTACTCGAAAGCGAACGTTATCAAATGCACGGCTTTCTGAGCAACAATCAAAATTTTATACAAGCAC
>darlingi_scaffold_24_283522-283434 miR-315-5p mature: TTTTGATTGTTGCTCAGAAAGC at base 14 reverse 283420 reverse strand is reported
GTGCTTGTATAAAATTTTGATTGTTGCTCAGAAAGCCGTGCATTTGATAACGTTCGCTTTCGAGTAGTAATCAAAGTCAAATAAAGCAC
>darlingi_scaffold_24_377376-377465 miR-92b mature: AATTGCACTTGTCCCGGCCTGC at base 54 reverse 377411
CTGGCTGGCGTGCTGCAGGCCGGGACAAGTGCAATTTGACATTGGAAATCAGCAAATTATGCACAAGTCACGCCCTACATCCGGAGCCCT
>darlingi_scaffold_24_399286-399363 miR-92a mature: TATTGCACTTGTCCCGGCCTAT at base 49 reverse 399314
ACCACGAATAGGCCGGGACAAGTGCAATATTGGTATCAAAAACACAATTTTGCCCTTGATCCAGCCGATACGTAATTC
>darlingi_scaffold_1091_6664-6729 mir-31 mature: TGGCAAGATGTTGGCATAGCT at base 11 reverse 6718
AACAAGAAGTTGAATAGCTAAATCCAAATCTTTTAGCTATGCCAACATCTTGCCAAGTTGCCAATT
>darlingi_scaffold_243_84977-85061 miR-980-3p mature: TAGCTGCCTAGTGAAGGGC at base 52 reverse 85009
GCAAGTACAATGTTGCCCTTCACTAGGCAGCTAACTTATGAAACGTTTGCTAGATGACCTAGTGAATGACCGTATTGTAGCTTGC
>darlingi_scaffold_119_184761-184884 miR-10-5p mature: TACCCTGTAGATCCGAATTTGT at base 27 184788
TTTTTTCGTCGTGTTATGTTCTACATCTACCCTGTAGATCCGAATTTGTTTGAAATTTAACAAGCGACAAATTCGGTTCTAGAGAGGTTTGTGTGGTACATTTGAGAGCGTCGGTCGTACTCAG
>darlingi_scaffold_758_12145-12062 miR-1175-5p mature: AAGTGGAGTAGTGGTCTCATCG at base 12 reverse 12050 reverse strand is reported
ACGATATGGAATAAGTGGAGTAGTGGTCTCATCGCTTAGTTTTAGAAAAGTGAGATTCTACTTCTCCGACTTAATTCATACCTA
>darlingi_scaffold_1213_22173-22284 miR-375 mature: TTTGTTCGTTTGGCTCGAGTTA at base 61 reverse 22223
AGATTTTATGCCGTTTTCGAAAATCCTCATAACTCGAGCCAAACGAACAAACTATTCGATGGTGATAAGTTTGTATACGATTGGCCAAAGTCATCAGAACTTCACAAGACAA
>darlingi_scaffold_98_55305-55383 miR-282-5p mature: TAGCCTCTCCTAGGCTTTGTCT at base 5 55310
TAATCTAGCCTCTCCTAGGCTTTGTCTGTAAATGGTTTCACAATCCAGACATAGCCTGACAGAGGTTAGGTGAAATCTG
>darlingi_scaffold_230_34277-34394 miR-996 mature: TGACTAGATTACATGCTCGTCT at base 69 reverse 34325
AACATTTTCGTCTGATCTCAACTTAATAGACGAGCATGTAATCTAGTCACGAAGCTTCAAATAAAAACCGTGCACTAGAAACATGTTCGCCGACAAAGTAGAGAAAAATGTTCCACCG
>darlingi_scaffold_230_35455-35556 miR-279 mature: TGACTAGATCCACACTCATTAA at base 64 reverse 35492
TTGATTCGAGCCATCGTTAATGAGTGTGGATCTAGTCACAGTAGCAAAAACATGTGAAGCACTAGATTCACACCCATTGTCGATAGTGGAATAAAAAATGAA
>darlingi_scaffold_463_6783-6852 miR-210-5p mature: AGCTGCTGACCACTGCACAAGA at base 6 6789
CATTGCAGCTGCTGACCACTGCACAAGATTAGAATATGACTCTTGTGCGTGTGACAACGGCTATTGTGGG
>darlingi_scaffold_700_21171-21264 miR-100 mature: AACCCGTAGATCCGAACTT at base 0 21171
AACCCGTAGATCCGAACTTGTGCTGTCTTATTTACTTGTTACAAGAACGGATGTATGGGATTCTGCCGTCGGTTGGCTGATCATCGATTCGATT
>darlingi_scaffold_700_25816-25923 miR-125-5p mature: TCCCTGAGACCCTAACTTGTGA at base 27 25843
TTGTTTCGTTTTTATGTATCTGCTGATTCCCTGAGACCCTAACTTGTGACTATCGTTACAAAGTTTCACAAGTTTTGATCTCCGGTATTAGCGGTTGAGATGCGACGG
>darlingi_scaffold_704_7761-7677 miR-7-5p mature: TGGAAGACTAGTGATTTTGTTGTT at base 13 reverse 7664 reverse strand is reported
GCAATACGTTGTATGGAAGACTAGTGATTTTGTTGTTTGGCTTAAGATACTAACAATAAATCCCTTGTCTTTCTACAAAGATTGC
>darlingi_scaffold_162_67112-67229 miR-281-2-5p mature: AAGAGAGCTATCCGTCGACAGT at base 28 67140
CTGATCGTTGCGATCGAATGTGAAAATAAAGAGAGCTATCCGTCGACAGTAGGGATATAATTCACTGTCATGGAATTGCTCTCTTTATGTACAATTCGATATTCACCGAGGAACGAGC
>darlingi_scaffold_302_92723-92828 mir-308 mature: AATCACAGGAGTATACTGTGAG at base 57 92780
TAACCGTGTGCTGTTTCGCAGTATATTCTTGTGAGTTTGCTTCCTTTTTATGGGCCAAATCACAGGAGTATACTGTGAGATGGTGTCGCGCGAAACACCTTCGTCG
>darlingi_scaffold_394_45255-45175 miR-2765 mature: TGGTAACTCCACCACCGTTGGC at base 14 reverse 45161 reverse strand is reported
AACGTTACGGAGCCTGGTAACTCCACCACCGTTGGCGAGATTTGACTGCCAATGGGAGCTGGAGTTTCCGCGTGCCGAACG
>darlingi_scaffold_69_198876-198978 miR-9c mature: TCTTTGGTATTCTAGCTGTAGA at base 15 198891
TAATTTCCGGCTGTGTCTTTGGTATTCTAGCTGTAGAATGTTGTTTTGATTGTAATATCTCTAAAGCTTTAGTACCAGAGGTCCAACTGGGAATTGCTTGCTG
>darlingi_scaffold_69_200763-200833 miR-79-5p mature: GCTTTGGCGCTTTAGCTGTATGA at base 0 200763
GCTTTGGCGCTTTAGCTGTATGATAGAATTTGAAGTATTTCATAAAGCTAGATTACCAAAGCATAGACGAA
>darlingi_scaffold_69_201239-201320 miR-9b-5p mature: TCTTTGGTGATTTTAGCTGTATG at base 14 201253
TGCCACTTATTGGGTCTTTGGTGATTTTAGCTGTATGTTATTTCTTTCACATATAGCTTTATCACCAAAAACCTAATGTGTG
>darlingi_scaffold_69_240913-241004 miR-1891 mature: TGAGGAGTTAATTTGCGTGTTT at base 16 240929
TCTTTTTCTGTCATGTTGAGGAGTTAATTTGCGTGTTTTTGCATACGATTAAACACGTCCATTAACTCTGGTACATGATGGAAAAACCGAGC
>darlingi_scaffold_666_18911-18824 miR-305-5p mature: ATTGTACTTCATCAGGTGCTCT at base 14 reverse 18810 reverse strand is reported
TTTGTCACATGTCTATTGTACTTCATCAGGTGCTCTGGTGGATTTCAGAAACCCGGCACATGTTGGAGTACACTTAATGTGCTGACAA
>darlingi_scaffold_182_101672-101768 mir-219 mature: TGATTGTCCAAACGCAATTCTTG at base 17 reverse 101751
CACCGCTTTCGAGCCACGGATGTCCAGTCACAACTCTTGAGTAGCTAATGGTATCAACAAGAATTGCGTTTGGACAATCAGAGCTAGAAAATGTCTC
>darlingi_scaffold_182_101763-101678 miR-219 mature: TGATTGTCCAAACGCAATTCTTG at base 12 reverse 101666 reverse strand is reported
ATTTTCTAGCTCTGATTGTCCAAACGCAATTCTTGTTGATACCATTAGCTACTCAAGAGTTGTGACTGGACATCCGTGGCTCGAAA
>darlingi_scaffold_17_124375-124469 miR-2b mature: TCACAGCCAGCTTTGATGAGC at base 58 reverse 124411
TAAGCCCCATAGTCCAGCTCATCAAAGCTGGCTGTGATATGGAAGAGAATGCACCATTTCACAGCCACTTTGTGAGATGGAACATCGGCTTAAAA
>darlingi_scaffold_17_124708-124808 miR-13b-3p mature: TATCACAGCCATTTTGACGAGT at base 57 reverse 124751
GGCTGTTTCTAGTAGCAGTCGAACTCGTCAAAATGGCTGTGATATGAACTTTCGTAAGTATCGACACAGCACAACCATTTTTACGACCCGACCACGACCAA
>darlingi_scaffold_17_124804-124725 miR-13-5p mature: TCGTAAAAATGGTTGTGCTGTG at base 11 reverse 124714 reverse strand is reported
TCGTGGTCGGGTCGTAAAAATGGTTGTGCTGTGTCGATACTTACGAAAGTTCATATCACAGCCATTTTGACGAGTTCGAC
>darlingi_scaffold_17_125237-125363 mir-2 mature: not detected
ACCAGATGTGTTTCATCACCCGACCGAGCTCATCAAAATGGCTGTGATATGATAGTGAATTGCGGAAAACGAGTCCGGTTTACTTGGTGATAAACACATAGCCACAACCAATTGATGAGCCCAGTCC
>darlingi_scaffold_17_125946-126021 mir-2 mature: TATCACAGCCAGCTTTGATGAGC at base 43 reverse 125978
ATGACGTATTGCTCATCAAAGCTGGCTGTGATAGTGTTTCGAAAGCAACTATGACAACCAGATTTGATGCCAACAC
>darlingi_scaffold_3_281562-281489 miR-929 mature: AAATTGACTCTAGTAGGGAGTC at base 7 reverse 281482 reverse strand is reported
TGGGATTAAATTGACTCTAGTAGGGAGTCCTTCCATACGAGAGACTCCCTAACGGAGTCAGATTGATTCCGGTA
>darlingi_scaffold_262_107387-107486 miR-8-3p mature: TAATACTGTCAGGTAAAGATGTC at base 56 reverse 107430
GCGATGAAAATGGGCTCGGACGACATCTTTACCTGACAGTATTAGAAGTATCCGATAAAATATCTAATGCTGCCCGGTAAGATGTGAACAGACGCCCTAA
>darlingi_scaffold_262_107483-107398 miR-8-5p mature: CATCTTACCGGGCAGCATTAGA at base 13 reverse 107385 reverse strand is reported
GGGCGTCTGTTCACATCTTACCGGGCAGCATTAGATATTTTATCGGATACTTCTAATACTGTCAGGTAAAGATGTCGTCCGAGCCC
>darlingi_scaffold_331_83364-83469 mir-932 mature: TCAATTCCGTAGTGCATTGCAGT at base 18 reverse 83451
GGCGTAGTACTTGACATCGAACGGCTTCACTCCCACAATGCTTGCAGTTACGTCCAATGGTCTACACTGCAATGCACTACGGAATTGATGCTGGCCGGTATCGTAC
>darlingi_scaffold_331_83460-83384 miR-932-5p mature: TCAATTCCGTAGTGCATTGCAGT at base 9 reverse 83375 reverse strand is reported
CGGCCAGCATCAATTCCGTAGTGCATTGCAGTGTAGACCATTGGACGTAACTGCAAGCATTGTGGGAGTGAAGCCGT
>darlingi_scaffold_211_124441-124564 miR-263b mature: CTTGGCACTGGGAGAATTCACAG at base 38 124479
CCAGCCAAACGTGCACAGAACCGTGACCAATTATGGACCTTGGCACTGGGAGAATTCACAGTGATCGTACATTATCGTTCTGTGGATCTTTTCGTGCCATCGTTCAAATTTGGTGCTCGCATCG
>darlingi_scaffold_105_143442-143547 miR-9a mature: TCTTTGGTTATCTAGCTGTATGA at base 15 143457
CCTTCGTCAATGTTCTCTTTGGTTATCTAGCTGTATGAGTGTATTTAAAAACGTCATAAAGCTAGCATACCGAAGTTAATAATTGGCTGAAATTCATCGATTGGAG
>darlingi_scaffold_125_58182-58292 miR-277-5p mature: CGTGTCAGAAGTGCATTTACA at base 18 58200
CCGACAAGTTTTGGGGTACGTGTCAGAAGTGCATTTACATCGGCATTCCGCAGTTTGAGGTATTTGTAAATGCACTATCTGGTACGACATTCCAGAATCGATACACGCCGA
>darlingi_scaffold_125_58245-58286 miR-277 mature: CGTGTCAGAAGTGCATTTACA at base 55 extended 58200
TTGTAAATGCACTATCTGGTACGACATTCCAGAATCGATACA
>darlingi_scaffold_125_59737-59849 miR-34 mature: TGGCAGTGTGGTTAGCTGGTTG at base 19 59756
ACGGTGGCAATATACGCTCTGGCAGTGTGGTTAGCTGGTTGTGTAGCTTTGCTTTCGATCAAATTCCATTTCACAACCACTATCCGCCCTGCCGTCGCGCTAATGCCAAGCAT
>darlingi_scaffold_54_320374-320459 miR-263a-5p mature: AATGGCACTGGAAGAATTCACGGG at base 13 320387
CCCTGGTACATGTAATGGCACTGGAAGAATTCACGGGATTTGTTTCAATACTCCCGTGTTCTCTTAGTGGCATACCCAGTACAGGG
>darlingi_scaffold_687_38407-38324 miR-307a-5p mature: ACTCACTCAACCTGGGTGTGAT at base 10 reverse 38314 reverse strand is reported
TCTCTCGATTACTCACTCAACCTGGGTGTGATGCTTATTTGAATCATCACAACCTCCTTGAGTGAGCGATTGCGATGGACCAAA
>darlingi_scaffold_120_49165-49285 miR-957 mature: TGAAACCGTCCAAAACTGAGGC at base 83 reverse 49202
GTACGACCTCCTGCCGGCCTCAGTTTTGGACGGTTTCAATAGAATTCTCATCGAAATACACTAAAACCCGCCCAAAACTAACGCCCGCAGTAAGTCCTGGTGGAGCCGCCTGGTTGATGAC
>darlingi_scaffold_690_51390-51473 miR-iab-4-5p mature: ACGTATACTGAATGTATCCTGA at base 14 51404
GTGCCGCTTCATGAACGTATACTGAATGTATCCTGAGTGCTACTTATCCGGTATACCTTCAGTATACGTAACAGGAGGCGACAC
>darlingi_scaffold_690_51473-51396 miR-iab-8-5p mature: TTACGTATACTGAAGGTATACC at base 13 reverse 51383 reverse strand is reported
GTGTCGCCTCCTGTTACGTATACTGAAGGTATACCGGATAAGTAGCACTCAGGATACATTCAGTATACGTTCATGAAG
>darlingi_scaffold_43_225923-225994 miR-1000 mature: ATATTGTCCTGTCACAGCAGTA at base 7 225930
GTCGATGATATTGTCCTGTCACAGCAGTACTATTTGCCTAGCTTACTGTTGTTTCGGGACATTTCCATCGAC
>darlingi_scaffold_8_599630-599713 miR-1-5p mature: CCATGCTTCCTTGCATTCAATA at base 7 599637
GAAAGTTCCATGCTTCCTTGCATTCAATATTGCCTTTAAATATGATATGGAATGTAAAGAAGTATGGAGCGTTCGGGTATGTTC
>dirus_KB672902_1908025-1908130 miR-988-3p mature: CCCCTTGTTGCAAACCTCACGC at base 68 reverse 1908062
TTCGGAAACGCCGCCGGCGTGAGGTTTGCAACAAGGGGATGAACTTCAACTGTAAAATCTCATTGTCACAAAGCACACACCGGAAGCGCTCAATCACACTTGTTCT
>dirus_KB672902_1908107-1908026 miR-988-5p mature: GTGTGCTTTGTGACAATGAGA at base 5 reverse 1908021 reverse strand is reported
CCGGTGTGTGCTTTGTGACAATGAGATTTTACAGTTGAAGTTCATCCCCTTGTTGCAAACCTCACGCCGGCGGCGTTTCCGA
>dirus_KB673042_2665-2594 miR-210-5p mature: AGCTGCTGACCACTGCACAAGA at base 7 reverse 2587 reverse strand is reported
TCATTGCAGCTGCTGACCACTGCACAAGATTAGAATATGACTCTTGTGCGTGTGACAACGGCTATTATGGGT
>dirus_KB672846_1138073-1138179 miR-8-5p mature: CATCTTACCGGGCAGCATTAGA at base 22 1138095
CTCTCTTTGGGGTTTCTGTTCACATCTTACCGGGCAGCATTAGATATTTTATCGGATACTTCTAATACTGTCAGGTAAAGATGTCGTCCGAGCCCAAGTACATCTAA
>dirus_KB672490_1063980-1063902 miR-9a mature: TCTTTGGTTATCTAGCTGTATGA at base 10 reverse 1063892 reverse strand is reported
GTCAATGTTCTCTTTGGTTATCTAGCTGTATGAGTGCACTTTAAACGTCATAAAGCTAGCATACCGAAGTTAATAATTG
>dirus_KB672490_12765784-12765896 miR-219 mature: TGATTGTCCAAACGCAATTCTTG at base 24 12765808
CGCAACGGCAGCATTTTCTAGCTCTGATTGTCCAAACGCAATTCTTGTCGGTACTTCAGCTACTCAAGAGTTGTGACTGGACATCCGTGGCTCGGAAGCGGATATCAACGAGA
>dirus_KB672490_3365009-3365119 miR-263b-3p mature: TGGATCTTTTCGTGCCATCGT at base 74 reverse 3365045
GAGACACCAAATCTGGACGATGGCACGAAAAGATCCACAGAACGATACGGTGCGATCACTGTGAATTCTCCCAGTGCCAAGGTCCATAATTGGTCACGGTAGTTTTCACAT
>dirus_KB672490_3365104-3365013 miR-263b mature: CTTGGCACTGGGAGAATTCACAG at base 15 reverse 3364998 reverse strand is reported
TGACCAATTATGGACCTTGGCACTGGGAGAATTCACAGTGATCGCACCGTATCGTTCTGTGGATCTTTTCGTGCCATCGTCCAGATTTGGTG
>dirus_KB672490_3577231-3577336 miR-282 mature: AATCTAGCCTCTTCTAGGCTTTGTCTGT at base 13 3577244
GAGCAACAGATCTAATCTAGCCTCTTCTAGGCTTTGTCTGTATCTTTTTCGCAAGCCAGACATAGCCTTTTAGAGGTTAGGTGAAGTCTGCTAGTACATCGTGGTG
>dirus_KB672490_3682699-3682806 miR-281-2-5p mature: AAGAGAGCTATCCGTCGACAGT at base 17 3682716
AATCGAATATGAAAATAAAGAGAGCTATCCGTCGACAGTAGGGATATAATTCACTGTCATGGAATTGCTCTCTTTATGTACAATTCGATATTCATCGGTTGGGGATGG
>dirus_KB672490_4172144-4172246 miR-190 mature: AGATATGTTTGATATTCTTGGT at base 21 4172165
GTTGGTGGGACAGTTTCGGTGAGATATGTTTGATATTCTTGGTTGTTAAGTTTTCAATTATCACCCAGGAATCAAACATATTATTATCGTGGCTGTCGTTGGT
>dirus_KB672490_828352-828447 miR-276-5p mature: AGCGAGGTATAGAGTTCCT at base 14 828366
AGGTGATTGCCATAAGCGAGGTATAGAGTTCCTACGGTGAGCGATTGAAACTTGTAGGAACTTCATACCGTGCTCTTGGATAGCCGTTACCATCAT
>dirus_KB673201_11343426-11343480 miR-965 mature: TAAGCGTATAGCTTTTCCCATT at base 28 11343454
TGTGCGCTCTATGTACTATAAATACCCATAAGCGTATAGCTTTTCCCATTCAGCG
>dirus_KB673201_5871705-5871817 miR-125-3p mature: ACAAGTTTTGATCTCCGGTAT at base 71 reverse 5871746
ACCGTTGCATCTCAACCGCTAATACCGGAGATCAAAACTTGTGAAACTTTGTAACGATAGTCACAAGTTAGGGTCTCAGGGAATCAGCAGATACAAAAAACGAAACAATAAAA
>dirus_KB673201_5871802-5871713 miR-125-5p mature: TCCCTGAGACCCTAACTTGTGA at base 16 reverse 5871697 reverse strand is reported
TTTTGTATCTGCTGATTCCCTGAGACCCTAACTTGTGACTATCGTTACAAAGTTTCACAAGTTTTGATCTCCGGTATTAGCGGTTGAGAT
>dirus_KB673201_5872573-5872488 let-7 mature: TGAGGTAGTTGGTTGTATAGT at base 12 reverse 5872476 reverse strand is reported
CTACTCCCGTGTTGAGGTAGTTGGTTGTATAGTACCGTGTGTTCAATACTCGACTATACAATCCGCTAACTTGCCACGTGGGTAGA
>dirus_KB673201_5876682-5876597 miR-100 mature: AACCCGTAGATCCGAACTT at base 14 reverse 5876583 reverse strand is reported
CCCCGTGTGACGGAAACCCGTAGATCCGAACTTGTGCTGTTTGTTCGATTGCCACAAGAACGGATATACGGGATTCCGTCGACGGT
>dirus_KB673201_634646-634741 mir-263a mature: AATGGCACTGGAAGAATTCACGGG at base 21 634667
AATAATTTCCCTCGTACATGTAATGGCACTGGAAGAATTCACGGGATTTTTTTCAACATTCCCGTGTTCTCTTAGTGGCATACCTAGTACAGGGTA
>dirus_KB673201_8270004-8269911 miR-1891 mature: TGAGGAGTTAATTTGCGTGTTT at base 17 reverse 8269894 reverse strand is reported
CTCTTTTTTTGTCATGTTGAGGAGTTAATTTGCGTGTTTTTATATTTGATTAAACACGTCCATTAACTCTGGTACATGATGATAAAAGCGAGCA
>dirus_KB673201_8340961-8340875 miR-9b mature: ACTTTGGTGATTTTAGCTGTATG at base 14 reverse 8340861 reverse strand is reported
TGCCACCTATTGGGACTTTGGTGATTTTAGCTGTATGTTTGAATGCACCACATATAGCTTTATCACCAAAAACCTAATGTGTGTGTA
>dirus_KB673201_8341518-8341609 miR-79-3p mature: TTCATAAAGCTAGATTACCAAAGCAT at base 57 reverse 8341552
GTTCCGTCCATGCTTTGGTAATCTAGCTTTATGAAATAGCTTAAATTCTATCATACAGCTAAAGCGCCAAAGCGCAGACAAAAGGGCGCACA
>dirus_KB673201_8341604-8341522 miR-79-5p mature: GCTTTGGCGCTTTAGCTGTATGA at base 14 reverse 8341508 reverse strand is reported
GCCCTTTTGTCTGCGCTTTGGCGCTTTAGCTGTATGATAGAATTTAAGCTATTTCATAAAGCTAGATTACCAAAGCATGGACG
>dirus_KB673201_8344819-8344930 miR-9c-3p mature: TAAAGCTTTAGTACCAGAGGTC at base 74 reverse 8344856
AAGCAATTCCCAGTTGGACCTCTGGTACTAAAGCTTTAGAGATATTACAATTCAAACAACATTCTACAGCTAGAATACCAAAGATACAACCGGAAATTAAAAAATGGGAATT
>dirus_KB673201_8344917-8344815 miR-9c mature: TCTTTGGTATTCTAGCTGTAGA at base 15 reverse 8344800 reverse strand is reported
TAATTTCCGGTTGTATCTTTGGTATTCTAGCTGTAGAATGTTGTTTGAATTGTAATATCTCTAAAGCTTTAGTACCAGAGGTCCAACTGGGAATTGCTTGCTG
>dirus_KB672602_5826083-5826183 CATCGCAAAACTTGGTTGGCCACGCGTATTCTTGGGTTACTAACACACTGTTTATGTTGTTATTGCTTGAGAATACACGTAGTTGACTAGTGTTGTTCAAC mature: not detected
CATCGCAAAACTTGGTTGGCCACGCGTATTCTTGGGTTACTAACACACTGTTTATGTTGTTATTGCTTGAGAATACACGTAGTTGACTAGTGTTGTTCAAC
>dirus_KB672880_2141709-2141797 miR-375 mature: TTTGTTCGTTTGGCTCGAGTTA at base 55 reverse 2141742
ATAGAATCCGCGTAACTCGAGCCAAACGAACAAACTCTTCCGAACTAATAAGTTTCTGTACGCGTGGCTTAAGTTATCCGAACTCTACA
>dirus_KB673312_2510168-2510267 miR-193 mature: TACTGGCCTACTAAGTCCCAAC at base 60 reverse 2510207
GAACACATTTCCAAACAAGTTGGGACTTAGTAGGCCAGTAGCTTTTATCGAACGCAGAAAATCTTCTGGTCCACAAAATCCCAGTTCGATTGAAAATTTC
>dirus_KB673090_11472843-11472902 miR-184 mature: TGGACGGAGAACTGATAAGGGC at base 38 11472881
CCCTTATCATTCTTTCGCCCCGTGTGCTTCTCAACAACTGGACGGAGAACTGATAAGGGC
>dirus_KB673090_11813749-11813859 miR-286 mature: TGACTAGACCGAACACTCGCGTCCT at base 70 reverse 11813789
CCTGGGTCGTTTGTTTAGGACGCGAGTGTTCGGTCTAGTCACTGGGGTGAAACCGAACCAAGTGCGACAGCGACTAGTCCGACAATCGGCCCAAATATAACGACCGCTCCC
>dirus_KB673090_416534-416648 miR-133 mature: TTGGTCCCCTTCAACCAGCTGT at base 66 reverse 416582
ACGCTACTGTTGACTGCAATCACTGCTACAGCTGGTTGAAGGGGACCAAATGCATTCGCAAAGGGAAAATATTGCGTCAACAATATTACGATTTGACCCGATGTCAACCAGCTAT
>dirus_KB673090_8773543-8773642 miR-305-3p mature: CGGCACATGTTGGAGTACAC at base 54 reverse 8773588
ACGAGGAATTCTTGTCAGCACATAAAGTGTACTCCAACATGTGCCGGGTTTGTTGATATCCACCAGAGCACCTGATGAAGTACAATAGACATGTGACAAA
>dirus_KB673090_8773642-8773553 miR-305-5p mature: ATTGTACTTCATCAGGTGCTCT at base 14 reverse 8773539 reverse strand is reported
TTTGTCACATGTCTATTGTACTTCATCAGGTGCTCTGGTGGATATCAACAAACCCGGCACATGTTGGAGTACACTTTATGTGCTGACAAG
>dirus_KB673090_8783010-8783099 miR-275-3p mature: TCAGGTACCTGAAGTAGCGCGCG at base 52 reverse 8783047
CTGTGAACCGAATGACGCGCGCTACTTCAGGTACCTGACTGCTAGCGAATTGGTATCAAGTCCCGGTTCCTGCTTAGCGCGTGTCATTGG
>dirus_KB672491_4153258-4153369 miR-87 mature: GGTGAGCAAATATTCAGGTGT at base 65 reverse 4153304
ACCGTTGAATGTGACCACTCGTCGACACACCTGAATATTTGCTCACCTTGTCTGCGAATACACCAGGTTTAGCAAATTTCAGGCTGGGCCGAGAGGAATCGTTTGGAGTTAG
>dirus_KB672979_10164899-10165005 miR-998 mature: TAGCACCATGAGATTCAGC at base 76 reverse 10164929
TCAACCGCCGGAGCTGAATCTCATGGTGCTACATGAACGAAACTAAGGCGTGTGATGACAATGCAGACCCACGAGATTTCAGCGCCGGTGTGTTGATGATGAAGGTT
>dirus_KB672979_10165130-10165227 miR-11-3p mature: CATCACAGTCTGAGTTCTTGCT at base 67 reverse 10165160
GAACCATCGAGCAAGAACTCAGACTGTGATGTGAAGCTTCGAGACGGCTGTACCACACAGACCACAGATCCAAGTTCTTGCCGGATGCAAGGTCGCTT
>dirus_KB672979_10762232-10762366 bantam-5p mature: CCGGTTTTCATTTTCGATCTGAC at base 21 10762253
GGGTAAAATGTAATCACAGAACCGGTTTTCATTTTCGATCTGACTTATTTTTTCCACAAACGAGTGAGATCACTTTGAAAGCTGATTTTGTACAATTAATTCAACGAGACCCTCCTTCGACCCACCACCACCTTC
>dirus_KB672979_11286996-11287096 miR-929-3p mature: CTCCCTAACGGAGTCAGATTGA at base 57 reverse 11287039
TGTTGACTGTGCACTACCGGAATCAATCTGACTCCGTTAGGGAGTCTCTCATATGAAAGGACTCCCTACTAGAGTCAATTTAATCCCACGCGTAGGCACAC
>dirus_KB672979_11287091-11287004 miR-929 mature: AAATTGACTCTAGTAGGGAGTC at base 15 reverse 11286989 reverse strand is reported
CCTACGCGTGGGATTAAATTGACTCTAGTAGGGAGTCCTTTCATATGAGAGACTCCCTAACGGAGTCAGATTGATTCCGGTAGTGCAC
>dirus_KB672979_12556085-12556002 miR-2765 mature: TGGTAACTCCACCACCGTTGGC at base 15 reverse 12555987 reverse strand is reported
AACGTTTCCGGAGCCTGGTAACTCCACCACCGTTGGCGAGATTCGACTGCCAATGGGAGCTGGAGTTTCCGCGTGCCGAACGTT
>dirus_KB672979_7327863-7327969 miR-1175-3p mature: TGAGATTCTACTTCTCCGACT at base 56 reverse 7327913
CGTACTGTTGATTCAACTAGATATGAATTAAGTCGGAGAAGTAGAATCTCACTTTTCTGAAACTAAGCGATGAGACCACTACTCCACTTATTCCATATCGTGATATT
>dirus_KB672979_7327963-7327880 miR-1175-5p mature: AAGTGGAGTAGTGGTCTCATCG at base 12 reverse 7327868 reverse strand is reported
ACGATATGGAATAAGTGGAGTAGTGGTCTCATCGCTTAGTTTCAGAAAAGTGAGATTCTACTTCTCCGACTTAATTCATATCTA
>dirus_KB672979_9965296-9965210 miR-1000 mature: ATATTGTCCTGTCACAGCAGTA at base 7 reverse 9965203 reverse strand is reported
GTCGATGATATTGTCCTGTCACAGCAGTACTTTTTGCACTAGTTTACTGTTGTTTCGGGACATTTCCATCGACGCTGGGGCGTTCAT
>dirus_KB673423_4417458-4417559 mir-1 mature: TGGAATGTAAAGAAGTATGGAG at base 63 4417521
AGAGTTTAAGAGCTGCGAAAGTTCCATGCTTCCTTGCATTCAATAGTGTGTTTGAAAGACCTATGGAATGTAAAGAAGTATGGAGCGCTCGGGCTAGTTCAA
>dirus_KB672791_1395504-1395616 miR-13-5p mature: TCGTAAAAATGGTTGTGCTGTG at base 16 1395520
GGTGCTCGTGGTCAGATCGTAAAAATGGTTGTGCTGTGTCGATTTTAGCAATGTTCATATCACAGCCATTTTGACGAGTTTGACCACTCCAGTGAGCAATGAACATCATCCTG
>dirus_KB672791_1395977-1395883 miR-2b mature: TCACAGCCAGCTTTGATGAGC at base 60 1396037 reverse strand is reported
CGTCACAAGGCCTAGCTCATCAAAGCTGGCTGTGATATGGGATATCGTAGCGAAAGGGCACCATTTCACAGCCACTTTGAGAGACAGGACATGCG
>dirus_KB673534_592831-592934 mir-957 mature: TGAAACCGTCCAAAACTGAGGC at base 60 592891
TACGACCACCGTGGGCGTTAGTTTTGGGCGGGTTTTAGTGTATTTCGATGAGAATTCTATTGAAACCGTCCAAAACTGAGGCCGAAGGTGCGTTCGAACACATC
>dirus_KB673534_7549152-7549251 mir-307 mature: TCACAACCTCCTTGAGTGAG at base 57 7549209
ATCGTTGTCCCCGTCTCGATCACTCACTCAACCTGGGTGTGATGCTTATTTGAATCATCACAACCTCCTTGAGTGAGCGACCGCGACCCCGGGACTTTCG
>dirus_KB672868_18419438-18419548 miR-34 mature: TGGCAGTGTGGTTAGCTGGTTG at base 16 18419454
GGGGCAATATACGCTCTGGCAGTGTGGTTAGCTGGTTGTGTGGTTTGCCCCGGGTTTCCGTCTTCACAGCCACTATCCGCCCTGCCGTCGCGATAGTGCCGAAACGTCCGA
>dirus_KB672868_6207370-6207282 miR-315-5p mature: TTTTGATTGTTGCTCAGAAAGC at base 14 reverse 6207268 reverse strand is reported
GTGTTTATATAAAATTTTGATTGTTGCTCAGAAAGCCGTGTCGTATTAGCAAATCGCTTTCGAGTAGTAATCAAAGTCAAATAAAACAC
>dirus_KB672813_716620-716529 miR-283 mature: TAAATATCAGCTGGTAATTCT at base 13 reverse 716516 reverse strand is reported
TTCGACCGAAAGGTAAATATCAGCTGGTAATTCTAGGCTATCAATTCATCGTGCATCCCGGGATTTCAGCTGATATCCACTTTTCCGTCGAG
>dirus_KB672913_965950-965890 miR-2944a-5p mature: GAAGGAACTTCTGCTGTGATCTGA at base 2 reverse 965888 reverse strand is reported
TTGAAGGAACTTCTGCTGTGATCTGAGTTATAGGTCATATCACAGTAGTTGTACTTTAATG
>dirus_KB673079_488898-488996 miR-927-3p mature: CAAAGCGTTTGGATTCTGAAAC at base 61 reverse 488935
CGGTCGTTAACGTTTCGTTTCAGAATCCAAACGCTTTGCCGCACTACTTTAATCACGGGTAAAGCGTAGGAATTCTAAAACGAACCATCAACCAACGCA
>dirus_KB673079_488989-488903 miR-927-5p mature: TTTAGAATTCCTACGCTTTACC at base 13 reverse 488890 reverse strand is reported
GTTGATGGTTCGTTTTAGAATTCCTACGCTTTACCCGTGATTAAAGTAGTGCGGCAAAGCGTTTGGATTCTGAAACGAAACGTTAAC
>dirus_KB673013_264113-264230 miR-iab-8-5p mature: TTACGTATACTGAAGGTATACC at base 35 264148
GATCACAACAGCAACGATGGTTGTGTCGCCTCTTGTTACGTATACTGAAGGTATACCGGATAAGTAGCACTCAGGATACATTCAGTATACGTTCATGAAGCGGCACTCGAGCAACACT
>dirus_KB673013_264218-264135 miR-iab-4-5p mature: ACGTATACTGAATGTATCCTGA at base 14 reverse 264121 reverse strand is reported
GTGCCGCTTCATGAACGTATACTGAATGTATCCTGAGTGCTACTTATCCGGTATACCTTCAGTATACGTAACAAGAGGCGACAC
>dirus_KB673013_657133-657246 miR-10-5p mature: TACCCTGTAGATCCGAATTTGT at base 37 657170
TGTTTGCAGAGTTCTTCGTCGATTTATGTTCTACATCTACCCTGTAGATCCGAATTTGTTTGAAATTAAACAAGCGACAAATTCGGTTCTAGAGAGGTTTGTGTGGGGCATTTG
>dirus_KB673013_694311-694264 miR-993-3p mature: GAAGCTCGTTTCTATAGAGG at base 12 reverse 694252 reverse strand is reported
ATATACTTATCAGAAGCTCGTTTCTATAGAGGTATCTTACGGAGTGAA
>dirus_KB673013_694382-694264 miR-993-5p mature: CTACCCTGTAGTTCCGGGCTTTTG at base 15 reverse 694249 reverse strand is reported
GCGCTCCTCCGTGACCTACCCTGTAGTTCCGGGCTTTTGTGGTTTGAAATGTTAAACATTTATAGTTTCATATATACTTATCAGAAGCTCGTTTCTATAGAGGTATCTTACGGAGTGAA
>dirus_KB672713_2803776-2803887 miR-996 mature: TGACTAGATTACATGCTCGTCT at base 65 reverse 2803822
CATTGATGTTCGATCTCTTCTTAATAGACGAGCATGTAATCTAGTCACGTAACTTTAACTAAAACCGTGCACTAGAAACATGTTCGCCTACAAAGTGGAGAAAAAATGTATG
>dirus_KB672713_4060312-4060434 miR-252-5p mature: CTAAGTACTAGTGCCGCAGGAG at base 36 4060348
GAATGTGAAAATGCCGAAATTGATAAGAATTCTTTACTAAGTACTAGTGCCGCAGGAGAGATTTTAACCCCTGCTGCCCAAGTGCTTATCGAAGAGTTCCGCTCTGTCAACCGAGGCGCAAAT
>dirus_KB673645_1255086-1255210 miR-932-5p mature: TCAATTCCGTAGTGCATTGCAGT at base 27 1255113
GAGAGAGGAAGCAAAGCCGGTCCGGCCTCAATTCCGTAGTGCATTGCAGTGTAGACCCGTTCGTAAGACCGACTGCAAGCATTGTGGGAGTGAAGCCGTGCGCAGGAACGTACGACGATCGATTG
>dirus_KB672835_1415923-1416033 miR-7-5p mature: TGGAAGACTAGTGATTTTGTTGTT at base 25 1415948
CTGCCACCTAAAGCAACACATTGTATGGAAGACTAGTGATTTTGTTGTTTGGCTTTATGATACTAACAATAAATCTCTCGTCTTTCTACAAAGTTTGGCTCATGCTACCGA
>dirus_KB672835_3933647-3933576 miR-2943 mature: TTAAGTAGGCACTTGCAGGCAAA at base 4 reverse 3933572 reverse strand is reported
GATGTTAAGTAGGCACTTGCAGGCAAAGTGATATTCCGATCGTTGACTGCTTTTTCCTACTTTACATTGAGT
>epiroticus_KB669613_1688742-1688834 mir-276 mature: AGCGAGGTATAGAGTTCCT at base 13 1688755
AAGACAAACCACCAGCGAGGTATAGAGTTCCTATGTGCCTTCGCTACTCATAGGAACTTCATACCGTGCTCTTGGATTGTTCTGAACCCAGCA
>epiroticus_KB669613_1747777-1747876 mir-276b mature: CAGCGAGGTATAGAGTTCCTACG at base 21 1747798
AGTAATAGAGGTGATTGCCATCAGCGAGGTATAGAGTTCCTACGGTAATCGATAGAAACGTTGTAGGAACTTCATACCGTGCTCTTGGATAGCCGTTTAC
>epiroticus_KB669613_436701-436839 miR-281-3p mature: TGTCATGGAATTGCTCTCTTT at base 85 reverse 436754
CGCTCGTTGTTTGTTGAATATCGAATTGTACATAAAGAGAGCAATTCCATGACAGTGAATTATATCCCTACTGTCGACGGATAGCTCTCTTTATTTTCATATTCGATTATGAGCTTGCCGATAATCAGCTCCCGCACCA
>epiroticus_KB669613_436808-436713 miR-281-2-5p mature: AAGAGAGCTATCCGTCGACAGT at base 17 reverse 436696 reverse strand is reported
AATCGAATATGAAAATAAAGAGAGCTATCCGTCGACAGTAGGGATATAATTCACTGTCATGGAATTGCTCTCTTTATGTACAATTCGATATTCAAC
>epiroticus_KB669613_551536-551636 mir-282 mature: AATCTAGCCTCTTCTAGGCTTTGTCTGT at base 8 reverse 551628
TACTATGTTGCGCTAGCAGACTTCAGCTAACCTCTGACAGGCTATGTCTGGTTTGCAGAAAATGTACAGACAAAGCCTAGAAGAGGCTAGATTAGATCTGT
>epiroticus_KB669613_551636-551547 miR-282 mature: AATCTAGCCTCTTCTAGGCTTTGTCTGT at base 8 reverse 551539 reverse strand is reported
ACAGATCTAATCTAGCCTCTTCTAGGCTTTGTCTGTACATTTTCTGCAAACCAGACATAGCCTGTCAGAGGTTAGCTGAAGTCTGCTAGC
>epiroticus_KB669613_761746-761852 mir-263 mature: CTTGGCACTGGGAGAATTCACAG at base 20 761766
TACCGTGACCAATTATGGACCTTGGCACTGGGAGAATTCACAGTGATCGTACCATATCGTTTCTGTGGATCTTTTCGTGCCATCGTTCAGATTTGGTGCTGCCAACG
>epiroticus_KB671687_382601-382678 mir-279 mature: TGACTAGATCCACACTCATTAA at base 55 reverse 382623
ATTAATGAGTGTGGATCTAGTCACAATTTCAAATAAATGTGAAACACTAGATTCACACCCACTAACACTAATAGGTTA
>epiroticus_KB671862_22293-22389 mir-193 mature: TACTGGCCTACTAAGTCCCAAC at base 63 22356
ACGAAATTTTCAATCGAACTGGGATTTTGTGGACCAGAAGATTCCTTTGCGTACGATAAATGCTACTGGCCTACTAAGTCCCAACTTGTTTGGAAAT
>epiroticus_KB670247_273781-273891 mir-460b mature: not detected
GCCCACTAGCGTCTCTGCCACTGGGATACTCCTTGTGCTCGCTGTGTGTATTTGAAGTTAAACTAGTGAACACATCTGGTGGTATCTCAGTGGCCGGGATGAGTTCCGCAC
>epiroticus_KB670247_289912-290009 mir-277 mature: TAAATGCACTATCTGGTACGACA at base 66 289978
GCATGAGTTTTGGGGTACGTGTCAGAGGTGCATTTACATCGAACTATTCCAGTTTCGTGGTATTTGTAAATGCACTATCTGGTACGACATTCCAGAAT
>epiroticus_KB670247_291703-291804 mir-34 mature: TGGCAGTGTGGTTAGCTGGTTG at base 18 291721
GAACGGGAATATACGCTCTGGCAGTGTGGTTAGCTGGTTGTGTGGTTTTCAGCTCTTCACAGCCACTATCCGCCCTGCCGTCGCGATAATGCCCAAACACTC
>epiroticus_KB671609_316535-316621 miR-219 mature: TGATTGTCCAAACGCAATTCTTG at base 10 316545
TTTCTAGCTCTGATTGTCCAAACGCAATTCTTGTCCCGTGCTGTTTTAGCTACTCAAGAGTTGTGACTGGACATCCGTGGCTCGGAA
>epiroticus_KB671521_707416-707523 miR-308 mature: AATCACAGGAGTATACTGTGAG at base 48 reverse 707475
CACCCCGCCTTTTTCTCGCTGACCGAAACCGGCAATGTCTCACAGTATACTCCTGTGATTTGACCGTTAAAAGTAGCAAATTCACAAGAATATACTGCGAAACATCAC
>epiroticus_KB670236_195881-195985 miR-2765 mature: TGGTAACTCCACCACCGTTGGC at base 26 195907
TTCGATAGTGACACGTTTCCGGAGCCTGGTAACTCCACCACCGTTGGCGAGATTTGACTGCCAATGGGAGCTGGAGTTTCCGCGTGCCGAACGTTAATGCAACGA
>epiroticus_KB671571_139002-139093 putatively new miRNA mature: not detected
GAATAATCCTGGACTCAATGTAAAGTAGGAAAAAGCAGTCAACGATCGGAATGTCACTTTGCCTGCAAGTGCCTACTTAACATCCACCGGGA
>epiroticus_KB671532_739715-739826 mir-2c mature: TATCACAGCCAGCTTTGATGAGC at base 63 739778
TATATCGGGTGCAATAATGCATTGTCATCAAACTTGGTTGTTGTAGCTTGCTCTGATAGTTGCTATCACAGCCAGCTTTGATGAGCAATGCGTCACTTGCCTATCTACATCG
>epiroticus_KB671532_740983-741083 mir-13b-2 mature: not detected
AGATTTCGCTCGTGGTCAGGTCGTAAAAATGGTTGTGCAGTGTTGATTTAAGAAATTTCATATCACAGCCATTTTGACGAGTTTGACCACGCTTGAGCAAA
>epiroticus_KB671532_741394-741486 mir-2a mature: TATCACAGCCAGCTTTGATGAGC at base 60 741454
TACGCATGTCCTGCCTCTCAAAGTGGCTGTGAAATGGTGCCCTTTCGATTCGATATCTCATATCACAGCCAGCTTTGATGAGCTGGGCCGTGT
>epiroticus_KB671532_741487-741395 miR-2b mature: TCACAGCCAGCTTTGATGAGC at base 61 741548 reverse strand is reported
CACACGGCCCAGCTCATCAAAGCTGGCTGTGATATGAGATATCGAATCGAAAGGGCACCATTTCACAGCCACTTTGAGAGGCAGGACATGCGT
>epiroticus_KB672087_523701-523771 miR-252-5p mature: CTAAGTACTAGTGCCGCAGGAG at base 10 523711
GAATTCTTTACTAAGTACTAGTGCCGCAGGAGAGATTCTAACCCCTGCTGCCCAAGTGCTTATCGAAGAGT
>epiroticus_KB671380_134336-134395 miR-184 mature: TGGACGGAGAACTGATAAGGGC at base 38 134374
CCCTTATCATTCTTTCGCCCCGTGTGCTTTCTAACAACTGGACGGAGAACTGATAAGGGC
>epiroticus_KB671025_287084-287149 putatively new miRNA mature: not detected
ACCTGGCCGCCTTCCTTACCGTCGAGCGGATGGACTCGCCGATCGAGTCGGCGGAGGATTTGGCCA
>epiroticus_KB672175_692288-692201 miR-932-5p mature: TCAATTCCGTAGTGCATTGCAGT at base 14 reverse 692187 reverse strand is reported
TCCCCGAACCGGCCTCAATTCCGTAGTGCATTGCAGTGTAGAACGTTACAAGCACGACTGCAAGCATTGTGGGAGTGAAGTCGTCCGC
>epiroticus_KB670032_5472-5538 let-7f-2 mature: not detected
TAGCCATGCCCGATGTTGCTTAACTTCGGTGATCGGACGAGAACCGGTGTTTTCAACATGGTATGGT
>epiroticus_KB671539_103907-104012 mir-275 mature: TCAGGTACCTGAAGTAGCGCGCG at base 62 103969
CGTGAACCGTTTAATGACACGCGCTAAGCAGGAACCGGGACTTGGTACACATTCGCTAGCAGTCAGGTACCTGAAGTAGCGCGCGTTATTCGGCTCAACTACGACG
>epiroticus_KB671539_114243-114343 mir-305 mature: ATTGTACTTCATCAGGTGCTCTG at base 15 114258
TTTTGTCACATGTCTATTGTACTTCATCAGGTGCTCTGGTGGATTTAAGAAAACCCGGCACATGTTGGAGTACACTTTATGTGCTGACAAGAATTCGTCCG
>epiroticus_KB671966_28712-28819 bantam-5p mature: CCGGTTTTCATTTTCGATCTGAC at base 23 28735
GTGGAAGAAATGTAATCACAGAACCGGTTTTCATTTTCGATCTGACTTATTATTTTCACAAACGAGTGAGATCACTTTGAAAGCTGATTTTGTACAATTAATTCAACG
>epiroticus_KB671494_134985-135047 putatively new miRNA mature: not detected
CATCCGCGTCATCTTCCACCGTCTGCAGCCGGCGAGCGGCGGCGGTGGTGGCGGTGGTGGTGG
>epiroticus_KB669814_16018-16108 mir-965 mature: TAAGCGTATAGCTTTTCCCATT at base 58 16076
GTAAATCGACGAATTCTGAAAGGGGAATGCTGTACACTCTATGTGCTAAAAATATCCATAAGCGTATAGCTTTTCCCATTTAGCGTTCGTT
>epiroticus_KB669637_460613-460727 mir-957 mature: TGAAACCGTCCAAAACTGAGGC at base 70 460683
CAACAAATCATCCGATCATTGCAGGCGTTAGTTTTGGGCGGGTTTTAGTGTATTTCGATGAGAATTCTATTGAAACCGTCCAAAACTGAGGCCGGCGGTTGGTCGTATATCAATG
>epiroticus_KB671731_771461-771373 miR-988-5p mature: GTGTGCTTTGTGACAATGAGA at base 19 reverse 771354 reverse strand is reported
AGCATTGGGCGCTGCCAGTGTGTGCTTTGTGACAATGAGATTTAATAGTTTAAGTTCATCCCCTTGTTGCAAACCTCACGCTGGCGGTG
>epiroticus_KB671280_32652-32559 miR-9b mature: ACTTTGGTGATTTTAGCTGTATG at base 14 reverse 32545 reverse strand is reported
TGCCACTTATTGGGACTTTGGTGATTTTAGCTGTATGTTTAAATGCATTCCTAACCACATATAGCTTTATCACCAAAAACCTAATGTGTGTGTA
>epiroticus_KB671280_32965-33065 miR-79-3p mature: TTCATAAAGCTAGATTACCAAAGCAT at base 58 reverse 33007
GCTACCCCGATTCTTCTATGCTTTGGTAATCTAGCTTTATGAAATAGTTTAAATTCTATCATACAGCTAAAGCGCCAAAGCGCAGACAAAAGGGCGTTCTA
>epiroticus_KB671280_33059-32970 miR-79-5p mature: GCTTTGGCGCTTTAGCTGTATGA at base 14 reverse 32956 reverse strand is reported
GCCCTTTTGTCTGCGCTTTGGCGCTTTAGCTGTATGATAGAATTTAAACTATTTCATAAAGCTAGATTACCAAAGCATAGAAGAATCGGG
>epiroticus_KB671280_33312-33238 miR-306 mature: TCAGGTACTGGATGACTCTCAG at base 7 reverse 33231 reverse strand is reported
CACATGGTCAGGTACTGGATGACTCTCAGTAGTGTGTACAAGATTCTGAGGGTCTCCCGGTACCTAACCCAGTGA
>epiroticus_KB671280_35539-35639 miR-9c-3p mature: TAAAGCTTTAGTACCAGAGGTC at base 63 reverse 35576
AAGCAATTCCCAGCAGGACCTCTGGTACTAAAGCTTTAGAGATATTACAATCAAAACAACATTCTACAGCTAGAATACCAAAGATACAGCCGGAAATTAAA
>epiroticus_KB671280_35637-35535 miR-9c mature: TCTTTGGTATTCTAGCTGTAGA at base 15 reverse 35520 reverse strand is reported
TAATTTCCGGCTGTATCTTTGGTATTCTAGCTGTAGAATGTTGTTTTGATTGTAATATCTCTAAAGCTTTAGTACCAGAGGTCCTGCTGGGAATTGCTTGCTG
>epiroticus_KB671790_57795-57861 mir-2506 mature: not detected
ATGCGACAAACTTTGCCCAGTGATGAGTAAGAGTACACCCTCTGGACGGAGTTTGTCGCACTTTCAA
>epiroticus_KB671576_41675-41754 "gi|336285211|ref|NR_038663.1||1e-11" mature: GTAGGCCGGCGGAAACTACTTGC at base 46 41721
CACGGGGGCAGGGGTTTCTTTCGGCCTCCAGCAGCATTTGACCGTTGTAGGCCGGCGGAAACTACTTGCTTCCGTCGTCC
>epiroticus_KB670725_162512-162595 mir-33 mature: GTGCATTGTAGTTGCATTGCAT at base 9 reverse 162586
AGGCACCTTCGGGTTGCATTGCAGAAGTACTGCACCTCTTGCCAACACGGTAAATGCAATGCAACTACAATGCACCCGCAGGTG
>epiroticus_KB671436_91507-91610 mir-927 mature: TTTTAGAATTCCTACGCTTTACC at base 28 reverse 91582
TATTAACGTTTCGTTTCAGAATCCAAACGCTTTGCCGCACTACTTTAATCACGGGTAAAGCGTAGGAATTCTAAAACAAACCATTAACGAAAGCAGCGTGACTT
>epiroticus_KB671436_91594-91504 miR-927-5p mature: TTTAGAATTCCTACGCTTTACC at base 13 reverse 91491 reverse strand is reported
GTTAATGGTTTGTTTTAGAATTCCTACGCTTTACCCGTGATTAAAGTAGTGCGGCAAAGCGTTTGGATTCTGAAACGAAACGTTAATAACG
>epiroticus_KB672198_314394-314477 miR-iab-4-5p mature: ACGTATACTGAATGTATCCTGA at base 14 314408
GTGCCGCTTCATGAACGTATACTGAATGTATCCTGAGTGCTACTTATCCGGTATACCTTCAGTATACGTAACAAGAGGCGACAC
>epiroticus_KB672174_16965-17065 mir-14 mature: TCAGTCTTTTTCTCTCTCCTA at base 59 17024
TCGCCCGATAAGCCTGTGGGAGCGAGATTAAGGCTTGCTGGTTATCACGTTAAACGTAGTCAGTCTTTTTCTCTCTCCTATCGGTGCCACGGTGCTTCATC
>epiroticus_KB672273_8990-9061 putatively new miRNA mature: not detected
TCCATAATAGCCGTTGTCACACGCACAAGAGTTACAGTCTAATCTTGTGCAGTGGTCAGCAGCTGCAATGAG
>epiroticus_KB672273_9064-8986 miR-210-5p mature: AGCTGCTGACCACTGCACAAGA at base 11 reverse 8975 reverse strand is reported
AAACTCATTGCAGCTGCTGACCACTGCACAAGATTAGACTGTAACTCTTGTGCGTGTGACAACGGCTATTATGGATTTT
>epiroticus_KB671169_198268-198381 mir-9 mature: TCTTTGGTTATCTAGCTGTATGA at base 22 reverse 198359
TGCTTCCATTGATGAGTATTAGCCAATTATTAACTTCGGTATGCTAGCTTTATGACGTTTAAATTACACTCATACAGCTAGATAACCAAAGAGAACATTGACGAAACACGTAGC
>epiroticus_KB671169_198369-198291 miR-9a mature: TCTTTGGTTATCTAGCTGTATGA at base 10 reverse 198281 reverse strand is reported
GTCAATGTTCTCTTTGGTTATCTAGCTGTATGAGTGTAATTTAAACGTCATAAAGCTAGCATACCGAAGTTAATAATTG
>epiroticus_KB669947_109229-109343 miR-1175-3p mature: TGAGATTCTACTTCTCCGACT at base 65 reverse 109278
AAACTGTTGATTCAACTAGATATGAATTAAGTCGGAGAAGTAGAATCTCACTTTTCTGAAACTAAGCGATGAGACCACTACTCCACTTATTCCATATCGTGATTTTTGTCGCCTC
>epiroticus_KB669947_109483-109551 mir-2418 mature: not detected
GGAGCTCTGACGGGAGCAGACACCCCGGTAAGATCCGGAAGTGCGCATCTGCTCACCGGGAGAGCCGCT
>epiroticus_KB669947_932065-932176 mir-999 mature: TGTTAACTGTAAGACTGTGTCT at base 62 932127
CACCAAACAGAGCAGTGGCAAGGACGCGGTCATGCAGTCTAATATTTGGCATCCGACTCAAATGTTAACTGTAAGACTGTGTCTTTGACGCTGTTCCTATCATCGTTCGCTG
>epiroticus_KB669614_28808-28916 mir-8 mature: TAATACTGTCAGGTAAAGATGTC at base 66 reverse 28850
AGATGAGCTTGGGCTCGGACGACATCTTTACCTGACAGTATTAGAAATATCCGATAAAATATCTAATGCTGCCCGGTAAGATGTGAACAGAAACCCCAGAGGATAGACA
>epiroticus_KB669614_28903-28818 miR-8-5p mature: CATCTTACCGGGCAGCATTAGA at base 13 reverse 28805 reverse strand is reported
GGGTTTCTGTTCACATCTTACCGGGCAGCATTAGATATTTTATCGGATATTTCTAATACTGTCAGGTAAAGATGTCGTCCGAGCCC
>epiroticus_KB671058_493392-493497 mir-190 mature: AGATATGTTTGATATTCTTGGT at base 20 493412
GTGGTGGGATAGTTTCGGTGAGATATGTTTGATATTCTTGGTTGTTAAGATTTCAATTATCACCCAGGAATCAAACATATTATTACCGTGACTATCGTTGGTCATC
>epiroticus_KB671605_152231-152331 mir-14 mature: TCAGTCTTTTTCTCTCTCCTA at base 95 reverse extended 152336
GTTTTCCTCCTCCTTCCCGTGCTGGGCGTTGTTTGGCGGCCCCATTCCCCGGACAGGCACGTACGATGAAGCACCGTGGCACCGATAGGAGAGAGAAAAAG
>epiroticus_KB671136_168971-169078 miR-87 mature: GGTGAGCAAATATTCAGGTGT at base 59 reverse 169019
AGAACGATGAATGTGACCGCTCGTCGACACACCTGAATATTTGCTCACCTTGGTTTCGAACACGCGTCAGGTTTAGCAAATTTCAGGCTGGGCCGAGAGAGATCGTTT
>epiroticus_KB671624_31938-32054 miR-993-5p mature: CTACCCTGTAGTTCCGGGCTTTTG at base 15 31953
GCGCTCCTCCGTGACCTACCCTGTAGTTCCGGGCTTTTGTGGGTTGAAATATTATAAATATAGATTCATATACGCTTATCAGAAGCTCGTTTCTATAGAGGTATCTCACGGAGTGAA
>epiroticus_KB671624_32013-32054 miR-993-3p mature: GAAGCTCGTTTCTATAGAGG at base 6 32019
TTATCAGAAGCTCGTTTCTATAGAGGTATCTCACGGAGTGAA
>epiroticus_KB671624_85258-85337 mir-10 mature: CAAATTCGGTTCTAGAGAGGTTT at base 46 reverse 85291
ATGCCCCACACAAACCTCTCTAGAACCGAATTTGTCGCTTGTTTAAATTCAAACAAATTCGGATCTACAGGGTAGATGTA
>epiroticus_KB671624_85342-85257 miR-10-5p mature: TACCCTGTAGATCCGAATTTGT at base 11 reverse 85246 reverse strand is reported
TGTTCTACATCTACCCTGTAGATCCGAATTTGTTTGAATTTAAACAAGCGACAAATTCGGTTCTAGAGAGGTTTGTGTGGGGCATT
>epiroticus_KB671898_591604-591693 mir-3795 mature: not detected
TCGCTTTTATCATCATGTACCAGAGTTAATGGACGTGTTTAATCAAATGCAAAAACACGCAAATTAACTCCTCAACATGACGGAAAAAGA
>epiroticus_KB671898_591695-591599 miR-1891 mature: TGAGGAGTTAATTTGCGTGTTT at base 18 reverse 591581 reverse strand is reported
CCTCTTTTTCCGTCATGTTGAGGAGTTAATTTGCGTGTTTTTGCATTTGATTAAACACGTCCATTAACTCTGGTACATGATGATAAAAGCGAGCAAC
>epiroticus_KB670181_143727-143828 mir-31 mature: TGGCAAGATGTTGGCATAGCT at base 21 reverse 143807
CTCGATGTAAGTAAATTGGAAAAATAAACAAGAAGTTGAATAGCTAAATCCAAATCTTTTAGCTATGCCAACATCTTGCCAAGTTGCCAATTTGAGAACGCT
>epiroticus_KB670502_267714-267808 mir-11 mature: CATCACAGTCTGAGTTCTTGCT at base 65 267779
ACTGCATCCGGCAAGAACTTGGAACTGTGATCTGTGTGGTAATGGCCGCTTTTCGACGCTTTTCACATCACAGTCTGAGTTCTTGCTCGATGGTT
>epiroticus_KB670502_268041-268123 mir-998 mature: TAGCACCATGAGATTCAGC at base 53 268094
ACCAATACCGGTGCTGAACTCTCGTGGGTCTGCAGTATTTTCAATCAGTCATGTAGCACCATGAGATTCAGCTCCGGTGTTTG
>epiroticus_KB670502_457764-457870 miR-1000 mature: ATATTGTCCTGTCACAGCAGTA at base 14 457778
TCTAGCTGTCGATGATATTGTCCTGTCACAGCAGTACTTTTTGCCTAGTTTACTGTTGTTTCGGGACATTTCCATCGACGCTAGGATTTTCATCCAGAAACCATTCC
>epiroticus_KB671538_162653-162745 putatively new miRNA mature: not detected
CAGGTCGAGCCATGAATCAGCGTGCCGTACTGGACCTCGGTCTGCGAGGCGAGATCCTCCGGGGAGTTGATTGGCGTGACCATGCGCTCGACC
>epiroticus_KB670837_116642-116739 mir-970 mature: TCATAAGACACACGCGGCTAT at base 66 116708
CGAAGGCTGACGGAAAACAGCCAGCGTTTGTTTTATTTGGTATGTTGCTACTCGCGAAACGCTATATCATAAGACACACGCGGCTATTTTCCTCAGCC
>epiroticus_KB671568_13441-13531 putatively new miRNA mature: not detected
TCGCGTGGACGATCAGAGCTAATCGGAGTATTTCTTGAGGATTATTTTTGAAGAGCTCATGAAATCTTTGATTAGGTCTGGTTGTTCGGCT
>epiroticus_KB670336_107343-107435 mir-307 mature: TCACAACCTCCTTGAGTGAG at base 53 reverse 107382
TTTTCGTCAATCCGCGGTCGCTCACTCAAGGAGGTTGTGATGATTCAAAAAAGCATCACACCCAGGTTGAGTGAGTGATCGAGAGAATGCGAG
>epiroticus_KB671842_803647-803747 mir-263 mature: AATGGCACTGGAAGAATTCACGGG at base 22 reverse 803725
GAGCTACCCTGTACTAGGTATGCCACTAAGAGAACACGGGAATGTTAAAAAAAATCCCGTGAATTCTTCCAGTGCCATTACATGTACGAGGGAATGTAGAG
>epiroticus_KB671511_133735-133827 precursor mature: not detected
GAGCGGCAAGCTTTGTAGAAAGACGAGAGATTTATTGTTAGTATCGTAAGCCAAACAACAAAATCACTAGTCTTCCATACAATGCTTTGCCAA
>epiroticus_KB672098_346784-346855 MIR5041 mature: not detected
CGACCATGCGCGAGAGTGTGTCGGGATGTGCGAGTGTCCTTTCCGCGTGCGGGCGTGATCGTGTACTGTTTG
>epiroticus_KB672098_346696-346789 TGGTCGACCGAAAGGTAAATATCAGCTGGTAATTCTAGGCTATCTATCCATCGTGCATCCCGGGATTTCAGCTGATATCCACTTTTCCGTCGAG mature: not detected
CTCGACGGAAAAGTGGATATCAGCTGAAATCCCGGGATGCACGATGGATAGATAGCCTAGAATTACCAGCTGATATTTACCTTTCGGTCGACCA
>epiroticus_KB671976_372616-372724 mir-125b mature: TCCCTGAGACCCTAACTTGTGA at base 21 reverse 372703
AACAAACCCGTTGCATCTCAACCGCTAATACCGGAGATCAAAACTTGTGAAACTTTGCAACGATAGTCACAAGTTAGGGTCTCAGGGAATCAGCAGATACAAAAAAACG
>epiroticus_KB671976_373392-373308 let-7 mature: TGAGGTAGTTGGTTGTATAGT at base 9 reverse 373299 reverse strand is reported
CTCCCGTGTTGAGGTAGTTGGTTGTATAGTACCGTGCTTCCGATACTCTGCTATACAATCTGCTAACTTGCCTCGTGGGTAGAGT
>epiroticus_KB671976_377041-377127 mir-100 mature: AACCCGTAGATCCGAACTT at base 11 reverse 377116
CCACCGTCGACAGAGTCCCGTTGATCCGTTCTTGTGCCCAGTTGAACAGTGCAGCACAAGTTCGGATCTACGGGTTTCCACAGACGG
>epiroticus_KB671976_377129-377039 miR-100 mature: AACCCGTAGATCCGAACTT at base 13 reverse 377026 reverse strand is reported
CCCCGTCTGTGGAAACCCGTAGATCCGAACTTGTGCTGCACTGTTCAACTGGGCACAAGAACGGATCAACGGGACTCTGTCGACGGTGGGC
>epiroticus_KB672120_416114-416206 mir-286 mature: not detected
GGCTCACGGCTTAGGGCGAATGTCGGAGTAGTCGCTTGTGATACAATTGACCAAAAGTGACTAGACCGAACACTCGTATCCTAAATCGTCGAG
>epiroticus_KB671732_266463-266547 mir-124 mature: TAAGGCACGCGGTGAATGCCAAG at base 54 266517
CACGTTTTTCTCCTGGTTTTCACTGTAGGCCTGTATGTGCTATTGCAGATTTCATAAGGCACGCGGTGAATGCCAAGAGCGAACG
>epiroticus_KB671732_455520-455585 mir-1 mature: TGGAATGTAAAGAAGTATGGAG at base 145 reverse extended 455540
TCCATACTTCTTTACATTCCATAGGGTTTTTTAAACATACTATTGAATGCAAGGAAGCATGGAACT
>epiroticus_KB671732_455590-455517 miR-1-5p mature: CCATGCTTCCTTGCATTCAATA at base 9 reverse 455508 reverse strand is reported
GCGAAAGTTCCATGCTTCCTTGCATTCAATAGTATGTTTAAAAAACCCTATGGAATGTAAAGAAGTATGGAGCG
>epiroticus_KB670948_63218-63332 mir-315 mature: TTTTGATTGTTGCTCAGAAAGCC at base 15 63233
AGTGTTTGTATAAAATTTTGATTGTTGCTCAGAAAGCCGTGTCGATTAAGCAATTCGCTTTCGAGCAGTAATCAAAGTCAAATAAAACACTAGCTCGGCATTTTCCTTTGGCATC
>epiroticus_KB671787_81458-81553 mir-929 mature: AAATTGACTCTAGTAGGGAGTC at base 22 reverse 81531
AGATGCCGTACCGGAATCAATCTGACTCCGTTAGGGAGTCGCTCGTATAAAGGACTCCCTACTAGAGTCAATTTAATCCCGCGCGTAGGCATACAC
>farauti_KI421539_2274434-2274346 miR-315-5p mature: TTTTGATTGTTGCTCAGAAAGC at base 14 reverse 2274332 reverse strand is reported
GTGTTTGTATAAAATTTTGATTGTTGCTCAGAAAGCCGTGTCTTTTAAGCAAATCGCTTTCGAGTAGTAATCAAAGTCAAATAAAACAC
>farauti_KI421654_58008-58089 mir-9b mature: ACTTTGGTGATTTTAGCTGTATG at base 11 reverse 58078
CACACACATTAGGTTTTTGGTGATAAAGCTATATGTGGCGCATTCAAACATACAGCTAAAATCACCAAAGTCCCAATAAGTG
>farauti_KI421654_58092-58006 miR-9b mature: ACTTTGGTGATTTTAGCTGTATG at base 14 reverse 57992 reverse strand is reported
TGCCACTTATTGGGACTTTGGTGATTTTAGCTGTATGTTTGAATGCGCCACATATAGCTTTATCACCAAAAACCTAATGTGTGTGTA
>farauti_KI421654_58651-58752 mir-9b mature: GCTTTGGTAATCTAGCTTTATGA at base 24 58675
CCGTCTTAGCCCGTCTCCGTCCATGCTTTGGTAATCTAGCTTTATGAAATAGCTTAAATTCTATCATACAGCTAAAGCGCCAAAGCACAGACAAAAAGGCGC
>farauti_KI421654_58659-58753 mir-9 mature: GCTTTGGTAATCTAGCTTTATGA at base 16 58675
GCCCGTCTCCGTCCATGCTTTGGTAATCTAGCTTTATGAAATAGCTTAAATTCTATCATACAGCTAAAGCGCCAAAGCACAGACAAAAAGGCGCA
>farauti_KI421654_61680-61578 miR-9c mature: TCTTTGGTATTCTAGCTGTAGA at base 15 reverse 61563 reverse strand is reported
TAATTTCCGGTTGTATCTTTGGTATTCTAGCTGTAGACTGTTGTTTTCATTGTAATATCTCTAAAGCTTTAGTACCAGAGGTCCAACTGGGAATTGCTTGCTG
>farauti_KI421589_309903-310008 mir-449 mature: not detected
ATGTTTTGGCATTATCGCGACGGCAGGGCGGATAGCGGCTGTGAAGACGCAAATTGGTCGGTAAACCACACAACCAGCTAACCACACTGCCAGAGCGTATATTGCC
>farauti_KI421589_310008-309911 miR-34 mature: TGGCAGTGTGGTTAGCTGGTTG at base 14 reverse 309897 reverse strand is reported
GGCAATATACGCTCTGGCAGTGTGGTTAGCTGGTTGTGTGGTTTACCGACCAATTTGCGTCTTCACAGCCGCTATCCGCCCTGCCGTCGCGATAATGC
>farauti_KI421589_311636-311737 mir-277 mature: TAAATGCACTATCTGGTACGACA at base 74 reverse 311663
TGGAATGTCGTACCAGATAGTGCATTTACAAATACGTTAAAAACGCGATCGCTCGATGTAAATGCACCTCTGACACGTACCCCAAAACTCAGCGGAGAAAGT
>farauti_KI421589_327553-327656 putatively new miRNA mature: not detected
GCAGCATGAACACATCCCGGCCACTGAGATACCACCAGATGTGTTCACTAGTTTGAATCAATATGCACAGCGAGCACAAGGAGTATCCCAGTGGCTGAGGGTTC
>farauti_KI421589_327554-327657 mir-317 mature: TGAACACATCTGGTGGTATCTCAGT at base 58 reverse 327599
CAGCATGAACACATCCCGGCCACTGAGATACCACCAGATGTGTTCACTAGTTTGAATCAATATGCACAGCGAGCACAAGGAGTATCCCAGTGGCTGAGGGTTCG
>farauti_KI421558_263000-263084 mir-375 mature: TTTGTTCGTTTGGCTCGAGTTA at base 53 263053
CAGAGTTCGGATAACTTAAGCCACGCGTACAGAAACTTTTTAGTTTGAAAGAGTTTGTTCGTTTGGCTCGAGTTACGCGGATTCT
>farauti_KI421564_213300-213386 mir-193 mature: TACTGGCCTACTAAGTCCCAAC at base 56 213356
TTTTCAATCGAACTGGGATTTTGTGGACCAGAAGATTTTCTGCGTTCGATAAAAGCTACTGGCCTACTAAGTCCCAACTTGTTTGGA
>farauti_KI421679_132706-132625 miR-1000 mature: ATATTGTCCTGTCACAGCAGTA at base 10 reverse 132615 reverse strand is reported
GCAGCCGATGATATTGTCCTGTCACAGCAGTACTTTTTGCACTAGCTTACTGTTGTTTCGGGACATTTCCATCGACGCTGGG
>farauti_KI421679_325628-325718 mir-11 mature: CATCACAGTCTGAGTTCTTGCT at base 60 reverse 325658
GAGCCATCGAGCAAGAACTCAGACTGTGATGTGAAAGTTTCACCACACAGATCACAGGACCGAGTTCTTGCCAGATGCAGGTTCACATATT
>farauti_KI421627_571958-572022 miR-1174 mature: TCAGATCTACTTCATACCCATG at base 33 571991
CATCTGCTTCCGTCAGAGCCTTTCCCCATGCTGTCAGATCTACTTCATACCCATGAATGGTGGCG
>farauti_KI421627_572084-572178 putatively new miRNA mature: not detected
GTTTAAATATCACGATATGGAATAAGTGGAGTAGTGGTCTCATCGCTTAGTTTCAGAAAAGTGAGATTCTACTTCTCCGACTTAATTCATATCTA
>farauti_KI421543_1402389-1402487 mir-275 mature: TCAGGTACCTGAAGTAGCGCGCG at base 54 1402443
TCCCTATGACGCGCGCTAAGCAGGAACCGGGACTTGATACACATTCGATAGCAGTCAGGTACCTGAAGTAGCGCGCGTTATTCGGTTCGCAGGCGCGTC
>farauti_KI421543_1410575-1410700 mir-305 mature: ATTGTACTTCATCAGGTGCTCTG at base 39 1410614
CTGGCGTATTCTGCATTTTCTGGCATTTGTCACATGTCTATTGTACTTCATCAGGTGCTCTGGTAGATTTCAACAAACCCGGCACATGTTGGAGTACACTTTATGTGCTGACAAGAAATCGTCGAT
>farauti_KI421543_1410600-1410689 miR-305-5p mature: ATTGTACTTCATCAGGTGCTCT at base 14 1410614
TTTGTCACATGTCTATTGTACTTCATCAGGTGCTCTGGTAGATTTCAACAAACCCGGCACATGTTGGAGTACACTTTATGTGCTGACAAG
>farauti_KI421629_157074-157190 bantam mature: CCGGTTTTCATTTTCGATCTGAC at base 21 reverse 157169
AAGGAGGGTCTCGTCGAATTAATTGTACAAAATCAGCTTTCAAAGTGATCTCACTCGTTTGTGGAAAAAATAAGTCAGATCGAAAATGAAAACCGGTTCTGTGATTACATTTTACCC
>farauti_KI421629_157185-157085 bantam-5p mature: CCGGTTTTCATTTTCGATCTGAC at base 16 reverse 157069 reverse strand is reported
AAATGTAATCACAGAACCGGTTTTCATTTTCGATCTGACTTATTTTTTCCACAAACGAGTGAGATCACTTTGAAAGCTGATTTTGTACAATTAATTCGACG
>farauti_KI421629_497310-497407 mir-932 mature: TCAATTCCGTAGTGCATTGCAGT at base 22 497332
TTCGAAAACTGCCGGTCCGGCTTCAATTCCGTAGTGCATTGCAGTGTAGGACCTGTTCCAAAGACCAACTGCAAGCATTGTGGGAGTGAAGCCGTGCT
>farauti_KI421629_497322-497404 miR-932-5p mature: TCAATTCCGTAGTGCATTGCAGT at base 10 497332
CGGTCCGGCTTCAATTCCGTAGTGCATTGCAGTGTAGGACCTGTTCCAAAGACCAACTGCAAGCATTGTGGGAGTGAAGCCGT
>farauti_KI421563_646360-646441 499 mature: not detected
CTTAAAATAGTTTATGCGACAAACTTTGCCCAGTGATGGAGTCTTGCATGTGAACATCACCTGAACGAAGTTAGTCGCATAA
>farauti_KI421563_646929-647056 mir-286 mature: not detected
CACACACACGCGTCGATGTCTCGGCGATTTAGGATACGAGTGTTCGGTCTAGTCACTTTTTGTCAATTCTATCACAAGCGACTACTCCGACATTCGCCCTAAGCCGCGAGTCGGAAACGTTCGCAACA
>farauti_KI421563_646949-647033 mir-286 mature: not detected
TCGGCGATTTAGGATACGAGTGTTCGGTCTAGTCACTTTTTGTCAATTCTATCACAAGCGACTACTCCGACATTCGCCCTAAGCC
>farauti_KI421694_41598-41706 mir-996 mature: TGACTAGATTACATGCTCGTCT at base 53 reverse 41653
GGCGGCATACACTGATGTTCGATCTCTTCTTAATAGACGAGCATGTAATCTAGTCACGAAACTTTAACTAAAACCGTGCACTAGAAACATGCTCGCCTACAAAGCGGAG
>farauti_KI421694_41621-41696 mir-279a mature: not detected
CTCTTCTTAATAGACGAGCATGTAATCTAGTCACGAAACTTTAACTAAAACCGTGCACTAGAAACATGCTCGCCTA
>farauti_KI421584_394681-394774 mir-970 mature: TCATAAGACACACGCGGCTAT at base 62 394743
CAGGTTGGCGGAGAACAGCTAGCGTTTGTTTTATTTGGTATGTGAACATTTTGCTAGCCATATCATAAGACACACGCGGCTATTCTCCTCAACC
>farauti_KI421540_15974-16067 putatively new miRNA mature: not detected
AACTCTTTTTTTGTCATGTTGAGGAGTTAATTTGCGTGTTTTTATATTTGATTAAACACGTCCATTAACTCTGGTACATGATGATAAAAGCGAG
>farauti_KI421557_612514-612579 mir-307 mature: TCACAACCTCCTTGAGTGAG at base 45 612559
GTCTCGATCACTCACTCAACCTGGGTGTGATGCTTATTTGAATCATCACAACCTCCTTGAGTGAGC
>farauti_KI421662_292711-292814 mir-276 mature: AGCGAGGTATAGAGTTCCT at base 9 292720
AAAACCACCAGCGAGGTATAGAGTTCCTATGTGCCCAAAATGCGTTCGCTACTCATAGGAACTTCATACCGTGCTCTTGGCTTGCTCTAGAATTCAACGCACGC
>farauti_KI421662_352582-352676 mir-276 mature: AGCGAGGTATAGAGTTCCT at base 14 352596
CGGTGATTGCCATAAGCGAGGTATAGAGTTCCTACGGTGATCGATTGAAACTTGTAGGAACTTCATACCGTGCTCTTGGATAGCCGTTTCTCATC
>farauti_KI421662_352582-352682 mir-276 mature: AGCGAGGTATAGAGTTCCT at base 14 352596
CGGTGATTGCCATAAGCGAGGTATAGAGTTCCTACGGTGATCGATTGAAACTTGTAGGAACTTCATACCGTGCTCTTGGATAGCCGTTTCTCATCCAAAAC
>farauti_KI421647_291583-291691 let-7f-2 mature: not detected
GTGGTCACCCACCCACCTGAGTACTAGCCATGCCCGATGTTGCTTAACTTCGGTGATCGGACGAGAACACGGTATGGTCGTTGACATTTCTGGTTGGTGTTATGATATA
>farauti_KI421598_686379-686503 mir-184 mature: TGGACGGAGAACTGATAAGGGC at base 75 686454
CTCTTCATTTATCGGAAATGCACCGGTGCACTCGAACCCTTATCATTCTTTCGCCCCGTGTGATTTTTTAACAACTGGACGGAGAACTGATAAGGGCCCGGGTCACCTTTACCCACCGTGGGATA
>farauti_KI421598_686415-686475 miR-184 mature: TGGACGGAGAACTGATAAGGGC at base 39 686454
CCCTTATCATTCTTTCGCCCCGTGTGATTTTTTAACAACTGGACGGAGAACTGATAAGGGC
>farauti_KI421598_686404-686485 GGTGACCCGGGCCCTTATCAGTTCTCCGTCCAGTTGTTAAAAAATCACACGGGGCGAAAGAATGATAAGGGTTCGAGTGCAC mature: not detected
GTGCACTCGAACCCTTATCATTCTTTCGCCCCGTGTGATTTTTTAACAACTGGACGGAGAACTGATAAGGGCCCGGGTCACC
>farauti_KI421547_1098398-1098505 mir-124 mature: TAAGGCACGCGGTGAATGCCAAG at base 61 1098459
CTGCCCGCACGTTTTTCTCCTGGTTTTCACTGTAGGCCTGTATGTGCTATTGCGGATTTCATAAGGCACGCGGTGAATGCCAAGAGCGAACGATACTCAGCATAAACT
>farauti_KI421579_124868-124953 mir-308 mature: AATCACAGGAGTATACTGTGAG at base 55 124923
GAACCGAGTGATGCTTCGCAGTATATTCTTGTGAGTTTGTTCCTTTTTATGGTCAAATCACAGGAGTATACTGTGAGAAATTGCCG
>farauti_KI421590_460604-460711 mir-999 mature: TGTTAACTGTAAGACTGTGTCT at base 59 460663
GTTCAACAACACTGGCGGAGACGCGGTCGTGCAGTCTAATATTTGGCGTTTGATTCAAATGTTAACTGTAAGACTGTGTCTTTGACACTGTTTCTAGCATCATTTCAC
>farauti_KI421590_460607-460706 mir-999 mature: TGTTAACTGTAAGACTGTGTCT at base 56 460663
CAACAACACTGGCGGAGACGCGGTCGTGCAGTCTAATATTTGGCGTTTGATTCAAATGTTAACTGTAAGACTGTGTCTTTGACACTGTTTCTAGCATCAT
>farauti_KI421721_154547-154651 mir-9 mature: TCTTTGGTTATCTAGCTGTATGA at base 14 reverse 154637
ACTTCCATCGATGAATGCCAACCAATTATTAACTTCGGTATGCTAGCTTTATGACGTTTAAAATACACTCATACAGCTAGATAACCAAAGAGAACATTGGCGAAT
>farauti_KI421721_154645-154569 miR-9a mature: TCTTTGGTTATCTAGCTGTATGA at base 8 reverse 154561 reverse strand is reported
CAATGTTCTCTTTGGTTATCTAGCTGTATGAGTGTATTTTAAACGTCATAAAGCTAGCATACCGAAGTTAATAATTG
>farauti_KI421544_1173008-1173111 mir-283 mature: TAAATATCAGCTGGTAATTCT at base 13 reverse 1173098
CTACCAAAGTGGCTCGACGGAAAAGTGGATATCAGCTGAAATCCCGGGATGCACGATGAATTGATAGCCTAGAATTACCAGCTGATATTTACCTTTCGGTCGAA
>farauti_KI421544_1173111-1173020 miR-283 mature: TAAATATCAGCTGGTAATTCT at base 13 reverse 1173007 reverse strand is reported
TTCGACCGAAAGGTAAATATCAGCTGGTAATTCTAGGCTATCAATTCATCGTGCATCCCGGGATTTCAGCTGATATCCACTTTTCCGTCGAG
>farauti_KI421685_169384-169460 putatively new miRNA mature: not detected
GTTGGATGCCTCCCGGTCCCGGGTGTTCGCTAATGACCGCTGTGAGTACGCTGTGCTAGACACGGGAGGGTACCACT
>farauti_KI421659_135642-135745 mir-263 mature: CTTGGCACTGGGAGAATTCACAG at base 20 135662
TACCGTGACCAATTATGGACCTTGGCACTGGGAGAATTCACAGTGATCGTACCGTATCGTTCTGTGGATCTTTTCGTGCCATCGTTCAGATTTGGTGTCTCTTC
>farauti_KI421659_135647-135738 miR-263b mature: CTTGGCACTGGGAGAATTCACAG at base 15 135662
TGACCAATTATGGACCTTGGCACTGGGAGAATTCACAGTGATCGTACCGTATCGTTCTGTGGATCTTTTCGTGCCATCGTTCAGATTTGGTG
>farauti_KI421613_477165-477270 mir-988 mature: GTGTGCTTTGTGACAATGAGA at base 34 477199
GAAAAAAGGGGATTGGAATTTGAGTGCTTCCGGTGTGTGCTTTGTGACAATGAGATTCTACATCTGAAGTTCATCCCCTTGTTGCAAACCTCACGCTGGCGGTGTT
>farauti_KI421613_477184-477285 mir-988 mature: GTGTGCTTTGTGACAATGAGA at base 15 477199
TTGAGTGCTTCCGGTGTGTGCTTTGTGACAATGAGATTCTACATCTGAAGTTCATCCCCTTGTTGCAAACCTCACGCTGGCGGTGTTCAACTGCATCGACAC
>farauti_KI421541_2514751-2514852 mir-7 mature: TGGAAGACTAGTGATTTTGTTGT at base 20 reverse 2514832
CAGCATGAGGCAAACGTTGTAGAAAGACGAGAGATTTATTGTTAGTATCAGAAAGCCAAACAACAAAATCACTAGTCTTCCATACAATGTGTTGCTTTTTAC
>farauti_KI421857_3463-3558 mir-210 mature: CTTGTGCGTGTGACAACGGCTAT at base 50 3513
AAAGGAACTCATTGCAGCTGCTGACCACTGCACAAGATTAGAATATGACTCTTGTGCGTGTGACAACGGCTATTATGGGTGATATTGACCATCGAT
>farauti_KI421857_3469-3540 putatively new miRNA mature: not detected
ACTCATTGCAGCTGCTGACCACTGCACAAGATTAGAATATGACTCTTGTGCGTGTGACAACGGCTATTATGG
>farauti_AXCN01001869_133784-133869 mir-1 mature: TGGAATGTAAAGAAGTATGGAG at base 54 133838
GAGCTGCGAAAGTTCCATGCTTCCTTGCATTCAATAGTGTATTCGAAAGACCTATGGAATGTAAAGAAGTATGGAGCGCTCGAGCT
>farauti_KI421636_113316-113403 mir-965 mature: TAAGCGTATAGCTTTTCCCATT at base 55 113371
AATAGATGAATTCTGAACGGGGGACGTTGTGCGCTCTATGTACTATAAATAACCATAAGCGTATAGCTTTTCCCATTCAGCGTTCGTT
>farauti_KI421625_105122-105217 mir-263a mature: AATGGCACTGGAAGAATTCACGGG at base 21 reverse 105196
TACCCTGTACTAGGTATGCCACTAAGAGAACACGGGAATGTTGAAAAAAATCCCGTGAATTCTTCCAGTGCCATTACATGTACGAGGGAAATGGGA
>farauti_KI421560_421629-421728 putatively new miRNA mature: not detected
TGAGGATGCAGTGCGCTCGTTGGATGGAACGTAAGTAATACCTGTTTGTTGCGGTACCGTTCTGCTAAATATGCCGTATTGTTTTTAATTATGTCCTCTT
>farauti_KI421555_791850-791919 putatively new miRNA mature: not detected
CCCACTCCGGTCCCCGTGGTGTCATGATTCACATGACCGTGACAAAGATACCGATTGGGTGCAATGTGTT
>farauti_KI421555_791905-791995 mir-2 mature: TATCACAGCCAGCTTTGATGAGC at base 56 791961
TGGGTGCAATGTGTTGTCATCAAACTTGGTTGTTGTAGCTTGTTTTCTAATACTGCTATCACAGCCAGCTTTGATGAGCAATGCGTCACTC
>farauti_KI421555_791918-791981 mir-2c mature: TATCACAGCCAGCTTTGATGAGC at base 143 extended 791961
TTGTCATCAAACTTGGTTGTTGTAGCTTGTTTTCTAATACTGCTATCACAGCCAGCTTTGATGA
>farauti_KI421555_792451-792571 mir-2 mature: not detected
CGGACTGGGCTCATCAATTGGTTGTGGCTATGTGTTTATAACCAAATAAACCGGACTCGTTTTCCGCTATTCACTATCATATCACAGCCATTTTGATGAGCTCGGTCGGGTGCTGAAACAC
>farauti_KI421555_793036-793134 mir-2 mature: not detected
TGGGTGCTTGTGGTCAGGTCGTAAAAATGGTTGTGCTGTGTCGATGTTAGCAATGTTCATATCACAGCCATTTTGACGAGTTTGAACGCTCAGCAAGGA
>farauti_KI421555_793040-793120 miR-13-5p mature: TCGTAAAAATGGTTGTGCTGTG at base 14 793054
TGCTTGTGGTCAGGTCGTAAAAATGGTTGTGCTGTGTCGATGTTAGCAATGTTCATATCACAGCCATTTTGACGAGTTTGA
>farauti_KI421555_793391-793491 mir-2a-1 mature: not detected
AGCCACTTTGCATGTCCTGTCTCTCAAAGTGGCTGTGAAATGGTACCGTTTCGTAGCCCATATCACAGCCAGCTTTGATGAGCTTGGCCATGCAACAATGC
>farauti_KI421548_1870435-1870543 mir-125b mature: TCCCTGAGACCCTAACTTGTGA at base 24 reverse 1870519
TACCTCGTTGCATCTCAACCGCTAATACCGGAGATCAAAACTTGTGAAACTTTGTAACGATAGTCACAAGTTAGGGTCTCAGGGAATCAGCAGATACAAAAAAGGAAAC
>farauti_KI421548_1870437-1870551 lin-4 mature: not detected
CCTCGTTGCATCTCAACCGCTAATACCGGAGATCAAAACTTGTGAAACTTTGTAACGATAGTCACAAGTTAGGGTCTCAGGGAATCAGCAGATACAAAAAAGGAAACAATAAAAT
>farauti_KI421548_1870991-1871089 let-7 mature: TGAGGTAGTTGGTTGTATAGT at base 22 reverse 1871067
TACACTGCCCACGTGGCAAGTTAGCAGATTGTATAGTCGAGGTTTAAACACACGGTACTATACAACCAACTACCTCAACACGGGAGTAGATTCAAGATG
>farauti_KI421548_1871079-1870998 let-7 mature: TGAGGTAGTTGGTTGTATAGT at base 12 reverse 1870986 reverse strand is reported
CTACTCCCGTGTTGAGGTAGTTGGTTGTATAGTACCGTGTGTTTAAACCTCGACTATACAATCTGCTAACTTGCCACGTGGG
>farauti_KI421548_1874444-1874565 mir-10 mature: AACCCGTAGATCCGAACTT at base 29 reverse 1874536
TTTTCCATCGATGAATAGTCCACCGTCGACAGAATCCCGTATATCCGTTCTTGTGACAATCGAACAAACAGCACAAGTTCGGATCTACGGGTTTCCGTCACACGGGGTGTATAAGATAAGAA
>farauti_KI421548_1874550-1874465 miR-100 mature: AACCCGTAGATCCGAACTT at base 14 reverse 1874451 reverse strand is reported
CCCCGTGTGACGGAAACCCGTAGATCCGAACTTGTGCTGTTTGTTCGATTGTCACAAGAACGGATATACGGGATTCTGTCGACGGT
>farauti_KI421604_322415-322506 mir-33 mature: GTGCATTGTAGTTGCATTG at base 17 reverse 322489
TGGCACCTTCGGGTTGCACTGCAGAAGTACTGCACCGTTTGCCAACACGAGAAGTGCAATGCAACTACAATGCACCCGAAGGTGGGACCAGA
>farauti_KI421597_113626-113735 mir-8 mature: TAATACTGTCAGGTAAAGATGTC at base 65 reverse 113670
TCAGACGAACTTGGGCTCGGACGACATCTTTACCTGACAGTATTAGAAATATCCGATAAAATATCTAATGCTGCCCGGTAAGATGTGAACAGAAACCCTAGAAGCGAGCG
>farauti_KI421597_113646-113716 putatively new miRNA mature: not detected
ACGACATCTTTACCTGACAGTATTAGAAATATCCGATAAAATATCTAATGCTGCCCGGTAAGATGTGAACA
>farauti_KI421597_113723-113638 miR-8-5p mature: CATCTTACCGGGCAGCATTAGA at base 13 reverse 113625 reverse strand is reported
GGGTTTCTGTTCACATCTTACCGGGCAGCATTAGATATTTTATCGGATATTTCTAATACTGTCAGGTAAAGATGTCGTCCGAGCCC
>farauti_KI421749_111325-111406 putatively new miRNA mature: not detected
GACGATCAGAGCTAATTGGAGTATTTCTTGAGGATTTTTACTACAACGCTCATGAAATCTTTGATTAGGTCTGGTTGTTTGG
>farauti_KI421600_392827-392931 mir-252 mature: CCTGCTGCCCAAGTGCTTATCG at base 63 392890
AAAAATGCCAAAAATGATAAGAATTCTTTACTAAGTACTAGTGCCGCAGGAGAGATTTTAACCCCTGCTGCCCAAGTGCTTATCGAAGAGTTCCGCTCTGTCAAC
>farauti_KI421600_392836-392919 mir-252a mature: CTAAGTACTAGTGCCGCAGG at base 21 392857
AAAAATGATAAGAATTCTTTACTAAGTACTAGTGCCGCAGGAGAGATTTTAACCCCTGCTGCCCAAGTGCTTATCGAAGAGTTC
>farauti_KI421587_845124-845223 mir-14 mature: TCAGTCTTTTTCTCTCTCCTA at base 63 845187
TACATCGCCCGATAAGCCTGTGGGAGCGAGATTAAGGCTTGCTGGTTATCACGTTGAACGTAGTCAGTCTTTTTCTCTCTCCTATCGGTGCCACGGTGCT
>farauti_KI421561_493365-493475 mir-137 mature: TATTGCTTGAGAATACACGTAG at base 65 reverse 493410
CTTTCGATGAACAACACTAGTCAACTACGTGTATTCTCAAGCAATAACAACATAAACAGTGTGTTAGTAACCCAAGAATACGCGTGGCCAACCAAGTTTTGCGATGAACTG
>farauti_KI421588_200858-200954 mir-281-1 mature: not detected
CCTAATCGAATATGAAAATAAAGAGAGCTATCCGTCGACAGTAGGGATATAATTCACTGTCATGGAATTGCTCTCTTTATGTACAATTCGATATTCA
>farauti_KI421588_712441-712554 mir-190 mature: AGATATGTTTGATATTCTTGGT at base 29 712470
GGGTGTTCAGTGGTGGGACAGTTTCGGTGAGATATGTTTGATATTCTTGGTTGTTAAGTTTTCAATTATCACCCAGGAATCAAACATATTATTATCGTGACTGTCGTTGGTCGT
>farauti_KI421588_712451-712547 miR-190 mature: AGATATGTTTGATATTCTTGGT at base 19 712470
TGGTGGGACAGTTTCGGTGAGATATGTTTGATATTCTTGGTTGTTAAGTTTTCAATTATCACCCAGGAATCAAACATATTATTATCGTGACTGTCGT
>farauti_KI421588_92097-92200 mir-1465 mature: not detected
CCATGTAACAGATCTAATCTAGCCTCTTCTAGGCTTTGTCTGTATCGTTTTCGCAACCCAGACATAGCCTTTCAGAGGTTAGGTGAAGTCTGCTAGTACAGCGA
>farauti_KI421588_92100-92208 mir-282 mature: AATCTAGCCTCTTCTAGGCTTTGTCTGT at base 12 92112
TGTAACAGATCTAATCTAGCCTCTTCTAGGCTTTGTCTGTATCGTTTTCGCAACCCAGACATAGCCTTTCAGAGGTTAGGTGAAGTCTGCTAGTACAGCGAGAGTGACG
>farauti_KI421566_1180257-1180363 mir-927 mature: TTTTAGAATTCCTACGCTTTACC at base 21 1180278
CGTGGGTTGGTTAATGGTTTGTTTTAGAATTCCTACGCTTTACCCGTGATTAAAGTAGTGCGGCAAAGCGTTTGGATTCTGAAACGAAACATTAATAACCGTCATCT
>farauti_KI421566_1180262-1180365 mir-927 mature: TTTTAGAATTCCTACGCTTTACC at base 16 1180278
GTTGGTTAATGGTTTGTTTTAGAATTCCTACGCTTTACCCGTGATTAAAGTAGTGCGGCAAAGCGTTTGGATTCTGAAACGAAACATTAATAACCGTCATCTGG
>farauti_KI421554_1212930-1213012 mir-92a mature: TATTGCACTTGTCCCGGCCTAT at base 49 reverse 1212963
ATAGGTCCACGCATAGGCCGGGACAAGTGCAATATTAGTCTAAAAACACAACATTGCCCTCATCCCGTCCCGATGCGTAGACC
>farauti_KI421554_1212934-1213023 mir-92 mature: ATTGCACTTGTCCCGGCCT at base 61 reverse 1212962
GTCCACGCATAGGCCGGGACAAGTGCAATATTAGTCTAAAAACACAACATTGCCCTCATCCCGTCCCGATGCGTAGACCCAAAGATGTTG
>farauti_KI421554_1529349-1529464 mir-929 mature: AAATTGACTCTAGTAGGGAGTC at base 21 1529370
CGCGTGCCTACGCGTGGGATTAAATTGACTCTAGTAGGGAGTCCTTTCATATGAGAGACTCCCTAACGGAGTCAGATTGATTCCGGTAGCGCACAGTCAACAAAATAGCATCGTGA
>farauti_KI421554_1529352-1529454 mir-929 mature: AAATTGACTCTAGTAGGGAGTC at base 18 1529370
GTGCCTACGCGTGGGATTAAATTGACTCTAGTAGGGAGTCCTTTCATATGAGAGACTCCCTAACGGAGTCAGATTGATTCCGGTAGCGCACAGTCAACAAAAT
>farauti_KI421554_283039-283122 miR-2765 mature: TGGTAACTCCACCACCGTTGGC at base 15 283054
AACGTTTCCGGAGCCTGGTAACTCCACCACCGTTGGCGAGATTTGACTGCCAATGGGAGCTGGAGTTTCCGCGTGCCGAACGTT
>farauti_KI421631_296710-296777 let-7f-2 mature: not detected
CTAGCCATGCCCGATGTTGCTTAACTTCGGTGATCGGACGAGAACCGGTGTTTTCAACATGGTATGGT
>farauti_KI421611_145097-145224 mir-133 mature: TTGGTCCCCTTCAACCAGCTGT at base 83 145180
AGCTTGAATCACCGGATATAGCTGGTTGACATCGGGTCAAATCGTAATATTGTTCGCGCAATATTTTCCCTTTGCGAATGCATTTGGTCCCCTTCAACCAGCTGTAGCAGTGATTGTTATCAACAGTG
>farauti_KI421611_145104-145212 mir-133 mature: TTGGTCCCCTTCAACCAGCTGT at base 76 145180
ATCACCGGATATAGCTGGTTGACATCGGGTCAAATCGTAATATTGTTCGCGCAATATTTTCCCTTTGCGAATGCATTTGGTCCCCTTCAACCAGCTGTAGCAGTGATTG
>farauti_KI421605_119655-119748 mir-10 mature: CAAATTCGGTTCTAGAGAGGTTT at base 54 reverse 119694
AACCAAATGCCCCACACAAACCTCTCTAGAACCGAATTTGTCGCTTGTTTAATTTCAAACAAATTCGGATCTACAGGGTAGATGTAGAGCATAA
>farauti_KI421605_119657-119761 mir-10 mature: CAAATTCGGTTCTAGAGAGGTTT at base 67 reverse 119694
CCAAATGCCCCACACAAACCTCTCTAGAACCGAATTTGTCGCTTGTTTAATTTCAAACAAATTCGGATCTACAGGGTAGATGTAGAGCATAAATCGACGAATAGC
>farauti_KI421605_464062-464197 mir-iab-4 mature: CGGTATACCTTCAGTATACGTAAC at base 79 464141
AGTCGACCGAGTGATTGAAAGTGTTGTTCGAGTGCCGCTTCATGAACGTATACTGAATGTATCCTGAGTGCTACTTATCCGGTATACCTTCAGTATACGTAACAAGAGGCGACACAACCATCGTTGTTGTTGTGAT
>farauti_KI421605_464091-464177 mir-iab-4 mature: CGGTATACCTTCAGTATACGTAAC at base 50 464141
GAGTGCCGCTTCATGAACGTATACTGAATGTATCCTGAGTGCTACTTATCCGGTATACCTTCAGTATACGTAACAAGAGGCGACACA
>farauti_KI421605_85116-85234 miR-993-5p mature: CTACCCTGTAGTTCCGGGCTTTTG at base 15 85131
GCGCTCCTCCGTGACCTACCCTGTAGTTCCGGGCTTTTGTGGTTTGAAATGTAAAACATTTAAAGTTTCATGTACACTTATCAGAAGCTCGTTTCTATAGAGGTATCTTACGGAGTGAA
>farauti_KI421605_85193-85234 miR-993-3p mature: GAAGCTCGTTTCTATAGAGG at base 6 85199
TTATCAGAAGCTCGTTTCTATAGAGGTATCTTACGGAGTGAA
>farauti_KI421707_34755-34826 miR-2943 mature: TTAAGTAGGCACTTGCAGGCAAA at base 4 34759
GATGTTAAGTAGGCACTTGCAGGCAAAGTAACAATTCGATCGTTGACTGCTTTTTCCTACTTTACATTGAGT
>farauti_KI421568_1031809-1031898 219-3 mature: not detected
TCCGCTTTCGAGCCACGGATGTCCAGTCACAACTCTTGAGTAGCTAAAGTATACCGACAAGAATTGCGTTTGGACAATCAGAGCTAGAAA
>farauti_AXCN01001997_124642-124752 mir-286 mature: TGACTAGACCGAACACTCGCGTCCT at base 67 reverse 124685
CGGCTGGGTTCGTTTGTTTAGGACGCGAGTGTTCGGTCTAGTCACTAGAGAGAAACCGAACCGTGTGCGACAGCGACTAGTCCGACAATCGCCCCAAATATAACGACCGCT
>farauti_AXCN01001997_124645-124760 mir-286 mature: TGACTAGACCGAACACTCGCGTCCT at base 75 reverse 124685
CTGGGTTCGTTTGTTTAGGACGCGAGTGTTCGGTCTAGTCACTAGAGAGAAACCGAACCGTGTGCGACAGCGACTAGTCCGACAATCGCCCCAAATATAACGACCGCTTTTTTCCT
>farauti_KI421542_1218788-1218882 mir-31 mature: TGGCAAGATGTTGGCATAGCT at base 15 reverse 1218867
TTGATGGTAGTAAATTGGAAAAATAAACAAGAAGTTGAATAGCTAAATCCAAATCTTTTAGCTATGCCAACATCTTGCCAAGTTGCCAATTTGAG
>farauti_KI421542_696632-696731 mir-4050 mature: not detected
AATGTGATCGCTCGTCGACACACCTGAATATTTGCTCACCTTGTCTGCGAATACACCAGGTTTAGCAAATTTCAGGCTGGGGCGAGAGGAATCGATTGCA
>funestus_KB668456_76658-76750 putatively new miRNA mature: not detected
CAGAAACCTAGGGCGTCTATATTGAAGGAACTTCTGCTGTGATCTGAGTTACCGATCATATCACAGTAGTTGTACTTTAATGTCGACGTATCC
>funestus_KB668660_64279-64375 mir-927 mature: TTTTAGAATTCCTACGCTTTACC at base 17 64296
CTTTCGCTAATGGTTTGTTTTAGAATTCCTACGCTTTACCCGTGATTAAAGTAGTGCGGCAAAGCGTTTGGATTCTGAAACGAAACATTAGTAATCA
>funestus_KB668816_204078-204163 mir-9-1 mature: TCTTTGGTTATCTAGCTGTATGA at base 11 reverse 204152
ATCAGTCAATTATTAACTTCGGTATGCTAGCTTTATGACGTTTAAAATACACTCATACAGCTAGATAACCAAAGAGAACATTGACG
>funestus_KB668718_152676-152772 miR-193 mature: TACTGGCCTACTAAGTCCCAAC at base 58 reverse 152714
GACAAATTTCCAAACAAGTTGGGACTTAGTAGGCCAGTAGCTTTTATCGTACGCAGGAAATCTTCTGGTCCACAAAATCCCAGTTCGATTGAAAATT
>funestus_KB668445_344278-344388 putatively new miRNA mature: not detected
CTCGATGTTTGTGGGAAATGCCGACATTAAAGTACAACTACTGTGATATGACCATAACTCAGATCACAGCAGAAGTTCCTTCAATGTTGACGCCCATTGTTTTTTTTTGTT
>funestus_KB668556_267566-267679 miR-124 mature: TAAGGCACGCGGTGAATGCCAAG at base 61 reverse 267618
AAACCATTATCATGATGGGTATCGTTCGCTCTTGGCATTCACCGCGTGCCTTATGAAATTTGCAAAAGAACATATAGGCCAACAGTGAAAACCAGGAGAAAAACGTGCGAGCAC
>funestus_KB668556_34925-35026 miR-1-5p mature: CCATGCTTCCTTGCATTCAATA at base 20 34945
CAACCGAAGCTGCGAAAGTTCCATGCTTCCTTGCATTCAATAGTGCGTTTGAAAAACCTATGGAATGTAAAGAAGTATGGAGCGCTCGGGCTAGTTCAACTG
>funestus_KB668666_27458-27557 miR-8-5p mature: CATCTTACCGGGCAGCATTAGA at base 15 27473
TGGGGTTTCTGTTCACATCTTACCGGGCAGCATTAGATATTTTATCGGATATTTCTAATACTGTCAGGTAAAGATGTCGTCCGAGCCCATGCTCATCTCT
>funestus_KB668289_353801-353912 mir-279 mature: TGACTAGATCCACACTCATTAA at base 68 353869
AGCAGAATAACACTTCCTATCGGCATCAATGAGTGTGATTCTAGTTCTTTCACATTAATTTTATATTGTGACTAGATCCACACTCATTAATGTAGGTTTGGAGCAGTTCAGC
>funestus_KB668289_354258-354363 putatively new miRNA mature: not detected
ATCGGCATTTCTCTATCTTGTGGATGGGCATGTTTTCTAGTAGCACGGTTTTACTTGAAATTTCGTGACTAGATTACATGCTCGTCTATGAAGTTGAGATAGACCG
>funestus_KB668823_120784-120899 mir-989 mature: TGTGATGTGACGTAGTGGTAC at base 79 120863
ATGGCCACGGGGGAACGCCGCTACGTTGCTTTCACTTGGTACGCTCGTACTCTTAGAGCTAAAAGTAAACATAGATCCATGTGATGTGACGTAGTGGTACCCTCCCTTGTCTATAC
>funestus_KB669192_255091-255020 bantam-5p mature: CCGGTTTTCATTTTCGATCTGAC at base 4 reverse 255016 reverse strand is reported
AGAACCGGTTTTCATTTTCGATCTGACTTATTTTTTTCTCAAACGAGTGAGATCACTTTGAAAGCTGATTTT
>funestus_KB669170_199730-199865 miR-252-5p mature: CTAAGTACTAGTGCCGCAGGAG at base 37 199767
TGAATGTGTAACTGCCGAAACTGATAAGAATTCTTTACTAAGTACTAGTGCCGCAGGAGAGATTCTAACCCCTGCTGCCCAAGTGCTTATCGAAGAGTTCCGCTCTGTCAACTGTAGTCACAAAATGGTATTCGTG
>funestus_KB669514_212868-212890  mature: not detected
TGAAACCGTCCAAAACTGAGGCC
>funestus_KB668984_34976-35069 mir-184 mature: TGGACGGAGAACTGATAAGGGC at base 52 35028
CCGGTGCACTCGAACCCTTATCATTCTTTCGCCCCGTGTGCTTTCTAACAACTGGACGGAGAACTGATAAGGGCCCGGGTCACCTTTACCCACC
>funestus_KB669169_1091022-1091117 mir-34 mature: TGGCAGTGTGGTTAGCTGGTTG at base 15 reverse 1091102
GTTCGGGCATTAGCGCGACGGCAGGGCGGATAGTGGCTGTGAAGATGTAAATAACCACACAACCAGCTAACCACACTGCCAGAGCGTATATTGCCC
>funestus_KB669169_1092961-1093046 mir-277 mature: TAAATGCACTATCTGGTACGACA at base 54 reverse 1092992
ATTCTGGAATGTCGTACCAGATAGTGCATTTACAAATACCTCAAATGGAATAGCTCGATGTAAATGCACCTCTGACACGTACCCCA
>funestus_KB669169_1109042-1109140 putatively new miRNA mature: not detected
AAGAACTCAGCCCGGCCACTGAGATACCACCAGATGTGTTCACTAGTTTGAATCGATATGCACAGCGAGCACAAGGAGTATCCCAGTGGCTGAGGGTTC
>funestus_KB669169_205403-205491 mir-1000 mature: ATATTGTCCTGTCACAGCAGTA at base 13 reverse 205478
AAAGCCCTAGCGTCGGTGGAAATGTCCCGAAACAACAGTAAACTAAGCAAAAAGTACTGCTGTGACAGGACAATATCATCGACGGCTAG
>funestus_KB669169_410162-410261 mir-998 mature: TAGCACCATGAGATTCAGC at base 63 reverse 410198
ACAGTATCAAACACCGGAGCTGAATCTCATGGTGCTACATGAACGATATGCGCTTATGATACTGCAGAACCACGAGACTTCAGCGCCGGTATTGATGATG
>funestus_KB669169_410460-410572 miR-11-3p mature: CATCACAGTCTGAGTTCTTGCT at base 65 reverse 410507
CCCTTCGTTGATTGTGCGAACCGTCCAGCAAGAACTCAGACTGTGATGTGAAGCAACAACGCGGCTAATTCCACACAGGTCACAGTACCAAGTTCTTGCTAGATTCAGCTCAC
>funestus_KB669358_114500-114566 miR-1174 mature: TCAGATCTACTTCATACCCATG at base 35 114535
CATCTGCTCCCGCCCAGAGCCTTTCCCCCTTGCTGTCAGATCTACTTCATACCCATGAATGGTGGCG
>funestus_KB669358_114638-114742 miR-1175-5p mature: AAGTGGAGTAGTGGTCTCATCG at base 19 114657
AAATATCACGATATGGAATAAGTGGAGTAGTGGTCTCATCGCTTAGTTTCAGAAAAGTGAGATTCTACTTCTCCGACTTAATTCATATCTAGTTGAATCAACAGT
>funestus_KB669503_359483-359581 miR-281-3p mature: TGTCATGGAATTGCTCTCTTT at base 53 reverse 359528
ACTCGTTGAATATCGAATTGTACATAAAGAGAGCAATTCCATGACAGTGAATTATATCCCTACTGTCGACGGATAGCTCTCTTTATTTTCATATTCGAT
>funestus_KB669503_359580-359483 miR-281-2-5p mature: AAGAGAGCTATCCGTCGACAGT at base 15 reverse 359468 reverse strand is reported
TCGAATATGAAAATAAAGAGAGCTATCCGTCGACAGTAGGGATATAATTCACTGTCATGGAATTGCTCTCTTTATGTACAATTCGATATTCAACGAGT
>funestus_KB669503_578648-578741 putatively new miRNA mature: not detected
TGCTAGCAGATTTCACCTAACCTCTGACAGGCTATGTCTGGGTTGCAGAAACTGTACAGACAAAGCCTAGAAGAGGCTAGATTCGATCTGTTAC
>funestus_KB669203_461189-461270 mir-137 mature: TATTGCTTGAGAATACACGTAG at base 52 461241
AACTTGGTTGGCCACGCGTATTCTTGGGTTACTAACACACTGTTTATGTTGTTATTGCTTGAGAATACACGTAGTTGACTAG
>funestus_KB669203_461181-461283 CATCACAAAACTTGGTTGGCCACGCGTATTCTTGGGTTACTAACACACTGTTTATGTTGTTATTGCTTGAGAATACACGTAGTTGACTAGTGTTGTTCATCGA mature: not detected
CATCACAAAACTTGGTTGGCCACGCGTATTCTTGGGTTACTAACACACTGTTTATGTTGTTATTGCTTGAGAATACACGTAGTTGACTAGTGTTGTTCATCGA
>funestus_KB668722_198953-199036 mir-276a mature: TAGGAACTTCATACCGTGCTCT at base 58 199011
AGACAAACCACCAGCGAGGTATAGAGTTCCTATGTGCCAAAAACCAATTCGCTACTCATAGGAACTTCATACCGTGCTCTTGGA
>funestus_KB668722_264233-264330 miR-276a-5p mature: CAGCGAGGTATAGAGTTCCTACG at base 13 264246
AGGCGATTGCCATCAGCGAGGTATAGAGTTCCTACGGTAATCGTTTTAAACTTTGTAGGAACTTCATACCGTGCTCTTGGATAGCCGTTTTGTCATCG
>funestus_KB668862_158464-158575 mir-999 mature: TGTTAACTGTAAGACTGTGTCT at base 67 158531
CATTGCAATCGAACAAACTCTGGCAAGGACGCGGTCGTGCAGTCTAATATTTGGCGTTCGATTCAAATGTTAACTGTAAGACTGTGTCTTTGACATTGTTCCATTCATCGTG
>funestus_KB668797_230395-230489 mir-970 mature: TCATAAGACACACGCGGCTAT at base 63 230458
AAGATTGGTGGAAAACAGCTAGCGTTTGTTTTATTTGGTATGTTACTATTATTGCAAGCTATATCATAAGACACACGCGGCTATTTTCCCCAATC
>funestus_KB668389_38213-38324 miR-33 mature: GTGCATTGTAGTTGCATTG at base 20 38233
CCCCCAGGTCCCACCTTCGGGTGCATTGTAGTTGCATTGCACTTACCGTGTTGGCAAGAGGTGCAGTACTTCTGCAATGCAACCCGAATGTGTCAGCTTCTAAACCGAGCGG
>funestus_KB668930_12359-12457 miR-9c-3p mature: TAAAGCTTTAGTACCAGAGGTC at base 65 reverse 12392
AATTCCCAGTTGGACCTCTGGTACTAAAGCTTTAGAGATATTACAATCAAAACAACAGTCTACAGCTAGAATACCAAAGATACAGCCGGAAATTAAAAA
>funestus_KB668930_12453-12351 miR-9c mature: TCTTTGGTATTCTAGCTGTAGA at base 15 reverse 12336 reverse strand is reported
TAATTTCCGGCTGTATCTTTGGTATTCTAGCTGTAGACTGTTGTTTTGATTGTAATATCTCTAAAGCTTTAGTACCAGAGGTCCAACTGGGAATTGCTTGCTG
>funestus_KB668930_9130-9236 mir-6571 mature: not detected
TCAAAACGTACTCACACATTAGGTTTTTGGTGATAAAGCTGTATGTGGTTAGATTGCATTCAAACATACAGCTAAATCACCAAAGTCCCAATAAGTGGCAACAGACG
>funestus_KB668930_9562-9666 miR-79-3p mature: TTCATAAAGCTAGATTACCAAAGCAT at base 55 reverse 9611
GTGCAGCAATTCCACGTGTCGTCCATGCTTTGGTAATCTAGCTTTATGAAATAGCTTAAATTCTATCATACAGCTAAAGCGCCAAAGCGCAGACAACAGGGCGCA
>funestus_KB668930_9663-9580 miR-79-5p mature: GCTTTGGCGCTTTAGCTGTATGA at base 14 reverse 9566 reverse strand is reported
GCCCTGTTGTCTGCGCTTTGGCGCTTTAGCTGTATGATAGAATTTAAGCTATTTCATAAAGCTAGATTACCAAAGCATGGACGA
>funestus_KB668930_9951-10045 putatively new miRNA mature: not detected
ATAGCGTACACACTGGGCTAGACACTGAATGCCCCTCAGAATTTTTACACGACTGAGAGTCATCCAGTACCTGACCATGTGCAATGAACGCATAC
>funestus_KB668981_346439-346532 miR-2765 mature: TGGTAACTCCACCACCGTTGGC at base 16 346455
GGACGTTTCCGGAGCCTGGTAACTCCACCACCGTTGGCTTGAATTTGACTGCCAATGGGAGCTGGAGTTTCCGCGTGCCGAACGTTAATGCAAC
>funestus_KB668767_131189-131109 miR-219 mature: TGATTGTCCAAACGCAATTCTTG at base 10 reverse 131099 reverse strand is reported
TTTCTAGCTCTGATTGTCCAAACGCAATTCTTGTCGGTACCTTTAGCTACTCAAGAGTTGTGACTGGACATCCGTGGCTCG
>funestus_KB668803_814924-815032 mir-965 mature: TAAGCGTATAGCTTTTCCCATT at base 64 reverse 814968
AAGCTTGCATGTAACGAACGCTAAATGGGAAAAGCTATACGCTTATGGGTATTTTTAGCACATAGAGCGCACAGCATCCCCCGTTCAGAATTCGTCGATTTGCGCGAGT
>funestus_KB668790_358386-358485 putatively new miRNA mature: not detected
TGTTGAATAATCCAGGACTCAATGTAAAGTAGGAAAAAGCAGTCAACGATCGGAATGTCACTTTGCCTGCAAGTGCCTACTTAACATCCACCGGGAATGT
>funestus_KB668933_20011-20077 putatively new miRNA mature: not detected
TATTTCGCAGTATATTCTTGTGAACTTGCTGCTTTTAGAGTTCAAATCACAGGAGTATACTGTGAGA
>funestus_KB668870_182427-182529 miR-10-5p mature: TACCCTGTAGATCCGAATTTGT at base 26 182453
TTCTTCGTCGATTTATGTTCTACATCTACCCTGTAGATCCGAATTTGTTTGAAATTTAACAAGCGACAAATTCGGTTCTAGAGAGGTTTGTGTGGGGCATTTG
>funestus_KB668870_220722-220833 mir-993 mature: CTACCCTGTAGTTCCGGGCTTTTG at base 10 reverse 220823
CACTCCGTGAGATACCTCTATAGAAACGAGCTTCTGATAAGTGTATATGAATCTATATTTGTATAGTATTTCAACCCACAAAAGCCCGGAACTACAGGGTAGGTCACGGAGG
>funestus_KB668870_220838-220720 miR-993-5p mature: CTACCCTGTAGTTCCGGGCTTTTG at base 15 reverse 220705 reverse strand is reported
GCGCTCCTCCGTGACCTACCCTGTAGTTCCGGGCTTTTGTGGGTTGAAATACTATACAAATATAGATTCATATACACTTATCAGAAGCTCGTTTCTATAGAGGTATCTCACGGAGTGAA
>funestus_KB668223_429986-430046 mir-307 mature: TCACAACCTCCTTGAGTGAG at base 142 extended 430028
ACGATCACTCACTCAACCTGGGTGTGATGCTTATTTGAATCATCACAACCTCCTTGAGTGA
>funestus_KB669391_63785-63901 miR-988-5p mature: GTGTGCTTTGTGACAATGAGA at base 21 63806
GCTGCATTGGACTCTGCCGGTGTGTGCTTTGTGACAATGAGATTTTACAGTTTAAGTTCATCCCCTTGTTGCAAACCTCACGCTGGCGGTGCTTCCAATTTACATCGGAGCTGTACT
>funestus_KB668836_1318311-1318408 miR-929-3p mature: CTCCCTAACGGAGTCAGATTGA at base 67 reverse 1318341
CTACCGGAATCAATCTGACTCCGTTAGGGAGTCTCTCATATGAAAGGACTCCCTACTAGAGTCAATTTAATCCCACGCGTAGGCATACACAAAACCGA
>funestus_KB668836_1318393-1318307 miR-929 mature: AAATTGACTCTAGTAGGGAGTC at base 15 reverse 1318292 reverse strand is reported
CCTACGCGTGGGATTAAATTGACTCTAGTAGGGAGTCCTTTCATATGAGAGACTCCCTAACGGAGTCAGATTGATTCCGGTAGGTGC
>funestus_KB668836_514660-514570 miR-283 mature: TAAATATCAGCTGGTAATTCT at base 13 reverse 514557 reverse strand is reported
TTCGACCGAAAGGTAAATATCAGCTGGTAATTCTAGGCTATCCTACCTTCGTGCATCCCGGGATTTCAGCTGATATCCACTTTTCCGTCGA
>funestus_KB668738_313316-313222 miR-1891 mature: TGAGGAGTTAATTTGCGTGTTT at base 18 reverse 313204 reverse strand is reported
TCCTTTTTTCCGTCATGTTGAGGAGTTAATTTGCGTGTTTTTACATTTGATTAAACACGTCCATTAACTCTGGTACATGATGATAAAAGCGAGCA
>funestus_KB668768_330012-330110 putatively new miRNA mature: not detected
ATCGTGGGTTGGACGGCCAGAGCTAATTGGAGTATTTCTTGAGGAATATTGTTAGCAAGCTCATGAAATCTTTGATTAGGTCTGGCTGTGCAGCTCTGA
>funestus_KB668222_1664909-1665005 mir-14 mature: TCAGTCTTTTTCTCTCTCCTA at base 61 1664970
ACTCGCCCGATAAGCCTGTGGGAGCGAGATTAAGGCTTGCTGGTTATCACGTTAAACGTAGTCAGTCTTTTTCTCTCTCCTATCGGTGCCACGGTGC
>funestus_KB668222_693006-692921 miR-263a-5p mature: AATGGCACTGGAAGAATTCACGGG at base 13 reverse 692908 reverse strand is reported
CCCTGGTACATGTAATGGCACTGGAAGAATTCACGGGATTTTTTTAAACATTCCCGTGTTCTCTTAGTGGCATACCTAGTACAGGG
>funestus_KB668896_66175-66087 miR-932-5p mature: TCAATTCCGTAGTGCATTGCAGT at base 16 reverse 66071 reverse strand is reported
CATCCACGGTTCGGCCTCAATTCCGTAGTGCATTGCAGTGTAGACTGTTACAAGCACGACTGCAAGCATTGTGGGAGTGAAGTCGCCCG
>funestus_KB668844_43384-43469 MIR160a mature: not detected
ACCGAAGCTCATTACAGCTGCTGACCACTGCACAAGATTAGAATGTGACTCTTGTGCGTGTGACAACGGCTATTGTGGGTGTTCTA
>funestus_KB668400_390056-390165 miR-305-3p mature: CGGCACATGTTGGAGTACAC at base 57 reverse 390108
TAACAATCGGACGAATTCTTGTCAGCACATAAAGTGTACTCCAACATGTGCCGGGTTTTTTAAATCCACCAGAGCACCTGATGAAGTACAATAGACATGTGACAAAAAAA
>funestus_KB668400_390161-390073 miR-305-5p mature: ATTGTACTTCATCAGGTGCTCT at base 14 reverse 390059 reverse strand is reported
TTTGTCACATGTCTATTGTACTTCATCAGGTGCTCTGGTGGATTTAAAAAACCCGGCACATGTTGGAGTACACTTTATGTGCTGACAAG
>funestus_KB668400_398845-398961 miR-275-3p mature: TCAGGTACCTGAAGTAGCGCGCG at base 74 reverse 398887
CGTGTTTATGAACCGAACAACGCGCGCTACTTCAGGTACCTGACTGTTAGCGAATGTGTATCAAGTCCCGGTTCCTGCTTAGCGCGTGTCATTAAACGGTTCAGGCACAACAACCGA
>funestus_KB668872_18342-18418 miR-133 mature: TTGGTCCCCTTCAACCAGCTGT at base 33 18375
TGTTGACGCAATATTTTCCCTTTGCGAATGCATTTGGTCCCCTTCAACCAGCTGTAGCAGTGATTGCAATCAACAGT
>funestus_KB668747_307313-307418 miR-315-3p mature: CTTTCGAGCAGTAATCAAAGTC at base 59 reverse 307359
ACAATGCAGAGGTAGTGTTTTATTTGACTTTGATTACTGCTCGAAAGCGAATTGCTGAAAGAACACGGCTTTCTGAGCAACAATCAAAATTTTATACAAACACATC
>funestus_KB669281_314828-314909 miR-375 mature: TTTGTTCGTTTGGCTCGAGTTA at base 48 reverse 314861
TGAGAATCCGCCTAACTCGAGCCAAACGAACAAACTCTTCCATTTAAAAAAGTTTCTGTACGCTTGGCTTAAGTTATCCGAA
>funestus_KB668798_312181-312291 miR-7-5p mature: TGGAAGACTAGTGATTTTGTTGTT at base 29 312210
TCTCTTCTGCCAAATGGCAAAACATTGTATGGAAGACTAGTGATTTTGTTGTTTGGCTTACGATACTAACAATAAATCTCTCGTCTTTCTACAAAGTTTGCTTCTCGCTAC
>funestus_KB668788_83406-83517 mir-71 mature: TCTCACTACCTTGTCTTTCATG at base 67 83473
TCTTTTGGCTGTATTTTGTCTGCAAGAAAGACATGGGTAGTGAGATAGTGGCTTTAGTACTGGTAGATCTCACTACCTTGTCTTTCATGTTGATAGATACAATAGAGTATAA
>funestus_KB668788_84034-84126 mir-2c mature: TATCACAGCCAGCTTTGATGAGC at base 57 84091
TTCAGGTGCAATGCGTTGTCATCAAACCTGGTTGTTGTAGCTTGCTCTGATAGTTGCTATCACAGCCAGCTTTGATGAGCAACGCGTCACCTG
>funestus_KB668788_85252-85365 miR-13-5p mature: TCGTAAAAATGGTTGTGCTGTG at base 18 85270
ATTCTGCTCGTGGTCAGGTCGTAAAAATGGTTGTGCTGTGTTGATTTGAGCAATGTTCATATCACAGCCATTTTGACGAGTTTGACTGCTCGTGAGCGATAATCATCGTGGCCA
>funestus_KB668788_85440-85502 mir-2b mature: not detected
CAAAGTGGTTGTGAAATGCGTCCTTTGTGGGGTATCCAATTCGCATATCACAGCCAGCTTTGA
>funestus_KB668788_85704-85609 miR-2b mature: TCACAGCCAGCTTTGATGAGC at base 61 85765 reverse strand is reported
CGTCACACGGCCTAGCTCATCAAAGCTGGCTGTGATATGAGATATCATATCGAAAGTGCACCATTTCACAGCCACTTTGAGAGACAGGACATGCGT
>funestus_KB668694_357065-357191 miR-iab-8-5p mature: TTACGTATACTGAAGGTATACC at base 36 357101
TTAGCACAACGGCAACGATGATTGTGTCGCCTCTTGTTACGTATACTGAAGGTATACCGGATAAGTAGCACTCAGGATACATTCAGTATACGTTCATGAAGCGGCACTCGAACAACACTTACAATCA
>funestus_KB668683_159757-159859 mir-190 mature: AGATATGTTTGATATTCTTGGT at base 27 reverse 159832
GATAGTCACGGTAATAATATGTTTGATTCCTGGGTGATAATTGAAATCTTAACAACCAAGAATATCAAACATATCTCACCGAAACTATCCCACCAACACCAAC
>funestus_KB669047_697969-698071 mir-125b mature: TCCCTGAGACCCTAACTTGTGA at base 29 reverse 698042
ATCTCAACCGCTAATACCGGAGATCAAAACTTGTGAAACTTTGTAACGATAGTCACAAGTTAGGGTCTCAGGGAATCAGCAGATACAAAAAAACGAAACAATA
>funestus_KB669047_698535-698638 let-7 mature: TGAGGTAGTTGGTTGTATAGT at base 22 reverse 698616
TCGGCTTCACTACCCACGAGGTAAGTTAGCGGATTGTATAGTCGAGTATCGAAACCACGGTACTATACAACCAACTACCTCAACACGGGAATAGTATGAGTAAA
>funestus_KB669047_703003-703086 mir-100 mature: AACCCGTAGATCCGAACTT at base 11 reverse 703075
ACCGTCGACAGAATCCCGTATATCCGTTCTTGCGTTCAGTGTACAATGCAGCACAAGTTCGGATCTACGGGTTTCCACAGACGG
>funestus_KB669047_703088-702999 miR-100 mature: AACCCGTAGATCCGAACTT at base 13 reverse 702986 reverse strand is reported
CCCCGTCTGTGGAAACCCGTAGATCCGAACTTGTGCTGCATTGTACACTGAACGCAAGAACGGATATACGGGATTCTGTCGACGGTGGGC
>gambiae-PEST_AAAB01003398.1_1153-1251 mir-2765 mature: TGGTAACTCCACCACCGTTGGC at base 17 reverse 1234
ATCTCGACGCATTAACGTTCGGCACGCGGAAACTCCAGCTCCCATTGGCAGTCGAATCTCGCCAACGGTGGTGGAGTTACCAGGCTCCGGAAACGTGTC
>gambiae-PEST_AAAB01003398.1_1252-1313 putatively new miRNA mature: not detected
ACTAGTGAGCAGTGATCGCTGCTGCCTCTTGGAAAGCGTGATCATGGCTCTATTCTTTTTTC
>gambiae-PEST_AAAB01006400.1_15226-15313 mir-315 mature: TTTTGATTGTTGCTCAGAAAGCC at base 16 15242
ATGTGTTTGTATAAAATTTTGATTGTTGCTCAGAAAGCCGTGTCGATTAAGCAATTCGCTTTCGGGCAGTAATCAAAGTCAAATACAA
>gambiae-PEST_AAAB01007923.1_7976-8075 mir-92b mature: AATTGCACTTGTCCCGGCCTGC at base 57 reverse 8018
GATGATTTGGGGCGGTAAGCTGCAGGCCGGGACAAGTGCAATTTGACATTGAAAATCAGCAAATAATGCACCTGTCACGTCCTACATCCGGAGCCCTAAG
>gambiae-PEST_AAAB01008089.1_34536-34641 mir-929 mature: AAATTGACTCTAGTAGGGAGTC at base 28 34564
TTTCTCGTGTATGCCTACTCGTGGGATTAAATTGACTCTAGTAGGGAGTCCTTTTATACGAGCGACTCCCTAACGGAGTCAGATTGATTCCGGTAGTGCACCTGTC
>gambiae-PEST_AAAB01008252.1_267-356 mir-375 mature: TTTGTTCGTTTGGCTCGAGTTA at base 53 reverse 303
AATTTAGAACCGGCATAACTCGAGCCAAACGAACAAACTCTTTCATTCTAAAAAGTTTCTGTACGCGTGGCTTAAGTAATCCAAATTCTG
>gambiae-PEST_AAAB01008793.1_286161-286245 mir-957 mature: TGAAACCGTCCAAAACTGAGGC at base 54 286215
CACTGCGTGCGTTAGTTTTGGGCGGGTTTTAGTGTATTTCGATGAGAATTCTATTGAAACCGTCCAAAACTGAGGCTGGCAGATG
>gambiae-PEST_AAAB01008807.1_2608454-2608554 miR-190 mature: AGATATGTTTGATATTCTTGGT at base 23 2608477
TGTTTGGTGGGACAGTTTCGGTGAGATATGTTTGATATTCTTGGTTGTTAAGATTTCAATTATCACCCAGGAATCAAACATATTATTACCGTGACTGTCGT
>gambiae-PEST_AAAB01008810.1_484052-484117 let-7f-2 mature: not detected
AGCCATGCCCGATGTTGCTTAACTTCGGTGATCGGACGAGAACCGGTGTTTTCAACATGGTATGGT
>gambiae-PEST_AAAB01008810.1_488514-488592 putatively new miRNA mature: not detected
CTAAGTACTAGCCATGCCCGATGTTGCTTAACTTCGGTGATCGGACGAGAATCGGTGTTTTCAACATGGTATGGTCGTT
>gambiae-PEST_AAAB01008810.1_489522-489592 let-7f-2 mature: not detected
TAGCCATGCCCGATGTTGCTTAACTTCGGTGATCGGACGAGAACCGGTGTTTTCAACATGGTATGGTCGTT
>gambiae-PEST_AAAB01008810.1_490015-490093 let-7f-2 mature: not detected
CTAAGTACTAGCCATGCCCGATGTTGCTTAACTTCGGTGATCGGACGAGAACCGGTGTTTTCAACATGGTATGGTCGTT
>gambiae-PEST_AAAB01008810.1_491016-491092 let-7f-2 mature: not detected
ACCTAAGTACTAGCCATGCCCGATGTTGCTTAACTTCGGTGATCGGACGAGAACCGGTGTTTTCAACATGGTATGGT
>gambiae-PEST_AAAB01008810.1_493020-493094 let-7f-2 mature: not detected
CTAAGTACTAGCCATGCCCGATGTTGCTTAACTTCGGTGATCGGACGAGAACCGGTGTTTTCAACATGGTATGGT
>gambiae-PEST_AAAB01008811.1_1452823-1452915 miR-927-5p mature: TTTAGAATTCCTACGCTTTACC at base 15 1452838
TAGTTAATGGTTTGTTTTAGAATTCCTACGCTTTACCCGTGATTAAAGTAGTGCGGCAAAGCGTTTGGATTCTGAAACGAAACGTTAACAACG
>gambiae-PEST_AAAB01008816.1_4223636-4223727 730 mature: not detected
TTTGGTGGTAGTTATTTTGCAGCGGCTGTGTGTCTTCAGCTACGGGTACATAATTTAAAACGGATACTGATTACTGGCCGCAACTGCACTGA
>gambiae-PEST_AAAB01008820.1_255492-255567 mir-929 mature: AAATTGACTCTAGTAGGGAGTC at base 7 255499
TGGGATTAAATTGACTCTAGTAGGGAGTCCTTTTATACGAGCGACTCCCTAACGGAGTCAGATTGATTCCGGTAGT
>gambiae-PEST_AAAB01008846.1_1255971-1256102 mir-33 mature: not detected
GCCGGCCGATACAGTTGTTCACCCACGGACAGTGATGGTCAAACGTCTGCGGAGGGGAAGCGAGAGAGAGAGAGAGAGGGCAGAGAGTTAAGAAGGCAGGTGGGTTACGCCGGCGCAGACTTTCGACCTACC
>gambiae-PEST_AAAB01008849.1_1550524-1550631 mir-989 mature: TGTGATGTGACGTAGTGGTAC at base 75 reverse 1550556
AGACACGGGAGGGTACCACTACGTCACATCACATGGATCTATGTTTACTTTTAGCTCTATACTATACGAGCGTACCAAGTGAAAGCAACGTAGCGGCGTACCCCCGTG
>gambiae-PEST_AAAB01008850.1_675458-675547 mir-iab-4 mature: CGGTATACCTTCAGTATACGTAAC at base 54 675512
GTTCGAGTGCCGCTTCATGAACGTATACTGAATGTATCCTGAGTGCTACTTATCCGGTATACCTTCAGTATACGTAACAAGAGGCGACAC
>gambiae-PEST_AAAB01008850.1_89680-89753 mir-10 mature: CAAATTCGGTTCTAGAGAGGTTT at base 39 reverse 89714
AATGCCCCACACAAACCTCTCTAGAACCGAATTTGTTATTAATATAAATTCAAACAAATTCGGATCTACAGGGT
>gambiae-PEST_AAAB01008850.1_89765-89680 miR-10-5p mature: ACCCTGTAGATCCGAATTTGTT at base 12 reverse 89668 reverse strand is reported
TGTTCTACATCCACCCTGTAGATCCGAATTTGTTTGAATTTATATTAATAACAAATTCGGTTCTAGAGAGGTTTGTGTGGGGCATT
>gambiae-PEST_AAAB01008851.1_1386909-1386793 miR-12-3p mature: TGAGTATTACATCAGGTACTGGT at base 6 reverse 1386787 reverse strand is reported
CCGGGGTGAGTATTACATCAGGTACTGGTGTGTAATTTAAACGACCATCGGACATGGGGGCTGCCCAACTCCTCTTCTGTCCCCGGTCAAGCTATCAGTACTTGTGTTATACTCTCC
>gambiae-PEST_AAAB01008851.1_1387555-1387665 MIR396c mature: not detected
ACGGGGTAATCCCAATCTGTAATGTGTGTTTTTCTCGGTGGATCACGATGGCAGCACAATGGTCCAGCCGTTAACGGTGACACACTATTACAATTTGAGATTGCCGCCCAT
>gambiae-PEST_AAAB01008851.1_1388881-1388790 miR-283 mature: TAAATATCAGCTGGTAATTCT at base 13 reverse 1388777 reverse strand is reported
TTCGACCGAAAGGTAAATATCAGCTGGTAATTCTAGGCTATCAATCCATCGTGCATCCCGGGATTTCAGCTGATATCCACTTTTCCGTCGAG
>gambiae-PEST_AAAB01008859.1_3300834-3300923 miR-34 mature: TGGCAGTGTGGTTAGCTGGTTG at base 16 3300850
GAGGCAATATACGCTCTGGCAGTGTGGTTAGCTGGTTGTGTGGTTTTCCCATCTTCACAGCCACTATCCGCCCTGCCGTCGCGCTAATGC
>gambiae-PEST_AAAB01008879.1_1730909-1731020 putatively new miRNA mature: not detected
TGTGTGGATGAAATGTAATCACAGAACCGGTTTTCATTTTCGATCTGACTTATTTTTTTCACAAACAAGTGAGATCACTTTGAAAGCTGATTTTGTACAATTAATTCAACGA
>gambiae-PEST_AAAB01008879.1_2159578-2159644 mir-315 mature: TTTTGATTGTTGCTCAGAAAGCC at base 4 2159582
AAAATTTTGATTGTTGCTCAGAAAGCCGTGTCGATTAAGCAATTCGCTTTCGGGCAGTAATCAAAGT
>gambiae-PEST_AAAB01008880.1_3100325-3100255 miR-252-5p mature: CTAAGTACTAGTGCCGCAGGAG at base 10 reverse 3100245 reverse strand is reported
GAATTCTTTACTAAGTACTAGTGCCGCAGGAGAGATTCTAACCCCTGCTGCCCAAGTGCTTATCGAAGAGT
>gambiae-PEST_AAAB01008888.1_202540-202638 mir-92a mature: TATTGCACTTGTCCCGGCCTAT at base 59 202599
GTATAAAAATCAGGACTACGCGTCGGCCGGCTCAAGAGCAAAATTGTGTTTCATACTAATATTGCACTTGTCCCGGCCTATGTGTGGTAAGGCCTGAAA
>gambiae-PEST_AAAB01008944.1_325744-325829 miR-263a-5p mature: AATGGCACTGGAAGAATTCACGGG at base 13 325757
CCCTGGTACATGTAATGGCACTGGAAGAATTCACGGGATTTTTTTCAACATTCCCGTGTTCTCTTAGTGGCATACCTAGTACAGGG
>gambiae-PEST_AAAB01008946.1_56985-57091 putatively new miRNA mature: not detected
GTGGATGAAATGTAATCACAGAACCGGTTTTCATTTTCGATCTGACTTATTTTTTTCACAAACAAGTGAGATCACTTTGAAAGCTGATTTTGTACAATTAATTCAAC
>gambiae-PEST_AAAB01008948.1_3224024-3223938 miR-7-5p mature: TGGAAGACTAGTGATTTTGTTGTT at base 14 reverse 3223924 reverse strand is reported
GGCAAAACATTGTATGGAAGACTAGTGATTTTGTTGTTTGGCTTATGATACTAACAATAAATCTCTCGTCTTTCTACAAAGTTTGCC
>gambiae-PEST_AAAB01008948.1_588765-588836 miR-2943 mature: TTAAGTAGGCACTTGCAGGCAAA at base 4 588769
GATGTTAAGTAGGCACTTGCAGGCAAAGTGACATTCCGATCGTTGACTGCTTTTTCCTACTTTACATTGAGT
>gambiae-PEST_AAAB01008958.1_106877-106798 miR-210-5p mature: AGCTGCTGACCACTGCACAAGA at base 12 reverse 106786 reverse strand is reported
GAAATTCATTGCAGCTGCTGACCACTGCACAAGATTAGAATGCGACTCTTGTGCGTGTGACAACGGCTATTATGGGTTTT
>gambiae-PEST_AAAB01008960.1_1144948-1144868 miR-9a mature: TCTTTGGTTATCTAGCTGTATGA at base 10 reverse 1144858 reverse strand is reported
GTCAATGTTCTCTTTGGTTATCTAGCTGTATGAGTGTATTTTAAACGTCATAAAGCTAGCATACCGAAGTTAATAATTGAC
>gambiae-PEST_AAAB01008960.1_3418100-3417999 miR-281-5p mature: AAGAGAGCTATCCGTCGAC at base 19 reverse 3417980 reverse strand is reported
GCAATCGAATATGAAAATAAAGAGAGCTATCCGTCGACAGTAGGGATATAATTCACTGTCATGGAATTGCTCTCTTTATGTACAATTCGATATTCAACGTGC
>gambiae-PEST_AAAB01008960.1_3551825-3551733 miR-282 mature: AATCTAGCCTCTTCTAGGCTTTGTCTGT at base 11 reverse 3551722 reverse strand is reported
GTAACAGAGCTAATCTAGCCTCTTCTAGGCTTTGTCTGTACAGTTTCTGCAAACCAGACATAGCCTGTCAGAGGTTAGGTGAAATCTGCTAGC
>gambiae-PEST_AAAB01008960.1_3840022-3840117 miR-263b mature: CTTGGCACTGGGAGAATTCACAG at base 15 3840037
TGACCAATTATGGACCTTGGCACTGGGAGAATTCACAGTGGATCGTACCATATCGTTTCTGTGGATCTTTTCGTGCCATCGTTCAGATTTGGTGCC
>gambiae-PEST_AAAB01008960.1_5047332-5047423 miR-276a-5p mature: CAGCGAGGTATAGAGTTCCTACG at base 12 5047344
GGTGACTGCCATCAGCGAGGTATAGAGTTCCTACGGTAATCGATTGAAACTTTGTAGGAACTTCATACCGTGCTCTTGGATAGCCGTTTACC
>gambiae-PEST_AAAB01008960.1_7895336-7895250 miR-219 mature: TGATTGTCCAAACGCAATTCTTG at base 10 reverse 7895240 reverse strand is reported
TTTCTAGCTCTGATTGTCCAAACGCAATTCTTGTCCTGTGCTGGTTTAGCTACTCAAGAGTTGTGACTGGACATCCGTGGCTCGGAA
>gambiae-PEST_AAAB01008961.1_327370-327489 miR-993-5p mature: CTACCCTGTAGTTCCGGGCTTTTG at base 16 327386
TGCGCTCCTCCGTGACCTACCCTGTAGTTCCGGGCTTTTGTGGGTTGAAATATTATACATATATAATCTCATATACGCTTATCAGAAGCTCGTTTCTATAGAGGTATCTCAGGGAGTGAA
>gambiae-PEST_AAAB01008961.1_327489-327581 putatively new miRNA mature: not detected
ACAATCTTCAGTCGTGTAAAAAAATAAATGAATGTGTATAAATAATGTACGCATCATTGATTTCTTTGATAACGATTTGAAAATTTGATATGA
>gambiae-PEST_AAAB01008964.1_1830774-1830894 miR-1-3p mature: TGGAATGTAAAGAAGTATGGAG at base 24 1830798
CAATAGTATGTTTGTAAAACCCTATGGAATGTAAAGAAGTATGGAGCGATTGGGCTAGTTCAGCAGGAGAGCAGGCGTTACAAAAATATAAAACCGATTATTTGCAGCCAATATTCAACCT
>gambiae-PEST_AAAB01008964.1_2125220-2125340 miR-100 mature: AACCCGTAGATCCGAACTT at base 14 2125234
GCCCCGTCTGTGGAAACCCGTAGATCCGAACTTGTGCTGCACTGTACAACTGGACACAAGAACGGATATATGGGATTCTGTCGACGGTTGGCCATTCATCGGTTGGAACATTGATTGTTGG
>gambiae-PEST_AAAB01008964.1_2129191-2129280 let-7 mature: TGAGGTAGTTGGTTGTATAGT at base 14 2129205
GCCTACTCCCGTGTTGAGGTAGTTGGTTGTATAGTACCGTGGTTCCAATACTCGACTATACAATCCGCTAACTTACCTCGTGGGTAGAGT
>gambiae-PEST_AAAB01008964.1_2129751-2132985 miR-125-5p mature: TCCCTGAGACCCTAACTTGTGA at base 95 extended 2129746
GAGACCCTAACTTGTGACTATCGTTGCAAAGTTTCACAAGTTTTGATCTCCGGTATTAGCGGTTGAGATGCAACGGTATTTTCGTACAGTGTGCAGTGAATATTCGTGAGTGTATGTGTGTATGTGGATGTGTTGTAAGTGAGGAGATGGAGAAAAAGGCCTTTGCAGCAGTGTATATTTTGTAAGTTTAAATGTTTCTGGCGATCCTTGTTTAATCCTACCTACTACTGTTCCTTCTTCTTGATGTTTCTTTTCCCATTCACCGATCAGTCTGGTGAAAGGTGAATTGTAACTGAACTCTCGCACCCCTTTTTCGATCGTCGAACCATTTCGATTGCCGCGTTGGTGTGTATAAGGATACGATCTTGGTCAGCCAGGAGAGAGAGAGAGGGAGTAGATGATGCATCCGGTGCGGTCGAGCCAGGATGGAAAAAACACGGACATGTACGAGCTCGTTACGAGACATGTTTTTTTTGGCGAGTCGACCCTTTTAGGCCATTGCAATTCTCCTGCTTACAATCGAACAATCAATGAATCAATCAGATCAGATCCCCCCAGGGGGCAAGTTTTGCCCTGCCGCTGGCTGAATTGATTTTCTGTTTTAATTTCATTTAAAATTGGGATTGGGTGTTAAAATAAAGGTTAGTTGTTAGGGGTTCGTGTATAAAAAAATACTTTTCGTGGACATCTTATTAAAAGTGTAAAATTTTAACTCAAAACAACCCCCCCAACACGACAAAACTCGTTTTTCTGTGCCCATTTGTACATTAAAACAATGGGGCCACCAAAGACATCATAAAAGGGCAACCGAACACGGCATGATCGTCGGTGTGGCCCACGATCCTCAAACCACCAAAAAGCCTCGATTCTTCTCGCGAGCCGGTGAAGCTCGGAGAAAAAAAGGGGAGGCAGTGCCCTATTCTATCATCGCGTCCTCGGTCAGAAAGATGCCTACCCACCGTGGTAAGTTGCTGGAGCTTGTCTCATAGCCCAGCCAGACACCAACCACCAGCGGTTGACCTCCTCCAGAGCGAAGGCGCACTACCGCTGTAGGCGATGGCTGGGATGCTCCAAGCTCCCCCATCCCGGCCATGTTCAACCGTCTGGGGGAATCGACCGAAAAAAGGGACAACGAAAAAAGGAAGAATTTAGGATAAGAATACCGTGCGTTGAGGACACGTTGACTAGTGAAGAATGCAGCAAAACGGGAGGTGGGGGGGGGGGGGGAGAAAAATCATGGTAAAGCCGGTTTTTGCAGCCAGCGGCGGGTATGTTTGGTGCTGTGGCCCCACAGGTCGGGCCCCAATTGGATGCTGTTGCCGTGGGATGCAATTGCAACGCGGTGCATGGCATCGGTTCCTATTGCCCATTGGTGAAGGATTTAATGCAGGGTTTGTGGGCGTAAGACTAAGCTAATGTACTTTCCATATTTGTAATTATGAAAAAAGGCCTTGAAGATCACTTTTAGAGTATTCACGATCAAGAATGTAGGCCTAATTTTCGTATTTAAAATCTTGCAGTTTACTTCATTTCTTCAACTTGTGTATTCCCATTCCAGAAACCCTTTCGCGCCTCTTTGATTCGCGGTTTTCTTCTCCCCACTTTGGCACTTGAGTGTCTCGTCCGATCCGATCTCGAAAAATGCATGCAACTGCATTCTGCGTGCGGCTAAAAATAAGTGCACGCAAGAACACACAGACATACACGCAAGAAACTGCGTATCTGTGCAATTAGAGCAAAGAGTGCGTGGAGATTGGAGCTATCTCTCTTTTGCACGCTCACACTGTTTGGCCATCATCTTGGCCTTCTTTGATACCCGTTAAATTTGAAATTTCAGCAACACGAAAACGAAAGTGCCGTGTGCGCGTGCAGAACGGTGATGATGCAGTGAATGTCATCCGAAAGTGACCCCGAACTGGCTTGCACGCGGTGTACAGTGTGACAGTGACTGAGAGAGGGACACACACACCCCAAAAACACAAAACTGCATGGAGGTCAAAGACAGTTTCGACAGGCTTTTGGGGAATTTAAACTTTAACTAAAAAGAGCGGGTCTCCCGGTGCTCGACCTTGGTGCTGGTAGGAACTATATCAAATGAAAAGGGGCTACGGGTTCAGAAATTCGCAGTTAGATTAGATCCACAAATTGCAACCGGTCGCCTCTTGTTTTGTAGTTTTGCGCATTAAACATGCGCGCGCAATAACCTTGGGAACGATGATCTTTACTTGCGCGCAGATGCGCCAGTGTTTAGAAAGGTCACGCTGGAACCAGAGAGCCGACCCGCATCGAAATCTTGTTCCAAGTGCACCCTTTTCCCACCCGGACAGCGATCTCTAATCGCTAGACACATAATTAAAATGCAGCTGATGCAGGACAATGATCGAACCTAACAAAAAAAAAAGATGAGTGCACTCATCATCATCATCATCATCGCCGGCGGCCTTTTTGCGCTGCAGGATTAGACGTGTGTGCGAATTTATTATTATGCACACCGCCAAATGGAAGATGTGGCCGGTTTCAGGCAGGCTGCAACCGGACGATCCCAAAGATGGCATAAAGACCCTCTCCGACACATTCGCAGGAGTGCGCCGAAATAAGCAGCGTCCTCCCCGGTGTCCCGTTCTTAAATGCATTCTGCGCCCTGCCACCGCACACAGCAGAGTGCAATTGCTGTTCAGGAACCCCCTCTTTCGCCGGTCGGTCGGGTCACAAAACTGGTTATGATAAATAAGGAGTCGAATCGGCACGAAGGGAAGGAAAATGCTTCAAAATTTTCTGTCCACTTTTCACTGTGAAGAGGAACGCCGCACACCATGCACCGGATGTAAGTAATGAGGTTTTGTGCGATGTGTGCTTGTGTGTGTATGTGGCGAAAAGTCCGATCCTGAGATCATCTAATAAAACGCTAACCCATATCCTTTCGCCCCTAATTCCTAATCTCTGTCCCCCTTGCGGACAGCTTTGCAGGCATTCCCGCATTTGTGGTGCGTGTTGCTCACACCGGTTTCCCTCAAGCACGGGTCAAGGTCCCCCGGTTTTCAAGAAGCTGTGCGATGAGTGCAAATATTTTGCATCTTTGAGCCTCTAGATCCCGGATGAGATGTGTCTGCAACAATGATGTGTCTCGGGACGGCTGACTCGCGATAGACGGCTTCTAATTGTTCTGTATCTTTGTGAACGACGGAGCAGCAGCCGTTTTGCAGCAGCCGTTCTTTTGTTTAGCTGGCGTCGAGTT
>gambiae-PEST_AAAB01008964.1_6508728-6508831 miR-9c mature: TCTTTGGTATTCTAGCTGTAGA at base 16 6508744
ATAATTTCCGGCTGTATCTTTGGTATTCTAGCTGTAGAATGTTGTTTTCATTGTAATATCTCTAAAGCTTTAGTACCAGAGGTCCAACTGGGAATTGCTTGCTG
>gambiae-PEST_AAAB01008964.1_6511313-6511388 miR-306 mature: TCAGGTACTGGATGACTCTCAG at base 8 6511321
TCACATGGTCAGGTACTGGATGACTCTCAGTTGTGTGTAAAAGATGCTGAGGGCCTTCTGGTACCTACCCCAGTGA
>gambiae-PEST_AAAB01008964.1_6511597-6511690 miR-79-5p mature: GCTTTGGCGCTTTAGCTGTATGA at base 16 6511613
GTGCCCTTTTGTCCGCGCTTTGGCGCTTTAGCTGTATGATAGAATTTGAACTATTTCATAAAGCTAGATTACCAAAGCATAGACGAATTGGGAC
>gambiae-PEST_AAAB01008964.1_6512110-6512202 miR-9b mature: ACTTTGGTGATTTTAGCTGTATG at base 14 6512124
TGCCACTTATTGGGACTTTGGTGATTTTAGCTGTATGTTGAATGCATTCCTAACCACATATAGCTTTATCACCAAAAACCTAATGTGTGTGTA
>gambiae-PEST_AAAB01008964.1_6580850-6580950 miR-1891 mature: TGAGGAGTTAATTTGCGTGTTT at base 22 6580872
GCCTCCTCTTTTTCCGTCATGTTGAGGAGTTAATTTGCGTGTTTTTATATTTGATTAAACACGTCCATTAACTCTGGTACATGATGGTAAAAGCGAGCAAC
>gambiae-PEST_AAAB01008968.1_2690191-2690518 mir-286 mature: not detected
TATGTGAAAAGTCTCTGATAAATGGGCCAATAAAAGTCAACATTCCTAAAAAACTTCTAAGTTCACCTGCGTCCTTAGGTCTGTCAAAATTTTGAATGGCTGTCATTTTTTCCCTCATCGGTAATATTCCTTCTCCATCTAGTGTTAATCCTAAGAAATTCACTTTTTCCTGACCATAACACGATTTTTCTTCGTTAATGGTAAGTCCATTTTTTTTAATAACTTCCCTAACCATATTTTCTATTTCCTTTAGTTCTTTCAACGATTTACCGTACATCAAAATATCATCTAGGTATATAAGAACATTTTTGCAATTTCTGAAAACTTT
>gambiae-PEST_AAAB01008968.1_2690385-2690497 mir-286 mature: not detected
TTAATGGTAAGTCCATTTTTTTTAATAACTTCCCTAACCATATTTTCTATTTCCTTTAGTTCTTTCAACGATTTACCGTACATCAAAATATCATCTAGGTATATAAGAACATT
>gambiae-PEST_AAAB01008980.1_2241127-2241216 miR-305-5p mature: ATTGTACTTCATCAGGTGCTCT at base 14 2241141
TTTGTCACATGTCTATTGTACTTCATCAGGTGCTCTGGTGGATTTGAGAAAACCCGGCACATGTTGGAGTACACTCTATGTGCTGACAAG
>gambiae-PEST_AAAB01008980.1_6487250-6487309 miR-184 mature: TGGACGGAGAACTGATAAGGGC at base 38 6487288
CCCTTATCATTCTTTCGCCCCGTGTGCTTTCTAACAACTGGACGGAGAACTGATAAGGGC
>gambiae-PEST_AAAB01008984.1_6108897-6108964 GATAGGAGAGAGAAAAAGACTGACTACGTTTAACGTGATAACCAGCAAGCCTTAATCTCGCTCCCACA mature: not detected
CTGTGGGAGCGAGATTAAGGCTTGCTGGTTATCACGTTAAACGTAGTCAGTCTTTTTCTCTCTCCTAT
>gambiae-PEST_AAAB01008986.1_3020391-3020306 miR-8-5p mature: CATCTTACCGGGCAGCATTAGA at base 13 reverse 3020293 reverse strand is reported
GGGTGTCTGTTCACATCTTACCGGGCAGCATTAGATATGTTATCGGATATTTCTAATACTGTCAGGTAAAGATGTCGTCCGAGCCC
>gambiae-PEST_AAAB01008986.1_7425511-7425444 miR-307a-5p mature: ACTCACTCAACCTGGGTGTGAT at base 6 reverse 7425438 reverse strand is reported
TCGATCACTCACTCAACCTGGGTGTGATGCTTTTTTGAATCATCACAACCTCCTTGAGTGAGCGACCG
>gambiae-PEST_AAAB01008987.1_1022782-1022692 miR-932-5p mature: TCAATTCCGTAGTGCATTGCAGT at base 16 reverse 1022676 reverse strand is reported
CATCCTCGGACCGGCCTCAATTCCGTAGTGCATTGCAGTGTAGAACGGTTACAAGCACGACTGCAAGCATTGTGGGAGTGAAGCCGTCCGC
>gambiae-PEST_AAAB01008987.1_2980833-2980741 miR-1000 mature: ATATTGTCCTGTCACAGCAGTA at base 14 reverse 2980727 reverse strand is reported
CCTAGCAGTCGATGATATTGTCCTGTCACAGCAGTACTTTTTGCCTAGTTTACTGTTGTTTCGGGACATTTCCATCGACGCTAGGGTTTTCAT
>gambiae-PEST_AAAB01008987.1_7092818-7092730 miR-1175-5p mature: AAGTGGAGTAGTGGTCTCATCG at base 16 reverse 7092714 reverse strand is reported
TATCACGATATGGAATAAGTGGAGTAGTGGTCTCATCGCTTAGCTTCAGAAAAGTGAGATTCTACTTCTCCGACTTAATTCATATCTAG
>gambiae-PEST_AAAB01008987.1_7957397-7957419 miR-999-3p mature: TGTTAACTGTAAGACTGTGTCT at base 0 7957397
TGTTAACTGTAAGACTGTGTCTT
>maculatus_AXCL01027997_1873-1955 miR-276a-5p mature: CAGCGAGGTATAGAGTTCCTACG at base 9 1882
GATTGCCATCAGCGAGGTATAGAGTTCCTACGGTAATCGTTTGAAACTTTGTAGGAACTTCATACCGTGCTCTTGGATAGCCG
>maculatus_AXCL01005717_5723-5806 miR-iab-4-5p mature: ACGTATACTGAATGTATCCTGA at base 14 5737
GTGCAGCTTCATGAACGTATACTGAATGTATCCTGAGTGCTACTTATCCGGTATACCTTCAGTATACGTAACAAGAGGCGACAC
>maculatus_AXCL01005717_5800-5737 miR-iab-8-5p mature: TTACGTATACTGAAGGTATACC at base 7 reverse 5730 reverse strand is reported
CCTCTTGTTACGTATACTGAAGGTATACCGGATAAGTAGCACTCAGGATACATTCAGTATACGT
>maculatus_AXCL01048163_1007-1123 mir-10 mature: AACCCGTAGATCCGAACTT at base 15 1022
TTCCCCGTCTGTGGAAACCCGTAGATCCGAACTTGTGCTGCTTTTGTACACTGGACACAAGAACGGATATATGGGATTCTGTCGACGGTGGGCAATTCATCTATAGAGAGAGAACGA
>maculatus_AXCL01048163_1009-1099 miR-100 mature: AACCCGTAGATCCGAACTT at base 13 1022
CCCCGTCTGTGGAAACCCGTAGATCCGAACTTGTGCTGCTTTTGTACACTGGACACAAGAACGGATATATGGGATTCTGTCGACGGTGGGC
>maculatus_AXCL01016425_2371-2267 miR-9c mature: TCTTTGGTATTCTAGCTGTAGA at base 17 reverse 2250 reverse strand is reported
TATAATTTCCGGCTGTATCTTTGGTATTCTAGCTGTAGAATGTTGTTTTGATTGTAATATCTCTAAAGCTTTAGTACCAGAGGTCCAACTGGGAATTGCTTGCTG
>maculatus_AXCL01012493_2923-3029 mir-263 mature: AATGGCACTGGAAGAATTCACGGG at base 15 reverse 3014
GACACAGTCTTGTTGAAATACCCTGTACTAGGTATGCCACTAAGAGAACACGGGAATGTTGAAAAAATCCCGTGAATTCTTCCAGTGCCATTACATGTACCAGGGGA
>maculatus_AXCL01012493_3027-2943 miR-263a-5p mature: AATGGCACTGGAAGAATTCACGGG at base 13 reverse 2930 reverse strand is reported
CCCTGGTACATGTAATGGCACTGGAAGAATTCACGGGATTTTTTCAACATTCCCGTGTTCTCTTAGTGGCATACCTAGTACAGGG
>maculatus_AXCL01008639_3193-3311 miR-993-5p mature: CTACCCTGTAGTTCCGGGCTTTTG at base 15 3208
GCGCTCCTCCGTGACCTACCCTGTAGTTCCGGGCTTTTGTGGGTTGAAATACTATAAAACTGTAGGTTCATATACACTTATCAGAAGCTCGTTTCTATAGAGGTATCTCACGGAGTGAA
>maculatus_AXCL01008639_3270-3311 miR-993-3p mature: GAAGCTCGTTTCTATAGAGG at base 6 3276
TTATCAGAAGCTCGTTTCTATAGAGGTATCTCACGGAGTGAA
>maculatus_AXCL01002162_6291-6415 mir-7 mature: TGGAAGACTAGTGATTTTGTTGT at base 33 6324
GCATCATCTATACTGCCAAGGCAAAACATTGTATGGAAGACTAGTGATTTTGTTGTTTGGCTTACGATACTAACAATAAATCTCTCGTCTTTCTACAAAGTTTGCCGCTCGCTACCGTAATATAA
>maculatus_AXCL01002162_6310-6396 miR-7-5p mature: TGGAAGACTAGTGATTTTGTTGTT at base 14 6324
GGCAAAACATTGTATGGAAGACTAGTGATTTTGTTGTTTGGCTTACGATACTAACAATAAATCTCTCGTCTTTCTACAAAGTTTGCC
>maculatus_AXCL01017786_2117-2047 miR-2943 mature: TTAAGTAGGCACTTGCAGGCAAA at base 4 reverse 2043 reverse strand is reported
GATGTTAAGTAGGCACTTGCAGGCAAAGTGACATTCCGATGGTTGACTGCTTTTTCCTACTTTACATTGAG
>maculatus_KI436919_588-655 miR-210-5p mature: AGCTGCTGACCACTGCACAAGA at base 8 596
CTCATTACAGCTGCTGACCACTGCACAAGATTAGAATGTGACTCTTGTGCGTGTGACAACGGCTATTG
>maculatus_KI438320_3526-3556 miR-124 mature: TAAGGCACGCGGTGAATGCCAAG at base 4 3530
TTCATAAGGCACGCGGTGAATGCCAAGAGCG
>maculatus_AXCL01027753_1378-1289 miR-125-5p mature: TCCCTGAGACCCTAACTTGTGA at base 16 reverse 1273 reverse strand is reported
TTTTGTATCTGCTGATTCCCTGAGACCCTAACTTGTGACTATCGTTGCAAAGTTTCACAAGTTTTGATCTCCGGTATTAGCGGTTGAGAT
>maculatus_AXCL01027753_1911-1826 let-7 mature: TGAGGTAGTTGGTTGTATAGT at base 12 reverse 1814 reverse strand is reported
CTATTCCCGTGTTGAGGTAGTTGGTTGTATAGTACCGTGGTGTTCAATACTCGACTATACAATCCGCTAACTTACCACGTGGGTAG
>maculatus_AXCL01020474_527-601 GGCTGATGATTATGATGATGATGATGATGATGATGATGATGATCGTCAGCAACATCATAACCATCAACGTTGCCA mature: not detected
GGCTGATGATTATGATGATGATGATGATGATGATGATGATGATCGTCAGCAACATCATAACCATCAACGTTGCCA
>maculatus_AXCL01011783_2676-2594 miR-2765 mature: TGGTAACTCCACCACCGTTGGC at base 15 reverse 2579 reverse strand is reported
AACGTTTCCGGAGCCTGGTAACTCCACCACCGTTGGCGAGATTTGACTGCCAATGGGAGCTGGAGTTTCCGCGTGCCGAACGT
>maculatus_AXCL01026665_58-161 mir-133 mature: TTGGTCCCCTTCAACCAGCTGT at base 184 reverse extended 77
AGCTGGTTGAAGGGGACCAAATGCATTCGCAAAGGGAAAATATTGCGTCAACAATATTACGATTTGACCCGATGTCAACCAGCTATATCCGGTGATTCAAACTG
>maculatus_AXCL01010978_161-69 miR-1891 mature: TGAGGAGTTAATTTGCGTGTTT at base 16 reverse 53 reverse strand is reported
TCTTTTTCCGTCATGTTGAGGAGTTAATTTGCGTGTTTTTATATTTGATTAAACACGTCCATTAACTCTGGTACATGATGATAAAAGCGAGCA
>maculatus_AXCL01009095_249-358 mir-286 mature: TGACTAGACCGAACACTCGCGTCCT at base 63 reverse 295
TAGGAGATTGGGTCGTTCGTTTAGGACGCGAGTGTTCGGTCTAGTCACTAAGGTGAAACCGAATGACTGCGACAGCGACTAGTCCGACAATCGCCCCAAATTACGACCGC
>maculatus_AXCL01002144_7042-7131 mir-315 mature: TTTTGATTGTTGCTCAGAAAGCC at base 14 reverse 7117
AGTGTTTTATTTGACTTTGATTACTGCTCGAAAGCGAATTGCTCAAAGGACACGGCTTTCTGAGCAACAATCAAAATTTTATACAAACAC
>maculatus_AXCL01002144_7131-7043 miR-315-5p mature: TTTTGATTGTTGCTCAGAAAGC at base 14 reverse 7029 reverse strand is reported
GTGTTTGTATAAAATTTTGATTGTTGCTCAGAAAGCCGTGTCCTTTGAGCAATTCGCTTTCGAGCAGTAATCAAAGTCAAATAAAACAC
>maculatus_AXCL01046409_321-435 bantam mature: CCGGTTTTCATTTTCGATCTGAC at base 26 347
CGGGGTATCGAAATGTAATCACAGAACCGGTTTTCATTTTCGATCTGACTTATTTTTTTCTCAAACGAGTGAGATCACTTTGAAAGCTGATTTTGTACAATTAATTCAACGAGAC
>maculatus_AXCL01046409_330-431 bantam-5p mature: CCGGTTTTCATTTTCGATCTGAC at base 17 347
GAAATGTAATCACAGAACCGGTTTTCATTTTCGATCTGACTTATTTTTTTCTCAAACGAGTGAGATCACTTTGAAAGCTGATTTTGTACAATTAATTCAACG
>maculatus_AXCL01000232_13546-13672 mir-184 mature: TGGACGGAGAACTGATAAGGGC at base 74 13620
GTTTTCATTTATCGGAAATGCACCGGTGCACTCGAACCCTTATCATTCTTTCGCCCCGTGTGCTTTCTAACAACTGGACGGAGAACTGATAAGGGCCCGGGTCACCTTTACCCACCGTGGGATAATC
>maculatus_AXCL01000232_13582-13641 miR-184 mature: TGGACGGAGAACTGATAAGGGC at base 38 13620
CCCTTATCATTCTTTCGCCCCGTGTGCTTTCTAACAACTGGACGGAGAACTGATAAGGGC
>maculatus_AXCL01010215_1273-1373 miR-10-5p mature: TACCCTGTAGATCCGAATTTGT at base 20 1293
GTCGATTTATGCTCTACATCTACCCTGTAGATCCGAATTTGTTTGAAATTGAACAAGCGACAAATTCGGTTCTAGAGAGGTTTGTGTGGGGCATTTGATTA
>maculatus_KI434221_7884-7976 mir-1000 mature: ATATTGTCCTGTCACAGCAGTA at base 16 7900
CCTCTAGCCGTCGGTGATATTGTCCTGTCACAGCAGTACTTTTTGCCTAGTTTACTGTTGTTTCGGGACATTTCCACCGACGCTAGAGCTTTC
>maculatus_AXCL01002398_1460-1551 mir-932 mature: TCAATTCCGTAGTGCATTGCAGT at base 12 1472
CACGGTCCGGCATCAATTCCGTAGTGCATTGCAGTGTAGAACGTTACAAGCACGACTGCAAGCATTGTGGGAGTGAAGCCGTCCGATGGAAT
>maculatus_AXCL01002398_1462-1544 miR-932-5p mature: TCAATTCCGTAGTGCATTGCAGT at base 10 1472
CGGTCCGGCATCAATTCCGTAGTGCATTGCAGTGTAGAACGTTACAAGCACGACTGCAAGCATTGTGGGAGTGAAGCCGTCCG
>maculatus_KI436922_1003-1087 miR-79-5p mature: GCTTTGGCGCTTTAGCTGTATGA at base 14 1017
GCCATTTTGTCTGCGCTTTGGCGCTTTAGCTGTATGATAGAATTTAAGCTATTTCATAAAGCTAGATTACCAAAGCATGGACGAA
>maculatus_AXCL01004679_4620-4561 miR-2944a-5p mature: GAAGGAACTTCTGCTGTGATCTGA at base 2 reverse 4559 reverse strand is reported
TTGAAGGAACTTCTGCTGTGATCTGAGTTATGGTCATATCACAGTAGTTGTACTTTAATG
>maculatus_AXCL01007115_2710-2799 miR-307a-5p mature: ACTCACTCAACCTGGGTGTGAT at base 15 2725
CTCTTTCTCTCGATCACTCACTCAACCTGGGTGTGATGCTTATTTGAATCATCACAACCTCCTTGAGTGAGCGACCGCGAATTGAGTAAA
>maculatus_KI437270_1740-1643 miR-281-2-5p mature: AAGAGAGCTATCCGTCGACAGT at base 15 reverse 1628 reverse strand is reported
TCGAATATGAAAATAAAGAGAGCTATCCGTCGACAGTAGGGATATAATTCACTGTCATGGAATTGCTCTCTTTATGTACAATTCGATATTCAACGAGT
>maculatus_AXCL01020640_103-173 miR-252-5p mature: CTAAGTACTAGTGCCGCAGGAG at base 10 113
GAATTCTTTACTAAGTACTAGTGCCGCAGGAGAGATTCTAACCCCTGCTGCCCAAGTGCTTATCGAAGAGT
>maculatus_AXCL01001123_2500-2584 miR-219 mature: TGATTGTCCAAACGCAATTCTTG at base 10 2510
TTTCTAGCTCTGATTGTCCAAACGCAATTCTTGTCGGTACTTGTTAGCTACTCAAGAGTTGTGACTGGACATCCGTGGCTCGGAA
>maculatus_AXCL01011372_1058-973 miR-929 mature: AAATTGACTCTAGTAGGGAGTC at base 15 reverse 958 reverse strand is reported
CCTACGCGTGGGATTAAATTGACTCTAGTAGGGAGTCCTTTCATATGAGAGACTCCCTAACGGAGTCAGATTGATTCCGGTAGTGC
>maculatus_AXCL01005563_2250-2335 miR-8-5p mature: CATCTTACCGGGCAGCATTAGA at base 13 2263
GGGTTTCTGTTCACATCTTACCGGGCAGCATTAGATATTTTATCGGATATTTCTAATACTGTCAGGTAAAGATGTCGTCCGAGCCC
>melas_KI428605_28162-28269 mir-71 mature: TCTCACTACCTTGTCTTTCATG at base 79 28241
TTGTCTGCAAGAAAGACATGGGTAGTGAGATAGTGGCGTTTCAACCCGTGACGGCTGGCGCCGGCTTAGTACTGGTAGATCTCACTACCTTGTCTTTCATGTTGATAG
>melas_AXCO01018012_3380-3465 miR-263a-5p mature: AATGGCACTGGAAGAATTCACGGG at base 13 3393
CCCTGGTACATGTAATGGCACTGGAAGAATTCACGGGATTTTTTTCAACATTCCCGTGTTCTCTTAGTGGCATACCTAGTACAGGG
>melas_KI429076_21876-21987 bantam mature: CCGGTTTTCATTTTCGATCTGAC at base 20 reverse 21967
TGGGTCTCGTTGAATTAATTGTACAAAATCAGCTTTCAAAGTGATCTCACTTGTTTGTGAAAAAAATAAGTCAGATCGAAAATGAAAACCGGTTCTGTGATTACATTTCATC
>melas_KI429076_21971-21900 bantam-5p mature: CCGGTTTTCATTTTCGATCTGAC at base 4 reverse 21896 reverse strand is reported
AGAACCGGTTTTCATTTTCGATCTGACTTATTTTTTTCACAAACAAGTGAGATCACTTTGAAAGCTGATTTT
>melas_AXCO01017396_3771-3856 mir-308 mature: AATCACAGGAGTATACTGTGAG at base 54 reverse 3802
CCGGCAACATCTCACAGTATACTCCTGTGATTTGACCATTGAAAAGTAGCAAACTCACAGGGATATACTGCGAAACATCACACGAT
>melas_AXCO01019852_2929-3020 mir-275 mature: TCAGGTACCTGAAGTAGCGCGCG at base 53 2982
TCTAATGACACGCGCTAAGCAGGAACCGGGACTTGGTACACATTCGCTAGCAGTCAGGTACCTGAAGTAGCGCGCGTTATTCGGCTCACAAC
>melas_AXCO01021522_1025-1118 mir-315 mature: TTTTGATTGTTGCTCAGAAAGCC at base 18 reverse 1100
AGTGTTTTATTTGACTTTGATTACTGCCCGAAAGCGAATTGCTTAATCGACACGGCTTTCTGAGCAACAATCAAAATTTTATACAAACACATCA
>melas_AXCO01021522_1114-1026 miR-315-5p mature: TTTTGATTGTTGCTCAGAAAGC at base 14 reverse 1012 reverse strand is reported
GTGTTTGTATAAAATTTTGATTGTTGCTCAGAAAGCCGTGTCGATTAAGCAATTCGCTTTCGGGCAGTAATCAAAGTCAAATAAAACAC
>melas_KI428905_17945-17853 miR-1000 mature: ATATTGTCCTGTCACAGCAGTA at base 14 reverse 17839 reverse strand is reported
CCTAGCAGTCGATGATATTGTCCTGTCACAGCAGTACTTTTTGCCTAGTTTACTGTTGTTTCGGGACATTTCCATCGACGCTAGGGTTTTCAT
>melas_KI431263_6777-6688 miR-305-5p mature: ATTGTACTTCATCAGGTGCTCT at base 14 reverse 6674 reverse strand is reported
TTTGTCACATGTCTATTGTACTTCATCAGGTGCTCTGGTGGATTTGAGAAAACCCGGCACATGTTGGAGTACACTCTATGTGCTGACAAG
>melas_AXCO01001292_39101-39028 miR-1-5p mature: CCATGCTTCCTTGCATTCAATA at base 9 reverse 39019 reverse strand is reported
GCGAAAGTTCCATGCTTCCTTGCATTCAATAGTATGTTTCAAAAACCCTATGGAATGTAAAGAAGTATGGAGCG
>melas_KI429110_18550-18669 mir-iab-4 mature: CGGTATACCTTCAGTATACGTAAC at base 62 reverse 18607
TATCACGACATCACCGATGATTGTGTCGCCTCTTGTTACGTATACTGAAGGTATACCGGATAAGTAGCACTCAGGATACATTCAGTATACGTTCATGAAGCGGCACTCGAACAACGATCA
>melas_KI429110_18571-18662 mir-iab-4 mature: CGGTATACCTTCAGTATACGTAAC at base 55 reverse 18607
TGTGTCGCCTCTTGTTACGTATACTGAAGGTATACCGGATAAGTAGCACTCAGGATACATTCAGTATACGTTCATGAAGCGGCACTCGAACA
>melas_KI429110_18655-18572 miR-iab-4-5p mature: ACGTATACTGAATGTATCCTGA at base 14 reverse 18558 reverse strand is reported
GTGCCGCTTCATGAACGTATACTGAATGTATCCTGAGTGCTACTTATCCGGTATACCTTCAGTATACGTAACAAGAGGCGACAC
>melas_AXCO01013375_1831-1923 miR-282 mature: AATCTAGCCTCTTCTAGGCTTTGTCTGT at base 11 1842
GTAACAGAGCTAATCTAGCCTCTTCTAGGCTTTGTCTGTACAGTTTCTGCAAACCAGACATAGCCTGTCAGAGGTTAGGTGAAATCTGCTAGC
>melas_AXCO01021233_2699-2802 mir-8 mature: TAATACTGTCAGGTAAAGATGTC at base 55 reverse 2747
CAAGAAAGATGAGCATGGGCTCGGACGACATCTTTACCTGACAGTATTAGAAATATCCGATAACATATCTAATGCTGCCCGGTAAGATGTGAACAGACACCCCA
>melas_AXCO01021233_2800-2715 miR-8-5p mature: CATCTTACCGGGCAGCATTAGA at base 13 reverse 2702 reverse strand is reported
GGGTGTCTGTTCACATCTTACCGGGCAGCATTAGATATGTTATCGGATATTTCTAATACTGTCAGGTAAAGATGTCGTCCGAGCCC
>melas_KI428517_4327-4416 miR-34 mature: TGGCAGTGTGGTTAGCTGGTTG at base 16 4343
GAGGCAATATACGCTCTGGCAGTGTGGTTAGCTGGTTGTGTGGTTTTCCCATCTTCACAGCCACTATCCGCCCTGCCGTCGCGCTAATGC
>melas_KI428398_23763-23883 mir-219 mature: TGATTGTCCAAACGCAATTCTTG at base 23 reverse 23860
CACTATCCCGTTGATATCCGTTTCCGAGCCACGGATGTCCAGTCACAACTCTTGAGTAGCTAAACCAGCACAGGACAAGAATTGCGTTTGGACAATCAGAGCTAGAAATTGTTGATGATGC
>melas_KI428398_23870-23784 miR-219 mature: TGATTGTCCAAACGCAATTCTTG at base 10 reverse 23774 reverse strand is reported
TTTCTAGCTCTGATTGTCCAAACGCAATTCTTGTCCTGTGCTGGTTTAGCTACTCAAGAGTTGTGACTGGACATCCGTGGCTCGGAA
>melas_AXCO01007139_14638-14753 mir-283 mature: TAAATATCAGCTGGTAATTCT at base 15 14653
AGTTCGACCGAAAGGTAAATATCAGCTGGTAATTCTAGGCTATCAATCCATCGTGCATCCCGGGATTTCAGCTGATATCCACTTTTCCGTCGAGAAAACCCTTTTTTGGCCAGAAG
>melas_AXCO01007139_14640-14731 miR-283 mature: TAAATATCAGCTGGTAATTCT at base 13 14653
TTCGACCGAAAGGTAAATATCAGCTGGTAATTCTAGGCTATCAATCCATCGTGCATCCCGGGATTTCAGCTGATATCCACTTTTCCGTCGAG
>melas_KI428566_11152-11227 miR-306 mature: TCAGGTACTGGATGACTCTCAG at base 8 11160
TCACATGGTCAGGTACTGGATGACTCTCAGTTGTGTGTAAAAGATGCTGAGGGCCTTCTGGTACCTACCCCAGTGA
>melas_KI428566_11432-11525 miR-79-5p mature: GCTTTGGCGCTTTAGCTGTATGA at base 16 11448
GTGCCCTTTTGTCCGCGCTTTGGCGCTTTAGCTGTATGATAGAATTTGAACTATTTCATAAAGCTAGATTACCAAAGCATAGACGAATCGGGAC
>melas_KI428566_11963-12055 miR-9b mature: ACTTTGGTGATTTTAGCTGTATG at base 14 11977
TGCCACCTATTGGGACTTTGGTGATTTTAGCTGTATGTTGAATGCATTCCTAACCACATATAGCTTTATCACCAAAAACCTAATGTGTGTGTA
>melas_KI428566_8494-8597 miR-9c mature: TCTTTGGTATTCTAGCTGTAGA at base 16 8510
ATAATTTCCGGCTGTATCTTTGGTATTCTAGCTGTAGAATGTTGTTTTCATTGTAATATCTCTAAAGCTTTAGTACCAGAGGTCCAACTGGGAATTGCTTGCTG
>melas_AXCO01009220_6765-6679 miR-7-5p mature: TGGAAGACTAGTGATTTTGTTGTT at base 14 reverse 6665 reverse strand is reported
GGCAAAACATTGTATGGAAGACTAGTGATTTTGTTGTTTGGCTTATGATACTAACAATAAATCTCTCGTCTTTCTACAAAGTTTGCC
>melas_KI431175_3202-3123 miR-210-5p mature: AGCTGCTGACCACTGCACAAGA at base 12 reverse 3111 reverse strand is reported
GAAATTCATTGCAGCTGCTGACCACTGCACAAGATTAGAATGCGACTCTTGTGCGTGTGACAACGGCTATTATGGGTTTT
>melas_AXCO01006639_13948-14048 miR-190 mature: AGATATGTTTGATATTCTTGGT at base 23 13971
TGTTTGGTGGGACAGTTTCGGTGAGATATGTTTGATATTCTTGGTTGTTAAGATTTCAATTATCACCCAGGAATCAAACATATTATTACCGTGACTGTCGT
>melas_AXCO01006639_13952-14058 mir-190 mature: AGATATGTTTGATATTCTTGGT at base 19 13971
TGGTGGGACAGTTTCGGTGAGATATGTTTGATATTCTTGGTTGTTAAGATTTCAATTATCACCCAGGAATCAAACATATTATTACCGTGACTGTCGTTGGTCATCGG
>melas_KI428332_23573-23643 miR-252-5p mature: CTAAGTACTAGTGCCGCAGGAG at base 10 23583
GAATTCTTTACTAAGTACTAGTGCCGCAGGAGAGATTCTAACCCCTGCTGCCCAAGTGCTTATCGAAGAGT
>melas_KI429823_12086-11967 miR-993-5p mature: CTACCCTGTAGTTCCGGGCTTTTG at base 16 reverse 11951 reverse strand is reported
TGCGCTCCTCCGTGACCTACCCTGTAGTTCCGGGCTTTTGTGGGTTGAAATATTATACATATATAATCTCATATACGCTTATCAGAAGCTCGTTTCTATAGAGGTATCTCAGGGAGTGAA
>melas_AXCO01025672_124-42 miR-2765 mature: TGGTAACTCCACCACCGTTGGC at base 14 reverse 28 reverse strand is reported
ACGTTTCCGGAGCCTGGTAACTCCACCACCGTTGGCGAGATTTGACTGCCAATGGGAGCTGGAGTTTCCGCGTGCCGAACGTT
>melas_KI432997_1-67  mature: not detected
AAGTACTAGCCATGCCCGATGTTGCTTAACTTCGGTGATCGGACGAGAACCGGTGTTTTCAACATGG
>melas_AXCO01010295_10745-10629 miR-12-3p mature: TGAGTATTACATCAGGTACTGGT at base 6 reverse 10623 reverse strand is reported
CCGGGGTGAGTATTACATCAGGTACTGGTGTGTAATTGAAACGACCATCGGACATGGGGGCTGCCCAACTCCTCTTCTGTCCCCGGTCAAGCTATCAGTACTTGTGTTATACTCTCC
>melas_KI428543_9813-9884 miR-2943 mature: TTAAGTAGGCACTTGCAGGCAAA at base 4 9817
GATGTTAAGTAGGCACTTGCAGGCAAAGTGACATTCCGATCGTTGACTGCTTTTTCCTACTTTACATTGAGT
>melas_KI431321_1834-1922 miR-307a-5p mature: ACTCACTCAACCTGGGTGTGAT at base 10 1844
TCTCTCGATCACTCACTCAACCTGGGTGTGATGCTTTTTTGAATCATCACAACCTCCTTGAGTGAGCGACCGCGGATTGACTAAAACCA
>melas_KI427807_46530-46660 mir-929 mature: AAATTGACTCTAGTAGGGAGTC at base 19 46549
AATGCCTACGCGTTGGATTAAATTGACTCTAGTAGGGAGTCCTTTTATACGAGCGACTCCCTAACGGAGTCAGATTGATTCCGGTAGAGCACCTGTCTACAACAAGCATCGTAAATCTGGTGTGCAATATT
>melas_KI427807_46534-46622 miR-929 mature: AAATTGACTCTAGTAGGGAGTC at base 15 46549
CCTACGCGTTGGATTAAATTGACTCTAGTAGGGAGTCCTTTTATACGAGCGACTCCCTAACGGAGTCAGATTGATTCCGGTAGAGCACC
>melas_KI428601_1812-1914 mir-286 mature: TGACTAGACCGAACACTCGCGTCCT at base 62 1874
CGGTCATAATTTGGGGCGATTGTCGGACTAGTCGCTGTCGCAGTCATTCGGTTTCACCCTAGTGACTAGACCGAACACTCGCGTCCTAAACGAACGGCCCAAT
>melas_KI428601_2521-2616 mir-3 mature: TCACTGGGCAAAGTTTGTCGC at base 46 2567
GATGCGACAAACTCCGTCCAGAGGGTGTCCGATTTCAATGAACTCATCACTGGGCAAAGTTTGTCGCATAAACAAGCCGAAGTACGACTGGGAAAA
>melas_AXCO01017159_2771-2861 miR-932-5p mature: TCAATTCCGTAGTGCATTGCAGT at base 16 2787
CATCCTCGGACCGGCCTCAATTCCGTAGTGCATTGCAGTGTAGAACGGTTACCAGCACGACTGCAAGCATTGTGGGAGTGAAGCCGTCCGC
>melas_AXCO01017159_2774-2867 mir-932 mature: TCAATTCCGTAGTGCATTGCAGT at base 13 2787
CCTCGGACCGGCCTCAATTCCGTAGTGCATTGCAGTGTAGAACGGTTACCAGCACGACTGCAAGCATTGTGGGAGTGAAGCCGTCCGCAGGAAC
>melas_AXCO01023865_1819-1906 mir-33 mature: GTGCATTGTAGTTGCATTG at base 16 1835
CCGGTCCCACCTTCGGGTGCATTGTAGTTGCATTGCACTTACCGTGTTGGCAACAGGTGCAGTACTTCTGCAATGCAACCCGAAGGCG
>melas_AXCO01004432_11271-11183 miR-1175-5p mature: AAGTGGAGTAGTGGTCTCATCG at base 16 reverse 11167 reverse strand is reported
TATCACGATATGGAATAAGTGGAGTAGTGGTCTCATCGCTTAGCTTCAGAAAAGTGAGATTCTACTTCTCCGACTTAATTCATATCTAG
>melas_AXCO01016153_1341-1421 miR-9a mature: TCTTTGGTTATCTAGCTGTATGA at base 10 1351
GTCAATGTTCTCTTTGGTTATCTAGCTGTATGAGTGTATTTTAAACGTCATAAAGCTAGCATACCGAAGTTAATAATTGAC
>melas_KI427847_17169-17260 miR-927-5p mature: TTTAGAATTCCTACGCTTTACC at base 15 17184
TAGTTAATGGTTTGTTTTAGAATTCCTACGCTTTACCGTGATTAAAGTAGTGCGGCAAAGCGTTTGGATTCTGAAACGAAACGTTAACAACG
>melas_KI431597_1615-1530 miR-10-5p mature: ACCCTGTAGATCCGAATTTGTT at base 12 reverse 1518 reverse strand is reported
TGTTCTACATCCACCCTGTAGATCCGAATTTGTTTGAACTTATATTAATAACAAATTCGGTTCTAGAGAGGTTTGTGTGGGGCATT
>melas_AXCO01003071_5387-5514 mir-133 mature: TTGGTCCCCTTCAACCAGCTGT at base 82 5469
TTCTGAATCACCGGATATAGCTGGTTGACATCGGGTCAAATCGTAATATTGTTGACGCAATATTTTCCCTTTGCGAATGCATTTGGTCCCCTTCAACCAGCTGTAGCAGTGATTGCAATCAACAGTGC
>melas_AXCO01003071_5436-5512 miR-133 mature: TTGGTCCCCTTCAACCAGCTGT at base 33 5469
TGTTGACGCAATATTTTCCCTTTGCGAATGCATTTGGTCCCCTTCAACCAGCTGTAGCAGTGATTGCAATCAACAGT
>melas_AXCO01005207_13506-13602 mir-286 mature: not detected
CTTAGGGCGAATGTCGGAGTAGTCGCTTGTGATTGAATTGACAAAAAGTGACTAGACCGAACACTCGTATCCTAAATCGTTGAAAAAATCGTCAGTG
>melas_KI429307_4675-4795 lin-4 mature: not detected
ACCGTTGCATCTCAACCGCTAATACCGGAGATCAAAACTTGTGAAACTTTGCAACGATAGTCACAAGTTAGGGTCTCAGGGAATCAGCAGATACAAAAAAACGAAACAATAATAATAATGG
>melas_KI429307_4772-4683 miR-125-5p mature: TCCCTGAGACCCTAACTTGTGA at base 16 reverse 4667 reverse strand is reported
TTTTGTATCTGCTGATTCCCTGAGACCCTAACTTGTGACTATCGTTGCAAAGTTTCACAAGTTTTGATCTCCGGTATTAGCGGTTGAGAT
>melas_KI429307_5233-5329 let-7 mature: TGAGGTAGTTGGTTGTATAGT at base 12 reverse 5317
TGCCGACCCACTCTACCCACGAGGTAAGTTAGCGGATTGTATAGTCGAGTATTGGAACCACGGTACTATACAACCAACTACCTCAACACGGGAGTAG
>melas_KI429307_5331-5242 let-7 mature: TGAGGTAGTTGGTTGTATAGT at base 14 reverse 5228 reverse strand is reported
GCCTACTCCCGTGTTGAGGTAGTTGGTTGTATAGTACCGTGGTTCCAATACTCGACTATACAATCCGCTAACTTACCTCGTGGGTAGAGT
>melas_KI429307_9215-9325 mir-10 mature: AACCCGTAGATCCGAACTT at base 17 reverse 9308
TTCCAACCGATGAATGGCCAACCGTCGACAGAATCCCATATATCCGTTCTTGTGTCCAGTTGTACAGTGCAGCACAAGTTCGGATCTACGGGTTTCCACAGGCGGGGCAGA
>melas_KI429307_9322-9231 miR-100 mature: AACCCGTAGATCCGAACTT at base 14 reverse 9217 reverse strand is reported
GCCCCGCCTGTGGAAACCCGTAGATCCGAACTTGTGCTGCACTGTACAACTGGACACAAGAACGGATATATGGGATTCTGTCGACGGTTGGC
>melas_KI428437_8619-8718 CAAAGACAACCCACCAGCGAGGTATAGAGTTCCTATGTGCCCACTAGGCCGTTCGCTACTCATAGGAACTTCATACCGTGCTCTTGGATTGCTCTCAGCT mature: not detected
CAAAGACAACCCACCAGCGAGGTATAGAGTTCCTATGTGCCCACTAGGCCGTTCGCTACTCATAGGAACTTCATACCGTGCTCTTGGATTGCTCTCAGCT
>melas_KI428687_20713-20831 mir-263 mature: CTTGGCACTGGGAGAATTCACAG at base 27 reverse 20804
TTGACGATGGTGGCACCAAATCTGGACGATGGCACGAAAAGATCCACAGAAACGATATGGTACGATCCACTGTGAATTCTCCCAGTGCCAAGGTCCATAATTGGTCACGGTAGTGTACA
>melas_KI428687_20819-20724 miR-263b mature: CTTGGCACTGGGAGAATTCACAG at base 15 reverse 20709 reverse strand is reported
TGACCAATTATGGACCTTGGCACTGGGAGAATTCACAGTGGATCGTACCATATCGTTTCTGTGGATCTTTTCGTGCCATCGTCCAGATTTGGTGCC
>melas_KI431362_6926-6985 miR-184 mature: TGGACGGAGAACTGATAAGGGC at base 38 6964
CCCTTATCATTCTTTCGCCCCGTGTGCTTTCTAACAACTGGACGGAGAACTGATAAGGGC
>melas_KI428496_22772-22879 mir-276 mature: AGCGAGGTATAGAGTTCCT at base 19 22791
ATAAGAGGTGACTGCCATCAGCGAGGTATAGAGTTCCTACGGTAATCGATTGAAACTTTGTAGGAACTTCATACCGTGCTCTTGGATAGCCGTTTACCAGCGTGTGTA
>melas_KI428496_22778-22869 miR-276a-5p mature: CAGCGAGGTATAGAGTTCCTACG at base 12 22790
GGTGACTGCCATCAGCGAGGTATAGAGTTCCTACGGTAATCGATTGAAACTTTGTAGGAACTTCATACCGTGCTCTTGGATAGCCGTTTACC
>melas_AXCO01013833_6167-6072 miR-1891 mature: TGAGGAGTTAATTTGCGTGTTT at base 17 reverse 6055 reverse strand is reported
CTCTTTTTCCGTCATGTTGAGGAGTTAATTTGCGTGTTTTTATATTTGATTAAACACGTCCATTAACTCTGGTACATGATGGTAAAAGCGAGCAAC
>melas_AXCO01021457_2462-2563 miR-281-2-5p mature: AAGAGAGCTATCCGTCGACAGT at base 19 2481
GCAATCGAATATGAAAATAAAGAGAGCTATCCGTCGACAGTAGGGATATAATTCACTGTCATGGAATTGCTCTCTTTATGTACAATTCGATATTCAACGTGC
>merus_KI438973_384363-384455 mir-307 mature: TCACAACCTCCTTGAGTGAG at base 52 reverse 384403
GTTTTAGTCAATCCGCGGTCGCTCACTCAAGGAGGTTGTGATGATTCAAAAAAGCATCACACCCAGGTTGAGTGAGTGATCGAGGGAATGAGT
>merus_KI438973_818890-818978 mir-278 mature: TCGGTGGGACTTTCGTCCGTTT at base 59 818949
TTATACGGTACGGTACGGACGGACGATAGTCTTCAACGACCGTTCCGTTTGACACGAGGTCGGTGGGACTTTCGTCCGTTTGTAAGGCC
>merus_KI439692_38495-38587 mir-8 mature: TAATACTGTCAGGTAAAGATGTC at base 48 38543
NCTGTTCACATCTTACCGGGCAGCATTAGATATGTTATCGGATATTTCTAATACTGTCAGGTAAAGATGTCGTCCGAGCCCATGCTCATCTTT
>merus_KI439692_38498-38576 miR-8-5p mature: CATCTTACCGGGCAGCATTAGA at base 5 38503
GTTCACATCTTACCGGGCAGCATTAGATATGTTATCGGATATTTCTAATACTGTCAGGTAAAGATGTCGTCCGAGCCCA
>merus_KI439265_83-191 mir-275 mature: TCAGGTACCTGAAGTAGCGCGCG at base 66 reverse 125
GTTGGTTGTGAGCCGAATAACGCGCGCTACTTCAGGTACCTGACTGCTAGCGAATGTGTACCAAGTCCCGGTTCCTGCTTAGCGCGTGTCATTAGACAGCTCAGGCAGC
>merus_KI439265_84-201 mir-275 mature: TCAGGTACCTGAAGTAGCGCGCG at base 76 reverse 125
TTGGTTGTGAGCCGAATAACGCGCGCTACTTCAGGTACCTGACTGCTAGCGAATGTGTACCAAGTCCCGGTTCCTGCTTAGCGCGTGTCATTAGACAGCTCAGGCAGCTATCCACACA
>merus_KI439487_97939-98047 mir-9b mature: GCTTTGGTAATCTAGCTTTATGA at base 28 reverse 98019
AGAGCGCCCTTTTGTCCGCGCTTTGGCGCTTTAGCTGTATGATAGAATTTGAACTATTTCATAAAGCTAGATTACCAAAGCATAGACGAATTGGGACAATGCTGCCTAA
>merus_KI439153_118318-118426 mir-286 mature: TGACTAGACCGAACACTCGCGTCCT at base 61 reverse 118365
CAGGACGATTGGGTCGTTCGTTTAGGACGCGAGTGTTCGGTCTAGTCACTAGGGTGAAACCGAATGACTGCGACAGCGACTAGTCCGACAATCGCCCCAAATTATGACC
>merus_AXCQ01007397_30401-30491 mir-9b mature: GCTTTGGTAATCTAGCTTTATGA at base 15 30416
TCCCAATTCGTCTATGCTTTGGTAATCTAGCTTTATGAAATAGTTCAAATTCTATCATACAGCTAAAGCGCCAAAGCGCGGACAAAAGGGC
>merus_AXCQ01007397_30682-30777 3941 mature: not detected
AATGGCGTCCTCACTGGGGTAGGTACCAGAAGGCCCTCAGCATCTTTTACACACAACTGAGAGTCATCCAGTACCTGACCATGTGAAAAGGACGCA
>merus_KI439290_92822-92911 mir-1000 mature: ATATTGTCCTGTCACAGCAGTA at base 18 92840
ACCCCCTAGCAGTCGATGATATTGTCCTGTCACAGCAGTACTTTTTGCCTAGTTTACTGTTGTTTCGGGACATTTCCATCGACGCTAGGG
>merus_AXCQ01008731_15027-15133 mir-929 mature: AAATTGACTCTAGTAGGGAGTC at base 19 15046
TATGCCTACGCGTGGGATTAAATTGACTCTAGTAGGGAGTCCTTTTATACGAGCGACTCCCTAACGGAGTCAGATTGATTCCGGTAGTGCACCTGTCGACAGCAAGC
>merus_AXCQ01008731_15031-15119 miR-929 mature: AAATTGACTCTAGTAGGGAGTC at base 15 15046
CCTACGCGTGGGATTAAATTGACTCTAGTAGGGAGTCCTTTTATACGAGCGACTCCCTAACGGAGTCAGATTGATTCCGGTAGTGCACC
>merus_KI439032_156744-156848 mir-957 mature: TGAAACCGTCCAAAACTGAGGC at base 70 156814
TCAAACCCCACCTGATCACTGCGTGCGTTAGTTTTGGGCGGGTTTTAGTGTATTTCGATGAGAATTCGATTGAAACCGTCCAAAACTGAGGCTGGCAGATGGTCA
>merus_KI439009_108112-108216 mir-996 mature: TGACTAGATTACATGCTCGTCT at base 62 108174
GCATTATTCTCCGCTTTGTAGGCGAGCATGTTTTCTAGTACACGTTTTCAGTTAAAGTTTCGTGACTAGATTACATGCTCGTCTATAATACTGAGATCGACCATA
>merus_KI439513_76035-76113 "gi|336285211|ref|NR_038663.1||1e-11" mature: GTAGGCCGGCGGAAACTACTTGC at base 44 reverse 76069
GGAACGACGGAAGCAAGTAGTTTCCGCCGGCCTACAACGGTCAAATGCTGCTGGAGGCCGAAAGAAACCCCTGCCCCCG
>merus_KI439513_76121-76215 putatively new miRNA mature: not detected
CCGCTTGGTACACCGTACACCGGCCGTCGGTGTAGGCCAGTAGTCATCTTCTTCGCCTTTGCCGTGTTTTATGTGCCGGATCCTTGTGCCCCGGA
>merus_KI439091_324374-324473 mir-92a mature: TATTGCACTTGTCCCGGCCTAT at base 59 324433
GTATAAAAATCAGGACTACGCGTCGGCCGGCTCAAGAGCAAAATTGTGTTTCATACTAATATTGCACTTGTCCCGGCCTATGTGTGGTAAGGCCTGAAAA
>merus_KI439091_324383-324488 mir-92 mature: ATTGCACTTGTCCCGGCCT at base 51 324434
TCAGGACTACGCGTCGGCCGGCTCAAGAGCAAAATTGTGTTTCATACTAATATTGCACTTGTCCCGGCCTATGTGTGGTAAGGCCTGAAAAGCATCAGTCTGTGAA
>merus_KI438994_520951-521043 putatively new miRNA mature: not detected
TCGCATGAGTGTGTGTGCGTGTTCACCCGTCGGTCGCTGTGCCGAGTGCAAAACGGACGATACGGTTACACACACACACATCCACACTCATGC
>merus_KI438994_926417-926531 mir-190 mature: AGATATGTTTGATATTCTTGGT at base 9 reverse 926522
TGCGTGCGTTTCCGCTTTCCGATGACCAACGACAGTCACGGTAATAATATGTTTGATTCCTGGGTGATAATTGAAATCTTAACAACCAAGAATATCAAACATATCTCACCGAAAC
>merus_KI438994_926444-926535 mir-190 mature: AGATATGTTTGATATTCTTGGT at base 13 reverse 926522
AACGACAGTCACGGTAATAATATGTTTGATTCCTGGGTGATAATTGAAATCTTAACAACCAAGAATATCAAACATATCTCACCGAAACTGTC
>merus_KI439309_233166-233270 putatively new miRNA mature: not detected
AGCAACGTTGAATAATCCTGGACTCAATGTAAAGTAGGAAAAAGCAGTCAACGATCGGAATGTCACTTTGCCTGCAAGTGCCTACTTAACATCCACCGGGAATGT
>merus_KI439309_233271-233342 putatively new miRNA mature: not detected
GTGTCCACCGGAAGCACCTTCTCACTTTCCGCTCACTGCCGAAACTGATGGGCTGCTCGTCCTAAGGACCAA
>merus_KI439551_13369-13488 AUCACGAUCAUGAUCAUGAUCAC mature: not detected
TCTCGATCACGATCACGATCACGATCACGATCACGATCACGATCATGATCATGATCACGATCACGATCACGATCACGATCACGATCACGATCACGATCACGATCACGATCACGATCACGA
>merus_KI439075_173479-173568 miR-34 mature: TGGCAGTGTGGTTAGCTGGTTG at base 16 173495
GAGGCAATATACGCTCTGGCAGTGTGGTTAGCTGGTTGTGTGGTTTTCCCATCTTCACAGCCACTATCCGCCCTGCCGTCGCGCTAATGC
>merus_KI439075_173480-173580 mir-449 mature: not detected
AGGCAATATACGCTCTGGCAGTGTGGTTAGCTGGTTGTGTGGTTTTCCCATCTTCACAGCCACTATCCGCCCTGCCGTCGCGCTAATGCCCAAGCATTCGA
>merus_KI439075_143146-143238 TCATCCCGGCCACTGAGATACCACCAGATGTGTTCACTAGTTTGAATCGATATGCACAGCGAGCACAAGGAGTATCCCAGTGGCAGAGACGTT mature: not detected
AACGTCTCTGCCACTGGGATACTCCTTGTGCTCGCTGTGCATATCGATTCAAACTAGTGAACACATCTGGTGGTATCTCAGTGGCCGGGATGA
>merus_KI439686_12648-12755 mir-71 mature: TCTCACTACCTTGTCTTTCATG at base 79 12727
TTGTCTGCAAGAAAGACATGGGTAGTGAGATAGTGGCGTTTCAACCCGTGACGGCTGGCGCCGGCTTAGTACTGGTAGATCTCACTACCTTGTCTTTCATGTTGATAG
>merus_KI439686_13488-13585 mir-2c mature: TATCACAGCCAGCTTTGATGAGC at base 58 13546
TATTGGGTGCCATGCATTGTCATCAAACTTGGTTGTTGTAGCTTGCTTTGATAGTTGCTATCACAGCCAGCTTTGATGAGCAATGCGTCACTTACCTA
>merus_KI439686_13489-13583 mir-2 mature: TATCACAGCCAGCTTTGATGAGC at base 57 13546
ATTGGGTGCCATGCATTGTCATCAAACTTGGTTGTTGTAGCTTGCTTTGATAGTTGCTATCACAGCCAGCTTTGATGAGCAATGCGTCACTTACC
>merus_KI439686_14098-14218 mir-2 mature: not detected
CGGACTGGGCTCATCAATTGGTTGTGGCTATGTGTTTATCACCAAATAAACCGGACTCGTTTTCCGCTATTCACTATCATATCACAGCCATTTTGATGAGCTCGGTCGGGTGCTGAAACAC
>merus_KI439686_14654-14748 mir-13b-2 mature: not detected
TGCTCGTGGTCAGGTCGTAAAAATGGTTGTGCCGTGTCGATTTAAGAAAAGTTCATATCACAGCCATTTTGACGAGTTTGACCACTCTTGAGCAA
>merus_KI439686_14659-14760 mir-2 mature: not detected
GTGGTCAGGTCGTAAAAATGGTTGTGCCGTGTCGATTTAAGAAAAGTTCATATCACAGCCATTTTGACGAGTTTGACCACTCTTGAGCAATATACAGCGTGG
>merus_KI439686_14810-14934 mir-2 mature: TATCACAGCCAGCTTTGAAGAGC at base 72 14882
TGTCACTTTGACTCTCTCAAAGTGGCTGTGAAATGCGTCCTTCACTGTATAAGGGAAGAACCCTTTTTCGCATATCACAGCCAGCTTTGAAGAGCGTCACGGTGGCGTAAACTCACCACCACCAG
>merus_KI439686_15061-15175 mir-2 mature: TATCACAGCCAGCTTTGATGAGC at base 78 15139
GATCGTTCTCTCGGTACAAACGCATGTCCTGTCTCTCAAAGTGGCTGTGAAATGGTGCACTTTCGATCCGATATCTCATATCACAGCCAGCTTTGATGAGCTAGGCCGTGTGACG
>merus_KI438987_150258-150376 mir-932 mature: TCAATTCCGTAGTGCATTGCAGT at base 26 reverse 150350
CGAACGTTGTTGGTTCCTGCGGACGGCTTCACTCCCACAATGCTTGCAGTCGTTCTCGTAACCGTGCTACACTGCAATGCACTACGGAATTGAGGCCGGTCCGAGGATGGACTTCTTCA
>merus_KI438987_150271-150364 mir-932 mature: TCAATTCCGTAGTGCATTGCAGT at base 14 reverse 150350
TTCCTGCGGACGGCTTCACTCCCACAATGCTTGCAGTCGTTCTCGTAACCGTGCTACACTGCAATGCACTACGGAATTGAGGCCGGTCCGAGGA
>merus_KI438987_150366-150276 miR-932-5p mature: TCAATTCCGTAGTGCATTGCAGT at base 16 reverse 150260 reverse strand is reported
CATCCTCGGACCGGCCTCAATTCCGTAGTGCATTGCAGTGTAGCACGGTTACGAGAACGACTGCAAGCATTGTGGGAGTGAAGCCGTCCGC
>merus_KI440310_9088-9196 putatively new miRNA mature: not detected
ACCATGTTGAAAACACCGGTTCTCGTCTGATCACCGAAGTTAAGTAAAATCGGGCATGGCTAGTACTTAGATGGGTGACCACTTGGGAAAACCATGTGTCGTTGGCATC
>merus_KI439974_13404-13515 mir-927 mature: TTTTAGAATTCCTACGCTTTACC at base 34 13438
GAGTGCAAGTCACGCTGCTTTAGTTAATGGTTTGTTTTAGAATTCCTACGCTTTACCCGTGATTAAAGTAGTGCGGCAAAGCGTTTGGATTCTGAAACGAAACGTTAACAAC
>merus_KI439974_13425-13514 mir-927 mature: TTTTAGAATTCCTACGCTTTACC at base 13 13438
AGTTAATGGTTTGTTTTAGAATTCCTACGCTTTACCCGTGATTAAAGTAGTGCGGCAAAGCGTTTGGATTCTGAAACGAAACGTTAACAA
>merus_KI439738_39481-39586 5588 mature: not detected
ATTTTGGTAAGTTTTTGTATTCAATTATGCTGCTTCAAGCTGTTTTTGTGATTTAACATTAAAAAAGTGACTTAATAGTGAAAGTAAGCAAGTGCATCAACTCATC
>merus_KI439738_39580-39694 mir-137 mature: TATTGCTTGAGAATACACGTAG at base 63 39643
ACTCATCGCAAAACTTGGTTGGCCACGCGTATTCTTGGGTTACTAACACACTGTTTATGTTGTTATTGCTTGAGAATACACGTAGTTGACTAGTGTTGTTCATCGAAATGTAGAC
>merus_KI439738_39587-39679 mir-137 mature: TATTGCTTGAGAATACACGTAG at base 56 39643
GCAAAACTTGGTTGGCCACGCGTATTCTTGGGTTACTAACACACTGTTTATGTTGTTATTGCTTGAGAATACACGTAGTTGACTAGTGTTGTT
>merus_KI439161_253118-253211 mir-263a mature: AATGGCACTGGAAGAATTCACGGG at base 19 253137
TCTTTCCCCTGCTACATGTAATGGCACTGGAAGAATTCACGGGATTTTTTTCAACATTCCCGTGTTCTCTTAGTGGCATACCTAGTACAGGGTA
>merus_KI439161_253121-253229 mir-263 mature: AATGGCACTGGAAGAATTCACGGG at base 16 253137
TTCCCCTGCTACATGTAATGGCACTGGAAGAATTCACGGGATTTTTTTCAACATTCCCGTGTTCTCTTAGTGGCATACCTAGTACAGGGTAGCTCAACGGTTTGGCATG
>merus_KI438979_1082501-1082649 mir-184 mature: TGGACGGAGAACTGATAAGGGC at base 83 1082584
GATCGATTTCATTTCATTTATCGGAAATGCACCGGTGCACTCGAACCCTTATCATTCTTTCGCCCCGTGTGCTTTCTAACAACTGGACGGAGAACTGATAAGGGCCCGGGTCACCTTTACCCACCGTGGGATAATCATGTATGTGTGTG
>merus_KI438979_1082533-1082615 mir-184 mature: TGGACGGAGAACTGATAAGGGC at base 51 1082584
CGGTGCACTCGAACCCTTATCATTCTTTCGCCCCGTGTGCTTTCTAACAACTGGACGGAGAACTGATAAGGGCCCGGGTCACC
>merus_KI439102_402318-402383 putatively new miRNA mature: not detected
AGCTGGTGCACGGAGAGGGTAGCGTTGTACGGTTCGACCACGGTGTCCGACACCTTCGGCGACGGC
>merus_KI439025_14474-14561 mir-33 mature: GTGCATTGTAGTTGCATTG at base 16 14490
CCGGTCCCACCTTCGGGTGCATTGTAGTTGCATTGCACTTACCGTGTTGGCAACAGGTGCAGTACTTCTGCAATGCAACCCGAAGGCG
>merus_KI439025_14478-14559 mir-33 mature: GTGCATTGTAGTTGCATTG at base 12 14490
TCCCACCTTCGGGTGCATTGTAGTTGCATTGCACTTACCGTGTTGGCAACAGGTGCAGTACTTCTGCAATGCAACCCGAAGG
>merus_AXCQ01009899_2845-2955 bantam-5p mature: CCGGTTTTCATTTTCGATCTGAC at base 26 2871
TGTGTGGATGAAATGTAATCACAGAACCGGTTTTCATTTTCGATCTGACTTATTTTTTTCACAAACAAGTGAGATCACTTTGAAAGCTGATTTTGTACAATTAATTCAACG
>merus_AXCQ01009899_2854-2975 bantam mature: CCGGTTTTCATTTTCGATCTGAC at base 17 2871
GAAATGTAATCACAGAACCGGTTTTCATTTTCGATCTGACTTATTTTTTTCACAAACAAGTGAGATCACTTTGAAAGCTGATTTTGTACAATTAATTCAACGAGACCCAAACCACACAAATC
>merus_KI439523_17136-17017 miR-993-5p mature: CTACCCTGTAGTTCCGGGCTTTTG at base 16 reverse 17001 reverse strand is reported
TGCGCTCCTCCGTGACCTACCCTGTAGTTCCGGGCTTTTGTGGGTTGAAATATTATACATATATAATCTCATATACGCTTATCAGAAGCTCGTTTCTATAGAGGTATCTCAGGGAGTGAA
>merus_KI439243_207475-207616 mir-124 mature: TAAGGCACGCGGTGAATGCCAAG at base 80 reverse 207536
ACACAGCCGGCTTTTAATTCACGATGGGTATCGTTCGCTCTTGGCATTCACCGCGTGCCTTATGAAATCCGCAATAGAACATACAGGCCTACAGTGAACACCAGGAGAAAAACGTGCGAGCAAGTAGCTCTGCTTGCTCGAA
>merus_KI439243_207505-207588 mir-124 mature: TAAGGCACGCGGTGAATGCCAAG at base 52 reverse 207536
TCGTTCGCTCTTGGCATTCACCGCGTGCCTTATGAAATCCGCAATAGAACATACAGGCCTACAGTGAACACCAGGAGAAAAACG
>merus_KI439197_97884-98003 mir-iab-4 mature: CGGTATACCTTCAGTATACGTAAC at base 62 reverse 97941
CATCACGACATCAACGATGATTGTGTCGCCTCTTGTTACGTATACTGAAGGTATACCGGATAAGTAGCACTCAGGATACATTCAGTATACGTTCATGAAGCGGCACTCGAACAACGCTCA
>merus_KI439197_97904-97989 mir-iab-4 mature: CGGTATACCTTCAGTATACGTAAC at base 48 reverse 97941
TTGTGTCGCCTCTTGTTACGTATACTGAAGGTATACCGGATAAGTAGCACTCAGGATACATTCAGTATACGTTCATGAAGCGGCAC
>merus_KI439100_298829-298924 putatively new miRNA mature: not detected
GAAAGTGTCGGACACGGTGGTTGAGCCGTACAATGCTACCCTCTCGATCCATCAGCTGGTGGAGAACACGGACGAGACGTACTGTATCGATAACGA
>merus_AXCQ01007326_27585-27664 mir-1272 mature: not detected
TTAGCGATTGATGATGATGGCAGCTGATTATATTGATCGTTTTCATCATGATCATCATCATCACCATCATCATCAGCAGC
>merus_KI439008_448551-448665 mir-315 mature: TTTTGATTGTTGCTCAGAAAGCC at base 14 reverse 448651
CAGCGCGATCAGACAATGCAGAATTAGTGTTTTATTTGACTTTGATTACTGCCCGAAAGCGAATTGCTTAATCGACACGGCTTTCTGAGCAACAATCAAAATTTTATACAAACAC
>merus_KI439008_448572-448676 mir-315 mature: TTTTGATTGTTGCTCAGAAAGCC at base 25 reverse 448651
AATTAGTGTTTTATTTGACTTTGATTACTGCCCGAAAGCGAATTGCTTAATCGACACGGCTTTCTGAGCAACAATCAAAATTTTATACAAACACATCACACGTAT
>merus_KI438991_157519-157618 mir-999 mature: TGTTAACTGTAAGACTGTGTCT at base 56 157575
GAATCGCATTGGCAAGGACGCGGTCATGCAGTCTAATATTTGGCATTCGATTCAAATGTTAACTGTAAGACTGTGTCTTTGACACTGTTTCTAGCATCGT
>merus_KI438991_157522-157606 mir-999 mature: TGTTAACTGTAAGACTGTGTCT at base 53 157575
TCGCATTGGCAAGGACGCGGTCATGCAGTCTAATATTTGGCATTCGATTCAAATGTTAACTGTAAGACTGTGTCTTTGACACTGT
>merus_KI438991_432706-432806 putatively new miRNA mature: not detected
TATGAGTTTGTGATGCTGTTGCTGCTGCTGCTGTTGATTCCGTGGTTGTTCCGTGGGGCGATTGGAAGCGAAACCATCGTCAGGAGCAGCAGCAGCATCAT
>merus_KI439111_267410-267508 mir-9-1 mature: TCTTTGGTTATCTAGCTGTATGA at base 28 267438
CTCTTCTATGTTCTCTTCGTCAATGTTCTCTTTGGTTATCTAGCTGTATGAGTGTATTTTAAACGTCATAAAGCTAGCATACCGAAGTTAATAATTGAC
>merus_KI439111_267422-267540 mir-9 mature: TCTTTGGTTATCTAGCTGTATGA at base 16 267438
CTCTTCGTCAATGTTCTCTTTGGTTATCTAGCTGTATGAGTGTATTTTAAACGTCATAAAGCTAGCATACCGAAGTTAATAATTGACTGATACTCATCGATGGACTCACGTTAACGATT
>merus_KI439090_335742-335869 mir-263 mature: CTTGGCACTGGGAGAATTCACAG at base 39 reverse 335830
ACGATGTTGGCACCAAATCTGAACGATGGCACGAAAAGATCCACAGAAACGATATGGTACGATCCACTGTGAATTCTCCCAGTGCCAAGGTCCATAATTGGTCACGGTAGTGTACACCCGTTCACGGT
>merus_KI439090_335845-335750 miR-263b mature: CTTGGCACTGGGAGAATTCACAG at base 15 reverse 335735 reverse strand is reported
TGACCAATTATGGACCTTGGCACTGGGAGAATTCACAGTGGATCGTACCATATCGTTTCTGTGGATCTTTTCGTGCCATCGTTCAGATTTGGTGCC
>merus_KI438995_36315-36419 mir-965 mature: TAAGCGTATAGCTTTTCCCATT at base 55 36370
AATCGACGAATTCTGAAAGGGGAATGCTGTACACTCTATGTGCTAAAAATATCCATAAGCGTATAGCTTTTCCCATTTAGCGTTCGTTGCGAGCAAACATTAATT
>merus_KI439416_4866-4977 mir-927 mature: TTTTAGAATTCCTACGCTTTACC at base 34 4900
GAGTGCAAGTCACGCTGCTTTAGTTAATGGTTTGTTTTAGAATTCCTACGCTTTACCCGTGATTAAAGTAGTGCGGCAAAGCGTTTGGATTCTGAAACGAAACGTTAACAAC
>merus_KI439416_4885-4974 mir-927 mature: TTTTAGAATTCCTACGCTTTACC at base 15 4900
TTAGTTAATGGTTTGTTTTAGAATTCCTACGCTTTACCCGTGATTAAAGTAGTGCGGCAAAGCGTTTGGATTCTGAAACGAAACGTTAAC
>merus_KI439049_168659-168577 miR-2765 mature: TGGTAACTCCACCACCGTTGGC at base 14 reverse 168563 reverse strand is reported
ACGTTTCCGGAGCCTGGTAACTCCACCACCGTTGGCGAGATTTGACTGCCAATGGGAGCTGGAGTTTCCGCGTGCCGAACGTT
>merus_KI439236_117523-117630 mir-282 mature: AATCTAGCCTCTTCTAGGCTTTGTCTGT at base 14 reverse 117616
CTACACCGTTGTACTAGCAGATTTCACCTAACCTCTGACAGGCTATGTCTGGTTTGCAGAAACTGTACAGACAAAGCCTAGAAGAGGCTAGATTAGCTCTGTTACTGG
>merus_KI439236_117524-117633 putatively new miRNA mature: not detected
TACACCGTTGTACTAGCAGATTTCACCTAACCTCTGACAGGCTATGTCTGGTTTGCAGAAACTGTACAGACAAAGCCTAGAAGAGGCTAGATTAGCTCTGTTACTGGTGT
>merus_KI439000_437076-437192 mir-219 mature: TGATTGTCCAAACGCAATTCTTG at base 14 reverse 437178
GCTGGCACTGTCCCGTTGATATCCGCTTCCGAGCCACGGATGTCCAGTCACAACTCTTGAGTAGCTAAACCAGCACAGGACAAGAATTGCGTTTGGACAATCAGAGCTAGAAATTGT
>merus_KI439000_437188-437102 miR-219 mature: TGATTGTCCAAACGCAATTCTTG at base 10 reverse 437092 reverse strand is reported
TTTCTAGCTCTGATTGTCCAAACGCAATTCTTGTCCTGTGCTGGTTTAGCTACTCAAGAGTTGTGACTGGACATCCGTGGCTCGGAA
>merus_KI439566_75219-75341 mir-7 mature: TGGAAGACTAGTGATTTTGTTGT at base 32 75251
AACATCCTCTTCTGCCATGGCAAAACATTGTATGGAAGACTAGTGATTTTGTTGTTTGGCTTATGATACTAACAATAAATCTCTCGTCTTTCTACAAAGTTTGCCCCTCGCTACCGAATATAA
>merus_KI439566_75231-75323 mir-7 mature: TGGAAGACTAGTGATTTTGTTGT at base 20 75251
TGCCATGGCAAAACATTGTATGGAAGACTAGTGATTTTGTTGTTTGGCTTATGATACTAACAATAAATCTCTCGTCTTTCTACAAAGTTTGCC
>merus_KI439253_107822-107916 mir-988 mature: CCCCTTGTTGCAAACCTCACGC at base 57 107879
CATTGGACACTGCCGGTGTGTGTTTTGTGACAATGAGATTTAATAGTTTAAGTTCATCCCCTTGTTGCAAACCTCACGCTGGCGGTGTTTCCGAT
>merus_KI439042_99302-99391 mir-31 mature: TGGCAAGATGTTGGCATAGCT at base 17 99319
CCCTCAAATTGGCAACTTGGCAAGATGTTGGCATAGCTAAAAGATTTGGATTTAGCTATTCAACTTCTTGTTTATTTTTCCAATTTACTT
>merus_KI439042_99302-99397 mir-31 mature: TGGCAAGATGTTGGCATAGCT at base 17 99319
CCCTCAAATTGGCAACTTGGCAAGATGTTGGCATAGCTAAAAGATTTGGATTTAGCTATTCAACTTCTTGTTTATTTTTCCAATTTACTTACATCG
>merus_KI438976_1336086-1335991 miR-1891 mature: TGAGGAGTTAATTTGCGTGTTT at base 17 reverse 1335974 reverse strand is reported
CTCTTTTTCCGTCATGTTGAGGAGTTAATTTGCGTGTTTTTATATTTGATTAAACACGTCCATTAACTCTGGTACATGATGGTAAAAGCGAGCAAC
>merus_KI439073_169943-170062 mir-1 mature: TGGAATGTAAAGAAGTATGGAG at base 72 reverse 169990
GCTCTCCTGCTGAACTAGCCCAATCGCTCCATACTTCTTTACATTCCATAGGGTTTTTGAAACATACTATTGAATGCAAGGAAGCATGGAACTTTCGCAGCTTTGCTTCTTGTACCAAAC
>merus_KI439073_169963-170038 mir-1 mature: TGGAATGTAAAGAAGTATGGAG at base 48 reverse 169990
CAATCGCTCCATACTTCTTTACATTCCATAGGGTTTTTGAAACATACTATTGAATGCAAGGAAGCATGGAACTTTC
>merus_KI439073_170040-169967 miR-1-5p mature: CCATGCTTCCTTGCATTCAATA at base 9 reverse 169958 reverse strand is reported
GCGAAAGTTCCATGCTTCCTTGCATTCAATAGTATGTTTCAAAAACCCTATGGAATGTAAAGAAGTATGGAGCG
>merus_KI439088_234606-234711 mir-283 mature: TAAATATCAGCTGGTAATTCT at base 26 234632
CGACCACATTTAGTTCGACCGAAAGGTAAATATCAGCTGGTAATTCTAGGCTATCAATCCATCGTGCATCCCGGGATTTCAGCTGATATCCACTTTTCCGTCGAGA
>merus_KI439088_234617-234732 mir-283 mature: TAAATATCAGCTGGTAATTCT at base 15 234632
AGTTCGACCGAAAGGTAAATATCAGCTGGTAATTCTAGGCTATCAATCCATCGTGCATCCCGGGATTTCAGCTGATATCCACTTTTCCGTCGAGAAAACCCTTTTTTGGCCAGAAG
>merus_KI439088_235849-235961 MIR396c mature: not detected
TGGGCGGCAATCTCAAATTGTAATAGTGTGTCACCGTTAACGGCTGGACCATTGTGCTGCCATCGTGATCCACCGAGAAAAACACACATTACAGATTGGGATTACCCCGTCCA
>merus_KI439088_236608-236724 miR-12-3p mature: TGAGTATTACATCAGGTACTGGT at base 6 236614
CCGGGGTGAGTATTACATCAGGTACTGGTGTGTAATTTAAACAACCATCGGACATGGGAGCTGCCCAACTCCTCTTCTGTCCCCGGTCAAGCTATCAGTACTTGTGTTATACTCTCC
>merus_KI439288_153230-153342 mir-252 mature: CCTGCTGCCCAAGTGCTTATCG at base 70 reverse 153272
AGTTGAGAGAGCGGAACTCTTCGATAAGCACTTGGGCAGCAGGGGTTAGAATCTCTCCTGCGGCACTAGTACTTAGTAAAGAATTCTTATCAGTTTCGGGCATTTTCACATCC
>merus_KI439288_153233-153326 mir-252a mature: CTAAGTACTAGTGCCGCAGG at base 21 reverse 153305
TGAGAGAGCGGAACTCTTCGATAAGCACTTGGGCAGCAGGGGTTAGAATCTCTCCTGCGGCACTAGTACTTAGTAAAGAATTCTTATCAGTTTC
>merus_KI439745_29917-30072 mir-10 mature: CAAATTCGGTTCTAGAGAGGTTT at base 82 29999
ATGTTTACTAGGATTTATCTTCGTCGATTTATGTTCTACATCCACCCTGTAGATCCGAATTTGTTTGAACTTATATTAATAACAAATTCGGTTCTAGAGAGGTTTGTGTGGGGCATTTGTTAACAGCGGTTTAAAATACATATCGACGAATTCAGC
>merus_KI439745_29939-30040 miR-10-5p mature: ACCCTGTAGATCCGAATTTGTT at base 21 29960
GTCGATTTATGTTCTACATCCACCCTGTAGATCCGAATTTGTTTGAACTTATATTAATAACAAATTCGGTTCTAGAGAGGTTTGTGTGGGGCATTTGTTAAC
>merus_KI439036_279506-279630 mir-286 mature: not detected
TTTGCACTGACGATTTTTTCAACGATTTAGGGTACGAGTGTTCGGTCTAGTCACTTTTTGTCAATTCAATCACAAGCGACTACTCCGACATTCGCCCTAATCCGTGAGCCGGGACGTGAAACAAT
>merus_KI439845_9726-9820 putatively new miRNA mature: not detected
AAGAAGAAATTCATTGCAGCTGCTGACCACTGCACAAGATTAGAATGCGACTCTTGTGCGTGTGACAACGGCTATTATGGGTTTTCAAAATCATT
>merus_KI439136_155765-155887 mir-276 mature: AGCGAGGTATAGAGTTCCT at base 20 155785
CGTCACAAAGACAACCCACCAGCGAGGTATAGAGTTCCTATGTGCCCACTAGGCCGTTCGCTACTCATAGGAACTTCATACCGTGCTCTTGGATTGCTCTCAGCTCACCGTATGCCAGCCGCC
>merus_KI439136_219457-219573 mir-276 mature: AGCGAGGTATAGAGTTCCT at base 27 219484
AACCATTAATAAGAGGTGACTGCCATCAGCGAGGTATAGAGTTCCTACGGTAATCGATTGAAACTTTGTAGGAACTTCATACCGTGCTCTTGGATAGCCGTTTACCAGCGTGTGTGT
>merus_KI439136_219463-219562 mir-276 mature: AGCGAGGTATAGAGTTCCT at base 21 219484
TAATAAGAGGTGACTGCCATCAGCGAGGTATAGAGTTCCTACGGTAATCGATTGAAACTTTGTAGGAACTTCATACCGTGCTCTTGGATAGCCGTTTACC
>merus_KI439390_67801-67932 mir-133 mature: TTGGTCCCCTTCAACCAGCTGT at base 82 67883
TTTTGAATCACCGGATATAGCTGGTTGACATCGGGTCAAATCGTAATATTGTTGACGCAATATTTTCCCTTTGCGAATGCATTTGGTCCCCTTCAACCAGCTGTAGCAGTGATTGCAATCAACAGTGCCGCA
>merus_KI439390_67815-67905 mir-133 mature: TTGGTCCCCTTCAACCAGCTGT at base 68 67883
ATATAGCTGGTTGACATCGGGTCAAATCGTAATATTGTTGACGCAATATTTTCCCTTTGCGAATGCATTTGGTCCCCTTCAACCAGCTGTA
>merus_KI439094_484344-484450 mir-305 mature: ATTGTACTTCATCAGGTGCTCTG at base 15 reverse 484435
CACACACGGACGAATTCTTGTCAGCACATAGAGTGTACTCCAACATGTGCCGGGTTTTCTCAAATCCACCAGAGCACCTGATGAAGTACAATAGACATGTGACAAAG
>merus_KI439094_484449-484360 miR-305-5p mature: ATTGTACTTCATCAGGTGCTCT at base 14 reverse 484346 reverse strand is reported
TTTGTCACATGTCTATTGTACTTCATCAGGTGCTCTGGTGGATTTGAGAAAACCCGGCACATGTTGGAGTACACTCTATGTGCTGACAAG
>merus_KI439094_495823-495931 mir-275 mature: TCAGGTACCTGAAGTAGCGCGCG at base 66 reverse 495865
GTTGGTTGTGAGCCGAATAACGCGCGCTACTTCAGGTACCTGACTGCTAGCGAATGTGTACCAAGTCCCGGTTCCTGCTTAGCGCGTGTCATTAGACAGCTCAGGCAGC
>merus_KI439094_495824-495941 mir-275 mature: TCAGGTACCTGAAGTAGCGCGCG at base 76 reverse 495865
TTGGTTGTGAGCCGAATAACGCGCGCTACTTCAGGTACCTGACTGCTAGCGAATGTGTACCAAGTCCCGGTTCCTGCTTAGCGCGTGTCATTAGACAGCTCAGGCAGCTATCCACACA
>merus_KI438982_661985-662073 miR-1175-5p mature: AAGTGGAGTAGTGGTCTCATCG at base 16 662001
TATCACGATATGGAATAAGTGGAGTAGTGGTCTCATCGCTTAGCTTCAGAAAAGTGAGATTCTACTTCTCCGACTTAATTCATATCTAG
>merus_KI439191_112394-112485 mir-11 mature: CATCACAGTCTGAGTTCTTGCT at base 61 reverse 112424
GAACCATCGAGCAAGAACTCAGACTGTGATGTGAAAAGCTTCAAACGCGGCTAATAACCACACAGATCACAGTTCCAAGTTCTTGCCGGATG
>merus_AXCQ01006373_50913-51063 lin-4 mature: not detected
CTGTACGAAAATACCGTTGCATCTCAACCGCTAATACCGGAGATCAAAACTTGTGAAACTTTGCAACGATAGTCACAAGTTAGGGTCTCAGGGAATCAGCAGATACAAAAAAACGAAACAATAATAATAATGGTCTACTCTAAACGGAAAA
>merus_AXCQ01006373_50944-51004 125b-1 mature: not detected
TAATACCGGAGATCAAAACTTGTGAAACTTTGCAACGATAGTCACAAGTTAGGGTCTCAGG
>merus_AXCQ01006373_51022-50933 miR-125-5p mature: TCCCTGAGACCCTAACTTGTGA at base 16 reverse 50917 reverse strand is reported
TTTTGTATCTGCTGATTCCCTGAGACCCTAACTTGTGACTATCGTTGCAAAGTTTCACAAGTTTTGATCTCCGGTATTAGCGGTTGAGAT
>merus_AXCQ01006373_51471-51578 let-7 mature: TGAGGTAGTTGGTTGTATAGT at base 17 reverse 51561
TGTGGTTGCCGACTCACTCTACCCACGAGGTAAGTTAGCGGATTGTATAGTCGAGTATTGGAACCACGGTACTATACAACCAACTACCTCAACACGGGAGTAGGCACA
>merus_AXCQ01006373_51478-51581 let-7 mature: TGAGGTAGTTGGTTGTATAGT at base 20 reverse 51561
GCCGACTCACTCTACCCACGAGGTAAGTTAGCGGATTGTATAGTCGAGTATTGGAACCACGGTACTATACAACCAACTACCTCAACACGGGAGTAGGCACACTA
>merus_AXCQ01006373_55430-55557 mir-10 mature: AACCCGTAGATCCGAACTT at base 17 reverse 55540
TTGTCCAACAATCAATGTTCCAACCGATGAATGGCCAACCGTCGACAGAATCCCATATATCCGTTCTTGTGTCCAGTTGTACAGTGCAGCACAAGTTCGGATCTACGGGTTTCCACAGACGGGGCAGA
>merus_AXCQ01006373_55462-55555 mir-100 mature: AACCCGTAGATCCGAACTT at base 15 reverse 55540
GGCCAACCGTCGACAGAATCCCATATATCCGTTCTTGTGTCCAGTTGTACAGTGCAGCACAAGTTCGGATCTACGGGTTTCCACAGACGGGGCA
>merus_KI439746_13079-13181 mir-281-1 mature: not detected
ACGTTGAATATCGAATTGTACATAAAGAGAGCAATTCCATGACAGTGAATTATATCCCTACTGTCGACGGATAGCTCTCTTTATTTTCATATTCGATTGCGAT
>merus_KI439076_344527-344612 mir-308 mature: AATCACAGGAGTATACTGTGAG at base 54 reverse 344558
CCGGCAACATCTCACAGTATACTCCTGTGATTTGACCATTCAAAAGTAGCAAACTCACAGGGATATACTGCGAAACATCACACGAT
>merus_KI439076_344532-344609 putatively new miRNA mature: not detected
AACATCTCACAGTATACTCCTGTGATTTGACCATTCAAAAGTAGCAAACTCACAGGGATATACTGCGAAACATCACAC
>minimus_KB664255_398909-398993 miR-100 mature: AACCCGTAGATCCGAACTT at base 13 398922
CCCCGTCTGTGGAAACCCGTAGATCCGAACTTGTGCTGCATTGTAGTCAAGAACACAAGAACGGATGTACGGGATTCCGTCGACG
>minimus_KB664255_403120-403204 let-7 mature: TGAGGTAGTTGGTTGTATAGT at base 12 403132
CTATTCCCGTGTTGAGGTAGTTGGTTGTATAGTACCGTGGTTTCGATACTCGACTATACAATCCGCTAACTTACCTCGTGGGTAG
>minimus_KB664255_403633-403744 miR-125-5p mature: TCCCTGAGACCCTAACTTGTGA at base 29 403662
TATTGTTTCGTTTTTTTGTATCTGCTGATTCCCTGAGACCCTAACTTGTGACTATCGTTACAAAGTTTCACAAGTTTTGATCTCCGGTATTAGCGGTTGAGATGCAACGGTA
>minimus_KB664255_4697190-4697292 miR-9c mature: TCTTTGGTATTCTAGCTGTAGA at base 15 4697205
TAATTTCCGGCTGTATCTTTGGTATTCTAGCTGTAGACTGTTGTTTTGATTGTAATATCTCTAAAGCTTTAGTACCAGAGGTCCAACTGGGAATTGCTTGCTG
>minimus_KB664255_4699683-4699752 miR-306 mature: TCAGGTACTGGATGACTCTCAG at base 7 4699690
CACATGGTCAGGTACTGGATGACTCTCAGTCGTGTAAAATTCTGAGGAGCATTCAGTGCCTACCCCAGTG
>minimus_KB664255_4700194-4700277 miR-79-5p mature: GCTTTGGCGCTTTAGCTGTATGA at base 14 4700208
GCCCTGTTGTCTGCGCTTTGGCGCTTTAGCTGTATGATAGAATTTAAGCTATTTCATAAAGCTAGATTACCAAAGCATGGACGA
>minimus_KB664255_4769587-4769682 miR-1891 mature: TGAGGAGTTAATTTGCGTGTTT at base 19 4769606
TCCTTTTTTTCCGTCATGTTGAGGAGTTAATTTGCGTGTTTTTACATTCGATTAAACACGTCCATTAACTCTGGTACATGATGGTAAAAGCGAGCA
>minimus_KB664054_10325985-10326056 miR-210-5p mature: AGCTGCTGACCACTGCACAAGA at base 7 10325992
TCATTACAGCTGCTGACCACTGCACAAGATTAGAATGTGACTCTTGTGCGTGTGACAACGGCTATTGTGGGT
>minimus_KB664054_637131-637053 miR-927-5p mature: TTTAGAATTCCTACGCTTTACC at base 11 reverse 637042 reverse strand is reported
TAATGGTTTGTTTTAGAATTCCTACGCTTTACCCGTGATTAAAGTAGTGCGGCAAAGCGTTTGGATTCTGAAACGAAAC
>minimus_KB663610_11250867-11250784 miR-2765 mature: TGGTAACTCCACCACCGTTGGC at base 14 reverse 11250770 reverse strand is reported
ACGTTTCCGGAGCCTGGTAACTCCACCACCGTTGGCTTGAATTTGACTGCCAATGGGAGCTGGAGTTTCCGCGTGCCGAGCGTT
>minimus_KB663610_14655417-14655505 miR-34 mature: TGGCAGTGTGGTTAGCTGGTTG at base 14 14655431
GGCAATAGACGCTCTGGCAGTGTGGTTAGCTGGTTGTGTGGTCAGTTACATCTTCACAGCCACTATCCGCCCTGCCGTCGCGCTAATGC
>minimus_KB663610_15548228-15548319 miR-1000 mature: ATATTGTCCTGTCACAGCAGTA at base 13 15548241
CTAGCTGTCGATGATATTGTCCTGTCACAGCAGTACTTTTTGCCTAGTTTACTGTTGTTTCAGGACATTTCCACCGACGCTAGGGTTTTCAT
>minimus_KB663610_19857290-19857354 miR-1174 mature: TCAGATCTACTTCATACCCATG at base 33 19857323
CATCTGCTCCCGCCAGAGCCTTTCCCCATGCTGTCAGATCTACTTCATACCCATGAATGGTGGCG
>minimus_KB663610_19857427-19857518 miR-1175-5p mature: AAGTGGAGTAGTGGTCTCATCG at base 19 19857446
AAATATCACGATATGGAATAAGTGGAGTAGTGGTCTCATCGCTTAGTTTCAGAAAAGTGAGATTCTACTTCTCCGACTTAATTCATATCTAG
>minimus_KB663610_29876814-29876884 miR-252-5p mature: CTAAGTACTAGTGCCGCAGGAG at base 10 29876824
GAATTCTTTACTAAGTACTAGTGCCGCAGGAGAGATTCTAACCCCTGCTGCCCAAGTGCTTATCGAAGAGT
>minimus_KB663610_4245597-4245509 miR-315-5p mature: TTTTGATTGTTGCTCAGAAAGC at base 14 reverse 4245495 reverse strand is reported
GTGTTTGTATAAAATTTTGATTGTTGCTCAGAAAGCCGTGTTCTTTCCGCAATTCGCTTTCGAGCAGTAATCAAAGTCAAATAAAACAC
>minimus_KB663644_293105-293225 mir-133 mature: TTGGTCCCCTTCAACCAGCTGT at base 69 reverse 293156
CGCGCCACTGTGTTGATTGCAATCACTGCTACAGCTGGTTGAAGGGGACCAAATGCATTCGCAAAGGGAAAATATTGCGTCAACAATATTACGATTTGACCCGATGTCAACCAGCTATATC
>minimus_KB663644_4529442-4529530 miR-305-5p mature: ATTGTACTTCATCAGGTGCTCT at base 14 4529456
TTTGTCCCATGTCTATTGTACTTCATCAGGTGCTCTGGTGGATTTTAAAAACCCGGCACATGTTGGAGTACACTTTATGTGCTGACAAG
>minimus_KB663633_3508660-3508752 miR-13-5p mature: TCGTAAAAATGGTTGTGCTGTG at base 14 3508674
TGCTCGTGGTCAGGTCGTAAAAATGGTTGTGCTGTGTTGATTTGAGCAATGTTCATATCACAGCCATTTTGACGAGTTTGACTGCTCGTGAGC
>minimus_KB663633_3509127-3509035 miR-2b mature: TCACAGCCAGCTTTGATGAGC at base 61 3509188 reverse strand is reported
CACACGGCCTAGCTCATCAAAGCTGGCTGTGATATGAGATATCATATCGAAAGTGCACCATTTCACAGCCACTTTGAGAGACAGGACATGCGT
>minimus_KB663633_4704986-4704904 miR-276a-5p mature: CAGCGAGGTATAGAGTTCCTACG at base 6 reverse 4704898 reverse strand is reported
TGCCATCAGCGAGGTATAGAGTTCCTACGGTAATCGTTTGAAACTTTGTAGGAACTTCATACCGTGCTCTTGGATAGCCGTTT
>minimus_KB663766_1335660-1335732 TTCGGGTGCATTGTAGTTGCATTGCACTTACCGTGTTGGCAAGAGGTGCAGTACTTCTGCAATGCAACCCGAA mature: not detected
TTCGGGTTGCATTGCAGAAGTACTGCACCTCTTGCCAACACGGTAAGTGCAATGCAACTACAATGCACCCGAA
>minimus_KB663699_806943-806858 miR-263a-5p mature: AATGGCACTGGAAGAATTCACGGG at base 13 reverse 806845 reverse strand is reported
CCCTGGTACATGTAATGGCACTGGAAGAATTCACGGGATTTTTTTAAACATTCCCGTGTTCTCTTAGTGGCATACCTAGTACAGGG
>minimus_KB663832_11656763-11656675 miR-932-5p mature: TCAATTCCGTAGTGCATTGCAGT at base 16 reverse 11656659 reverse strand is reported
CATCCGCGGTCCGGCCTCAATTCCGTAGTGCATTGCAGTGTAGAACGTTACAAGCACGACTGCAAGCATTGTGGGAGTGAAGTCGCCCG
>minimus_KB663832_15986820-15986905 miR-929 mature: AAATTGACTCTAGTAGGGAGTC at base 15 15986835
CCTACGCGTGGGATTAAATTGACTCTAGTAGGGAGTCCTTTCATATGAGAGACTCCCTAACGGAGTCAGATTGATTCCGGTAGTGC
>minimus_KB663832_16747991-16748081 miR-283 mature: TAAATATCAGCTGGTAATTCT at base 13 16748004
TTCGACCGAAAGGTAAATATCAGCTGGTAATTCTAGGCTATCTATCCATCGTGCATCCCGGGATTTCAGCTGATATCCACTTTTCCGTCGA
>minimus_KB663721_12762286-12762203 miR-219 mature: TGATTGTCCAAACGCAATTCTTG at base 10 reverse 12762193 reverse strand is reported
TTTCTAGCTCTGATTGTCCAAACGCAATTCTTGTCGGTACTGTTCGCTACTCAAGAGTTGTGACTGGACATCCGTGGCTCGGAA
>minimus_KB663721_16673967-16674038 miR-2943 mature: TTAAGTAGGCACTTGCAGGCAAA at base 4 16673971
GATGTTAAGTAGGCACTTGCAGGCAAAGTGACATTCCGATCGTTGACTGCTTTTTCCTACTTTACATTGAGT
>minimus_KB663721_18830758-18830673 miR-7-5p mature: TGGAAGACTAGTGATTTTGTTGTT at base 14 reverse 18830659 reverse strand is reported
GGCAAAACATTGTATGGAAGACTAGTGATTTTGTTGTTTGGCTTACGATACTAACAATAAATCTCTCGTCTTTCTACAAAGTTTGC
>minimus_KB663721_2334696-2334793 miR-190 mature: AGATATGTTTGATATTCTTGGT at base 20 2334716
TTGGTGGGATAGTTTCGGTGAGATATGTTTGATATTCTTGGTTGTTAAGTTTTCAATTATCACCCAGGAATCAAACATATTATTACCGTGACTATCGT
>minimus_KB663721_7512810-7512713 miR-281-2-5p mature: AAGAGAGCTATCCGTCGACAGT at base 15 reverse 7512698 reverse strand is reported
TCGAATATGAAAATAAAGAGAGCTATCCGTCGACAGTAGGGATATAATTCACTGTCATGGAATTGCTCTCTTTATGTACAATTCGATATTCAACGAGT
>minimus_KB663721_7633105-7633015 miR-282 mature: AATCTAGCCTCTTCTAGGCTTTGTCTGT at base 11 reverse 7633004 reverse strand is reported
GTAACAGATCGAATCTAGCCTCTTCTAGGCTTTGTCTGTACAGTTTCTGCAACCCAGACATAGCCTGTCAGAGGTTAGGTGAAATCTGCTA
>minimus_KB663721_7826245-7826335 miR-263b mature: CTTGGCACTGGGAGAATTCACAG at base 15 7826260
TGACCAATTATGGACCTTGGCACTGGGAGAATTCACAGTGATCGTACCATATCGTTCTGTGGATCTTTTCGTGCCATCGTTCAGATTTGGT
>minimus_KB664165_1626394-1626484 miR-988-5p mature: GTGTGCTTTGTGACAATGAGA at base 16 1626410
ATTGGACCCTGCCGGTGTGTGCTTTGTGACAATGAGATTTTACAGTTAAAGTTCATCCCCTTGTTGCAAACCTCACGCTGGCGGTGTTTCC
>minimus_KB664165_9272947-9273027 miR-9a mature: TCTTTGGTTATCTAGCTGTATGA at base 10 9272957
GTCAATGTTCTCTTTGGTTATCTAGCTGTATGAGTGTATTTAAAACGTCATAAAGCTAGCATACCGAAGTTAATAATTGAC
>minimus_KB663677_1997825-1997740 miR-8-5p mature: CATCTTACCGGGCAGCATTAGA at base 13 reverse 1997727 reverse strand is reported
GGGTTTCTGTTCACATCTTACCGGGCAGCATTAGATATTTTATCGGATATTTCTAATACTGTCAGGTAAAGATGTCGTCCGAGCCC
>minimus_KB663622_1500251-1500180 bantam-5p mature: CCGGTTTTCATTTTCGATCTGAC at base 4 reverse 1500176 reverse strand is reported
AGAACCGGTTTTCATTTTCGATCTGACTTATTTTTTTCTCAAACAAGTGAGATCACTTTGAAAGCTGATTTT
>minimus_KB663810_357766-357886 miR-993-5p mature: CTACCCTGTAGTTCCGGGCTTTTG at base 18 357784
TAAGCGCTCCTCCGTGACCTACCCTGTAGTTCCGGGCTTTTGTGGGTTGAAATACTATACACATATAGATTCATATATACTTATCAGAAGCTCGTTTCTATAGAGGTATCTCACGGAGTGA
>minimus_KB663810_357840-357887 miR-993-3p mature: GAAGCTCGTTTCTATAGAGG at base 12 357852
ATATACTTATCAGAAGCTCGTTTCTATAGAGGTATCTCACGGAGTGAA
>minimus_KB663810_417499-417611 mir-10 mature: CAAATTCGGTTCTAGAGAGGTTT at base 74 reverse 417537
ATCAAATGCCCCACACAAACCTCTCTAGAACCGAATTTGTCGCTTGTTGAATTTCAAACAAATTCGGATCTACAGGGTAGATGTAGAACATAAATCGACGAATAACTCTGCAA
>minimus_KB663810_417588-417503 miR-10-5p mature: TACCCTGTAGATCCGAATTTGT at base 11 reverse 417492 reverse strand is reported
TGTTCTACATCTACCCTGTAGATCCGAATTTGTTTGAAATTCAACAAGCGACAAATTCGGTTCTAGAGAGGTTTGTGTGGGGCATT
>minimus_KB663810_819313-819396 miR-iab-4-5p mature: ACGTATACTGAATGTATCCTGA at base 14 819327
GTGCCGCTTCATGAACGTATACTGAATGTATCCTGAGTGCTACTTATCCGGTATACCTTCAGTATACGTAACAAGAGGCGACAC
>minimus_KB663810_819390-819327 miR-iab-8-5p mature: TTACGTATACTGAAGGTATACC at base 7 reverse 819320 reverse strand is reported
CCTCTTGTTACGTATACTGAAGGTATACCGGATAAGTAGCACTCAGGATACATTCAGTATACGT
>minimus_KB664266_3019948-3020007 miR-184 mature: TGGACGGAGAACTGATAAGGGC at base 38 3019986
CCCTTATCATTCTTTCGCCCCGTGTGCTTTCTAACAACTGGACGGAGAACTGATAAGGGC
>minimus_KB664266_7843472-7843513 miR-124 mature: TAAGGCACGCGGTGAATGCCAAG at base 15 7843487
CTTTTGCAAATTTCATAAGGCACGCGGTGAATGCCAAGAGCG
>minimus_KB664266_8048266-8048176 miR-1-5p mature: CCATGCTTCCTTGCATTCAATA at base 14 reverse 8048162 reverse strand is reported
AAGCTGCGAAAGTTCCATGCTTCCTTGCATTCAATAGTGCGTTTGAAAAACCTATGGAATGTAAAGAAGTATGGAGCGCTCGGGCTAGTTC
>minimus_KB664266_8484416-8484438 miR-965 mature: TAAGCGTATAGCTTTTCCCATT at base 0 8484416
TAAGCGTATAGCTTTTCCCATTT
>minimus_KB663943_6377067-6377161 miR-307a-5p mature: ACTCACTCAACCTGGGTGTGAT at base 16 6377083
ACTCTTTGTCTCGTTCACTCACTCAACCTGGGTGTGATGCTTATTTGAATCATCACAACCTCCTTGAGTGAGCGACCGCGAATTGAGTAAAGCCA
>quadriannulatus_KB665398_5370784-5370894 miR-92b mature: AATTGCACTTGTCCCGGCCTGC at base 60 reverse 5370834
GATTGTTTGATGATTCGGGGCGGTAAGCTGCAGGCCGGGACAAGTGCAATTTGACATTGAAAATCAGCAAATAATGCACCCGTCACGTCCTACATCCGGAGCCCTAAGATT
>quadriannulatus_KB665398_5385265-5385355 miR-92a mature: TATTGCACTTGTCCCGGCCTAT at base 49 reverse 5385306
TTTGTCAGGCCTTACCACACATAGGCCGGGACAAGTGCAATATTAGTATGAAACACAATTTTGCTCTTGAGCCGGCCGACGCGTAGTCCTG
>quadriannulatus_KB665398_5744756-5744874 miR-929 mature: AAATTGACTCTAGTAGGGAGTC at base 19 5744775
AATGCCTACGCGTGGGATTAAATTGACTCTAGTAGGGAGTCCTTTTATACGAGCGACTCCCTAACGGAGTCAGATTGATTCCGGTAGTGCACCTGTCGACAGCAAGCATCGTAAATCTG
>quadriannulatus_KB666132_14879-14984 putatively new miRNA mature: not detected
CGTTGTTCTCCGCCACCTCCGCCTTCCGCAGCGCCCTCCACCAGCGCTTGATGATGCTGCTGATGGTGGTGGTGGTGGTGGGGATGGTGATGATGATGCTGATGAT
>quadriannulatus_KB667398_405092-405216 miR-2b mature: TCACAGCCAGCTTTGATGAGC at base 77 reverse 405139
CTTTAGGCGAAAGCGTCACACGGCCTAGCTCATCAAAGCTGGCTGTGATATGAGATATCGGATCGAAAGTGCACCATTTCACAGCCACTTTGAGAGACAGGACATGCGTTTGTACCGAGAGAAAG
>quadriannulatus_KB667398_405363-405487 miR-2 mature: TATCACAGCCAGCTTTGAAGAGC at base 74 reverse 405413
GCTGGTGGTGAGTTTACGCCACCGTGACGCTCTTCAAAGCTGGCTGTGATATGCGAAAAAGGAATCTTCCCTTATACAGTGAAGGACGCATTTCACAGCCACTTTGAGAGGGTCAAAGTGACAAC
>quadriannulatus_KB667398_405534-405628 miR-13b-3p mature: TATCACAGCCATTTTGACGAGT at base 41 reverse 405587
TCCCACGCTGTACATTGCTCAAGGGTGGTCAAACTCGTCAAAATGGCTGTGATATGAACTTTTCTTAAATCGACACGGCACAACCATTTTTACGA
>quadriannulatus_KB667398_406725-406811 mir-2c mature: TATCACAGCCAGCTTTGATGAGC at base 52 reverse 406759
AAGTGACGCATTGCTCATCAAAGCTGGCTGTGATAGCAACTATCAAAGCAAGCTACAACAACCAAGTTTGATGACAATGCATGGCAC
>quadriannulatus_KB667433_579667-579770 miR-9c mature: TCTTTGGTATTCTAGCTGTAGA at base 25 579692
ATTTTGTTAATAATTTCCGGCTGTATCTTTGGTATTCTAGCTGTAGAATGTTGTTTTCATTGTAATATCTCTAAAGCTTTAGTACCAGAGGTCCAACTGGGAAT
>quadriannulatus_KB667433_582261-582371 miR-306 mature: TCAGGTACTGGATGACTCTCAG at base 21 582282
TTCTGCGTCCTTTTCACATGGTCAGGTACTGGATGACTCTCAGTTGTGTGTAAAAGATGCTGAGGGCCTTCTGGTACCTACCCCAGTGAGGACGCCATTCGACCAACTTCC
>quadriannulatus_KB667433_582545-582654 miR-79-5p mature: GCTTTGGCGCTTTAGCTGTATGA at base 24 582569
CTACGAGAGCGCCCTTTTGTCCGTGCTTTGGCGCTTTAGCTGTATGATAGAATTTGAACTATTTCATAAAGCTAGATTACCAAAGCATAGACGAATTGGGACAATGCTGC
>quadriannulatus_KB667433_583073-583165 miR-9b mature: ACTTTGGTGATTTTAGCTGTATG at base 14 583087
TGCCACTTATTGGGACTTTGGTGATTTTAGCTGTATGTTGAATGCATTCCTAACCACATATAGCTTTATCACCAAAAACCTAATGTGTGTGTA
>quadriannulatus_KB667433_646873-646986 miR-1891 mature: TGAGGAGTTAATTTGCGTGTTT at base 33 646906
GCCCGGACACGTAGACCTCTTTTTCCGTCATGTTGAGGAGTTAATTTGCGTGTTTTTATATTTGATTAAACACGTCCATTAACTCTGGTACATGATGGTAAAAGCGAGCAACGA
>quadriannulatus_KB667666_3744764-3744856 mir-4153 mature: not detected
ATATGTATATCACGATATGGAATAAGTGGAGTAGTGGTCTCATCGCTTAGCTTCAGAAAAGTGAGATTCTACTTCTCCGACTTAATTCATATC
>quadriannulatus_KB666810_23761-23855 miR-375 mature: TTTGTTCGTTTGGCTCGAGTTA at base 50 reverse 23805
CATGCTGCAAATTAGAACTGGCATAACTCGAGCCAAACGAACAAACTCTTTCATTCTAAAAAGTTTCTGTACGCGTGGCTTAAGTAATCCAAATT
>quadriannulatus_KB665943_465098-465187 putatively new miRNA mature: not detected
ATAATCCTGGACTCAATGTAAAGTAGGAAAAAGCAGTCAACGATCGGAATGTCACTTTGCCTGCAAGTGCCTACTTAACATCCACCGGGA
>quadriannulatus_KB667448_43658-43765 miR-10-3p mature: CAAATTCGGTTCTAGAGAGGTTT at base 70 reverse 43695
ACAAATGCCCCACACAAACCTCTCTAGAACCGAATTTGTTATTAATATAAGTTCAAACAAATTCGGATCTACAGGGTGGATGTAGAACATAAATCGACGAAGATAAAT
>quadriannulatus_KB667448_43746-43661 miR-10-5p mature: ACCCTGTAGATCCGAATTTGTT at base 12 reverse 43649 reverse strand is reported
TGTTCTACATCCACCCTGTAGATCCGAATTTGTTTGAACTTATATTAATAACAAATTCGGTTCTAGAGAGGTTTGTGTGGGGCATT
>quadriannulatus_KB667877_666348-666417 mir-278 mature: TCGGTGGGACTTTCGTCCGTTT at base 46 reverse 666371
ACAAACGGACGAAAGTCCCACCGACCTCGTGTCAAACGGAACGGTCGTTGAAGACTATCGTCCGTCCGTA
>quadriannulatus_KB666954_837852-837954 miR-996 mature: TGACTAGATTACATGCTCGTCT at base 61 reverse 837893
ATGGTCGATCTCAGTATTATAGACGAGCATGTAATCTAGTCACGAAACTTTAACTGAAAACGTGTTCTAGAAAACATGCTCGCCTACAAAGCGGAGAATAATG
>quadriannulatus_KB666954_838351-838443 mir-279 mature: TGACTAGATCCACACTCATTAA at base 55 reverse 838388
ATGGTTCCAAACAACATTAATGAGTGTGGATCTAGTCACAATTGAATATTCATGTGAAATCACTAGATTCACACCCATTTACACTGATAGGAA
>quadriannulatus_KB667889_21079-21180 miR-281-2-5p mature: AAGAGAGCTATCCGTCGACAGT at base 19 21098
GCAATCGAATATGAAAATAAAGAGAGCTATCCGTCGACAGTAGGGATATAATTCACTGTCATGGAATTGCTCTCTTTATGTACAATTCGATATTCAACGTGC
>quadriannulatus_KB665910_301279-301398 miR-iab-4-5p mature: ACGTATACTGAATGTATCCTGA at base 29 301308
ATGAGCGTTGTTCGAGTGCCGCTTCATGAACGTATACTGAATGTATCCTGAGTGCTACTTATCCGGTATACCTTCAGTATACGTAACAAGAGGCGACACAATCATCGTTGATGTCGTGAT
>quadriannulatus_KB667866_203053-203143 mir-133 mature: TTGGTCCCCTTCAACCAGCTGT at base 68 203121
ATATAGCTGGTTGACATCGGGTCAAATCGTAATATTGTTGACGCAATATTTTCCCTTTGCGAATGCATTTGGTCCCCTTCAACCAGCTGTA
>quadriannulatus_KB667855_97137-97223 miR-7-5p mature: TGGAAGACTAGTGATTTTGTTGTT at base 14 97151
GGCAAAACATTGTATGGAAGACTAGTGATTTTGTTGTTTGGCTTATGATACTAACAATAAATCTCTCGTCTTTCTACAAAGTTTGCC
>quadriannulatus_KB667456_1673340-1673426 mir-184 mature: TGGACGGAGAACTGATAAGGGC at base 51 1673391
CGGTGCACTCGAACCCTTATCATTCTTTCGCCCCGTGTGCTTTCTAACAACTGGACGGAGAACTGATAAGGGCCCGGGTCACCTTTA
>quadriannulatus_KB667456_2099756-2099861 miR-286 mature: TGACTAGACCGAACACTCGCGTCCT at base 66 reverse 2099795
TTGGGTCGTTCGTTTAGGACGCGAGTGTTCGGTCTAGTCACTAGGGTGAAACCGAATGACTGCGACAGCGACTAGTCCGACAATCGCCCCAAATTATGACCGTTCT
>quadriannulatus_KB668066_622758-622841 mir-305 mature: ATTGTACTTCATCAGGTGCTCTG at base 14 reverse 622827
AGCACATAGAGTGTACTCCAACATGTGCCGGGTTTTCTCAAATCCACCAGAGCACCTGATGAAGTACAATAGACATGTGACAAA
>quadriannulatus_KB668066_631593-631701 mir-275 mature: TCAGGTACCTGAAGTAGCGCGCG at base 64 reverse 631637
TAGTTGGTAGTGAGCCGAATAACGCGCGCTACTTCAGGTACCTGACTGCTAGCGAATGTGTACCAAGTCCCGGTTCCTGCTTAGCGCGTGTCATTAGACGGCTCAGGCA
>quadriannulatus_KB666844_26452-26333 miR-993-5p mature: CTACCCTGTAGTTCCGGGCTTTTG at base 16 reverse 26317 reverse strand is reported
TGCGCTCCTCCGTGACCTACCCTGTAGTTCCGGGCTTTTGTGGGTTGAAATATTATACATATATAATCTCATATACGCTTATCAGAAGCTCGTTTCTATAGAGGTATCTCAGGGAGTGAA
>quadriannulatus_KB666509_1566441-1566566 miR-219 mature: TGATTGTCCAAACGCAATTCTTG at base 24 1566465
GGCATCATTAACAATTTCTAGCTCTGATTGTCCAAACGCAATTCTTGTCCTGTGCTGGTTTAGCTACTCAAGAGTTGTGACTGGACATCCGTGGCTCGGAAGCGGATATCAACGGGACAGTGCCAG
>quadriannulatus_KB666509_4771730-4771639 miR-276a-5p mature: CAGCGAGGTATAGAGTTCCTACG at base 12 reverse 4771627 reverse strand is reported
GGTGACTGCCATCAGCGAGGTATAGAGTTCCTACGGTAATCGATTGAAACTTTGTAGGAACTTCATACCGTGCTCTTGGATAGCCGTTTACC
>quadriannulatus_KB666509_6018477-6018607 miR-263b-3p mature: TGGATCTTTTCGTGCCATCGT at base 85 reverse 6018522
TTGACGATGGTGGCACCAAATCTGAACGATGGCACGAAAAGATCCACAGAAACGATATGGTACGATCCACTGTGAATTCTCCCAGTGCCAAGGTCCATAATTGGTCACGGTAGTGTACACCCGTTCACGGT
>quadriannulatus_KB666509_6018583-6018488 miR-263b mature: CTTGGCACTGGGAGAATTCACAG at base 15 reverse 6018473 reverse strand is reported
TGACCAATTATGGACCTTGGCACTGGGAGAATTCACAGTGGATCGTACCATATCGTTTCTGTGGATCTTTTCGTGCCATCGTTCAGATTTGGTGCC
>quadriannulatus_KB666509_6306413-6306519 miR-282 mature: AATCTAGCCTCTTCTAGGCTTTGTCTGT at base 15 6306428
ACCAGTAACAGAGCTAATCTAGCCTCTTCTAGGCTTTGTCTGTACAGTTTCTGCAAACCAGACATAGCCTGTCAGAGGTTAGGTGAAATCTGCTAGCACAACGGTGT
>quadriannulatus_KB667287_950069-950181 miR-252-5p mature: CTAAGTACTAGTGCCGCAGGAG at base 38 950107
TGGATGTGAAAATGCCCGAAACTGATAAGAATTCTTTACTAAGTACTAGTGCCGCAGGAGAGATTCTAACCCCTGCTGCCCAAGTGCTTATCGAAGAGTTCCGCTCTCTCAAC
>quadriannulatus_KB665621_1556645-1556740 mir-1000 mature: ATATTGTCCTGTCACAGCAGTA at base 15 reverse 1556725
GGATGAAAACCCTAGCGTCGATGGAAATGTCCCGAAACAACAGTAAACTAGGCAAAAAGTACTGCTGTGACAGGACAATATCATCGACTGCTAGGG
>quadriannulatus_KB665621_1753604-1753709 mir-11 mature: CATCACAGTCTGAGTTCTTGCT at base 73 reverse 1753636
GCGAACCATCGAGCAAGAACTCAGACTGTGATGTGAAGAGCTTCGAACGCGGCTAATAACCACACAGATCACAGTTCCAAGTTCTTGCCGGATGCAACTCGCTAAT
>quadriannulatus_KB666032_169879-169967 mir-989 mature: TGTGATGTGACGTAGTGGTAC at base 67 169946
TACGCCGCTACGTTGCTTTCACTTGGTACGCTCGTATAGTATAGAGCTAAAAGTAAACATAGATCCATGTGATGTGACGTAGTGGTACC
>quadriannulatus_KB668088_1009661-1009748 mir-137 mature: TATTGCTTGAGAATACACGTAG at base 54 1009715
AAAACTTGGTTGGCCACGCGTATTCTTGGGTTACTAACACACTGTTTATGTTGTTATTGCTTGAGAATACACGTAGTTGACTAGTGTT
>quadriannulatus_KB667811_217507-217592 miR-263a-5p mature: AATGGCACTGGAAGAATTCACGGG at base 13 217520
CCCTGGTACATGTAATGGCACTGGAAGAATTCACGGGATTTTTTTCAACATTCCCGTGTTCTCTTAGTGGCATACCTAGTACAGGG
>quadriannulatus_KB665599_243917-244018 miR-8-5p mature: CATCTTACCGGGCAGCATTAGA at base 16 243933
CTGGGGTGTCTGTTCACATCTTACCGGGCAGCATTAGATATGTTATCGGATATTTCTAATACTGTCAGGTAAAGATGTCGTCCGAGCCCATGCTCATCTTTT
>quadriannulatus_KB666510_1050405-1050507 mir-9-1 mature: TCTTTGGTTATCTAGCTGTATGA at base 28 1050433
CTCTTCTATGTTCTCTTCGTCAATGTTCTCTTTGGTTATCTAGCTGTATGAGTGTATTTTAAACGTCATAAAGCTAGCATACCGAAGTTAATAATTGACTGAT
>quadriannulatus_KB667711_430137-430237 mir-315 mature: TTTTGATTGTTGCTCAGAAAGCC at base 19 reverse 430218
AGAGTTAGTGTTGTATTTGACTTTGATTACTGCCCGAAAGCGAATTGCTTAATCGACACGGCTTTCTGAGCAACAATCAAAATTTTATACAAACACATCAC
>quadriannulatus_KB668111_368749-368840 miR-100 mature: AACCCGTAGATCCGAACTT at base 14 368763
GCCCCGTCTGTGGAAACCCGTAGATCCGAACTTGTGCTGCACTGTACAACTGGACACAAGAACGGATATATGGGATTCTGTCGACGGTTGGC
>quadriannulatus_KB668111_372713-372814 let-7 mature: TGAGGTAGTTGGTTGTATAGT at base 15 372728
TGTCTACTCCCGTGTTGAGGTAGTTGGTTGTATAGTACCGTGGTTCCAATACTCGACTATACAATCCGCTAACTTACCTCGTGGGTAGAGTGAGTCGGCAAC
>quadriannulatus_KB668111_373234-373345 miR-125-5p mature: TCCCTGAGACCCTAACTTGTGA at base 29 373263
TATTGTTTCGTTTTTTTGTATCTGCTGATTCCCTGAGACCCTAACTTGTGACTATCGTTGCAAAGTTTCACAAGTTTTGATCTCCGGTATTAGCGGTTGAGATGCAACGGTA
>quadriannulatus_KB668111_80071-80168 miR-1-5p mature: CCATGCTTCCTTGCATTCAATA at base 20 80091
GAAGCAAAGCTGCGAAAGTTCCATGCTTCCTTGCATTCAATAGTATGTTTCAAAAACCCTATGGAATGTAAAGAAGTATGGAGCGATTGGGCTAGTTC
>quadriannulatus_KB666065_1833563-1833663 miR-34 mature: TGGCAGTGTGGTTAGCTGGTTG at base 15 1833578
AGGCAATATACGCTCTGGCAGTGTGGTTAGCTGGTTGTGTGGTTTTCCCATCTTCACAGCCACTATCCGCCCTGCCGTCGCGCTAATGCCCAAACATTCGA
>quadriannulatus_KB666065_1831680-1831785 TCCTGAGTTTTGGGGTACGTGTCAGAGGTGCATTTACATCGAACTATTCCAGTTAAGGTATTTGTAAATGCACTATCTGGTACGACATTCCAGAATCGATAATCGA mature: not detected
TCCTGAGTTTTGGGGTACGTGTCAGAGGTGCATTTACATCGAACTATTCCAGTTAAGGTATTTGTAAATGCACTATCTGGTACGACATTCCAGAATCGATAATCGA
>quadriannulatus_KB667478_883699-883784 miR-308 mature: AATCACAGGAGTATACTGTGAG at base 54 reverse 883730
CCGGCAACATCTCACAGTATACTCCTGTGATTTGACCATTTAAAAGAAGCAAACTCACAGGGATATACTGCGAAACATCACACGAT
>quadriannulatus_KB667678_2457768-2457841 mir-307 mature: TCACAACCTCCTTGAGTGAG at base 47 reverse 2457794
GCGGTCGCTCACTCAAGGAGGTTGTGATGATTCAAAAAAGCATCACACCCAGGTTGAGTGAGTGATCGAGAGAA
>quadriannulatus_KB665433_617727-617813 miR-285-3p mature: TAGCACCATTCGAAATCAGTAC at base 54 reverse 617759
TCCTTCGTCGGGTACTGATTTCGAATGGTGCTAGAACGATTTCATATGCCATCTAAGCACCGATAGGAAGCCAGTGCCCGTCAGGAT
>quadriannulatus_KB665844_66319-66416 mir-286 mature: not detected
TCACGGCTTAGGGCGAATGTCGGAGTAGTCGCTTGTGATTGAATTGACAAAAAGTGACTAGACCGAACACTCGTATCCTAAATCGTTGAAAAAATCGT
>quadriannulatus_KB665844_66726-66809 putatively new miRNA mature: not detected
AGGGTGTCAATATTGAAGGAACTTCTGCTGTGATCTGAGTTATAGATCATATCACAGTAGTTGTACTTTAATGTCGACATTTCC
>quadriannulatus_KB667944_823815-823903 mir-927 mature: TTTTAGAATTCCTACGCTTTACC at base 12 reverse 823891
TTGTTAACGTTTCGTTTCAGAATCCAAACGCTTTGCCGCACTACTTTAATCACGGGTAAAGCGTAGGAATTCTAAAACAAACCATTAAC
>quadriannulatus_KB667944_823905-823813 miR-927-5p mature: TTTAGAATTCCTACGCTTTACC at base 15 reverse 823798 reverse strand is reported
TAGTTAATGGTTTGTTTTAGAATTCCTACGCTTTACCCGTGATTAAAGTAGTGCGGCAAAGCGTTTGGATTCTGAAACGAAACGTTAACAACG
>quadriannulatus_KB665954_1497285-1497396 miR-190 mature: AGATATGTTTGATATTCTTGGT at base 20 1497305
TTGGTGGGACAGTTTCGGTGAGATATGTTTGATATTCTTGGTTGTTAAGATTTCAATTATCACCCAGGAATCAAACATATTATTACCGTGACTGTCGTTGGTCATCGGAAAG
>quadriannulatus_KB665954_1898478-1898574 putatively new miRNA mature: not detected
GCATGAGTGTGTATGTGTGTGTGTAACCACATCATCGTCCGTTTTGCACTCGGCACAGCGACCGACGGGTGAACACGCACACACACTCATGCGAACA
>quadriannulatus_KB667489_326436-326529 mir-932 mature: TCAATTCCGTAGTGCATTGCAGT at base 15 326451
ATCCTCGGACCGGCCTCAATTCCGTAGTGCATTGCAGTGTAGAACGGTTACGAGAACGACTGCAAGCATTGTGGGAGTGAAGCCGTCCGCAGGA
>quadriannulatus_KB667655_542230-542314 mir-124 mature: TAAGGCACGCGGTGAATGCCAAG at base 52 reverse 542262
ATCGTTCGCTCTTGGCATTCACCGCGTGCCTTATGAAATCCGCAATAGAACATACAGGCCTACAGTGAACACCAGGAGAAAAACG
>quadriannulatus_KB667655_542341-542400 putatively new miRNA mature: not detected
AAACATTTGCCCGGACGGTGTCACTACGCGCCGTGGTAACACGTGACATCCGTGCCCGGG
>quadriannulatus_KB666287_1856762-1856851 mir-965 mature: TAAGCGTATAGCTTTTCCCATT at base 56 1856818
AAATCGACGAATTCTGAAAGGGGAATGCTGTACACTCTATGTGCTAAAAATATCCATAAGCGTATAGCTTTTCCCATTTAGCGTTCGTTG
>quadriannulatus_KB667839_2385-2306 miR-210-5p mature: AGCTGCTGACCACTGCACAAGA at base 12 reverse 2294 reverse strand is reported
GAAATTCATTGCAGCTGCTGACCACTGCACAAGATTAGAATGCGACTCTTGTGCGTGTGACAACGGCTATTATGGGTTTT
>quadriannulatus_KB665843_1837394-1837476 miR-2765 mature: TGGTAACTCCACCACCGTTGGC at base 15 1837409
CACGTTTCCGGAGCCTGGTAACTCCACCACCGTTGGCGAGATTTGACTGCCAATGGGAGCTGGAGTTTCCGCGTGCCGAACGT
>quadriannulatus_KB665843_298967-299082 mir-283 mature: TAAATATCAGCTGGTAATTCT at base 25 298992
GACCACATTTAGTTCGACCGAAAGGTAAATATCAGCTGGTAATTCTAGGCTATCAATCCATCGTGCATCCCGGGATTTCAGCTGATATCCACTTTTCCGTCGAGAAAACCCTTTTT
>quadriannulatus_KB665843_300201-300313 MIR396c mature: not detected
TGGGCGGCAATCTCAAATTGTAATAGTGTGTCACCGTTAACGGCTGGACCATTGTGCTGCCATCGTGATCCACCGAGAAAAACACACATTACAGATTGGGATTACCCCGTCCA
>quadriannulatus_KB665843_300961-301077 miR-12-3p mature: TGAGTATTACATCAGGTACTGGT at base 6 300967
CCGGGGTGAGTATTACATCAGGTACTGGTGTGTAATTTAAACGACCATCGGACATGGGGGCTGCCCAACTCCTCTTCTGTCCCCGGTCAAGCTATCAGTACTTGTGTTATACTCTCC
>quadriannulatus_KB666910_41484-41598 miR-87 mature: GGTGAGCAAATATTCAGGTGT at base 69 reverse 41529
GCGACGAATGTGACCGCTCGTCGACACACCTGAATATTTGCTCACCTTGGTTTCGAACACGCATCAGGTTTAGCAAATTTCAGGCTGGGCCGAGAGAAATCGTTATGCATTGGAG
>quadriannulatus_KB667561_4128-4238 bantam-5p mature: CCGGTTTTCATTTTCGATCTGAC at base 26 4154
TGTGTGGATGAAATGTAATCACAGAACCGGTTTTCATTTTCGATCTGACTTATTTTTTTCACAAACAAGTGAGATCACTTTGAAAGCTGATTTTGTACAATTAATTCAACG
>sinensis_KI397833_207163-207316 mir-10 mature: CAAATTCGGTTCTAGAGAGGTTT at base 78 207241
CCCTTTGTAAAGTTTTTCGTCGATTTATGTTCTACATCTACCCTGTAGATCCGAATTTGTTTGAAGTTTAAAAAGCGACAAATTCGGTTCTAGAGAGGTTTGTGTGGAACATTTGATAACAGCGAATGTAGCCAGACTGAATATCGACGAAATC
>sinensis_KI397833_207181-207282 miR-10-5p mature: TACCCTGTAGATCCGAATTTGT at base 20 207201
GTCGATTTATGTTCTACATCTACCCTGTAGATCCGAATTTGTTTGAAGTTTAAAAAGCGACAAATTCGGTTCTAGAGAGGTTTGTGTGGAACATTTGATAAC
>sinensis_KI397833_246842-246801 miR-993-3p mature: GAAGCTCGTTTCTATAGAGG at base 6 reverse 246795 reverse strand is reported
TTATCAGAAGCTCGTTTCTATAGAGGTATCTCACGGGGTGAA
>sinensis_KI397833_246920-246801 miR-993-5p mature: CTACCCTGTAGTTCCGGGCTTTTG at base 15 reverse 246786 reverse strand is reported
GCGCTCCTCCGTGACCTACCCTGTAGTTCCGGGCTTTTGTGGGTTGAAAATCAGAAATAGATGGAAATTCATATACACTTATCAGAAGCTCGTTTCTATAGAGGTATCTCACGGGGTGAA
>sinensis_KI398548_23296-23380 miR-2765 mature: TGGTAACTCCACCACCGTTGGC at base 14 23310
ACGTTTCCGGAGCCTGGTAACTCCACCACCGTTGGCGTGATTTGATGGCCAATGGGAGCTGGAGTTTCCGCGTGCCGAACGTTCA
>sinensis_AXCK01023479_4813-4922 mir-2 mature: TATCACAGCCAGCTTTGATGAGC at base 67 reverse 4855
ACGCTGTCGCACACAGCCTAGCTCATCAAAGCTGGCTGTGATATGGCAATGTAAATAACATCATTTCACAGCCACTTTGAGAGGGAGGACATGGCGAAATTTCACCGTTT
>sinensis_AXCK01023479_4822-4905 miR-2b mature: TCACAGCCAGCTTTGATGAGC at base 52 reverse 4853
CACACAGCCTAGCTCATCAAAGCTGGCTGTGATATGGCAATGTAAATAACATCATTTCACAGCCACTTTGAGAGGGAGGACATG
>sinensis_AXCK01023479_5232-5345 mir-2 mature: not detected
CCGGACGCAAATGTTCTATTCCACGCAGTCAAACTCGTCAAAATGGCTGTGATATGAACTTTCGCAAATCAGCACGGCACAACCATTTTTACGACCTGACCACCTGAATCATCG
>sinensis_AXCK01023479_6223-6319 mir-2 mature: TATCACAGCCAGCTTTGATGAGC at base 61 reverse 6258
TGAGTGACGCATTGCTCATCAAAGCTGGCTGTGATAGCATTTTGAAATCACGCTAAAACAACCAAGTTTGATGACAACGCATTTGCACCCGTTGGTT
>sinensis_KI400292_14868-14792 miR-965 mature: TAAGCGTATAGCTTTTCCCATT at base 49 reverse 14743 reverse strand is reported
ATTCCGAACGGGGGATGCTGTGCGCTCTATGTGGCCGATTGCAAATCCATAAGCGTATAGCTTTTCCCATTTGGCGT
>sinensis_AXCK01025023_1100-1197 mir-31 mature: TGGCAAGATGTTGGCATAGCT at base 19 reverse 1178
CGATGTTAGTAAATTGGAAAAATAAACAAGAAGTTGAATAGCTAAATCCAAATCTTTTAGCTATGCCAACATCTTGCCAAGTTGCCAATTTGATCATC
>sinensis_AXCK01025023_1124-1192 mir-31 mature: TGGCAAGATGTTGGCATAGCT at base 14 reverse 1178
AACAAGAAGTTGAATAGCTAAATCCAAATCTTTTAGCTATGCCAACATCTTGCCAAGTTGCCAATTTGA
>sinensis_KI399147_152-253 putatively new miRNA mature: not detected
CCAGGAGTGCACCGTGACCGGCCAGAGCTAATTGGAGTATTTCGTGAGGATTTGACAGCGTTCATGAAATCTTTGATTAGGTCTGGTTGTTCCGAGTGGATT
>sinensis_KI399147_2899-3014 putatively new miRNA mature: not detected
GGCATCCAGGAGTGCACCGTGACCGGCCAGAGCTAATTGGAGTATTTCGTGAGGATTTGACAACGTTCATGAAATCTTTGATTAGGTCTGGTTGTTCCGAGTGGATCAAAACAACC
>sinensis_KI398489_1632-1727 mir-281-1 mature: not detected
ACATCATAATCGAATATGAAAATAAAGAGAGCTATCCGTCGACAGTAGGGATATAATTCACTGTCATGGAATTGCTCTCTTTATGTACAATTCGAT
>sinensis_KI397842_105775-105878 mir-315 mature: TTTTGATTGTTGCTCAGAAAGCC at base 18 reverse 105860
TTGCAGTACTTGTGCCTTATTTGACTTTGATTACTGCTCGAAAGCGATATGGTTAAATGGCACGGCTTTCTGAGCAACAATCAAAATTTTATAGAAACACATCA
>sinensis_KI397842_105874-105791 miR-315-5p mature: TTTTGATTGTTGCTCAGAAAGC at base 14 reverse 105777 reverse strand is reported
GTGTTTCTATAAAATTTTGATTGTTGCTCAGAAAGCCGTGCCATTTAACCATATCGCTTTCGAGCAGTAATCAAAGTCAAATAA
>sinensis_KI397842_262800-262898 putatively new miRNA mature: not detected
AGCAAGTACAATGTTGCCCTTCACTAGGCAGCTAGCTAAAGAAACGTTGCTAGATGACCTAATGAACGACCGAATTGTAGATTGCTCGTTATTCAAACA
>sinensis_AXCK01025046_2716-2806 mir-1000 mature: ATATTGTCCTGTCACAGCAGTA at base 15 reverse 2791
AAAAGCCTAGCGTCGGTGGAAATGTCCCGAAACAACAGTAAACTAGGCAAATAGTACTGCTGTGACAGGACAATATCATCGACAGCTAGGT
>sinensis_AXCK01022083_6696-6809 mir-92b mature: AATTGCACTTGTCCCGGCCTGC at base 65 reverse 6744
CTATCGATGTTCGGGGGCTAGAACGTTGCAGGCCGGGACAAGTGCAATTTGTCTTTTGATAATAGCAAATTAAGCACCTGTCACGCCCTACATCCGGAGCCCCTAGCTTCGCTG
>sinensis_KI398153_114950-115046 miR-190 mature: AGATATGTTTGATATTCTTGGT at base 19 114969
GGTTGGATAGTTTACGGTGAGATATGTTTGATATTCTTGGTTGTTAAGTTTTCTACTATCACCCAGGAATCAAACATATTATTACTGTGATTATCGT
>sinensis_KI398153_114950-115056 mir-190 mature: AGATATGTTTGATATTCTTGGT at base 19 114969
GGTTGGATAGTTTACGGTGAGATATGTTTGATATTCTTGGTTGTTAAGTTTTCTACTATCACCCAGGAATCAAACATATTATTACTGTGATTATCGTTGGTCATCGG
>sinensis_AXCK01016684_1778-1871 mir-33 mature: GTGCATTGTAGTTGCATTG at base 19 reverse 1852
GCGCACCTTCGGGTTGCACTGCAGAAGTACTGCACCGGTTGCGAACGCGAAAAGTGCAATGCAACTACAATGCACCCGCAGGAGGGACAGGAGG
>sinensis_AXCK01016684_1855-1791 miR-33 mature: GTGCATTGTAGTTGCATTG at base 3 reverse 1788 reverse strand is reported
CGGGTGCATTGTAGTTGCATTGCACTTTTCGCGTTCGCAACCGGTGCAGTACTTCTGCAGTGCAA
>sinensis_KI398285_85872-85972 mir-282 mature: TAGCCTCTCCTAGGCTTTGTCT at base 14 reverse 85958
TTCGATGTACTGTCAGATTTCACCTAACCTCTGTTAGGCTATGTCTGGGTAGCATTGACTGATACAGACAAAGCCTAGGAGAGGCTAGATTAGATCTGCTA
>sinensis_KI398285_85880-85973 mir-282 mature: TAGCCTCTCCTAGGCTTTGTCT at base 15 reverse 85958
ACTGTCAGATTTCACCTAACCTCTGTTAGGCTATGTCTGGGTAGCATTGACTGATACAGACAAAGCCTAGGAGAGGCTAGATTAGATCTGCTAG
>sinensis_KI397851_179442-179543 mir-276 mature: AGCGAGGTATAGAGTTCCT at base 18 reverse 179525
AACGATGACTATCGGCTATCCAAGAGCACGGTATGAAGTTCCTACAAATTTCTAACGATCACCGTAGGAACTCTATACCTCGCTGATGGCAATCACCGGTTA
>sinensis_KI397851_179538-179454 miR-276a-5p mature: CAGCGAGGTATAGAGTTCCTACG at base 12 reverse 179442 reverse strand is reported
GGTGATTGCCATCAGCGAGGTATAGAGTTCCTACGGTGATCGTTAGAAATTTGTAGGAACTTCATACCGTGCTCTTGGATAGCCG
>sinensis_KI397851_264717-264800 mir-276 mature: AGCGAGGTATAGAGTTCCT at base 12 reverse 264788
CAGATCAATCCAAGAGCACGGTATGAAGTTCCTATGGCTAGCGAAAGGAACATAGGAACTCTATACCTCGCTGGTGGTTTGTCT
>sinensis_KI397851_264717-264803 mir-276 mature: AGCGAGGTATAGAGTTCCT at base 15 reverse 264788
CAGATCAATCCAAGAGCACGGTATGAAGTTCCTATGGCTAGCGAAAGGAACATAGGAACTCTATACCTCGCTGGTGGTTTGTCTATG
>sinensis_AXCK01029241_1057-958 bantam-5p mature: CCGGTTTTCATTTTCGATCTGAC at base 16 reverse 942 reverse strand is reported
AAATGTAATCACAGAACCGGTTTTCATTTTCGATCTGACTTATTTTTTCAACAACGAGTGAGATCACTTTGAAAGCTGATTTTGTACAACTAATTCAACG
>sinensis_AXCK01029241_949-1064 bantam mature: CCGGTTTTCATTTTCGATCTGAC at base 23 reverse 1041
CGGGGGTCTCGTTGAATTAGTTGTACAAAATCAGCTTTCAAAGTGATCTCACTCGTTGTTGAAAAAATAAGTCAGATCGAAAATGAAAACCGGTTCTGTGATTACATTTGTGACCC
>sinensis_KI399957_11934-12031 mir-999 mature: TGTTAACTGTAAGACTGTGTCT at base 58 11992
TACAGTGGCGTTAGCGAGGACGCGGTCATGCAGTCTAATATTTGGCATTAGATTCAAATGTTAACTGTAAGACTGTGTCTTTGACAGCGTTGTATCGT
>sinensis_KI399957_11938-12024 mir-999 mature: TGTTAACTGTAAGACTGTGTCT at base 54 11992
GTGGCGTTAGCGAGGACGCGGTCATGCAGTCTAATATTTGGCATTAGATTCAAATGTTAACTGTAAGACTGTGTCTTTGACAGCGTT
>sinensis_AXCK01021902_8294-8432 lin-4 mature: not detected
TCCCGTTGCATCTCAACCGCTAATACCGGAGATCAAAACTTGTGAAACTTTGTAACGATAGTCACAAGTTAGGGTCTCAGGGAATCAGCAGATACAAAAAACGAAACAATAAAAGAGGCTACTCTAAAACTCAAACCAA
>sinensis_AXCK01021902_8392-8303 miR-125-5p mature: TCCCTGAGACCCTAACTTGTGA at base 16 reverse 8287 reverse strand is reported
TTTTGTATCTGCTGATTCCCTGAGACCCTAACTTGTGACTATCGTTACAAAGTTTCACAAGTTTTGATCTCCGGTATTAGCGGTTGAGAT
>sinensis_AXCK01021902_8949-9044 let-7 mature: TGAGGTAGTTGGTTGTATAGT at base 22 reverse 9022
GCTACCCACGAGGTAAGTTAGCGGATTGTATAGTCGGGTATTACAAACACGGTACTATACAACCAACTACCTCATCACGGAAGTAGTCCAGATGCG
>sinensis_AXCK01021902_9034-8950 let-7 mature: TGAGGTAGTTGGTTGTATAGT at base 12 reverse 8938 reverse strand is reported
CTACTTCCGTGATGAGGTAGTTGGTTGTATAGTACCGTGTTTGTAATACCCGACTATACAATCCGCTAACTTACCTCGTGGGTAG
>sinensis_KI397834_169733-169828 mir-449 mature: not detected
TGGCACTATCGCGACGGCAGGGAGGATAGTGGCTGTGAATTCGAAAAACGAAAAGCCACACAACCAGCTAACCACACTGCCAGAGCGTATATTGCC
>sinensis_KI397834_169828-169735 miR-34 mature: TGGCAGTGTGGTTAGCTGGTTG at base 14 reverse 169721 reverse strand is reported
GGCAATATACGCTCTGGCAGTGTGGTTAGCTGGTTGTGTGGCTTTTCGTTTTTCGAATTCACAGCCACTATCCTCCCTGCCGTCGCGATAGTGC
>sinensis_KI397834_171670-171771 mir-277 mature: CGTGTCAGAAGTGCATTTACA at base 12 reverse 171759
GGACGACTAGCGATTCTGGAATGTCGTACCAGATAGTGCATTTACAAGTACCTCAATCGTAATTCCTGATGTAAATGCACTTCTGACACGTACCCCAAAACT
>sinensis_KI397834_171771-171681 miR-277-5p mature: CGTGTCAGAAGTGCATTTACA at base 12 reverse 171669 reverse strand is reported
AGTTTTGGGGTACGTGTCAGAAGTGCATTTACATCAGGAATTACGATTGAGGTACTTGTAAATGCACTATCTGGTACGACATTCCAGAATC
>sinensis_KI397834_191577-191666 mir-317 mature: TGAACACATCTGGTGGTATCTCAGT at base 58 reverse 191608
GCCGGCCACTGAGATACCACCAGATGTGTTCACTGGTTTCACGTAAATTGCACAGCGAGCACAAGGAGTATCCCAGCGGCCAAAGGTTCG
>sinensis_KI397806_408451-408523 putatively new miRNA mature: not detected
TCTTGACCTGCTTCTCGGATAGCCGCAGCCGGGTGGCGATCTCGATGCGGCGCAACCGGGTCAGGTACATGTT
>sinensis_AXCK01007602_84635-84739 mir-275 mature: TCAGGTACCTGAAGTAGCGCGCG at base 71 84706
GAGTACTAGAGGGCCGCTCAATGACGCGCGCTAAGCAGGAACCGGGACTCTTGGTATACGTAAGACAGCAGTCAGGTACCTGAAGTAGCGCGCGTTATTCGGTCC
>sinensis_AXCK01007602_84644-84739 mir-275 mature: TCAGGTACCTGAAGTAGCGCGCG at base 62 84706
AGGGCCGCTCAATGACGCGCGCTAAGCAGGAACCGGGACTCTTGGTATACGTAAGACAGCAGTCAGGTACCTGAAGTAGCGCGCGTTATTCGGTCC
>sinensis_KI400073_10208-10295 mir-927 mature: TTTTAGAATTCCTACGCTTTACC at base 12 reverse 10283
TGATTAATGTTTCGTTTCAGAATCCAAACGCTTTGCCGCACTACTTTAATCACGGTAAAGCGTAGGAATTCTAAAAAGAACCATTAAC
>sinensis_KI400073_10223-10315 mir-927 mature: TTTTAGAATTCCTACGCTTTACC at base 32 reverse 10283
TTCAGAATCCAAACGCTTTGCCGCACTACTTTAATCACGGTAAAGCGTAGGAATTCTAAAAAGAACCATTAACGTAAGTAGCGTGACTTTCAC
>sinensis_KI398077_69749-69854 mir-286 mature: not detected
GGGTCATAATTTGGGGCGATTGTCGGACTAGTCGCTGTTGAAGGAACGAGGCATTTACCGAGTGACTAGACCGTACACTCGCGTCCTAAACGAAGGGCCAATTCAA
>sinensis_KI398077_70271-70371 putatively new miRNA mature: not detected
GTGAACATAAAAGGGGGTCTACATTGAAGGAACTTCTGCTGTGATCTGAGTTACGGTCATATCACAGTAGTTGTACTTTAATGTCGGCCATCCGCAAATCA
>sinensis_KI398077_69759-69840 TTGGGGCGATTGTCGGACTAGTCGCTGTTGAAGGAACGAGGCATTTACCGAGTGACTAGACCGTACACTCGCGTCCTAAACG mature: not detected
TTGGGGCGATTGTCGGACTAGTCGCTGTTGAAGGAACGAGGCATTTACCGAGTGACTAGACCGTACACTCGCGTCCTAAACG
>sinensis_AXCK01004265_32467-32558 mir-11 mature: CATCACAGTCTGAGTTCTTGCT at base 58 32525
ATGCAAACTATATCCGGCAGGAACTTGGTGCTGTGATCTGTGTGGTTTTAATATTTCACATCACAGTCTGAGTTCTTGCTCGATGGTTTGCC
>sinensis_AXCK01004265_32468-32557 mir-11 mature: CATCACAGTCTGAGTTCTTGCT at base 57 32525
TGCAAACTATATCCGGCAGGAACTTGGTGCTGTGATCTGTGTGGTTTTAATATTTCACATCACAGTCTGAGTTCTTGCTCGATGGTTTGC
>sinensis_AXCK01004265_32621-32717 putatively new miRNA mature: not detected
GACATTGATCGATTCCGGAACTGAACTCTCATGGGTCTGCAGTTACATTATATCGGAGCATCGTGTAGCACCATGAGATTCAGCTCCGGCGTTTGAT
>sinensis_AXCK01008578_57926-58046 mir-252 mature: CCTGCTGCCCAAGTGCTTATCG at base 66 reverse 57980
GTGCCAGTTCAGGGTTGACAGAGCGGAACTCTTCGATAAGCACTTGGGCAGCAGGGGTTAAAATCTCTCCTGCGGCACTAGTACTTAGTAAAGAATTCTTATCATTTTCGGCATTTCCACA
>sinensis_AXCK01008578_57950-58023 mir-252a mature: CTAAGTACTAGTGCCGCAGG at base 10 reverse 58013
GGAACTCTTCGATAAGCACTTGGGCAGCAGGGGTTAAAATCTCTCCTGCGGCACTAGTACTTAGTAAAGAATTC
>sinensis_KI399585_10017-10091 mir-307 mature: TCACAACCTCCTTGAGTGAG at base 44 reverse 10047
AATCGCGGTCGCTCACTCAAGGAGGTTGTGATGATTCAAATAAGCATCACACCCAGGTTGAGTGAGTGATCGTGA
>sinensis_KI399585_10018-10101 mir-67 mature: not detected
ATCGCGGTCGCTCACTCAAGGAGGTTGTGATGATTCAAATAAGCATCACACCCAGGTTGAGTGAGTGATCGTGAAAGAGATAAC
>sinensis_KI398042_121428-121569 mir-iab-4 mature: CGGTATACCTTCAGTATACGTAAC at base 64 121492
TGCGGCTGTTGGTTGTGTGCCACTTCATGAACGTATACTGAATGTATCCTGAGTGCTACTTATCCGGTATACCTTCAGTATACGTAACAGGAGGCGGCACAGTCATCGATGCAGTTTGAGCAGCAAGCTGAAATCATGTATT
>sinensis_KI398042_121441-121528 mir-iab-4 mature: CGGTATACCTTCAGTATACGTAAC at base 51 121492
TGTGTGCCACTTCATGAACGTATACTGAATGTATCCTGAGTGCTACTTATCCGGTATACCTTCAGTATACGTAACAGGAGGCGGCACA
>sinensis_KI397897_88167-88303 mir-286 mature: not detected
GTGCTCATTGTGTTCAGTGATGAGTCCGCCAAGTCCTCACGGCTTAGGGCGAATGTCGGAGTAGTCTCTTGTGATTGAATTAATGAAAAGTGACTAGACCGAACACTCGTATCCTAAATCGTTGAGATTTCACCACC
>sinensis_KI397897_88205-88287 mir-286 mature: not detected
ACGGCTTAGGGCGAATGTCGGAGTAGTCTCTTGTGATTGAATTAATGAAAAGTGACTAGACCGAACACTCGTATCCTAAATCG
>sinensis_KI397897_88598-88691 putatively new miRNA mature: not detected
AGGAGACAGGATGTCTACATTGAAGGAACTTCTGCTGTGATCTGAGTTATCGATCATATCACAGTAGTTGTACTTTAATGTCGATATATCCAAA
>sinensis_KI399144_12735-12845 mir-8 mature: TAATACTGTCAGGTAAAGATGTC at base 68 12803
TTGTCTTTTCCTCTGGGGTGTCTGTTCACATCTTACCGGGCAGCATTAGATATTTTATCGGATACTTCTAATACTGTCAGGTAAAGATGTCGTCCGAGCCCACTTTCATCG
>sinensis_KI399144_12750-12835 miR-8-5p mature: CATCTTACCGGGCAGCATTAGA at base 13 12763
GGGTGTCTGTTCACATCTTACCGGGCAGCATTAGATATTTTATCGGATACTTCTAATACTGTCAGGTAAAGATGTCGTCCGAGCCC
>sinensis_KI398135_115976-116088 mir-263a mature: AATGGCACTGGAAGAATTCACGGG at base 26 116002
TTTCTGTTACACCCCCTGCTACATGTAATGGCACTGGAAGAATTCACGGGATTTTTTTAACATTCCCGTGTTCTCGCAGTGGCATACCCAGTACAGGGAAGCTCGACGGATTG
>sinensis_KI398135_115977-116091 mir-263 mature: AATGGCACTGGAAGAATTCACGGG at base 25 116002
TTCTGTTACACCCCCTGCTACATGTAATGGCACTGGAAGAATTCACGGGATTTTTTTAACATTCCCGTGTTCTCGCAGTGGCATACCCAGTACAGGGAAGCTCGACGGATTGACA
>sinensis_KI398135_127301-127413 mir-263 mature: AATGGCACTGGAAGAATTCACGGG at base 25 127326
TTCTGTTACACCCCCTGCTACATGTAATGGCACTGGAAGAATTCACGGGATTTTTTTCAACATTCCCGTGTTCTCGCAGTGGCATACCCAGTACAGGGAAGCTCGACGGATTG
>sinensis_KI398135_127306-127398 mir-263a mature: AATGGCACTGGAAGAATTCACGGG at base 20 127326
TTACACCCCCTGCTACATGTAATGGCACTGGAAGAATTCACGGGATTTTTTTCAACATTCCCGTGTTCTCGCAGTGGCATACCCAGTACAGGG
>sinensis_KI400242_1146-1237 mir-988 mature: GTGTGCTTTGTGACAATGAGA at base 17 1163
GTTGGACACATGCCGGTGTGTGCTTTGTGACAATGAGATTTTACAGTTGAAGTTCATCCCCTTGTTGCAAACCTCACGCTGGCGGTGCTTCC
>sinensis_KI400242_1147-1239 miR-988-5p mature: GTGTGCTTTGTGACAATGAGA at base 16 1163
TTGGACACATGCCGGTGTGTGCTTTGTGACAATGAGATTTTACAGTTGAAGTTCATCCCCTTGTTGCAAACCTCACGCTGGCGGTGCTTCCGA
>sinensis_AXCK01026637_169-282 mir-14 mature: TCAGTCTTTTTCTCTCTCCTA at base 66 reverse 216
ACGTACGATGAAGCACCGTTGCACCGATAGGAGAGAGAAAAAGACTGACTATAGTTCAACGTGATAACCAGCAAGCCTTAATCTCGCTCCCACAGGCTTATCGGGCGAGTACGG
>sinensis_KI398106_109706-109816 putatively new miRNA mature: not detected
CATTTGCAACTGATGATCACGATGATGATGATGATGATGATGATGATGCTGATGAGAATGCTATCATCACCATCGCCATCCTCCATCAGCGGGCAACAAACGGCTGCAAAT
>sinensis_KI398414_61730-61844 mir-219 mature: TGATTGTCCAAACGCAATTCTTG at base 17 reverse 61827
CCGCAACTATGCCGTAGATAACTGCTTTCGAGCCACGGATGTCCAGTCACAACTCTTGAATAGCAAAGGTATCAACAAGAATTGCGTTTGGACAATCAGAGCTAGAAAATGCCTC
>sinensis_KI398414_61754-61837 mir-219 mature: TGATTGTCCAAACGCAATTCTTG at base 10 reverse 61827
CTTTCGAGCCACGGATGTCCAGTCACAACTCTTGAATAGCAAAGGTATCAACAAGAATTGCGTTTGGACAATCAGAGCTAGAAA
>sinensis_KI398414_61839-61755 miR-219 mature: TGATTGTCCAAACGCAATTCTTG at base 12 reverse 61743 reverse strand is reported
ATTTTCTAGCTCTGATTGTCCAAACGCAATTCTTGTTGATACCTTTGCTATTCAAGAGTTGTGACTGGACATCCGTGGCTCGAAA
>sinensis_AXCK01029834_72-144 mir-278 mature: TCGGTGGGACTTTCGTCCGTTT at base 46 reverse 98
CTTACAAACGGACGAAAGTCCCACCGACCTCGTGTTAAACGGAACGGTCGTTGAAGACTATCGTCCGTCCGTA
>sinensis_AXCK01020642_8837-8935 mir-193 mature: TACTGGCCTACTAAGTCCCAAC at base 57 reverse 8878
ATGTACAAATTTCCAAACAAGTTGGGACTTAGTAGGCCAGTAGCTTTTATCGAACGCAAGAAATCTTCTGGTCCACAAAATCCCAGTTCGATTGAAAAT
>sinensis_KI397954_126866-126985 mir-996 mature: TGACTAGATTACATGCTCGTCT at base 65 126931
CACGTTCATAAACTCCACTTTGTGGGCGAACATGTTTCTAGTGCACGGTTTCAGTTTAAGTTTCGTGACTAGATTACATGCTCGTCTATTAAGTTGAGATCAAACAGCGATCGAGTATGG
>sinensis_KI397954_126896-126954 miR-996 mature: TGACTAGATTACATGCTCGTCT at base 35 126931
CATGTTTCTAGTGCACGGTTTCAGTTTAAGTTTCGTGACTAGATTACATGCTCGTCTAT
>sinensis_AXCK01017927_13836-13947 mir-305 mature: ATTGTACTTCATCAGGTGCTCTG at base 27 reverse 13920
TCGATGACATTTTGTCAGCACGTTAAGTGTACTCCAACATGTGCCGGGTTTCTGAAACTCACCAGAGCACCTGATGAAGTACAATAGACATGTGACAACAAAGGGGGGAGAA
>sinensis_AXCK01017927_13843-13933 mir-305 mature: ATTGTACTTCATCAGGTGCTCTG at base 13 reverse 13920
CATTTTGTCAGCACGTTAAGTGTACTCCAACATGTGCCGGGTTTCTGAAACTCACCAGAGCACCTGATGAAGTACAATAGACATGTGACAA
>sinensis_AXCK01017927_23265-23360 mir-275 mature: TCAGGTACCTGAAGTAGCGCGCG at base 61 reverse 23299
GGGACCGAATAACGCGCGCTACTTCAGGTACCTGACTGCTGTCTTACGTATACCAAGAGTCCCGGTTCCTGCTTAGCGCGCGTCATTGAGCGGCCC
>sinensis_KI398255_95822-95927 mir-1 mature: TGGAATGTAAAGAAGTATGGAG at base 60 reverse 95867
CTTTTTGCTGAACTTGCCCGAGCGCTCCATACTTCTTTACATTCCATAGCTTTCTCAATACACTATTGAATGCAAGGAAGCATGGAACTTTCAAAGGCCCTTTGTT
>sinensis_KI398255_95913-95831 miR-1-5p mature: CCATGCTTCCTTGCATTCAATA at base 7 reverse 95824 reverse strand is reported
GAAAGTTCCATGCTTCCTTGCATTCAATAGTGTATTGAGAAAGCTATGGAATGTAAAGAAGTATGGAGCGCTCGGGCAAGTTC
>sinensis_AXCK01013209_42230-42341 mir-137 mature: TATTGCTTGAGAATACACGTAG at base 65 42295
GCTCTCCGGCACAAACTTGGTTGGCCACGCGTATTCTTGGGTTACTAACACACTATTTATGTTGTTATTGCTTGAGAATACACGTAGTTGACTAGTGTTGTTCATCATAAAC
>sinensis_AXCK01013209_42242-42324 mir-137 mature: TATTGCTTGAGAATACACGTAG at base 53 42295
AAACTTGGTTGGCCACGCGTATTCTTGGGTTACTAACACACTATTTATGTTGTTATTGCTTGAGAATACACGTAGTTGACTAG
>sinensis_KI398361_48213-48325 mir-263 mature: CTTGGCACTGGGAGAATTCACAG at base 29 48242
TGTGAAAACTACCGTGACCAATTATGGACCTTGGCACTGGGAGAATTCACAGTGATCGTACACTATCGTTCTGTGGATCTTTTCGTGCCATCGTTCAGATTTGGTCTGCCCTC
>sinensis_KI398361_48228-48324 mir-263b mature: CTTGGCACTGGGAGAATTCACAG at base 14 48242
GACCAATTATGGACCTTGGCACTGGGAGAATTCACAGTGATCGTACACTATCGTTCTGTGGATCTTTTCGTGCCATCGTTCAGATTTGGTCTGCCCT
>sinensis_KI398031_72164-72261 mir-283 mature: TAAATATCAGCTGGTAATTCT at base 14 reverse 72247
CAACTCTCGACGGAAAAGTGGATATCAGCTGAAATTCCGGGGTGCACGATGGTTTGATAGCCTAGAATTACCAGCTGATATTTACCTTTCGGTCGAAT
>sinensis_KI398031_72164-72265 mir-283 mature: TAAATATCAGCTGGTAATTCT at base 18 reverse 72247
CAACTCTCGACGGAAAAGTGGATATCAGCTGAAATTCCGGGGTGCACGATGGTTTGATAGCCTAGAATTACCAGCTGATATTTACCTTTCGGTCGAATGCGC
>sinensis_AXCK01026240_1125-1195 mir-100 mature: AACCCGTAGATCCGAACTT at base 9 1134
GTCTGTGGGAACCCGTAGATCCGAACTTGTGCTTTACATATGACCACAAGAACGGACTTATGGGATTCTGC
>sinensis_KI398143_103628-103745 mir-133 mature: TTGGTCCCCTTCAACCAGCTGT at base 82 103710
ATCTGAATCACCCGATATAGCTGGTTGACATCGGGTCAAATCGTAATATTGTACAAGCAATATTTTCCCTTTGCGAATGCATTTGGTCCCCTTCAACCAGCTGTAGCAGTGATTGAAC
>sinensis_KI398143_103684-103742 miR-133 mature: TTGGTCCCCTTCAACCAGCTGT at base 26 103710
GCAATATTTTCCCTTTGCGAATGCATTTGGTCCCCTTCAACCAGCTGTAGCAGTGATTG
>sinensis_AXCK01016034_7731-7829 mir-929 mature: AAATTGACTCTAGTAGGGAGTC at base 31 reverse 7798
CTACCGGAATCAATCTGACTCCGTTAGGGAGTCTCTCGTATGAAAGGACTCCCTACTAGAGTCAATTTAATCCCATCTGTAGGCACACGATACAAAAAA
>sinensis_AXCK01016034_7805-7731 miR-929 mature: AAATTGACTCTAGTAGGGAGTC at base 7 reverse 7724 reverse strand is reported
TGGGATTAAATTGACTCTAGTAGGGAGTCCTTTCATACGAGAGACTCCCTAACGGAGTCAGATTGATTCCGGTAG
>sinensis_AXCK01018447_4989-5031 miR-981 mature: TTCGTTGTCGACGAAACCTGCA at base 10 4999
AAAATTTCAATTCGTTGTCGACGAAACCTGCACTGGAGTTAGG
>sinensis_KI398424_19556-19666 putatively new miRNA mature: not detected
TGGACAGACACGTCTCCGCTGCGGGCGCCTCGGTGGAGCAGCAGGGATGGGCCGTGCTGGCCGCGAGCCGTCTCTGCTCCCATCGGCGCGCGATTCTTTTCCGATGCTGTC
>sinensis_KI398424_19800-19888 miR-1175-5p mature: AAGTGGAGTAGTGGTCTCATCG at base 16 19816
TATCACGATATGGAATAAGTGGAGTAGTGGTCTCATCGCTTAGTTTCAGAAAAGTGAGATTCTACTTCTCCGACTTAATTCATATCTAG
>sinensis_AXCK01015320_14149-14231 mir-4050 mature: not detected
TCCTCCCGGCCCAGCCTGAAATTTGCTAAACCTGGTCCATTACGCAAGCAAGGTGAGCAAATATTCAGGTGTGTCGAAGAGCG
>sinensis_KI398288_7436-7503 miR-210-5p mature: AGCTGCTGACCACTGCACAAGA at base 3 7439
TGCAGCTGCTGACCACTGCACAAGATTAGAATATAACTCTTGTGCGTGTGACAACGGCTATCGTGGGT
>sinensis_KI398081_117468-117384 miR-9b mature: ACTTTGGTGATTTTAGCTGTATG at base 14 reverse 117370 reverse strand is reported
TGCCACTTATTGGGACTTTGGTGATTTTAGCTGTATGTTATAAGTTTCTTCAACTACATATAGCTTAATCACCAAATACCTAATG
>sinensis_KI398081_117960-118061 mir-9b mature: GCTTTGGTAATCTAGCTTTATGA at base 18 117978
GCCCGACCGGTCGTCCATGCTTTGGTAATCTAGCTTTATGAAATAGCTTAAATTCTATCATACAGCTAAAGCGCCAAAGCACAGACAAATGGGCTTCTTTTA
>sinensis_KI398081_117970-118054 mir-9 mature: GCTTTGGTAATCTAGCTTTATGA at base 8 117978
TCGTCCATGCTTTGGTAATCTAGCTTTATGAAATAGCTTAAATTCTATCATACAGCTAAAGCGCCAAAGCACAGACAAATGGGCT
>sinensis_KI398081_118290-118243 miR-306 mature: TCAGGTACTGGATGACTCTCAG at base 5 reverse 118238 reverse strand is reported
CATGGTCAGGTACTGGATGACTCTCAGTGGTTTATGAGATTCTGAGGG
>sinensis_KI398081_120865-120761 miR-9c mature: TCTTTGGTATTCTAGCTGTAGA at base 17 reverse 120744 reverse strand is reported
TATAATTTCCGGCTGTATCTTTGGTATTCTAGCTGTAGAATGTTGTTTTGATTGTAATATCTCTAAAGCTTTAGTACCAGAGGTCCAACTGGGAATTGCTTGCTG
>sinensis_KI398081_48270-48358 mir-3795 mature: not detected
CTCGCTTTTATCATCATGTACCAGAGTTAATGGACGTGTTTAATCGTATACAAAAACACGCAAATTAACTCCTCAACATGACAAAAAAA
>sinensis_KI398081_48359-48268 miR-1891 mature: TGAGGAGTTAATTTGCGTGTTT at base 15 reverse 48253 reverse strand is reported
CTTTTTTTGTCATGTTGAGGAGTTAATTTGCGTGTTTTTGTATACGATTAAACACGTCCATTAACTCTGGTACATGATGATAAAAGCGAGCA
>sinensis_KI398399_57453-57555 mir-124 mature: TAAGGCACGCGGTGAATGCCAAG at base 62 57515
AGTGTTCGCACGTTTTTCTCCTGGTGTTCACTGTAGGCCTGTATGTTCTTTTACGGATTTCATAAGGCACGCGGTGAATGCCAAGAGCGGACGAACCACATCA
>sinensis_KI398399_57470-57540 mir-124 mature: TAAGGCACGCGGTGAATGCCAAG at base 45 57515
CTCCTGGTGTTCACTGTAGGCCTGTATGTTCTTTTACGGATTTCATAAGGCACGCGGTGAATGCCAAGAGC
>sinensis_KI398830_12654-12761 putatively new miRNA mature: not detected
AATCGACGAATATGCCGGCATCGTCTCACAGTATACTCCTGTGATTTTGCCGCCAAAGGGAAAGCAAATTCACAAGAATATACTGCGCGACGTCACACGGCCGAAACT
>sinensis_KI398911_31099-31197 mir-9 mature: TCTTTGGTTATCTAGCTGTATGA at base 25 31124
TTCTTCCTACAATTCGTCAATGTTCTCTTTGGTTATCTAGCTGTATGAGTGCACTTTAAACGTCATAAAGCTAGCATACCGAAGTTAATAATTGATCGA
>sinensis_KI398911_31109-31224 mir-9 mature: TCTTTGGTTATCTAGCTGTATGA at base 15 31124
AATTCGTCAATGTTCTCTTTGGTTATCTAGCTGTATGAGTGCACTTTAAACGTCATAAAGCTAGCATACCGAAGTTAATAATTGATCGACAGTCAGCGCATTTGGTCCCGGATCAA
>sinensis_KI398531_31106-31201 mir-92 mature: ATTGCACTTGTCCCGGCCT at base 66 reverse 31135
AAACCACACATAGGCCGGGACAAGTGCAATATTAGCTTGGAATAACACAATGTTGCCTTTGTCCCTACCGACGCGTAGCGCTGGAGTGATGAGGAG
>sinensis_KI398531_59660-59778 mir-92 mature: ATTGCACTTGTCCCGGCCT at base 66 reverse 59712
ATTATTGTGTTGAATGCCAGCAGAAACCACACATAGGCCGGGACAAGTGCAATATTAGCTTGGAATAACACAATGTTGCCTTTGTCCCTACCGACGCGTAGCGCTGGGGTGACGAGTAG
>stephensi_KB664494_237411-237510 miR-308 mature: AATCACAGGAGTATACTGTGAG at base 53 reverse 237457
TTCCGCTGCATAAACCCGGCAATATCTCACAGTATACTCCTGTGATTTGAACATCAATTGCTACGAAAGTCACAGGAATATACTGCGGAACATCACTCGG
>stephensi_KB664367_522426-522501 mir-14 mature: TCAGTCTTTTTCTCTCTCCTA at base 50 522476
AAGCCTGTGGGAGCGAGATTAAGGCTTGCTGGTTATCACGTTAAACGTAGTCAGTCTTTTTCTCTCTCCTATCGGT
>stephensi_KB665343_201426-201522 miR-10-5p mature: TACCCTGTAGATCCGAATTTGT at base 20 201446
GTCGATTTTTGTTCTACATCTACCCTGTAGATCCGAATTTGTTTGAAATTTAACAAGCGACAAATTCGGTTCTAGAGAGGTTTGTGTGGGGCATTTG
>stephensi_KB665343_244127-244086 miR-993-3p mature: GAAGCTCGTTTCTATAGAGG at base 6 reverse 244080 reverse strand is reported
TTATCAGAAGCTCGTTTCTATAGAGGTATCTCACGGAGTGAA
>stephensi_KB665343_244204-244086 miR-993-5p mature: CTACCCTGTAGTTCCGGGCTTTTG at base 15 reverse 244071 reverse strand is reported
GCGCTCCTCCGTGACCTACCCTGTAGTTCCGGGCTTTTGTGGGTTGAAATACTATAAAACTGTAGATTCATATACACTTATCAGAAGCTCGTTTCTATAGAGGTATCTCACGGAGTGAA
>stephensi_KB664621_2414445-2414574 miR-125-3p mature: ACAAGTTTTGATCTCCGGTAT at base 95 reverse 2414479
CATCTCAACCGCTAATACCGGAGATCAAAACTTGTGAAACTTTGTAACGATAGTCACAAGTTAGGGTCTCAGGGAATCAGCAGATACAAAAAAACGAAACAATAAAAGTGGTCTACTCTAAAACCAAAAC
>stephensi_KB664621_2414535-2414446 miR-125-5p mature: TCCCTGAGACCCTAACTTGTGA at base 16 reverse 2414430 reverse strand is reported
TTTTGTATCTGCTGATTCCCTGAGACCCTAACTTGTGACTATCGTTACAAAGTTTCACAAGTTTTGATCTCCGGTATTAGCGGTTGAGAT
>stephensi_KB664621_2415128-2415043 let-7 mature: TGAGGTAGTTGGTTGTATAGT at base 12 reverse 2415031 reverse strand is reported
CTATTCCCGTGTTGAGGTAGTTGGTTGTATAGTACCGTGGTGTTCAATACTCGACTATACAATCCGCTAACTTACCTCGTGGGTAG
>stephensi_KB664621_2419508-2419418 miR-100 mature: AACCCGTAGATCCGAACTT at base 13 reverse 2419405 reverse strand is reported
CCCCGTCTGTGGAAACCCGTAGATCCGAACTTGTGCTGCTTTTGTACACTGGACACAAGAACGGATATATGGGATTCTGTCGACGGTGGGC
>stephensi_KB664621_2419426-2419502 CTGTGGAAACCCGTAGATCCGAACTTGTGCTGCTTTTGTACACTGGACACAAGAACGGATATATGGGATTCTGTCGA mature: not detected
TCGACAGAATCCCATATATCCGTTCTTGTGTCCAGTGTACAAAAGCAGCACAAGTTCGGATCTACGGGTTTCCACAG
>stephensi_KB664466_1281660-1281578 miR-932-5p mature: TCAATTCCGTAGTGCATTGCAGT at base 10 reverse 1281568 reverse strand is reported
CGGTCCGGCCTCAATTCCGTAGTGCATTGCAGTGTAGAACGTTTCAAGCACGACTGCAAGCATTGTGGGAGTGAAGTCGTCCG
>stephensi_KB664466_362823-362937 mir-34 mature: TGGCAGTGTGGTTAGCTGGTTG at base 25 362848
CCATCCCAAGGGGCAATATACGCTCTGGCAGTGTGGTTAGCTGGTTGTGTGGTTTTTTACATCTTCACAGCCACTATCCGCCCTGCCGTCGCGATAATGCCCAAACATTCGAACG
>stephensi_KB664843_1855906-1855970 miR-1174 mature: TCAGATCTACTTCATACCCATG at base 33 1855939
CATCTGCTCCCGCCAGAGCCTTCCCCCATGCTGTCAGATCTACTTCATACCCATGAATGGTGGCG
>stephensi_KB664843_1856039-1856126 miR-1175-5p mature: AAGTGGAGTAGTGGTCTCATCG at base 15 1856054
ATCACGATATGGAATAAGTGGAGTAGTGGTCTCATCGCTTAGTTTCAGAAAAGTGAGATTCTACTTCTCCGACTTAATTCATATCTAG
>stephensi_KB664688_1099961-1100071 miR-989 mature: TGTGATGTGACGTAGTGGTAC at base 76 reverse 1099995
ATAGGCACGGGAGGGTACCACTACGTCACATCACATGGATCTATGTTTACTTTTAGCTCTACTGTACGAGCGTACCAAGTGAAAGCAACGTAGCAGCGTTCCCCCGTGGCC
>stephensi_KB664866_295856-295951 mir-957 mature: TGAAACCGTCCAAAACTGAGGC at base 61 295917
CAACGATCACTACGGGCGTTAGTTTTGGGCGGGTTTTAGTGTATTTCGATGAGAATTCTATTGAAACCGTCCAAAACTGAGGCCGGCAGTGTGTCC
>stephensi_KB664630_156094-156205 mir-981 mature: TTCGTTGTCGACGAAACCTGCA at base 74 156168
GGAGGCGAGGCCTTATCTGGATCGGGTTTCGCTGGCTAACGTGTTGTAAAAGCGACTCGCAAGTAAATCTTCAATTCGTTGTCGACGAAACCTGCACGGAATAAGGCACGGC
>stephensi_KB664544_1018914-1019017 miR-133 mature: TTGGTCCCCTTCAACCAGCTGT at base 184 reverse extended 1018933
AGCTGGTTGAAGGGGACCAAATGCATTCGCAAAGGGAAAATATTGCGTCAACAATATTACGATTTGACCCGATGTCAACCAGCTATATCCGGTGATTCAAACTG
>stephensi_KB664968_606-671 mir-210 mature: CTTGTGCGTGTGACAACGGCTAT at base 37 reverse 634
CTAACAATAGCCGTTGTCACACGCACAAGAGTCACATTCTAATCTTGTGCAGTGGTCAGCAGCTGT
>stephensi_KB664968_677-610 miR-210-5p mature: AGCTGCTGACCACTGCACAAGA at base 8 reverse 602 reverse strand is reported
CTCATTACAGCTGCTGACCACTGCACAAGATTAGAATGTGACTCTTGTGCGTGTGACAACGGCTATTG
>stephensi_KB664577_1220915-1221029 miR-7-5p mature: TGGAAGACTAGTGATTTTGTTGTT at base 33 1220948
TACTACTACTACTGCCACAGGCAAAACATTGTATGGAAGACTAGTGATTTTGTTGTTTGGCTTACGATACTAACAATAAATCTCTCGTCTTTCTACAAAGTTTGCTGCTCGCTAC
>stephensi_KB664508_344817-344918 mir-92a mature: TATTGCACTTGTCCCGGCCTAT at base 63 344880
TATCATTCTCATCAGGTCTACGTGTCGGCTGCGATGGGGGCAATGTTGTGTGTTTGTAACTAATATTGCACTTGTCCCGGCCTATGTGTGGATGCTCCTGAC
>stephensi_KB664508_358833-358933 mir-92b mature: AATTGCACTTGTCCCGGCCTGC at base 59 358892
TTAGGGCTCCGGATGTAGGTCGTGACCGGTGCATTATTTGCTGTTTCTTTCTGGTGTCAAATTGCACTTGTCCCGGCCTGCAGCTTCCCGCCCAATGATCA
>stephensi_KB664417_339003-339122 miR-9c mature: TCTTTGGTATTCTAGCTGTAGA at base 20 339023
TTTATTAATTTCCGGCTGTATCTTTGGTATTCTAGCTGTAGAATGTTGTTTTGATTGTAATATCTCTAAAGCTTTAGTACCAGAGGTCCAACTGGGAATTGCTTGCTGCTGCTGCTGCAC
>stephensi_KB664417_341566-341653 putatively new miRNA mature: not detected
TGCTGCTGCACACGGTCAGGTACTGGATGACTCTCAGTCGTGTAAAAATTCTGAGGAGCATTCAGTGCCTAACCCGGTGCGGACGGCT
>stephensi_KB664417_343154-343281 miR-79-5p mature: GCTTTGGCGCTTTAGCTGTATGA at base 34 343188
AGTGTTGTATACGAGAGCGCGCCATTTTGTCTGCGCTTTGGCGCTTTAGCTGTATGATAGAATTTAAGCTATTTCATAAAGCTAGATTACCAAAGCATGGACGAAACGTGGCACTGCTGCAAATGATG
>stephensi_KB664417_343635-343738 mir-6571 mature: not detected
TGCCACCTATTGGGACTTTGGTGATTTAGCTGTATGTTTGAATGCAATCTAACCACATACAGCTTTATCACCAAAAACCTAATGTGTGTGTACATTTTGAGTTT
>stephensi_KB664417_427904-428024 miR-1891 mature: TGAGGAGTTAATTTGCGTGTTT at base 24 427928
GCGAGACATCTTTTTCCGTCATGTTGAGGAGTTAATTTGCGTGTTTTTATATTTGATTAAACACGTCCATTAACTCTGGTACATGATGATAAAAGCGAGCAGCGTAGAGCGACCGTTTGAG
>stephensi_KB664732_528901-528991 mir-927 mature: TTTTAGAATTCCTACGCTTTACC at base 16 528917
TTTCATTAATGGTTTGTTTTAGAATTCCTACGCTTTACCCGTGATTAAAGTAGTGCGGCAAAGCGTTTGGATTCTGAAACGAAACATTAGT
>stephensi_KB664955_53981-54076 mir-275 mature: TCAGGTACCTGAAGTAGCGCGCG at base 61 54042
CTGAACCGTTTAATGACACGCGCTAAGCAGGAACCGGGACTTGATACACATTCGCTAACAGTCAGGTACCTGAAGTAGCGCGCGTTATTCGGCTCA
>stephensi_KB664955_62494-62592 mir-305 mature: ATTGTACTTCATCAGGTGCTCTG at base 21 62515
ATCATCTTTTGTCACATGTCTATTGTACTTCATCAGGTGCTCTGGTGGATTTAAAAAACCCGGCACATGTTGGAGTACACTTTATGTGCTGACAAGAAT
>stephensi_KB664510_2221217-2221324 miR-315-3p mature: CTTTCGAGCAGTAATCAAAGTC at base 58 reverse 2221266
GGGACGATGCAGAGGTAGTGTTTTATTTGACTTTGATTACTGCTCGAAAGCGAATTGCTCAAAGGACACGGCTTTCTGAGCAACAATCAAAATTTTATACAAACACAG
>stephensi_KB664510_2221322-2221234 miR-315-5p mature: TTTTGATTGTTGCTCAGAAAGC at base 14 reverse 2221220 reverse strand is reported
GTGTTTGTATAAAATTTTGATTGTTGCTCAGAAAGCCGTGTCCTTTGAGCAATTCGCTTTCGAGCAGTAATCAAAGTCAAATAAAACAC
>stephensi_KB664510_2391057-2391152 miR-980-3p mature: TAGCTGCCTAGTGAAGGGC at base 62 reverse 2391090
TACAAGTACAATGTTGCCCTTCACTAGGCAGCTAGCTTACTAACTTAGAGCTAGATGACCTGGTGAACGACCGAATTGTAAACTTGACGGGGTACG
>stephensi_KB664510_453279-453379 "gi|387762601|ref|NR_049635.1||6e-11" mature: TCTTTGGTTATCTAGCTGTATGA at base 13 reverse 453366
CCCATCGATGAGTATCAGCCAATTATTAACTTCGGTATGCTAGCTTTATGACGTTTAAAGTACACTCATACAGCTAGATAACCAAAGAGAACATTGACGAA
>stephensi_KB664510_453376-453298 miR-9a mature: TCTTTGGTTATCTAGCTGTATGA at base 10 reverse 453288 reverse strand is reported
GTCAATGTTCTCTTTGGTTATCTAGCTGTATGAGTGTACTTTAAACGTCATAAAGCTAGCATACCGAAGTTAATAATTG
>stephensi_KB664429_263711-263805 mir-263 mature: AATGGCACTGGAAGAATTCACGGG at base 16 reverse 263789
AAATACCCTGTACTAGGTATGCCACTAAGAGAACACGGGAATGTTTAAAAAAAATCCCGTGAATTCTTCCAGTGCCATTACATGTACCAGGGGTA
>stephensi_KB664323_552704-552816 miR-252-5p mature: CTAAGTACTAGTGCCGCAGGAG at base 38 552742
TGAATGTGAAAAATGCCGAAACTGATAAGAATTCTTTACTAAGTACTAGTGCCGCAGGAGAGATTCTAACCCCTGCTGCCCAAGTGCTTATCGAAGAGTTCCGCTCTGTCAAC
>stephensi_KB664419_587182-587281 miR-193 mature: TACTGGCCTACTAAGTCCCAAC at base 65 reverse 587216
AATTTCCAAACAAGTTGGGACTTAGTAGGCCAGTAGCTTTTATCGTACGCAAGGAAATCTTCTGGTCCACAAAATCCCAGTTCGATTGAAAATTCTTGCT
>stephensi_KB664289_1670992-1670908 miR-190 mature: AGATATGTTTGATATTCTTGGT at base 13 reverse 1670895 reverse strand is reported
GATGGTTTCGGTGAGATATGTTTGATATTCTTGGTTGTTAAGATTTCAATTATCACCCAGGAATCAAACATATTATTACCGTGAC
>stephensi_KB664400_111626-111722 miR-281-3p mature: TGTCATGGAATTGCTCTCTTT at base 53 reverse 111669
TCGTTGAATATCGAATTGTACATAAAGAGAGCAATTCCATGACAGTGAATTATATCCCTACTGTCGACGGATAGCTCTCTTTATTTTCATATTCGAT
>stephensi_KB664400_111721-111624 miR-281-2-5p mature: AAGAGAGCTATCCGTCGACAGT at base 15 reverse 111609 reverse strand is reported
TCGAATATGAAAATAAAGAGAGCTATCCGTCGACAGTAGGGATATAATTCACTGTCATGGAATTGCTCTCTTTATGTACAATTCGATATTCAACGAGT
>stephensi_KB664400_1534700-1534798 mir-276a mature: TAGGAACTTCATACCGTGCTCT at base 65 1534765
AAAAAAGACAAACCACCAGCGAGGTATAGAGTTCCTATGTGCCAAAAACGCCGTTTCGCTACTCATAGGAACTTCATACCGTGCTCTTGGATTTGCTCT
>stephensi_KB664400_1610690-1610786 miR-276a-5p mature: CAGCGAGGTATAGAGTTCCTACG at base 13 1610703
AGGCGATTGCCATCAGCGAGGTATAGAGTTCCTACGGTAATCGTTTGAAACTTTGTAGGAACTTCATACCGTGCTCTTGGATAGCCGTTTGCCATCG
>stephensi_KB664400_235396-235306 miR-282 mature: AATCTAGCCTCTTCTAGGCTTTGTCTGT at base 9 reverse 235297 reverse strand is reported
AACAGATCGAATCTAGCCTCTTCTAGGCTTTGTCTGTACAGTTTCTGCAAACCAGACATAGCCTGTCAGAGGTTAGGTGATATCTGCTAGC
>stephensi_KB664400_475852-475950 mir-263b mature: CTTGGCACTGGGAGAATTCACAG at base 21 475873
CTACCGTGACCAATTATGGACCTTGGCACTGGGAGAATTCACAGTGATCGTACCGTACCGTTCTGTGGATCTTTTCGTGCCATCGTTCAAATTTGGTGC
>stephensi_KB664756_7302-7391 mir-307 mature: TCACAACCTCCTTGAGTGAG at base 53 7355
CGCTCGTTCTCTCGATCACTCACTCAACCTGGGTGTGATGCTTATTTGAATCATCACAACCTCCTTGAGTGAGCGACCGCGAAACTGAGT
>stephensi_KB664514_295264-295356 miR-375 mature: TTTGTTCGTTTGGCTCGAGTTA at base 48 reverse 295308
TATGCTGCAAGCGAGAATCCGCCTAACTCGAGCCAAACGAACAAACTCTTTGATTGTAAAAAGTTTCTGTACGCTTGGCTTAAGTTATCCGAA
>stephensi_KB664536_294386-294305 miR-219 mature: TGATTGTCCAAACGCAATTCTTG at base 10 reverse 294295 reverse strand is reported
TTTCTAGCTCTGATTGTCCAAACGCAATTCTTGTCGGTACTTGTTAGCTACTCAAGAGTTGTGACTGGACATCCGTGGCTCG
>stephensi_KB664412_283783-283879 miR-1-3p mature: TGGAATGTAAAGAAGTATGGAG at base 56 reverse 283823
CGTTGAACTAGCCCGAGCGCTCCATACTTCTTTACATTCCATAGGGGTTTCAAACATTACTATTGAATGCAAGGAAGCATGGAACTTTCGCAGCTTT
>stephensi_KB664412_283879-283787 miR-1-5p mature: CCATGCTTCCTTGCATTCAATA at base 15 reverse 283772 reverse strand is reported
AAAGCTGCGAAAGTTCCATGCTTCCTTGCATTCAATAGTAATGTTTGAAACCCCTATGGAATGTAAAGAAGTATGGAGCGCTCGGGCTAGTTC
>stephensi_KB664481_13666-13758 miR-283 mature: TAAATATCAGCTGGTAATTCT at base 15 13681
CGTTCGATCGAAAGGTAAATATCAGCTGGTAATTCTAGGCTATCCCTACTTCGTGCATCCCGGGATTTCAGCTGATATCCACTTTACGGTCGA
>stephensi_KB664481_17217-17318 miR-12-3p mature: TGAGTATTACATCAGGTACTGGT at base 6 17223
CCGGGGTGAGTATTACATCAGGTACTGGTGTGATTTAAACCCCCGGACACCGTGGTGGAACTGTTGTGTCCGGACAACTATCAGTACTTGTGTTATACTCTC
>stephensi_KB664877_887260-887361 mir-137 mature: TATTGCTTGAGAATACACGTAG at base 57 887317
CGCAAAACTTGGTTGGCCACGCGTATTCTTGGGTTACTAACACACTGTTTATGTTGTTATTGCTTGAGAATACACGTAGTTGACTAGTGTTGTTCATCGAAA
>stephensi_KB664608_35823-35926 miR-996 mature: TGACTAGATTACATGCTCGTCT at base 60 reverse 35866
TGATGTACGATCTCAACCTAACAGACGAGCATGTAATCTAGTCACGAAAGTTTAACCAGCACTGTGTACTAGAAAACATGCACGTCTGCCAAATCGAGGGAAGC
>stephensi_KB664608_36238-36330 miR-279 mature: TGACTAGATCCACACTCATTAA at base 65 reverse 36265
ACAACATTAATGAGTGTGGATCTAGTCACAATGTAAAATCAATGTGAAAGAACTAGATTCACACTCATTCATGTTGATCGGAAGGATTATTCT
>stephensi_KB664423_434938-435047 mir-1000 mature: ATATTGTCCTGTCACAGCAGTA at base 29 434967
TTTGTAGCAACGTCCTCTAGCCGTCGATGATATTGTCCTGTCACAGCAGTACTTTTTGCCTAGTTTACTGTTGTTTCGGGACATTTCCACCGACGCTAGAGCTTTCATCC
>stephensi_KB664832_651858-651954 mir-988 mature: GTGTGCTTTGTGACAATGAGA at base 13 reverse 651941
ATGTCAATCGGAAACACCGCCAGCGTGAGGTTTGCAACAAGGGGATGAACTTCAACTGTAAAATCTCATTGTCACAAAGCACACGCCGGCAATGTCC
>stephensi_KB664832_651959-651865 miR-988-5p mature: GTGTGCTTTGTGACAATGAGA at base 18 reverse 651847 reverse strand is reported
GCATTGGACATTGCCGGCGTGTGCTTTGTGACAATGAGATTTTACAGTTGAAGTTCATCCCCTTGTTGCAAACCTCACGCTGGCGGTGTTTCCGA
>stephensi_KB665154_780512-780617 putatively new miRNA mature: not detected
AATAATCCTGGCCTCAATGTAAAGTAGGAAAAAGCAGTCAACGATCGGAATGTCACTTTGCCTGCAAGTGCCTACTTAACATCCACCGGGAATGTTTGTCCATCAG
>stephensi_KB664497_126562-126650 mir-184 mature: TGGACGGAGAACTGATAAGGGC at base 54 126616
CACCGGTGCACTCGAACCCTTATCATTCTTTCGCCCCGTGTGCTTTCTAACAACTGGACGGAGAACTGATAAGGGCCCGGGTCACCTTT
>stephensi_KB664966_207705-207764 mir-2765 mature: TGGTAACTCCACCACCGTTGGC at base 0 reverse 207764
CACGCGGAAACTCCAGCTCCCATTGGCAGTCAAATCTCGCCAACGGTGGTGGAGTTACCA
>stephensi_KB664966_207779-207696 miR-2765 mature: TGGTAACTCCACCACCGTTGGC at base 15 reverse 207681 reverse strand is reported
AACGTTTTCGGAGCCTGGTAACTCCACCACCGTTGGCGAGATTTGACTGCCAATGGGAGCTGGAGTTTCCGCGTGCCGAACGTT
>stephensi_KB664433_578725-578840 miR-2b mature: TCACAGCCAGCTTTGATGAGC at base 77 reverse 578763
TTATCACCGCACGGCCTAGCTCATCAAAGCTGGCTGTGATATGAGATATCGTAACGAAAGGGCACCATTTCACAGCCACTTTGAGAGACAGGACATGCGTATACATCATCGTGGCG
>stephensi_KB664433_578974-579080 miR-2 mature: TATCACAGCCAGCTTTGAAGAGC at base 60 reverse 579020
CGGACGATTATGTGTCCCCGTGACGCTCTTCAAAGCTGGCTGTGATATGCGAATAGGATAGAGCCTCCCCCCCGGAAAAAGGACGCATTTCACAGCCACTTTGAGAG
>stephensi_KB664433_579135-579256 miR-13b-3p mature: TATCACAGCCATTTTGACGAGT at base 74 reverse 579182
TGTTGATAACGCTCACGAGCAGTCAAACTCGTCAAAATGGCTGTGATATGAACATTGCTCAAATAAACACAGCACAACCATTTTTACGATCTGACCACGAGCGGGGGGAAGAAAAAAGATTT
>stephensi_KB664433_579236-579145 miR-13-5p mature: TCGTAAAAATGGTTGTGCTGTG at base 13 reverse 579132 reverse strand is reported
GCTCGTGGTCAGATCGTAAAAATGGTTGTGCTGTGTTTATTTGAGCAATGTTCATATCACAGCCATTTTGACGAGTTTGACTGCTCGTGAGC
>stephensi_KB664433_580342-580427 mir-2c mature: TATCACAGCCAGCTTTGATGAGC at base 52 reverse 580375
AGTGACGCGTTGCTCATCAAAGCTGGCTGTGATAGCAACTATCGGAGCAAGCTACAACAACCAGGTTTGATGACAACGCATAGCAC
>stephensi_KB664433_580998-580925 miR-71-5p mature: AGAAAGACATGGGTAGTGAGAT at base 3 reverse 580922 reverse strand is reported
GCAAGAAAGACATGGGTAGTGAGATAGTGGCTCTTAGTACTGGTAGATCTCACTACCTTGTCTTTCATGTTGAT
>stephensi_KB664451_147369-147455 mir-285 mature: TAGCACCATTCGAAATCAGTAC at base 52 reverse 147403
TCCCCTACGCCGGGTACTGATTTCGAATGGTGCTAGAACGATTTCATATGCCATCTAGGCACCGATAGGAAGCCAGTGCCCGTAAGG
>stephensi_KB664451_516065-516162 miR-8-3p mature: TAATACTGTCAGGTAAAGATGTC at base 55 reverse 516107
AGATGATCATGGGCTCGGACGACATCTTTACCTGACAGTATTAGAAATATCCGATAAAATATCTAATGCTGCCCGGTAAGATGTGAACAGAAACCCCA
>stephensi_KB664451_516149-516236 putatively new miRNA mature: not detected
GAACAGAAACCCCAGATGTGTGTGTGTGTACGCAAGCAAGCAAGGGCCAGAGCTCTGCGCTTTGCTGCGCCCATATATATGCATACAT
>stephensi_KB664438_120128-120220 putatively new miRNA mature: not detected
GGCGGGATGACGATCAGAGCTAATTGGAGTATTTCTTGAGGAATATTGATAGCAAGCTCATGAAATCTTTGATTAGGTCTGGTTGTTGGCTCG
>stephensi_KB664590_258071-258172 miR-929-3p mature: CTCCCTAACGGAGTCAGATTGA at base 71 reverse 258101
CTACCGGAATCAATCTGACTCCGTTAGGGAGTCTCTCATATGAAAGGACTCCCTACTAGAGTCAATTTAATCCCACGCGTAGGCATATACACACACAACCGC
>stephensi_KB664590_258153-258068 miR-929 mature: AAATTGACTCTAGTAGGGAGTC at base 15 reverse 258053 reverse strand is reported
CCTACGCGTGGGATTAAATTGACTCTAGTAGGGAGTCCTTTCATATGAGAGACTCCCTAACGGAGTCAGATTGATTCCGGTAGTGC
>stephensi_KB664600_82584-82698 bantam-5p mature: CCGGTTTTCATTTTCGATCTGAC at base 30 82614
GGAACGGGGTACCGAAATGTAATCACAGAACCGGTTTTCATTTTCGATCTGACTTATTTTTTTTCTCAAACGAGTGAGATCACTTTGAAAGCTGATTTTGTACAACTAACTCAAC
>stephensi_KB664677_1314373-1314460 mir-33 mature: GTGCATTGTAGTTGCATTG at base 11 1314384
CCCACCTTCGGGTGCATTGTAGTTGCATTGCACTTACCGTGTTGGCAAGAGGTGCAGTACTTCTGCAATGCAACCCGAAGGTGTCGAG
>stephensi_KB664495_137901-138016 miR-iab-4-5p mature: ACGTATACTGAATGTATCCTGA at base 29 137930
CTGAGTGTTGTTCTAGTGCAGCTTCATGAACGTATACTGAATGTATCCTGAGTGCTACTTATCCGGTATACCTTCAGTATACGTAACAAGAGGCGACACAATCATCGTTGCTGTTG
