# Supplementary material for: Non-coding RNA gene families in the genomes of anopheline mosquitoes
Source: BMC Genomics. 2014 Nov 28;15(1):1038. doi: 10.1186/1471-2164-15-1038 (PMC4300560; doi:10.1186/1471-2164-15-1038)
Supplement: Supplementary file 6 — Additional file 6: snRNA genes identified. The table lists the species, the scaffold coordinates and the kind of snRNA identified. (TXT 17 KB) [file 12864_2014_6849_MOESM6_ESM.txt]

>albimanus_KB672287_861115-861269 U4 spliceosomal RNA
AGATTAGGCGCCTCTTTCGAAGCTTGCAAAAATTGCCATAGCGGACGGTATTTCACGTCCCCAAGGCGGGGTATTGGTATTAGTTTTCAACTAGCAATAATCGCACCTCGGTTGTACCTCATTGGTTACGATATCGCCACTGCGCAAAGCTAACC
>albimanus_KB672424_10128233-10128353 U4 spliceosomal RNA
GTTTGTTACCCCTTTCGGGGTTTTCAAAAATTGCCATAGCGGACGGTATTGCACGTCCTCTAGGCGGGGTATTGGTATTAGTTTTCAACTAGCAATAATCGCACCTCGGTTGTACCTCATT
>albimanus_KB672435_8488733-8488826 U1 spliceosomal RNA
AAGGACGGGATGTGCGCGGACGCACTTCCCGGCTACCAAAAATTGCGCACACGAGTTATCCACATGAGGGATAATCGCAGGGGTCAACCCCGCC
>albimanus_KB672435_8502950-8503045 U1 spliceosomal RNA
NTGACCCCTGCGATTATCCCTCATGTGGATAACTCGTGTGCGCAATTTTTGGTAGCCGGGAAGTGCGTCCGCGCACATCCCGATCTTAATCCTAAA
>albimanus_KB672435_8515718-8515817 U1 spliceosomal RNA
TAGATTAAAATCGGGATGTGCGCGGACGCACTTCCCGGCTACCAAAAATTGCGCACACGAGTTATCCACATGAGGGATAATCGCAGGGGTCAACCCCGCC
>arabiensis_KB704607_1865557-1865654 U1 spliceosomal RNA
CTAAAATCGGGATGTGCGCGGACGCACTTCCCGGCTACCAAAAATTGCGCATACGAGTTATCCACATGAGGGATAATCGCAGGGGTCAACCCAACCCA
>arabiensis_KB704607_1892464-1892668 U1 spliceosomal RNA
CAGAAAGCGGTGAAGAAAGCATACTTACCTGGCATAGGGGTTACCGTGATCAGCAAGGCGGTTCCCCCAGGGCGAGGCTCTTCCATTGCACTCTGGGTTGGGTTGACCCCTGCGATTATCCCTCATGTGGATAACTCGTATGCGCAATTTTTGGTAGCCGGGAAGTGCGTCCGCGCACATCCCGATTTTAACTTATAACACAATT
>arabiensis_KB704562_2261611-2261803 U1 spliceosomal RNA
CGTTGCGACCGGCAGAAAGCATACTTACCTGGCACAGGGGTTACCGTGATCACAAAGGCGGTTCCCCCAGGGCGAGGCCTAGCCATTGCACACTTAGGCTTGGTTGACCCCTGCGATTATCCCTCATGTGGATAACTCGTGTGCGCTATTTTTGGTAGCCGGGAAGTGCGTACGCGCACATCCCGAACTAATT
>arabiensis_KB704562_2870601-2870718 U5 spliceosomal RNA
TCAACTGTCGAATAAATCTTTCGCCTTTTACTAAAGATTTCCGTGGAGAGAGATACTCTAATGAGTCTATAGAGAATTTTTGTCCGACTCGATTCCGTAAGGAGTCGAGCCCTAATCT
>arabiensis_KB704673_7179645-7179739 U1 spliceosomal RNA
AAATCGGGATGTGCGCGGACGCACTTCCCGGCTACCAAAAATTGCGCACACGAGTTATCCACATGAGGGATAATCGCAGGGGTCAACCCAGCCCA
>arabiensis_KB704673_7185222-7185325 U1 spliceosomal RNA
TTGGGCTGGGTTGACCCCTGCGATTATCCCTCATGTGGATAACTCGTGTGCGCAATTTTTGGTAGCCGGGAAGTGCGTCCGCGCACATCCCGATTTCATCTTAA
>arabiensis_KB704651_647954-648094 U4 spliceosomal RNA
GCAGTGGCGATATCGTAACCAATGAGGTACAACCGAGGTGCGATTATTGCTAGTTGAAAACTAATACCAATACCCCGCCTTGGGGACGTGAAATACCGTCCGCTATGGCAATTTTTGCAAACCCCGAAAGGGGTAACAATT
>arabiensis_KB704895_6737359-6737562 U12
GAATTTGTGCCTTAAACTAATGAGTAAGGAAAATTACGGGCCTTGGTGACGCTTGGCTCTGCCTACGAACTAGCGGGTGCGGCTCAATGGGTCGTGCTCGGTAGGCTGTATTTTTGAAGAGGCACAGGTCGTCCTCGAGCTTGTCCTGCCTACTTTGCAGGATGCTCGAGAGTGTTGCGATCTGCCTCACATAAATTCATTCAA
>atroparvus_KI421899_851378-851493 U11 spliceosomal RNA
CTTCCAAAGGACAAAAATTACGTGCTGGATATGTCTTGATGGCCATACCCCACCGGAACGGCCACCTGGCTGGGTTTCAACCAACCCGGCGCCGCTCGGATGTGCCATACAGGTGT
>atroparvus_KI421890_8093184-8093268 U5 spliceosomal RNA
TATGGCTCGACTCCGTGAGGAATCGAGACGAACAAAAATTTCTTTTAGACTCATTAGAGTATCCCTCTCCACGGAAATCTTTAGT
>atroparvus_KI421890_8092391-8092522 U5 spliceosomal RNA
TAAATGGCTCGACTCCGCGAGGAATCGAGACGTACAAAAATTTCTTATAGACTCATTAGAGTATCCCTCTCCACGGAAATCTTTAGTAAAAGGCGAAAGATTTATTCGACAATTGAAGAGAGATCAGAGTAA
>atroparvus_KI421883_13381385-13381505 U1 spliceosomal RNA
GGGCGAGGCTTGTCCATTGCACTCTTAGGATGAGTTGACCCCTGTGATTGTCCCTAATGTGGACAACTCGTATGCGCAATTTTTGGTAGCCGGGAAGTGCGTCCGCGCACATCCCGATTTA
>atroparvus_KI421883_13376152-13376272 U1 spliceosomal RNA
AAAATTGCGCATACGAGTTGTCCACATTAGGGACAATCACAGGGGTCAACTCATCCTAAGAGTGCAATGGACAAGCCTCGCCCTGGGGGAACCGCCTCGCTGATCACGGTAACCCCTATGC
>atroparvus_KI421887_7355803-7355913 U4 spliceosomal RNA
GTGCGATTATTGCTAGTTGAAAACTAATACCAATACCCCGCCATGGGGACGTGAAATACCGTCCGCTACGGCAATTTTTGCAAGCTTCGAAAGAGGCGCCTAATCGAATCA
>atroparvus_AXCP01009194_134-251 U1 spliceosomal RNA
GCACTTCGGTTGGGTTGACCCCTGCGATTATCCCTCATGTGGATAACTCGTATGCGCAATTTTTGGTAGCCGGGAAGTGCGTCCGCGCACATCCCGATCTTAAACAATTATAAACATT
>atroparvus_KI421883_13395259-13395358 U1 spliceosomal RNA
TTTAAAATCGGGATGTGCGCGGACGCACTTCCCGGCTACCAAAAATTGCGCATACGAGTTGTCCACATGAGGGGCAATCGCAGGGGTCAACCCATCCTAG
>atroparvus_KI421894_2341813-2341922 U1 spliceosomal RNA
TCGGATGGGTTGACCCCTGCGATTATCCCTCATGTGGATAACTCGTTTGCGCAATTTTTGTTAGCCGGGAAGTGCGTCCGCGCACATCCCGATTTTATTCCAACACAACT
>atroparvus_KI421901_3336359-3336479 U4 spliceosomal RNA
GTTATTTATTACCCCTTTCGGGGTTTTCAAAAATTGCCGTAGCGGACGGTATTGCACGTCCTCTAGGCGGGGTATTGGTATTAGTTTTCAACTAGCAATAATCGCACCTCGGTTGTACCTC
>atroparvus_KI421887_7356767-7356860 U1 spliceosomal RNA
TTAAGATCGGGATGTGCGCGGACGCACTTCCCGGCTACCAAAAATTGCGCATACGAGTTATCCACATGAGGGATAATCGCAGGGGTCAACCCAA
>christyi_KB700471_4073-4267 U11 spliceosomal RNA
CGAAGGCGTCGACGCAAAAGTGCGAGTCAACAGCCTTCCAAGGGTCAAAAATTACGTGCTGGATATGTCTTGATAGCCATACCCCACCGGTACGGACACCTGGCTGGACTCAACCAGCTCGGCGCCGCACGGATGTGCCATACAAAAGCGTAGAAAGGCAAGCACCCTTTTATTAAACCCTCTACCACGAAACTC
>christyi_KB698547_4881-5087 U12
ATGTGCGGTTCGAACTTGTGCCTTAAACTAATGAGTAAGGAAAATTACGGGCCTTGGTGACGCTTGGCTCTGCCTACGCACTAGCGGGTGCGGTAATACGCCGTGCTCGGTAGGCTCTATTTTTGAAGAGGCACAGGTCGTCCTCGAGCTTGTCCTGCCTACTTTGCAGGATGCTCGAGAGTGTTGCGATCTGCCTCACAGAACTTC
>christyi_KB679377_4405-4565 U1 spliceosomal RNA
TAAATCGGGATGTGCGCGGACGCACTTCCCGGCTACCAAAAATTGCGCACACGAGTTATCCACATGAGGGATAATCGCAGGGGTCAACCCAGCCCAAGTGTGCAATGGCCAGGCCTCGCCCTGGGGGAACCGCCTTCGTGATCACGGTAACCCCTGTGCCA
>christyi_KB680257_375-531 U4 spliceosomal RNA
GATTGTTACCCCTTTCGGGGTTTGCAAAAATTGCCATAGCGGACGGTATTTCACGTCCCCAAGGCGGGGTATTGGTATTAGTTTTCAACTAGCAATAATCGCACCTCGGTTGTACCTCATTGGTTACGATATCGCCACTGCGCAAAGCTAACCCTAC
>christyi_KB674462_4722-4896 U1 spliceosomal RNA
GAGAAAGCATACTTACCTGGCACAGGGGTTACCGTGATCACGAAGGCGGTTCCCCCAGGGCGAGGCCTGGCCATTGCACACTTGGGCTGGGTTGACCCCTGCGATTATCCCTCATGTGGATAACTCGTGTGCGCAATTTTTGGTAGCCGGGAAGTGCGTCCGCGCACATCCCGAT
>culicifacies_KI424015_857-967 U12
AATGAGGTAGATCGCAATACTCTCGAGCATCCTGCAAAGTAGGCAGGACAAGCCCGAGGACGACCTGTGCCTCTTCAAAAATAGAACCTACCGAGCACGGCCAGGGCCGCA
>culicifacies_AXCM01004908_13489-13602 U11 spliceosomal RNA
AAAAGGGTGCTTGCTTTGTTACGCTTGTATGGCACATCTGTGCGGCGCCGAGCTGGTTGAGTCCAGCCAGGTGTCCGTACCGGTGGGGTATGGCTATCAAGACATATCCAGCAC
>culicifacies_KI422604_19134-19250 U4 spliceosomal RNA
ATTTTGTTTGAAAGAATTGTTACCCCTTTCGGGGTTTTCAAAAATTGCCATAGCGGACGGTATTTCACGTCCCCAAGGCGGGGTATTGGTATTAGTTTTCAACTAGCAATAATCGCA
>culicifacies_AXCM01023376_133-200 U1 spliceosomal RNA
TGTGGATAACTCGTATGCGAAATTTTTGGTAGCCGGGAAGTGCGTCCGCGCACATCCCGATTTCTTCT
>darlingi_SCAFFOLD_138_52188-52299 U4atac
CTTCGGGTGTGCCGTTCCTTGAGCCCCCGGCTGCCGGATCGCTTTCGAACAGCTGGTCTGTGCGGTCGGAATTTTTGAAGCATCCCTTTACTTCACAAGGGATGCACCATAT
>darlingi_SCAFFOLD_251_5810-5951 U11 spliceosomal RNA
CCTTCAGAATTAAAAAAATTACGTGCTGGATATGTCTTGATAGCCATACCCCACCGGCACGGAACACCGTAGCCGGACTAATGCCAGCTCGGGGCCATGCGGATGTGCCATAGAGAGTGTAGTGGCAAGCACCCTTTTATTA
>darlingi_SCAFFOLD_1752_11015-11173 U1 spliceosomal RNA
ACGGGATGTGCGCGGACGCACTTCCCGACTACCAAAAATTGCGCACACGAGTTATCCACATGAGGGATAATCGCAGGGGTCAACCCCGCCGTAGTGCAATGGCAAGGCCTCGCCCTGGGGGAACCGCCTTAATGATCACGGTAACCCCTGTGCCAGGTA
>darlingi_SCAFFOLD_342_80311-80405 U1 spliceosomal RNA
CGGCGGGGTTGACCCCTGCGATTATCCCTCATGTGGATAACTCGTGTGCGCAATTTTTGGTAGCCGGGAAGTGCGTCCGCGCACATCCCGATTTT
>darlingi_SCAFFOLD_342_92167-92252 U1 spliceosomal RNA
CTGTGTTATGACGGGATGTGCGCGGACGCACTTCCCGGCTACCAAAAATTGCGCACACGAGTTATCCACATGAGGGATAATCGCAG
>darlingi_SCAFFOLD_342_97477-97590 U1 spliceosomal RNA
GCCATTGCACTACGGCGGGGTTGACCCCTGCGATTATCCCTCATGTGGATAACTCGTGTGCGCAATTTTTGGTAGTCGGGAAGTGCGTCCGCGCACATCCCGTTTTTAATTTAT
>dirus_KB672980_1220049-1220149 U1 spliceosomal RNA
GTTAAATCGGGATGTGCGCGGACGCACTTCCCGGCTACCAAAAATTTCGCATACGAGTTATCCACATGAGGGATAATCGCAGGGGTCAACCCAACCCAGAG
>dirus_KB672980_1221844-1221963 U1 spliceosomal RNA
TAAGTCGGGATGTGCGCGGACGCACTTCCCGGCTACCAAAAATTTCGCATACGAGTTATCCACATGAGGGATAATCGCAGGGGTCAACCCAACCCAGAGTGCAATGGTCAGGCCTCGCCC
>dirus_KB672802_3328406-3328580 U4atac minor spliceosomal RNA
GGCATCCCTTGTAAAGTAAAGGGACGCTTCAAAAATTCCGACCAGCCGGATCAGCTGTTTGAAAGCGAACCGGCGGACGGGGGTTTCGCAAAGAAGAGGACGAATCCTTTCTTCGATAGTGGGTTTGTCAGCATCAATGCCCTCACTATACGTTCACTGGACATTATGCATCCCC
>dirus_KB672979_9077973-9078090 U1 spliceosomal RNA
CTGAACTGAAATCGGGATGTGCGCGGACGCACTTCCCGGCTACCAAAAATTGCGCATACGAGTTATCCACATGAGGGATAATCGCAGGGGTCAACCCGACCCAGAGTGCAATGGTCAG
>dirus_KB672979_9083042-9083157 U1 spliceosomal RNA
AGGCCTGACCATTGCACTCTGGGTCGGGTTGACCCCTGCGATTATCCCTCATGTGGATAACTCGTATGCGCAATTTTTGGTAGCCGGGAAGTGCGTCCGCGCACATCCCGATTTTA
>dirus_KB673312_8373118-8373238 U4 spliceosomal RNA
ACCCCTTTCGGGGTTATCAAAAATTGCCATAGCGGACGGTATTTCACGTCCCCAAGGCGGGGTATTGGTATTAGTTTTCAACTAGCAATAATCGCACCTCGGTTGGACCTCATTGGTTACG
>epiroticus_KB671214_153916-154028 U1 spliceosomal RNA
AGATTAAAATCGGGATGTGCGCGGACGCACTTCCCGGCTACCAAAAATTGCGCATACGAGTTATCCACATGAGGGATAATCGCAGGGGTCAACCCAACCCAGAGTGCAATGGA
>epiroticus_KB671214_158764-158865 U1 spliceosomal RNA
CTGGGTTGGGTTGACCCCTGCGATTATCCCTCATGTGGATAACTCGTATGCGCAATTTTTGGTAGCCGGGAAGTGCGTCCGCGCACATCCCGATTTCATTCA
>epiroticus_KB671509_438520-438680 U1 spliceosomal RNA
ACGGGATGTGCGCGGACGCACTTCCCGGCTACCAAAAATTGCGCACACGAGTTATCCACATGAGGGATAATCGCAGGGGTCAACCCAGCCCAAGTGTGCAATGGCCTGGCCTCGCCCTGGGGGAACCGCCTTCGTGATCACGGTAACCCCTGTGCCAGGTA
>epiroticus_KB671509_443923-444005 U1 spliceosomal RNA
CCTGCGATTATCCCTCATGTGGATAACTCGTGTGCGCAATTTTTGGTAGCCGGGAAGTGCGTCCGCGCACATCCCGATTTTAA
>epiroticus_KB671509_454108-454210 U1 spliceosomal RNA
NCACTTGGGCTGGGTTGACCCCTGCGATTATCCCTCATGTGGATAACTCGTGTGCGCAATTTTTGGTAGCCGGGAAGTGCGTCCGCGCACATCCCGATTTCAT
>epiroticus_KB671014_244328-244380 U6atac minor spliceosomal RNA
AGGGGAGTGCTAACCTGCTCTCCTTTCAAATGACACAATTCTCGGAATAAAAT
>farauti_KI421746_80786-80945 U1 spliceosomal RNA
TTCGGGATGTGCGCGGACGCACTTCCCGGCTACCAAAAATTGCGCATACGAGTTATCCACATGAGGGATAATCGCAGAGGTCAACCCAACCCAGAGTGCAATGGTCAGGCCTCGCACTGGGGGAACCGCCTTGGTGATCACGGTAACCCCTATGCCAGGT
>farauti_KI421603_506067-506172 U1 spliceosomal RNA
ACTCTGGGTTGGGTTGACCTCTGCGATTATCCCTCATGTGGATAACTCGTATGCGCAATTTTTGGTAGCCGGGAAGTGCGTCCGCGCACATCCCGAATCTGGAAAT
>farauti_KI421561_1057005-1057099 U1 spliceosomal RNA
TTAAAATCGGGATGTGCGCGGACGCACTTCCCGGCTACCAAAAATTGCGCATACGAGTTATCCACATGAGGGATAATCGCAGGGGTCAACCCAAC
>farauti_KI421585_121642-121756 U4 spliceosomal RNA
CGAGGTGCGATTATTGCTAGTTGAAAACTAATACCAATACCCCGCCATGGGGACGTGAAATACCGTCCGCTACGGCAATTTTTGCAAGCTTCGAAAGAGGCGCCCTAATCATAAA
>farauti_KI421585_122794-122904 U4 spliceosomal RNA
GTGCGATTATTGCTAGTTGAAAACTAATACCAATACCCCGCCTTGGGGACGTGAAATACCGTCCGCTATGGCAATTTTTGATAACCCCGAAAGGGGTAACAATTTAAAGTA
>farauti_KI421561_1061031-1061134 U1 spliceosomal RNA
ACTCTGGGTTGGGTTGACCCCTGCGATTATCCCTCATGTGGATAACTCGTATGCGCAATTTTTGGTAGCCGGGAAGTGCGTCCGCGCACATCCCGATTTTAACT
>funestus_KB668903_1185783-1185890 U1 spliceosomal RNA
TCGGGATGTGCGCGGACGCACTTCCCGGCTACCAAAAATTGCGCACACGAGTTATCCACATGAGGGATAATCGCAGGGGTCAACCCAACCCAAGTGTGCAATGGCCAG
>funestus_KB668682_195989-196066 U1 spliceosomal RNA
TGTGGATAACTCGTATGCGCAATTTTTGGTAGCCGGGAAGTGCGTCCGCGCACATCCCGATTTTCATTCAATAACGAC
>funestus_KB668750_372382-372492 U12 minor spliceosomal RNA
TTATGAGGTAGATCGCAACACTCTCGAGCATCCTGCAAAGTAGGCAGGACAAGCTCGAGGACGACCTGTGCCTCTACAAAAATAAAACCTACCGAGCACGGCAATGCCGCA
>funestus_KB668784_117836-117949 U11 spliceosomal RNA
CCTTCCGTGGACAAAAATTACGTGCTGGATATGTCTTGATAGCCATACCCCACCGGAACGGACACCTGGCTGGGCTCAACCAGCTCGGTGCCGCACAGATGTGCCATACAAGCG
>funestus_KB668659_1036059-1036206 U4 spliceosomal RNA
GGCGATATCGTAACCAATGAGGTACAACCGAGGTGCGATTATTGCTAGTTGAAAACTAATACCAATACCCCGCCTTGGGGACGTGAAATACCGTCCGCTATGGCAATTTTTGAAAACCCCGAAAGGGGTAACAATTCATAAACAAAAG
>gambiae-S_SCF_1106392397108_2005347-2005481 U4atac minor spliceosomal RNA
CAACCAATTTGCACATCCCTTGTAAAGTAAAGGGACGCTTCAAAAATTCCGACCACCTGGTACAGCTGTTTGAAAGCGAACCGACGGACGGGGGTTTACAAAGAAACAGGACCTTCAAGATCCTGCTCTTTAAGA
>gambiae-S_SCF_1106392397079_557227-557371 U4 spliceosomal RNA
TAACCAATGAGGTACAACCGAGGTGCGATTATTGCTAGTTGAAAACTAATACCAATACCCCGCCTTGGGGACGTGAAATACCGTCCGCTATGGCAATTTTTGCAAACCCCGAAAGGGGTAACAATTCATTAAACAAAAAGTATCT
>gambiae-S_SCF_1106392397122_964552-964652 U1 spliceosomal RNA
AAATTTAACTCGGGATGTGCGCGGACGCACTTCCCGGCTACCAAAAATTGCGCATACGAGTTATCCACATGAGGGATAATCGCAGGGGTCAACCCAACCCA
>gambiae-S_SCF_1106392397108_1478532-1478709 U11 spliceosomal RNA
CAATAAAAGGGTGCTTGCTTTTCTACGCTTTTGTATGGCACATCTGTGCGGCGCCGAGCTCGGTTGAGTCCGGCCAGGTGTCCGTACCGGTGGGGTATGGCTATCAAGACATATCCAGCACGTAATTTTTGACCCCGGAAGGCTGTTGACTCGCTCCTCTGCGTCGACGCCTTCGACT
>gambiae-S_SCF_1106392397091_3664979-3665086 U1 spliceosomal RNA
ACACTTGGGCTGGGTTGACCCCTGCGATTATCCCTCATGTGGATAACTCGTGTGCGCAATTTTTGGTAGCCGGGAAGTGCGTCCGCGCACATCCCGATTTAATCTGAT
>gambiae-S_SCF_1106392397122_972286-972393 U1 spliceosomal RNA
CTGGGTTGGGTTGACCCCTGCGATTATCCCTCATGTGGATAACTCGTATGCGCAATTTTTGGTAGCCGGGAAGTGCGTCCGCGCACATCCCGAGTTAAACTTATATAA
>gambiae-PEST_AAAB01008905.1_338102-338229 U1 spliceosomal RNA
TGGCTTTACGGAGGAGCACATTTGAAAAAAATATTTTAATGTAGTGGATACATCATTTATCTATGCATCATCTCCTAAAGCAAACACTTTTAAATTTACTTAGAATGAGTATAATAGACACTACAAAT
>gambiae-PEST_AAAB01008905.1_326687-326864 U1 spliceosomal RNA
TCGATTCAATTCGATTGTGAAAATGCTGGTCCACCAATGCTGGTATTTAGATTTGCCGCCTAGATTCATCAATCGGGCTACATTCGGGAATTGAGAACGATTTATTTGCAAAATTTTATTTCTTTCCAATCCCGGGTGGACTCCGAGTGGGCCATAAATATTCCCGTTCCTTTGAACG
>gambiae-PEST_AAAB01008907.1_113443-113512 U6atac minor spliceosomal RNA
CTTTCTGGTGTCATTTGAAAGGAGAGCAAGTTAGCACTCCCCTTGACAAGGATGGAACACATCCCTTTAG
>gambiae-PEST_AAAB01008933.1_1598799-1598959 U4 spliceosomal RNA
CTTTTTGTTTAATGAATTGTTACCCCTTTCGGGGTTTGCAAAAATTGCCATAGCGGACGGTATTTCACGTCCCCAAGGCGGGGTATTGGTATTAGTTTTCAACTAGCAATAATCGCACCTCGGTTGTACCTCATTGGTTACGATATCGCCACTGCGCAAAG
>maculatus_AXCL01050771_1-113 U1 spliceosomal RNA
TGGGCTGGGTTGACCCCTGCGATTATCCCTCATGTGGATAACTCGTGTGCGCAATTTTTGGTAGCCGGGAAGTGCGTCCGCGCACATCCCGATTTTATTCCTTAAATAAAGAG
>melas_AXCO01027424_524-636 U1 spliceosomal RNA
AAATCGGGATGTGCGCGGACGCACTTCCCGGCTACCAAAAATTGCGCACACGAGTTATCCACATGAGGGATAATCGCAGGGGTCAACCCAGCCCAAGTGTGCAATGGCCAGGC
>melas_AXCO01021761_3547-3638 U1 spliceosomal RNA
TCGGGATGTGCGCGTACGCACTTCCCGGCTACCAAAAATAGCGCACACGAGTTATCCACATGAGGGATAATCGCAGGGGTCAACCCAGCCTA
>merus_KI439128_121110-121280 U12 minor spliceosomal RNA
GGAAAATTACGGGCCTTGGTGACGCTTGGCTCTGCCTACGAACTAGCGGGTGCGGCTCAATGGGTCGTGCTCGGTAGGCTGTATTTTTGAAGAGGCACAGGTCGTCCTCGAGCTTGTCCTGCCTACTTTGCAGGATGCTCGAGAGTGTTGCGATCTGCCTCACATAAATTC
>merus_KI439023_552960-553119 U4 spliceosomal RNA
CGCAGTGGCGATATCGTAACCAATGAGGTACAACCGAGGTGCGATTATTGCTAGTTGAAAACTAATACCAATACCCCGCCTTGGGGACGTGAAATACCGTCCGCTATGGCAATTTTTGCAAACCCCGAAAGGGGTAACAATTCAATAAACAAAAAATCTT
>merus_KI439121_328081-328182 U1 spliceosomal RNA
CTGGGTTGGGTTGACCCCTGCGATTATCCCTCATGTGGATAACTCGTATGCGCAATTTTTGGTAGCCGGGAAGTGCGTCCGCGCACATCCCGAATTTATCTA
>merus_KI438998_38607-38706 U1 spliceosomal RNA
AGATTAAATCGGGATGTGCGCGGACGCACTTCCCGGCTACCAAAAATTGCGCACACGAGTTATCCACATGAGGGATAATCGCAGGGGTCAACCCAGCCCA
>merus_KI438998_44258-44358 U1 spliceosomal RNA
TTGGGCTGGGTTGACCCCTGCGATTATCCCTCATGTGGATAACTCGTGTGCGCAATTTTTGGTAGCCGGGAAGTGCGTCCGCGCACATCCCGATTTAATCT
>merus_KI439121_320561-320732 U1 spliceosomal RNA
TAACTCGGGATGTGCGCGGACGCACTTCCCGGCTACCAAAAATTGCGCATACGAGTTATCCACATGAGGGATAATCGCAGGGGTCAACCCAACCCAGAGTGCAATGGAAGAGCCTCGCCCTGGGGGAACCGCCTTGTTGATCACGGTAACCCCTATGCCAGGTAAGTATGCT
>minimus_KB663844_113248-113366 U4 spliceosomal RNA
ATTTTGTTTGTTGGTTTGTTACCCCTTTCGGGGTTTTCAAAAATTGCCATAGCGGACGGTATTTCACGTCCCCAAGGCGGGGTATTGGTATTAGTTTTCAACTAGCAATAATCGCACCT
>quadriannulatus_KB665899_201654-201773 U4 spliceosomal RNA
GAGGTGCGATTATTGCTAGTTGAAAACTAATACCAATACCCCGCCTTGGGGACGTGAAATACCGTCCGCTATGGCAATTTTTGCAAACCCCGAAAGGGGTAACAATTGATATACAAAAAT
>quadriannulatus_KB665555_236474-236586 U1 spliceosomal RNA
AAGTTAAAATCGGGATGTGCGCGGACGCACTTCCCGGCTACCAAAAATTGCGCATACGAGTTATCCACATGAGGGATAATCGCAGGGGTCAACCCAACCCAGAGTGCAATGGA
>quadriannulatus_KB665555_247198-247310 U1 spliceosomal RNA
AAGTTAAAATCGGGATGTGCGCGGACGCACTTCCCGGCTACCAAAAATTGCGCATACGAGTTATCCACATGAGGGATAATCGCAGGGGTCAACCCAACCCAGAGTGCAATGGA
>quadriannulatus_KB666732_994181-994301 U1 spliceosomal RNA
CCCAGGGCGAGGCCTAGCCATTGCACACTTAGGCTGGGTTGACCCCTGCGATTATCCCTCATGTGGATAACTCGTGTGCGCTATTTTTGGTAGCCGGGAAGTGCGTCCGCGCACATCCCGA
>quadriannulatus_KB666509_4088177-4088335 U12 minor spliceosomal RNA
GGCTCTGCCTACGTATTAGCGGGTGCGACTCAATGGGTCGTGCTCGGTAGGCTGTATTTTTGAAGAGGCACAGGTCGTCCTCGAGCTTGTCCTGCCTACTTTGCAGGATGCTCGAGAGTGTTGCGATCTGCCTCACTTAATTTCTTTCAATGATTAATT
>sinensis_KI397935_104978-105115 U11 spliceosomal RNA
CTTCAAGTGGACAAAAATTACGTGCTGGATATGTCTTGATGGCCATACCCCACCGAAACGGTGACCTGGCTGGGTTCAACCAACCCGGCGCCGCTTGGATGTGCCATACATGTGTACGAGGCAAGCACCCTTTTATTA
>sinensis_KI397958_169905-170063 U1 spliceosomal RNA
TTAGATCGGGATGTGCGCGGACGCACTTCCCGGCTACCAAAAATTGCGCATACGAGTTATCCACATGAGGGATAATCGCAGGGGTCAACCCGTCCCAGAGTGCAATGGACAGGCCTCGCCCTGGGGGAACCGCCTTGCTGATCACGGTAACCCCTATGC
>sinensis_KI397958_136496-136593 U1 spliceosomal RNA
CTTGTGTCGGGATGTGCGCGGACGCACTTCCCGGCTACCAAAAATTGCGCATACGAGTTATCCACATGAGGGATAATCGCAGGGGTCAACCCGTCCCA
>sinensis_KI397958_143734-143831 U1 spliceosomal RNA
CTTGTGTCGGGATGTGCGCGGACGCACTTCCCGGCTACCAAAAATTGCGCATACGAGTTATCCACATGAGGGATAATCGCAGGGGTCAACCCGTCCCA
>sinensis_KI399834_25903-26023 U4 spliceosomal RNA
TCGTAACCAATGAGGTACAACCGAGGTGCGATTATTGCTAGTTGAAAACTAATACCAATACCCCGCCATGGGGACGTGAAATACCGTCCGCTACGGCAATTTTTGCAAGCTTCGAAAGAGG
>sinensis_KI397958_153084-153177 U1 spliceosomal RNA
NCTGGGACGGGTTGACCCCTGCGATTATCCCTCATGTGGATAACTCGTATGCGCAATTTTTGGTAGCCGGGAAGTGCGTCCGCGCACATCCCGA
>stephensi_KB664434_497563-497680 U4 spliceosomal RNA
ACTTTTGTTTATGAGATTGTTACCCCTTTCGGGGTTTTCAAAAATTGCCATAGCGGACGGTATTTCACGTCCCCAAGGCGGGGTATTGGTATTAGTTTTCAACTAGCAATAATCGCAC
>stephensi_KB664540_2300-2394 U1 spliceosomal RNA
AAATCGGGATGTGCGCGGACGCACTTCCCGGCTACCAAAAATTGCGCACACGAGTTATCCACATGAGGGATAATCGCAGGGGTCAACCCAGCCCA
>stephensi_KB664511_1119703-1119876 U11 spliceosomal RNA
TGTCGAAGGCGTCGACGCAGAGTAGGAGCGAGTCAACAGCCCTCGGAGGTCAAAAATTACGTGCTGGATATGTCTTGATGGCCATACCCCACCGGAACGGACACCGGGCTGGACTCAACCAGCACGGCACCGCACAGATGTGCCATACAGAAGCGTAACAAGGCAAGCACCCTT
